# Supplementary material for: Genetic Background Shapes Phenotypic Response to Diet for Adiposity in the Collaborative Cross
Source: Front Genet. 2021 Feb 11;11:615012. doi: 10.3389/fgene.2020.615012 (PMC7905354; doi:10.3389/fgene.2020.615012)
Supplement: Supplementary File 2 — All supplementary tables. [file Data_Sheet_2.xlsx]

## Sheet: SupplementaryTable1
Supplementary Table 1. Assigned number of mice per strain and experimental diet
	HP	HS	Strain total		Age Mean ± SE
CC001/Unc	5	5	10		9.09 ± 0.06
CC002/Unc	5	5	10		9.34 ± 0.11
CC004/TauUnc	5	5	10		9.21 ± 0.04
CC006/TauUnc	4	4	8		9.26 ± 0.13
CC008/GeniUnc	4	4	8		9.57 ± 0.15
CC011/Unc	5	5	10		9.77 ± 0.14
CC012/GeniUnc	5	5	10		9.44 ± 0.07
CC019/TauUnc	5	5	10		9.85 ± 0.09
CC024/GeniUnc	2	2	4		9.65 ± 0.38
CC027/GeniUnc	5	5	10		9.35 ± 0.16
CC028/GeniUnc	4	4	8		9.93 ± 0.06
CC030/GeniUnc	5	5	10		9.18 ± 0.18
CC032/GeniUnc	5	5	10		9.28 ± 0.18
CC035/Unc	5	5	10		9.67 ± 0.21
CC036/Unc	5	5	10		9.35 ± 0.13
CC037/TauUnc	5	5	10		9.45 ± 0.18
CC040/TauUnc	5	5	10		9.26 ± 0.19
CC041/TauUnc	5	5	10		9.4 ± 0.2
CC045/GeniUnc	4	4	8		9.23 ± 0.15
CC059/TauUnc	5	5	10		9.27 ± 0.11
CC063/Unc	4	4	8		9.01 ± 0.18
CC071/TauUnc	5	5	10		9.41 ± 0.15
Diet Total	102	102	204 grand total
Approximately 4-5 mice were assigned to either the high protein (HP) or high fat high sucrose (HS) diet per strain. Except for CC024/GeniUnc, most strains contained 8-10 mice, and the total number of mice assigned to each experimental diet was 102, for a grand total of 204 mice. Mice began the diet challenge between 8-11 weeks of age. Overall average age of mice at the beginning of the diet chall…

## Sheet: SupplementaryTable2
Supplementary Table 2. Compositions of the AIN-76A (D10001), high fat high sucrose (D12266B), and high protein (D12083101) diets used in the study
Product #	D10001		D12266B		D12083101
%	gm	kcal	gm	kcal	gm	kcal
Protein	20.3	20.8	18.5	16.8	40.6	40
Carbohydrate	66	67.7	56.7	51.4	40.6	40
Fat	5	11.5	15.6	31.8	9.1	20
Total	91.3	100	90.8	100	90.3	100
kcal/gm	3.9		4.41		4.07
Ingredient	gm	kcal	gm	kcal	gm	kcal
Casein, Lactic	0	0	0	0	400	1600
Casein, 30 Mesh	200	800	190	760	0	0
L-Cystine	0	0	0	0	6	24
DL-Methionine	3	12	3	12	0	0
Corn Starch	150	600	215	860	212	848
Maltodextrin 10	0	0	75	300	71	284
Sucrose	500	2000	290	1160	113	452
Cellulose, BW200	50	0	30	0	50	0
Corn Oil	50	450	118	1062	0	0
Soybean Oil	0	0	0	0	25	225
Cocoa Butter	0	0	0	0	66	594
Butter Fat, Anhydrous	0	0	44.2	397.8	0	0
Mineral Mix S10001	35	0	40	0	0	0
Mineral Mix S10002	0	0	0	0	10	0
Dicalcium Phosphate	0	0	0	0	13	0
Calcium Carbonate	0	0	5.5	0	5.5	0
Sodium Chloride	0	0	5.5	0	0	0
Potassium Citrate	0	0	13.5	0	16.5	0
Vitamin Mix V10001	10	40	11	44	10	40
Choline Bitartrate	2	0	2	0	2	0
Red Dye	0	0	0.1	0	0	0
Blue Dye	0	0	0	0	0.05	0
Yellow Dye	0	0	0	0	0.05	0
Total	1000	3902	1042.8	4595.8	1000.1	4067
Manufactured by Research Diets, AIN-76A was fed to the study population from 4-7 weeks of age in order to ensure that there were no spurious effects due to the potential variable composition of standard laboratory chow. Mice were then fed either D12266B or D12083101 for 8 weeks starting from 8-11 weeks of age. These diets differed by composition, specifically in terms of fat, protein ratio, and c…

## Sheet: SupplementaryTable3
Supplementary Table 3. Mass spectrometry product ions, declustering potential, and collision energy parameters
Compound	DP (V)	CE (eV)	Q1/Q3 (m/z)
Choline d9	60	31	113/45
Betaine d9	60	28	127/68
Phosphocholine d9	60	31	193/95
Creatinine d3	55	19	117/89
TMAO d9	40	31	85/66
Carnitine d3	60	25	117/89
Choline	60	31	104/45
Betaine	60	28	118/59
Phosphocholine	60	31	184/86
Creatinine	55	19	114/86
Carnitine	60	25	162/60
TMAO	40	31	76.1/58.1
Molecular weight for precursor ions (Q1) and product ions (Q3), their mass-to-charge ratio (m/z), declustering potential (DP) in volts, and collision energy (CE) eVolts of plasma metabolites measured using liquid chromatography–mass spectrometry (LC-MS) are shown above. Deuterated controls for each metabolite are underlined and noted with the “d” suffix.

## Sheet: SupplementaryTable4
Supplementary Table 4. Summary of linear regression analysis for testing significance of CC strain at baseline
Effect tested	Trait	Effect	Sum of squares	Mean square	DF	F value	pval
Strain at baseline	Body fat %	CC_Strain	4859.19	231.39	21	12.445	7.70963e-25
Strain at baseline	Body fat %	Week	161.89	23.1272	7	1.24386	0.281315
Strain at baseline	Body fat %	Residuals	3235.19	18.593	174	NA	NA
Strain at baseline	Lean %	CC_Strain	114.336	5.44455	21	11.3462	6.18294e-23
Strain at baseline	Lean %	Week	3.88801	0.55543	7	1.15749	0.329752
Strain at baseline	Lean %	Residuals	83.495	0.479856	174	NA	NA
Strain at baseline	Total weight	CC_Strain	1602.55	76.3119	21	19.389	3.95295e-35
Strain at baseline	Total weight	Week	17.2245	2.46064	7	0.62519	0.734648
Strain at baseline	Total weight	Residuals	684.836	3.93584	174	NA	NA
Strain at baseline	Fat mass	CC_Strain	301.413	14.353	21	12.7388	2.46991e-25
Strain at baseline	Fat mass	Week	4.18764	0.598235	7	0.530957	0.810289
Strain at baseline	Fat mass	Residuals	196.048	1.12671	174	NA	NA
Strain at baseline	Lean mass	CC_Strain	3.35414	0.159721	21	24.9868	8.28854e-42
Strain at baseline	Lean mass	Week	0.0492552	0.00703645	7	1.10078	0.364726
Strain at baseline	Lean mass	Residuals	1.11225	0.00639222	174	NA	NA
Strain at baseline	TG	CC_Strain	13.5601	0.645718	21	16.1072	1.5964e-30
Strain at baseline	TG	Week	0.443681	0.0633829	7	1.58106	0.143877
Strain at baseline	TG	Residuals	6.93537	0.0400888	173	NA	NA
Strain at baseline	Cholesterol	CC_Strain	6.80642	0.324115	21	16.8908	1.19432e-31
Strain at baseline	Cholesterol	Week	0.20218	0.0288829	7	1.50519	0.168332
Strain at baseline	Cholesterol	Residuals	3.31968	0.0191889	173	NA	NA
Strain at baseline	Glucose	CC_Strain	105589	5028.06	21	4.21141	5.07469e-08
Strain at baseline	Glucose	Week	9642.75	1377.54	7	1.1538	0.331988
Strain at baseline	Glucose	Residuals	206547	1193.91	173	NA	NA
Strain at baseline	Insulin	CC_Strain	14.2294	0.677588	21	4.31843	2.81426e-08
Strain at baseline	Insulin	Week	3.14322	0.449032	7	2.86179	0.00750999
Strain at baseline	Insulin	Residuals	27.1448	0.156906	173	NA	NA
Strain at baseline	Glucose/Insulin	CC_Strain	369614	17600.7	21	7.11373	1.22615e-14
Strain at baseline	Glucose/Insulin	Week	80463.3	11494.8	7	4.64588	8.64134e-05
Strain at baseline	Glucose/Insulin	Residuals	428033	2474.18	173	NA	NA
Strain at baseline	Albumin	CC_Strain	110.615	5.26739	21	10.7308	8.7905e-22
Strain at baseline	Albumin	Week	5.17843	0.739776	7	1.50708	0.167681
Strain at baseline	Albumin	Residuals	84.9201	0.490868	173	NA	NA
Strain at baseline	ALT	CC_Strain	37.5644	1.78878	21	7.28704	5.22859e-15
Strain at baseline	ALT	Week	5.77679	0.825256	7	3.36189	2.18E-03
Strain at baseline	ALT	Residuals	42.467	0.245474	173	NA	NA
Strain at baseline	AST	CC_Strain	22.0678	1.05085	21	4.1233	8.25321e-08
Strain at baseline	AST	Week	3.7726	0.538942	7	2.11469	0.0444068
Strain at baseline	AST	Residuals	44.0902	0.254856	173	NA	NA
Strain at baseline	Creatinine	CC_Strain	4904.62	233.553	21	3.48359	2.86627e-06
Strain at baseline	Creatinine	Week	9282.32	1326.05	7	19.7788	2.45867e-19
Strain at baseline	Creatinine	Residuals	11598.6	67.0438	173	NA	NA
Strain at baseline	NE Fatty Acids	CC_Strain	4.064	0.193524	21	1.55183	0.0663981
Strain at baseline	NE Fatty Acids	Week	0.884528	0.126361	7	1.01327	0.423589
Strain at baseline	NE Fatty Acids	Residuals	21.5743	0.124707	173	NA	NA
Strain at baseline	Urea/BUN	CC_Strain	249.597	11.8856	21	6.90764	3.40822e-14
Strain at baseline	Urea/BUN	Week	82.6171	11.8024	7	6.85934	3.37742e-07
Strain at baseline	Urea/BUN	Residuals	297.67	1.72064	173	NA	NA
Strain at baseline	Betaine	CC_Strain	35743.2	1702.06	21	16.0293	2.07382e-30
Strain at baseline	Betaine	Week	3477.1	496.729	7	4.67801	7.9676e-05
Strain at baseline	Betaine	Residuals	18369.8	106.184	173	NA	NA
Strain at baseline	Carnitine	CC_Strain	2738.5	130.405	21	7.0673	1.54243e-14
Strain at baseline	Carnitine	Week	446.592	63.7989	7	3.45759	1.72E-03
Strain at baseline	Carnitine	Residuals	3192.17	18.4518	173	NA	NA
Strain at baseline	Choline	CC_Strain	2.84732	0.135587	21	5.49277	4.92079e-11
Strain at baseline	Choline	Week	1.02013	0.145732	7	5.90378	3.63842e-06
Strain at baseline	Choline	Residuals	4.27043	0.0246846	173	NA	NA
Strain at baseline	Phosphocholine	CC_Strain	4.97906	0.237098	21	6.74611	3.46619e-13
Strain at baseline	Phosphocholine	Week	0.297625	0.0425178	7	1.20975	0.300937
Strain at baseline	Phosphocholine	Residuals	5.16645	0.0351459	147	NA	NA
Strain at baseline	TMAO	CC_Strain	86.2263	4.10601	21	14.3508	7.10891e-28
Strain at baseline	TMAO	Week	3.91347	0.559068	7	1.95398	0.0639771
Strain at baseline	TMAO	Residuals	49.4984	0.286118	173	NA	NA
Strain at baseline	Metabolic health score	CC_Strain	526.879	25.0895	21	5.72989	1.46703e-11
Strain at baseline	Metabolic health score	Week	46.0815	6.58307	7	1.50343	0.168986
Strain at baseline	Metabolic health score	Residuals	753.137	4.3787	172	NA	NA
Linear regression analysis was performed for each measured trait at baseline to assess the sigificance of CC strain effects. The variables included in each model are shown in the "Effect" column, with "Week" included to account for possible batch effects.

## Sheet: SupplementaryTable5
Supplementary Table 5. Correlation table for baseline traits using Spearman's correlation. Rho and BH-adjusted p values shown.
	Body Fat %		Lean %		Total weight		Fat mass		Lean mass		TG		Cholesterol		Glucose		Insulin		Glucose/Insulin		Albumin		ALT		AST		Creatinine		NE Fatty acids		Urea/BUN		Betaine		Carnitine		Choline		Phosphocholine		TMAO
	rho	p adj	rho	p adj	rho	p adj	rho	p adj	rho	p adj	rho	p adj	rho	p adj	rho	p adj	rho	p adj	rho	p adj	rho	p adj	rho	p adj	rho	p adj	rho	p adj	rho	p adj	rho	p adj	rho	p adj	rho	p adj	rho	p adj	rho	p adj	rho	p adj
Lean %	-0.948883	2.2e-16	1	NA
Total weight	0.561388	2.2e-16	-0.574768	2.2e-16	1	NA
Fat mass	0.96474	2.2e-16	-0.926388	2.2e-16	0.743726	2.2e-16	1	NA
Lean mass	0.215871	4.12E-03	-0.191772	0.0117814	0.886693	2.2e-16	0.430553	7.19433e-10	1	NA
TG	0.24022	1.35E-03	-0.275459	1.89E-04	-0.0810297	0.274812	0.161535	0.0366117	-0.227284	4.90E-03	1	NA
Cholesterol	0.0178258	0.835088	-0.0277794	0.695457	0.11453	0.155084	0.0493734	0.552726	0.1414	0.0870322	6.53E-04	0.996931	1	NA
Glucose	0.0710739	0.376237	-0.0810468	0.300865	0.107231	0.160337	0.085437	0.299795	0.119051	0.153859	-2.73E-04	0.996931	0.0925434	0.447891	1	NA
Insulin	0.436976	4.42009e-10	-0.443749	2.08575e-10	0.1918	0.0132891	0.396221	2.41659e-08	-3.30E-03	0.962889	0.319597	4.43362e-05	-0.0564622	0.663737	0.113292	0.271035	1	NA
Glucose/Insulin	-0.335113	3.61746e-06	0.333424	4.12438e-06	-0.105875	0.160337	-0.295769	4.58692e-05	0.072909	0.399571	-0.300506	8.69084e-05	0.0994913	0.441406	0.399462	2.42528e-08	-0.826587	2.2e-16	1	NA
Albumin	-0.0467527	0.579383	0.0589267	0.441311	0.026981	0.733118	-0.0431865	0.589888	0.0899932	0.283206	-0.111072	0.180556	0.191494	0.0527682	0.0705197	0.497846	-3.25E-03	0.996948	0.0599995	0.471801	1	NA
ALT	0.359653	5.62136e-07	-0.37086	2.13379e-07	0.154582	0.0474075	0.324169	7.41964e-06	0.0140709	0.877965	0.134705	0.0999261	0.0380088	0.821159	0.0536497	0.598041	0.240141	1.60E-03	-0.175567	0.0282868	0.101757	0.600188	1	NA
AST	0.158975	0.0377916	-0.183391	0.0163611	0.0076033	0.91469	0.113142	0.152468	-0.0942794	0.269264	0.0601194	0.449281	0.064591	0.601836	-0.0594193	0.589564	0.118886	0.176834	-0.119194	0.17521	0.191802	0.0791524	0.68738	2.2e-16	1	NA
Creatinine	0.153624	0.0433146	-0.164174	0.0310399	0.109967	0.158295	0.156424	0.0415418	0.0638912	0.417662	0.129221	0.111369	-0.0290421	0.868349	0.00309665	0.996931	0.203592	9.15E-03	-0.182209	0.0236219	-0.0310383	0.837849	0.327278	9.96072e-06	0.124385	0.229884	1	NA
NE Fatty acids	0.091247	0.247065	-0.0773736	0.312432	-0.135044	0.0874259	0.02983	0.674216	-0.165661	0.0390837	0.308887	6.43566e-05	-0.0646317	0.601836	-0.145067	0.164198	-8.05E-03	0.996948	-0.0907691	0.292486	0.0643276	0.677475	-0.0481944	0.590236	0.0299318	0.730862	-0.120483	0.156499	1	NA
Urea/BUN	0.12176	0.118179	-0.1041	0.176726	-0.167259	0.0339077	0.049987	0.552726	-0.1933	0.0153159	0.0893634	0.302888	-0.107206	0.402695	-0.0473181	0.629594	0.168937	0.0338364	-0.189541	0.0191631	-4.64E-03	0.963349	0.0272958	0.760636	-0.0327601	0.730862	0.205746	0.0304936	0.133575	0.161301	1	NA
Betaine	0.108927	0.162815	-0.12467	0.108108	0.154636	0.0474075	0.121197	0.127282	0.113127	0.1716	0.157762	0.0479564	-0.0208974	0.868349	0.00976052	0.967768	0.00517086	0.996948	-3.35E-03	0.999623	-0.132105	0.507601	0.0916976	0.269883	0.0528642	0.568678	-2.36E-03	0.973356	-0.10584	0.278825	-0.363859	2.55315e-06	1	NA
Carnitine	0.174466	0.0236533	-0.171552	0.0248139	0.388376	4.35316e-08	0.248608	7.17E-04	0.359129	8.22735e-07	0.0854509	0.307003	0.0876197	0.447891	0.0529147	0.598041	0.0897061	0.340371	-0.0263112	0.806954	0.0207373	0.874514	0.0823382	0.321098	0.0373786	0.711195	0.103968	0.20719	-0.291525	3.20E-04	-0.0543337	0.614563	0.424341	3.87888e-09	1	NA
Choline	0.190735	0.0128531	-0.20286	0.00807206	0.233297	2.39E-03	0.214372	4.00E-03	0.179979	0.02402	-0.0842316	0.307003	0.126251	0.305792	-0.178709	0.0546866	0.0523183	0.675909	-0.134068	0.119044	-0.0293094	0.837849	0.218239	5.02E-03	0.222233	0.0123251	0.152118	0.0767027	-0.112255	0.25388	-0.0757424	0.417658	0.44515	7.9593e-10	0.423726	2.7594e-09	1	NA
Phosphocholine	0.260503	1.25E-03	-0.269421	7.08E-04	0.447041	2.32712e-09	0.34234	8.83e-06	0.395717	3.72036e-07	-0.00671929	0.996931	0.266978	4.26E-03	0.0211453	0.929268	0.0393227	0.839372	-0.0131695	0.937258	0.11343	0.600188	0.434977	2.01718e-08	0.377783	2.94195e-06	0.187345	0.0639086	-0.19244	0.0769029	-0.137103	0.158184	0.215205	0.0206304	0.468806	1.32602e-09	0.452402	2.7594e-09	1	NA
TMAO	-3.22E-04	0.996374	0.0293051	0.695457	-0.103749	0.162198	-0.0345454	0.652459	-0.0671688	0.408843	-0.0778338	0.322479	0.0148718	0.868349	0.125919	0.264844	-2.71E-03	0.996948	0.0883554	0.293259	0.0914296	0.600188	-0.179715	0.0238407	-0.126924	0.229884	-0.101018	0.21191	0.0474851	0.653476	0.306146	1.17E-04	-0.284344	2.57E-04	-0.0645905	0.501536	-0.0660066	0.417442	-0.140501	0.0982783	1	NA
Metabolic health score	-0.513981	3.747e-14	0.527176	5.55112e-15	-0.29296	7.61775e-05	-0.493329	6.27276e-13	-0.123105	0.145844	-0.416596	1.92028e-08	-0.514242	1.44329e-13	-0.599638	2.2e-16	-0.24341	1.56E-03	-0.10043	0.248291	-0.0588668	0.677475	-0.230007	3.19E-03	-0.0997727	0.305328	-0.0626691	0.470995	-0.0420616	0.653476	0.00947939	0.930991	-0.0426589	0.805358	-0.134849	0.12798	0.0176287	0.803833	-0.206538	0.011733	-0.0714881	0.531038
Spearman’s correlations of baseline phenotypes were performed, with p values adjusted using the Benjamini-Hochberg method. Table accompanies Fig 3A and shows Spearman's rho and BH adjusted p values for each correlation.

## Sheet: SupplementaryTable6
Supplementary Table 6. Summary of linear mixed models fixed effects for testing significance of CC strain x experimental diet
Effect tested	Trait	Effect	Sum of squares	Mean square	DF numerator	DF denominator	F value	Satterthwaite pval
Strain x diet	Body fat %	Experimental_Diet	178.721	178.721	1	23.6415	10.3298	3.76E-03
Strain x diet	Body fat %	Week	108.566	15.5094	7	41.9948	0.896421	0.518161
Strain x diet	Body fat %	CC_Strain	5298.99	252.333	21	71.0674	14.5845	4.34156e-18
Strain x diet	Body fat %	Experimental_Diet:CC_Strain	1223.48	58.261	21	69.3666	3.36741	7.3658e-05
Strain x diet	Lean %	Experimental_Diet	207.162	207.162	1	24.0775	13.8951	1.04E-03
Strain x diet	Lean %	Week	110.897	15.8424	7	46.2752	1.0626	0.402328
Strain x diet	Lean %	CC_Strain	4274.65	203.555	21	69.2064	13.6531	4.64332e-17
Strain x diet	Lean %	Experimental_Diet:CC_Strain	884.713	42.1292	21	69.3415	2.82575	6.25E-04
Strain x diet	Total Weight	Experimental_Diet	118.463	118.463	1	22.2802	21.2451	1.32E-04
Strain x diet	Total Weight	Week	35.8286	5.11837	7	42.4802	0.917929	0.502273
Strain x diet	Total Weight	CC_Strain	1789.71	85.2245	21	68.9141	15.2842	2.59988e-18
Strain x diet	Total Weight	Experimental_Diet:CC_Strain	140.584	6.69446	21	69.7066	1.20058	0.27844
Strain x diet	Fat mass	Experimental_Diet	1.18585	1.18585	1	23.5872	12.6687	1.62E-03
Strain x diet	Fat mass	Week	0.308179	0.0440256	7	42.8482	0.470335	0.850557
Strain x diet	Fat mass	CC_Strain	33.5534	1.59778	21	70.4671	17.0695	7.09112e-20
Strain x diet	Fat mass	Experimental_Diet:CC_Strain	5.48419	0.261152	21	67.8514	2.78995	7.57E-04
Strain x diet	Lean mass	Experimental_Diet	15.3172	15.3172	1	19.7277	10.9249	3.58E-03
Strain x diet	Lean mass	Week	29.8338	4.26197	7	34.9324	3.03983	0.0132206
Strain x diet	Lean mass	CC_Strain	663.674	31.6035	21	66.2969	22.5411	1.89104e-22
Strain x diet	Lean mass	Experimental_Diet:CC_Strain	27.103	1.29062	21	72.4398	0.92053	0.566864
Strain x diet	TG	Experimental_Diet	0.259409	0.259409	1	78.598	5.58442	0.0205927
Strain x diet	TG	Week	0.487264	0.0696092	7	74.2661	1.49851	0.181035
Strain x diet	TG	CC_Strain	10.3478	0.492752	21	72.5212	10.6077	1.18282e-14
Strain x diet	TG	Experimental_Diet:CC_Strain	1.8906	0.0900285	21	78.3157	1.93808	0.0190695
Strain x diet	Cholesterol	Experimental_Diet	18569.4	18569.4	1	24.8187	57.0653	6.89496e-08
Strain x diet	Cholesterol	Week	3160.32	451.474	7	34.2899	1.38742	0.242134
Strain x diet	Cholesterol	CC_Strain	93138	4435.14	21	67.9651	13.6296	7.26627e-17
Strain x diet	Cholesterol	Experimental_Diet:CC_Strain	10202.6	485.839	21	71.0604	1.49302	0.107997
Strain x diet	Glucose	Experimental_Diet	0.0819152	0.0819152	1	25.7823	1.89153	0.180863
Strain x diet	Glucose	Week	0.366769	0.0523955	7	34.7207	1.20988	0.323579
Strain x diet	Glucose	CC_Strain	2.90707	0.138432	21	62.2553	3.19657	1.98E-04
Strain x diet	Glucose	Experimental_Diet:CC_Strain	0.928894	0.044233	21	72.2132	1.0214	0.450425
Strain x diet	Insulin	Experimental_Diet	0.197988	0.197988	1	26.0556	1.35218	0.255437
Strain x diet	Insulin	Week	2.06246	0.294637	7	28.321	2.01225	0.0886144
Strain x diet	Insulin	CC_Strain	14.9779	0.713232	21	66.8311	4.87109	3.55059e-07
Strain x diet	Insulin	Experimental_Diet:CC_Strain	2.67044	0.127164	21	62.6849	0.868479	0.628798
Strain x diet	Glucose/Insulin	Experimental_Diet	0.0182685	0.0182685	1	25.9495	0.125594	0.725908
Strain x diet	Glucose/Insulin	Week	2.50542	0.357917	7	30.0889	2.46065	0.0402939
Strain x diet	Glucose/Insulin	CC_Strain	14.4556	0.688362	21	67.8347	4.73243	5.22975e-07
Strain x diet	Glucose/Insulin	Experimental_Diet:CC_Strain	3.61414	0.172102	21	60.4599	1.18319	0.297851
Strain x diet	Albumin	Experimental_Diet	5.62696	5.62696	1	23.8799	0.64735	0.429
Strain x diet	Albumin	Week	140.722	20.1032	7	39.7091	2.31275	0.0445999
Strain x diet	Albumin	CC_Strain	1046.95	49.8549	21	63.6514	5.73552	3.02998e-08
Strain x diet	Albumin	Experimental_Diet:CC_Strain	225.905	10.7574	21	70.4117	1.23758	0.249129
Strain x diet	ALT	Experimental_Diet	0.0382427	0.0382427	1	21.9031	0.18677	0.669844
Strain x diet	ALT	Week	5.25394	0.750563	7	31.7357	3.6656	0.00519415
Strain x diet	ALT	CC_Strain	15.7524	0.750116	21	138.553	3.66342	2.03938e-06
Strain x diet	ALT	Experimental_Diet:CC_Strain	5.7018	0.271514	21	134.643	1.32602	0.169362
Strain x diet	AST	Experimental_Diet	0.390735	0.390735	1	77.9634	2.18817	0.143104
Strain x diet	AST	Week	3.35922	0.479888	7	73.7516	2.68744	0.015517
Strain x diet	AST	CC_Strain	11.6767	0.556033	21	72.0613	3.11386	1.79E-04
Strain x diet	AST	Experimental_Diet:CC_Strain	4.26786	0.203231	21	77.6763	1.13812	0.329583
Strain x diet	Creatinine	Experimental_Diet	0.171369	0.171369	1	24.1528	2.42556	0.132379
Strain x diet	Creatinine	Week	3.39937	0.485624	7	42.0417	6.87354	1.85524e-05
Strain x diet	Creatinine	CC_Strain	4.03961	0.192362	21	70.9171	2.7227	9.00E-04
Strain x diet	Creatinine	Experimental_Diet:CC_Strain	1.41991	0.0676148	21	74.4355	0.957021	0.523502
Strain x diet	NE Fatty Acids	Experimental_Diet	0.137759	0.137759	1	17.1033	2.50865	0.131537
Strain x diet	NE Fatty Acids	Week	0.662493	0.0946418	7	41.671	1.72347	0.129846
Strain x diet	NE Fatty Acids	CC_Strain	2.34436	0.111636	21	68.2196	2.03294	0.0148548
Strain x diet	NE Fatty Acids	Experimental_Diet:CC_Strain	0.986557	0.0469789	21	71.6022	0.855508	0.644804
Strain x diet	Urea/BUN	Experimental_Diet	3.60912	3.60912	1	23.9352	124.668	5.65785e-11
Strain x diet	Urea/BUN	Week	0.429945	0.0614207	7	22.8299	2.12163	0.082384
Strain x diet	Urea/BUN	CC_Strain	5.4336	0.258743	21	69.2973	8.93764	1.48282e-12
Strain x diet	Urea/BUN	Experimental_Diet:CC_Strain	0.488841	0.0232782	21	64.4136	0.804087	0.704561
Strain x diet	Betaine	Experimental_Diet	6417.85	6417.85	1	18.0939	69.1682	1.35026e-07
Strain x diet	Betaine	Week	2762.51	394.644	7	50.105	4.25326	9.41E-04
Strain x diet	Betaine	CC_Strain	12070.3	574.777	21	71.6198	6.19465	2.60722e-09
Strain x diet	Betaine	Experimental_Diet:CC_Strain	3033.06	144.431	21	73.1348	1.55661	0.0853402
Strain x diet	Carnitine	Experimental_Diet	79.5139	79.5139	1	28.1312	4.86804	0.0356898
Strain x diet	Carnitine	Week	286.385	40.9121	7	37.7857	2.50474	0.0322445
Strain x diet	Carnitine	CC_Strain	2733.19	130.152	21	135.263	7.96821	3.93171e-15
Strain x diet	Carnitine	Experimental_Diet:CC_Strain	310.029	14.7633	21	137.455	0.903846	0.586476
Strain x diet	Choline	Experimental_Diet	0.106272	0.106272	1	79.2166	2.23345	0.139025
Strain x diet	Choline	Week	1.52739	0.218199	7	74.5304	4.58572	2.65E-04
Strain x diet	Choline	CC_Strain	3.25674	0.155083	21	72.6745	3.25927	9.7517e-05
Strain x diet	Choline	Experimental_Diet:CC_Strain	0.51778	0.0246562	21	78.9557	0.518182	0.95484
Strain x diet	Phosphocholine	Experimental_Diet	2.75131	2.75131	1	28.2979	2.13588	0.154905
Strain x diet	Phosphocholine	Week	23.0281	3.28973	7	37.786	2.55385	0.0294908
Strain x diet	Phosphocholine	CC_Strain	89.1888	4.24709	21	126.843	3.29707	1.6982e-05
Strain x diet	Phosphocholine	Experimental_Diet:CC_Strain	17.064	0.812573	21	130.458	0.630811	0.889497
Strain x diet	TMAO	Experimental_Diet	1.73092	1.73092	1	15.6983	14.2804	1.69E-03
Strain x diet	TMAO	Week	0.528323	0.0754747	7	56.9054	0.62268	0.735003
Strain x diet	TMAO	CC_Strain	11.4878	0.547037	21	67.9447	4.51316	1.12168e-06
Strain x diet	TMAO	Experimental_Diet:CC_Strain	7.34043	0.349544	21	68.064	2.88381	5.19E-04
Strain x diet	Metabolic health score	Experimental_Diet	0.0749239	0.0749239	1	23.8111	0.138307	0.713259
Strain x diet	Metabolic health score	Week	3.29849	0.471212	7	30.4828	0.869843	0.541
Strain x diet	Metabolic health score	CC_Strain	59.6975	2.84274	21	67.2899	5.2476	9.51601e-08
Strain x diet	Metabolic health score	Experimental_Diet:CC_Strain	21.027	1.00129	21	68.0555	1.84834	0.0301971
Strain x diet	Day Heat1	Experimental_Diet	0.62971	0.62971	1	79.0794	1.304	0.25693
Strain x diet	Day Heat1	Week	2.08153	0.297362	7	74.458	0.615777	0.741205
Strain x diet	Day Heat1	CC_Strain	82.6078	3.9337	21	72.769	8.1459	6.32315e-12
Strain x diet	Day Heat1	Experimental_Diet:CC_Strain	19.0014	0.904828	21	79.0503	1.87371	0.0244904
Strain x diet	Night Heat1	Experimental_Diet	0.112101	0.112101	1	23.6043	0.294668	0.592334
Strain x diet	Night Heat1	Week	0.232854	0.0332648	7	23.3697	0.0874399	0.998578
Strain x diet	Night Heat1	CC_Strain	83.3818	3.97056	21	69.7659	10.437	3.45367e-14
Strain x diet	Night Heat1	Experimental_Diet:CC_Strain	20.9983	0.999921	21	61.1812	2.62839	1.76E-03
Strain x diet	Total Heat1	Experimental_Diet	0.00237313	0.00237313	1	22.813	0.00568539	0.940553
Strain x diet	Total Heat1	Week	0.27953	0.0399329	7	21.6962	0.0956686	0.998069
Strain x diet	Total Heat1	CC_Strain	94.9495	4.52141	21	70.6358	10.8321	1.11838e-14
Strain x diet	Total Heat1	Experimental_Diet:CC_Strain	20.5972	0.980818	21	68.2716	2.34978	4.28E-03
Strain x diet	Day Heat2	Experimental_Diet	4.95069	4.95069	1	78.6957	9.95296	2.27E-03
Strain x diet	Day Heat2	Week	2.92826	0.418322	7	74.054	0.841004	0.55703
Strain x diet	Day Heat2	CC_Strain	78.9663	3.7603	21	72.3621	7.55979	3.61201e-11
Strain x diet	Day Heat2	Experimental_Diet:CC_Strain	17.9964	0.85697	21	78.667	1.72287	0.0443763
Strain x diet	Night Heat2	Experimental_Diet	0.139626	0.139626	1	21.8426	0.374506	0.546876
Strain x diet	Night Heat2	Week	0.889316	0.127045	7	18.0238	0.340761	0.924342
Strain x diet	Night Heat2	CC_Strain	91.5269	4.35843	21	66.6852	11.6902	4.97953e-15
Strain x diet	Night Heat2	Experimental_Diet:CC_Strain	20.4009	0.971473	21	55.8922	2.60569	2.28E-03
Strain x diet	Total Heat2	Experimental_Diet	1.48845	1.48845	1	21.5999	3.59434	0.0714349
Strain x diet	Total Heat2	Week	0.951251	0.135893	7	31.5418	0.328157	0.935282
Strain x diet	Total Heat2	CC_Strain	100.472	4.78439	21	139.287	11.5534	2.54429e-21
Strain x diet	Total Heat2	Experimental_Diet:CC_Strain	20.2739	0.965425	21	136.891	2.33133	1.93E-03
Strain x diet	Day RER	Experimental_Diet	0.0108167	0.0108167	1	21.6264	13.5315	1.35E-03
Strain x diet	Day RER	Week	0.00227912	0.000325589	7	47.3339	0.407304	0.893033
Strain x diet	Day RER	CC_Strain	0.0681322	0.00324439	21	66.2473	4.05866	6.53643e-06
Strain x diet	Day RER	Experimental_Diet:CC_Strain	0.0172059	0.000819331	21	70.4231	1.02496	0.446921
Strain x diet	Night RER	Experimental_Diet	0.00621072	0.00621072	1	22.4508	5.75692	0.0251408
Strain x diet	Night RER	Week	0.00506986	0.000724266	7	46.086	0.671346	0.695062
Strain x diet	Night RER	CC_Strain	0.129151	0.00615007	21	68.6705	5.7007	1.83863e-08
Strain x diet	Night RER	Experimental_Diet:CC_Strain	0.0330025	0.00157155	21	61.2219	1.45672	0.128495
Strain x diet	Total RER	Experimental_Diet	0.00558123	0.00558123	1	22.6114	11.0988	2.95E-03
Strain x diet	Total RER	Week	0.0021119	0.000301699	7	55.1925	0.599959	0.75324
Strain x diet	Total RER	CC_Strain	0.0628876	0.00299465	21	67.5202	5.95515	9.36564e-09
Strain x diet	Total RER	Experimental_Diet:CC_Strain	0.0175072	0.000833679	21	63.2913	1.65785	0.0636067
Strain x diet	Day Energy intake	Experimental_Diet	4.56466	4.56466	1	18.7832	11.0523	3.60E-03
Strain x diet	Day Energy intake	Week	3.87788	0.553983	7	41.0044	1.34134	0.256093
Strain x diet	Day Energy intake	CC_Strain	48.5791	2.31329	21	69.0327	5.6011	2.4425e-08
Strain x diet	Day Energy intake	Experimental_Diet:CC_Strain	21.1464	1.00697	21	74.1064	2.43815	2.65E-03
Strain x diet	Night Energy intake	Experimental_Diet	2.88329	2.88329	1	14.0887	9.51889	8.01E-03
Strain x diet	Night Energy intake	Week	2.43048	0.347211	7	52.2634	1.14628	0.349417
Strain x diet	Night Energy intake	CC_Strain	31.5094	1.50045	21	67.208	4.95357	2.58438e-07
Strain x diet	Night Energy intake	Experimental_Diet:CC_Strain	17.6967	0.8427	21	70.8261	2.78209	7.11E-04
Strain x diet	Total Energy intake	Experimental_Diet	5.47066	5.47066	1	14.8811	16.44	1.05E-03
Strain x diet	Total Energy intake	Week	2.84814	0.406877	7	48.888	1.22272	0.308622
Strain x diet	Total Energy intake	CC_Strain	38.0955	1.81407	21	67.7072	5.4515	4.63292e-08
Strain x diet	Total Energy intake	Experimental_Diet:CC_Strain	18.3905	0.875737	21	72.7827	2.63169	1.24E-03
Strain x diet	Day basal activity	Experimental_Diet	0.0180826	0.0180826	1	20.6987	0.0443966	0.835178
Strain x diet	Day basal activity	Week	1.00323	0.143319	7	38.1952	0.351877	0.924092
Strain x diet	Day basal activity	CC_Strain	59.1616	2.81722	21	68.218	6.91686	4.55993e-10
Strain x diet	Day basal activity	Experimental_Diet:CC_Strain	10.7572	0.512247	21	68.4619	1.25767	0.235435
Strain x diet	Night basal activity	Experimental_Diet	0.109853	0.109853	1	147	0.230153	0.632123
Strain x diet	Night basal activity	Week	1.07317	0.15331	7	147	0.3212	0.943459
Strain x diet	Night basal activity	CC_Strain	102.612	4.88628	21	147	10.2373	1.20591e-19
Strain x diet	Night basal activity	Experimental_Diet:CC_Strain	10.6471	0.507006	21	147	1.06223	0.395023
Strain x diet	Total basal activity	Experimental_Diet	0.0552716	0.0552716	1	26.1409	0.124932	0.726581
Strain x diet	Total basal activity	Week	1.23859	0.176941	7	37.2636	0.399944	0.896229
Strain x diet	Total basal activity	CC_Strain	104.708	4.9861	21	139.791	11.2702	6.49083e-21
Strain x diet	Total basal activity	Experimental_Diet:CC_Strain	10.5336	0.501602	21	139.08	1.13378	0.320984
Linear mixed models were fit for each measured post-diet trait to assess the sigificance of strain x diet interaction effects, where CC strain, experimental diet, CC strain x experimental interactions, and week (batch) are fixed effects. The model (effect tested) for each trait is indicated by the first column. The fixed effects included in each model are shown in the "Effect" column, with "Week"…

## Sheet: SupplementaryTable7
Supplementary Table 7. Summary statistics by diet for post-diet body fat % and other obesity-related traits
	Mean ± SE		Median		Min		Max		Range
Trait	HP	HS	HP	HS	HP	HS	HP	HS	HP	HS
Body fat %	18.0 ± 0.8	20.3 ± 1.0	16.73	20.78	3.56	3.17	33.9	41.74	30.34	38.56
Total Weight (g)	21.8 ± 0.4	24.0 ± 0.5	21.4	23	14.1	14.4	35.5	39	21.4	24.6
TG (mg/dL)	104.6 ± 4.3	113.7 ± 4.7	93	102	51	48	351	345	300	297
Cholesterol (mg/dL)	115.1 ± 2.9	139.5 ± 3.3	112.65	137.7	64.8	63	199.5	228.9	134.7	165.9
Glucose (mg/dL)	173.5 ± 5.7	184.6 ± 6.4	164.85	173.25	79.05	108.9	518.7	652.2	439.65	543.3
Insulin (ng/ml)	1.0 ± 0.1	1.2 ± 0.1	0.91	0.98	0.26	0.17	3.07	4.8	2.82	4.63
Metabolic health Score	0 ± 0.3	0 ± 0.3	0.34	0.27	-11.79	-10.3	5.24	5.31	17.03	15.61
Mean ± standard error (SE), median, minimum value, maximum value, and the range (Max - Min) were calculated for traits with measurements from mice fed either the high protein (HP) or high fat high sucrose (HS) diet.

## Sheet: SupplementaryTable8
Supplementary Table 8. Summary of linear mixed models fixed effects testing the significance of experimental diet
Effect tested	Trait	Effect	Sum of squares	Mean square	DF numerator	DF denominator	F value	Satterthwaite pval
Diet	Body fat %	Experimental_Diet	69.3739	69.3739	1	23.0464	3.9888	0.0577438
Diet	Body fat %	Week	98.3181	14.0454	7	43.1443	0.807573	0.585744
Diet	Lean %	Experimental_Diet	99.7462	99.7462	1	26.1217	6.69167	0.0156053
Diet	Lean %	Week	105.254	15.0363	7	47.1513	1.00874	0.437311
Diet	Total Weight	Experimental_Diet	111.552	111.552	1	21.4069	20.0036	2.02E-04
Diet	Total Weight	Week	32.655	4.665	7	46.1184	0.836532	0.562817
Diet	Fat mass	Experimental_Diet	0.592542	0.592542	1	23.9536	6.26629	0.0195272
Diet	Fat mass	Week	0.266447	0.0380638	7	44.3685	0.402536	0.895649
Diet	Lean mass	Experimental_Diet	22.0074	22.0074	1	22.6148	15.5657	6.61E-04
Diet	Lean mass	Week	30.4636	4.35194	7	42.6468	3.07811	0.0102469
Diet	TG	Experimental_Diet	0.121101	0.121101	1	20.2088	2.68316	0.116892
Diet	TG	Week	0.486698	0.0695282	7	37.5205	1.54049	0.183803
Diet	Cholesterol	Experimental_Diet	0.833668	0.833668	1	24.9414	43.8475	6.21719e-07
Diet	Cholesterol	Week	0.186087	0.0265839	7	40.2533	1.3982	0.232794
Diet	Glucose	Experimental_Diet	0.0865752	0.0865752	1	24.8358	2.04976	0.164695
Diet	Glucose	Week	0.410086	0.0585837	7	36.9179	1.38703	0.239918
Diet	Insulin	Experimental_Diet	1.07071	1.07071	1	33.1363	1.91595	0.175556
Diet	Insulin	Week	7.42473	1.06068	7	34.3784	1.898	0.100185
Diet	Glucose/Insulin	Experimental_Diet	0.0207589	0.0207589	1	18.3425	0.139824	0.712744
Diet	Glucose/Insulin	Week	2.51304	0.359006	7	37.3767	2.41813	0.0379836
Diet	Albumin	Experimental_Diet	3.88501	3.88501	1	24.4615	0.460014	0.503984
Diet	Albumin	Week	119.282	17.0403	7	42.7927	2.0177	0.0748435
Diet	ALT	Experimental_Diet	0.0643592	0.0643592	1	20.1698	0.308277	0.584845
Diet	ALT	Week	5.75115	0.821594	7	161.583	3.93539	5.42E-04
Diet	AST	Experimental_Diet	0.512199	0.512199	1	20.4845	2.87778	0.104955
Diet	AST	Week	3.05909	0.437014	7	81.9308	2.45535	0.0245103
Diet	Creatinine	Experimental_Diet	0.19617	0.19617	1	28.8598	2.89212	0.099767
Diet	Creatinine	Week	2.86295	0.408992	7	48.0214	6.02974	4.5024e-05
Diet	NE Fatty Acids	Experimental_Diet	0.129106	0.129106	1	21.4176	2.57088	0.123493
Diet	NE Fatty Acids	Week	0.484728	0.0692469	7	47.5008	1.37891	0.236188
Diet	Urea/BUN	Experimental_Diet	3.74119	3.74119	1	30.5221	135.15	9.68338e-13
Diet	Urea/BUN	Week	0.447719	0.0639598	7	33.6129	2.31053	0.0488492
Diet	Betaine	Experimental_Diet	4742.04	4742.04	1	16.1762	50.4151	2.36251e-06
Diet	Betaine	Week	2812.74	401.82	7	52.6613	4.27195	8.41E-04
Diet	Carnitine	Experimental_Diet	129.958	129.958	1	32.8644	7.85982	0.00841604
Diet	Carnitine	Week	304.222	43.4603	7	46.2506	2.62846	0.0225877
Diet	Choline	Experimental_Diet	0.106508	0.106508	1	99.3227	2.49385	0.117472
Diet	Choline	Week	1.47271	0.210388	7	81.8784	4.92616	1.11E-04
Diet	Phosphocholine	Experimental_Diet	0.180882	0.180882	1	34.9448	4.4629	0.0418561
Diet	Phosphocholine	Week	1.03692	0.148131	7	47.039	3.65483	3.15E-03
Diet	TMAO	Experimental_Diet	0.980905	0.980905	1	20.9985	7.85602	0.0106615
Diet	TMAO	Week	0.396376	0.0566251	7	61.4484	0.453507	0.864012
Diet	Metabolic health score	Experimental_Diet	0.0360978	0.0360978	1	21.7792	0.00883706	0.925964
Diet	Metabolic health score	Week	23.6849	3.38355	7	77.1513	0.828323	0.566957
Diet	Day Heat1	Experimental_Diet	0.245524	0.245524	1	20.1464	0.503953	0.485904
Diet	Day Heat1	Week	2.41319	0.344742	7	78.3876	0.707605	0.665575
Diet	Night Heat1	Experimental_Diet	0.0552618	0.0552618	1	21.0808	0.140006	0.712012
Diet	Night Heat1	Week	0.246283	0.0351833	7	24.0921	0.089137	0.998499
Diet	Total Heat1	Experimental_Diet	0.000181046	0.000181046	1	19.1639	4.23E-04	0.9838
Diet	Total Heat1	Week	0.366123	0.0523033	7	23.9307	0.122264	0.995936
Diet	Day Heat2	Experimental_Diet	2.69284	2.69284	1	19.5	5.32043	0.0322003
Diet	Day Heat2	Week	3.2877	0.469671	7	78.5715	0.92796	0.489794
Diet	Night Heat2	Experimental_Diet	0.0910522	0.0910522	1	18.9746	0.229806	0.637146
Diet	Night Heat2	Week	0.961896	0.137414	7	17.9419	0.346818	0.92102
Diet	Total Heat2	Experimental_Diet	0.665334	0.665334	1	18.3973	1.59111	0.222929
Diet	Total Heat2	Week	1.10828	0.158326	7	36.2076	0.378626	0.908805
Diet	Day RER	Experimental_Diet	0.012933	0.012933	1	23.398	15.4839	6.44E-04
Diet	Day RER	Week	0.00228795	0.00032685	7	50.6366	0.391319	0.903127
Diet	Night RER	Experimental_Diet	0.00543887	0.00543887	1	24.3566	5.12178	0.0328104
Diet	Night RER	Week	0.00418894	0.00059842	7	52.6281	0.563531	0.78196
Diet	Total RER	Experimental_Diet	0.00497515	0.00497515	1	24.8372	9.61032	4.76E-03
Diet	Total RER	Week	0.0019045	0.000272071	7	58.1912	0.525551	0.811644
Diet	Day Energy intake	Experimental_Diet	2.27361	2.27361	1	16.7291	5.3182	0.0341901
Diet	Day Energy intake	Week	4.25685	0.608122	7	42.6363	1.42246	0.221578
Diet	Night Energy intake	Experimental_Diet	1.44307	1.44307	1	19.1561	4.65985	0.0437677
Diet	Night Energy intake	Week	2.52818	0.361168	7	56.7943	1.16626	0.336526
Diet	Total Energy intake	Experimental_Diet	2.56787	2.56787	1	18.2036	7.55403	0.0131221
Diet	Total Energy intake	Week	2.95136	0.421623	7	51.8717	1.24031	0.298301
Diet	Day basal activity	Experimental_Diet	0.0233734	0.0233734	1	15.4888	0.0557936	0.816367
Diet	Day basal activity	Week	0.997536	0.142505	7	42.371	0.340168	0.930781
Diet	Night basal activity	Experimental_Diet	0.0471513	0.0471513	1	20.572	0.0988302	0.756404
Diet	Night basal activity	Week	1.20429	0.172042	7	154.485	0.360603	0.923741
Diet	Total basal activity	Experimental_Diet	0.0127999	0.0127999	1	13.4259	0.0285094	0.868434
Diet	Total basal activity	Week	1.54084	0.22012	7	43.4268	0.490277	0.836399
Linear mixed models were fit for each measured post-diet trait to assess the sigificance of diet effects, where experimental diet and week (batch) are fixed effects, and CC strain and CC strain x experimental diet are random effects. The model (effect tested) for each trait is indicated by the first column. The fixed effects included in each model are shown in the "Effect" column, with "Week" inc…

## Sheet: SupplementaryTable9
Supplementary Table 9. Estimating the relative heritable variation attributed to CC strain, experimental diet, and CC strain x diet interaction
	Strain		Diet		Strain x Diet interaction
Trait	Variance	Proportion of variance (%)	Variance	Proportion of variance (%)	Variance	Proportion of variance (%)
Body fat %	45.317	55.7365	2.3909	2.94063	8.45667	10.4011
Lean %	40.2378	55.0838	3.85255	5.27397	5.30417	7.26119
Total weight	16.0573	60.0343	2.41691	9.03623	0	0
Fat mass	0.307751	61.5022	0.0203286	4.06256	0.033371	6.66899
Lean mass	4.58574	67.8596	0.279435	4.13508	0	0
TG	0.0626939	49.6044	0.00140016	1.10783	0.00827442	6.54685
Cholesterol	615.196	46.2709	283.133	21.2954	38.2486	2.8768
Glucose	0.253979	24.8977	0.0207119	2.0304	3.34471e-09	3.27884e-07
Insulin	0.299909	29.8812	0.0047567	0.473929	0	0
Glucose/Insulin	0.0793137	27.4908	4.6464e-08	1.61048e-05	0	0
Albumin	0.00471486	34.5052	0	0	2.01797e-05	0.147683
ALT	0.0567736	18.8722	0	0	0.00771154	2.5634
AST	0.0581746	19.9649	0.00394903	1.35527	1.89964e-09	6.51938e-07
Creatinine	0.0152444	11.535	0.00178983	1.35431	0	0
NE Fatty acids	0.010043	12.5242	0.00109515	1.36572	0	0
Urea/BUN	0.0373988	31.306	0.0489511	40.9763	0	0
Betaine	0.0546306	31.9789	0.0359377	21.0367	0	0
Carnitine	13.4606	39.7312	1.55299	4.5839	0	0
Choline	0.0150125	22.0031	0.000679025	0.995216	0	0
Phosphocholine	0.0149562	22.5136	0.00203862	3.06875	0	0
TMAO	0.365381	34.0575	0.102402	9.54499	0.0414948	3.86777
Metabolic health score	0.276727	27.8381	5.57058e-08	5.60387e-06	0.0922871	9.28385
To estimate the relative heritable variation that can be attributed to genetics, environment (diet), and gene x environmental effects, linear mixed model analyses with strain, diet, and strain x diet interactions as all random effects were performed to quantify the proportions of variance attributed to each term relative to each other for each phenotypic trait. The approximate values for proporti…

## Sheet: SupplementaryTable10
Supplementary Table 10. Mean and standard error (SE) for Heat1, Heat2, Energy intake/hr, RER, and total basal activity
CC Strain	Experimental diet	Time	Heat1 Mean ± SE	Heat2 Mean ± SE	RER Mean ± SE	Energy intake/h Mean ± SE	Beam breaks/h Mean ± SE
CC001/Unc	H-Protein	Day	13.83 ± 0.65	5.40 ± 0.24	0.74 ± 0.01	2.49 ± 0.88	1850.8 ± 154.1
CC001/Unc	H-Sucrose	Day	14.88 ± 0.85	5.94 ± 0.35	0.75 ± 0.01	4.88 ± 0.91	1674.9 ± 290.3
CC001/Unc	H-Protein	Night	17.36 ± 0.78	6.77 ± 0.26	0.79 ± 0.02	5.36 ± 1.62	3994.5 ± 295.6
CC001/Unc	H-Sucrose	Night	17.48 ± 0.29	6.98 ± 0.16	0.77 ± 0.02	7.34 ± 1.57	3055.2 ± 192.2
CC002/Unc	H-Protein	Day	15.75 ± 0.55	6.05 ± 0.20	0.80 ± 0.02	8.20 ± 0.84	1844.4 ± 118.8
CC002/Unc	H-Sucrose	Day	15.59 ± 0.78	6.08 ± 0.20	0.82 ± 0.02	10.63 ± 1.75	2018.6 ± 201.8
CC002/Unc	H-Protein	Night	17.85 ± 0.59	6.86 ± 0.21	0.85 ± 0.01	13.89 ± 1.47	2863.5 ± 255.9
CC002/Unc	H-Sucrose	Night	18.36 ± 0.98	7.16 ± 0.28	0.92 ± 0.02	19.23 ± 2.75	3115.7 ± 262.9
CC004/TauUnc	H-Protein	Day	17.92 ± 1.02	7.27 ± 0.34	0.79 ± 0.01	10.48 ± 0.82	4328.1 ± 985.7
CC004/TauUnc	H-Sucrose	Day	15.85 ± 1.15	6.70 ± 0.38	0.81 ± 0.02	13.54 ± 2.55	2861.6 ± 269.8
CC004/TauUnc	H-Protein	Night	25.19 ± 1.72	10.20 ± 0.56	0.81 ± 0.01	14.19 ± 2.24	16742.5 ± 1919.9
CC004/TauUnc	H-Sucrose	Night	18.91 ± 1.44	8.01 ± 0.55	0.84 ± 0.01	20.82 ± 3.89	9027.6 ± 1538.6
CC006/TauUnc	H-Protein	Day	16.03 ± 0.22	6.09 ± 0.10	0.78 ± 0.01	6.97 ± 0.77	2334.2 ± 248.1
CC006/TauUnc	H-Sucrose	Day	14.81 ± 0.59	5.86 ± 0.13	0.82 ± 0.03	8.79 ± 1.80	1337.8 ± 125.0
CC006/TauUnc	H-Protein	Night	19.61 ± 0.49	7.45 ± 0.12	0.87 ± 0.01	12.81 ± 1.54	6186.0 ± 299.5
CC006/TauUnc	H-Sucrose	Night	17.33 ± 0.93	6.86 ± 0.24	0.84 ± 0.03	14.51 ± 2.83	4720.9 ± 658.2
CC008/GeniUnc	H-Protein	Day	13.90 ± 0.91	5.66 ± 0.30	0.75 ± 0.02	4.73 ± 1.68	2359.1 ± 150.3
CC008/GeniUnc	H-Sucrose	Day	14.71 ± 0.52	6.22 ± 0.22	0.76 ± 0.02	5.29 ± 0.80	2235.7 ± 314.6
CC008/GeniUnc	H-Protein	Night	16.65 ± 1.48	6.77 ± 0.53	0.82 ± 0.04	9.66 ± 3.41	4009.7 ± 487.1
CC008/GeniUnc	H-Sucrose	Night	15.47 ± 0.30	6.54 ± 0.13	0.82 ± 0.03	10.54 ± 2.65	3232.8 ± 182.5
CC011/Unc	H-Protein	Day	15.60 ± 0.60	6.21 ± 0.26	0.76 ± 0.01	6.14 ± 1.58	2068.4 ± 371.3
CC011/Unc	H-Sucrose	Day	14.02 ± 0.45	5.88 ± 0.11	0.79 ± 0.02	6.33 ± 1.71	2381.5 ± 354.6
CC011/Unc	H-Protein	Night	17.71 ± 0.77	7.05 ± 0.34	0.84 ± 0.03	9.77 ± 2.34	3873.9 ± 451.4
CC011/Unc	H-Sucrose	Night	16.22 ± 0.84	6.80 ± 0.26	0.84 ± 0.03	10.95 ± 2.81	4574.2 ± 837.8
CC012/GeniUnc	H-Protein	Day	14.86 ± 0.08	5.55 ± 0.06	0.74 ± 0.01	1.78 ± 0.58	1281.8 ± 81.0
CC012/GeniUnc	H-Sucrose	Day	15.09 ± 0.38	5.64 ± 0.09	0.78 ± 0.01	4.85 ± 0.88	1310.0 ± 37.5
CC012/GeniUnc	H-Protein	Night	16.08 ± 0.40	6.01 ± 0.19	0.76 ± 0.01	3.83 ± 1.05	2304.4 ± 124.7
CC012/GeniUnc	H-Sucrose	Night	17.73 ± 0.15	6.63 ± 0.04	0.84 ± 0.01	9.31 ± 1.30	2792.7 ± 337.8
CC019/TauUnc	H-Protein	Day	20.29 ± 0.57	7.13 ± 0.23	0.80 ± 0.01	7.79 ± 1.87	1551.2 ± 88.4
CC019/TauUnc	H-Sucrose	Day	21.42 ± 0.64	7.62 ± 0.23	0.81 ± 0.02	15.98 ± 5.43	1515.1 ± 183.8
CC019/TauUnc	H-Protein	Night	26.42 ± 0.43	9.28 ± 0.16	0.93 ± 0.01	16.85 ± 1.73	3951.0 ± 151.3
CC019/TauUnc	H-Sucrose	Night	27.66 ± 0.87	9.84 ± 0.31	0.94 ± 0.01	26.64 ± 7.30	3579.2 ± 177.0
CC024/GeniUnc	H-Protein	Day	15.02 ± 2.46	5.81 ± 0.86	0.78 ± 0.05	8.07 ± 5.81	1237.4 ± 289.6
CC024/GeniUnc	H-Sucrose	Day	18.20 ± 1.03	7.04 ± 0.37	0.78 ± 0.00	16.48 ± 3.66	1744.0 ± 274.7
CC024/GeniUnc	H-Protein	Night	20.96 ± 2.19	8.11 ± 0.72	0.92 ± 0.02	19.40 ± 6.80	4252.8 ± 541.3
CC024/GeniUnc	H-Sucrose	Night	22.26 ± 0.22	8.62 ± 0.05	0.92 ± 0.02	25.32 ± 4.45	5880.3 ± 20.3
CC027/GeniUnc	H-Protein	Day	18.40 ± 0.89	6.97 ± 0.33	0.80 ± 0.01	11.29 ± 1.61	2857.2 ± 488.0
CC027/GeniUnc	H-Sucrose	Day	17.74 ± 0.34	6.93 ± 0.11	0.82 ± 0.02	11.41 ± 1.37	3140.5 ± 200.8
CC027/GeniUnc	H-Protein	Night	22.30 ± 0.48	8.45 ± 0.19	0.87 ± 0.01	18.37 ± 1.60	6566.7 ± 703.2
CC027/GeniUnc	H-Sucrose	Night	20.40 ± 0.38	7.97 ± 0.10	0.86 ± 0.02	18.52 ± 1.68	6718.1 ± 576.5
CC028/GeniUnc	H-Protein	Day	16.07 ± 0.66	6.43 ± 0.13	0.81 ± 0.01	12.07 ± 1.77	1780.1 ± 74.0
CC028/GeniUnc	H-Sucrose	Day	13.86 ± 0.42	5.79 ± 0.08	0.79 ± 0.01	10.25 ± 1.34	1562.4 ± 59.3
CC028/GeniUnc	H-Protein	Night	19.10 ± 0.59	7.65 ± 0.08	0.89 ± 0.01	20.88 ± 1.81	3598.5 ± 245.2
CC028/GeniUnc	H-Sucrose	Night	16.00 ± 0.71	6.67 ± 0.20	0.88 ± 0.03	18.97 ± 2.06	3531.0 ± 268.2
CC030/GeniUnc	H-Protein	Day	11.90 ± 2.87	4.35 ± 1.06	0.73 ± 0.01	14.09 ± 7.92	988.8 ± 383.1
CC030/GeniUnc	H-Sucrose	Day	17.04 ± 0.55	6.25 ± 0.15	0.75 ± 0.01	6.28 ± 1.09	1389.2 ± 191.1
CC030/GeniUnc	H-Protein	Night	15.97 ± 2.52	5.81 ± 0.94	0.80 ± 0.04	17.32 ± 7.90	2799.0 ± 948.8
CC030/GeniUnc	H-Sucrose	Night	21.96 ± 0.57	8.05 ± 0.19	0.84 ± 0.03	10.74 ± 1.66	3893.1 ± 352.3
CC032/GeniUnc	H-Protein	Day	17.31 ± 0.58	6.51 ± 0.20	0.81 ± 0.02	10.07 ± 1.96	2764.7 ± 294.3
CC032/GeniUnc	H-Sucrose	Day	18.53 ± 2.16	7.05 ± 0.65	0.79 ± 0.02	8.07 ± 2.47	2097.9 ± 369.5
CC032/GeniUnc	H-Protein	Night	20.76 ± 0.31	7.81 ± 0.13	0.90 ± 0.02	14.59 ± 2.91	3657.0 ± 106.7
CC032/GeniUnc	H-Sucrose	Night	22.33 ± 3.52	8.46 ± 1.10	0.89 ± 0.03	13.18 ± 4.61	4229.6 ± 596.2
CC035/Unc	H-Protein	Day	15.47 ± 0.76	5.86 ± 0.33	0.73 ± 0.00	1.81 ± 0.27	1529.4 ± 208.2
CC035/Unc	H-Sucrose	Day	16.37 ± 0.40	6.17 ± 0.11	0.77 ± 0.02	3.46 ± 0.92	1700.4 ± 177.4
CC035/Unc	H-Protein	Night	18.37 ± 0.99	6.92 ± 0.26	0.80 ± 0.01	4.80 ± 0.59	3638.5 ± 510.9
CC035/Unc	H-Sucrose	Night	18.80 ± 0.63	7.08 ± 0.17	0.86 ± 0.01	7.97 ± 0.86	3480.3 ± 342.5
CC036/Unc	H-Protein	Day	17.12 ± 0.40	6.22 ± 0.11	0.78 ± 0.01	5.67 ± 0.67	1889.4 ± 145.2
CC036/Unc	H-Sucrose	Day	16.98 ± 0.57	6.30 ± 0.16	0.80 ± 0.02	9.26 ± 0.65	1754.6 ± 221.4
CC036/Unc	H-Protein	Night	22.77 ± 0.38	8.28 ± 0.17	0.88 ± 0.02	11.63 ± 1.03	5386.7 ± 554.7
CC036/Unc	H-Sucrose	Night	22.62 ± 0.50	8.41 ± 0.22	0.90 ± 0.02	16.04 ± 0.49	5568.7 ± 473.4
CC037/TauUnc	H-Protein	Day	14.81 ± 0.25	5.86 ± 0.12	0.74 ± 0.01	5.40± 0.86	1478.0 ± 222.9
CC037/TauUnc	H-Sucrose	Day	15.34 ± 0.85	6.18 ± 0.27	0.76 ± 0.01	8.18 ± 1.84	1668.9 ± 222.2
CC037/TauUnc	H-Protein	Night	17.61 ± 0.28	6.97 ± 0.08	0.82 ± 0.02	9.34 ± 1.20	3885.8 ± 239.3
CC037/TauUnc	H-Sucrose	Night	18.02 ± 0.55	7.27 ± 0.14	0.80 ± 0.02	11.89 ± 2.61	4628.0 ± 594.3
CC040/TauUnc	H-Protein	Day	13.78 ± 0.54	5.55 ± 0.17	0.74 ± 0.01	1.70 ± 0.67	1786.4 ± 209.6
CC040/TauUnc	H-Sucrose	Day	14.94 ± 0.51	6.02 ± 0.11	0.80 ± 0.02	7.44 ± 1.51	1847.5 ± 317.1
CC040/TauUnc	H-Protein	Night	17.80 ± 0.64	7.17 ± 0.16	0.83 ± 0.01	6.02 ± 1.13	5062.0 ± 440.8
CC040/TauUnc	H-Sucrose	Night	18.03 ± 0.62	7.27 ± 0.13	0.87 ± 0.02	12.00 ± 1.69	4452.6 ± 284.8
CC041/TauUnc	H-Protein	Day	15.20 ± 0.31	5.84 ± 0.16	0.73 ± 0.00	0.58 ± 0.11	1153.6 ± 162.1
CC041/TauUnc	H-Sucrose	Day	14.76 ± 0.40	5.74 ± 0.11	0.75 ± 0.01	2.88 ± 2.07	1188.2 ± 260.6
CC041/TauUnc	H-Protein	Night	17.81 ± 0.58	6.84 ± 0.22	0.78 ± 0.03	2.68 ± 0.92	3223.8 ± 521.6
CC041/TauUnc	H-Sucrose	Night	18.20 ± 0.77	7.08 ± 0.24	0.80 ± 0.03	6.44 ± 3.55	3279.7 ± 523.9
CC045/GeniUnc	H-Protein	Day	17.94 ± 0.80	6.68 ± 0.24	0.78 ± 0.01	5.58 ± 0.72	3209.6 ± 393.5
CC045/GeniUnc	H-Sucrose	Day	18.47 ± 0.97	7.02 ± 0.29	0.79 ± 0.03	7.89 ± 1.89	3322.5 ± 988.8
CC045/GeniUnc	H-Protein	Night	21.83 ± 1.38	8.12 ± 0.44	0.84 ± 0.02	9.54 ± 1.32	5448.9 ± 559.8
CC045/GeniUnc	H-Sucrose	Night	22.66 ± 1.19	8.60 ± 0.30	0.86 ± 0.02	14.09 ± 2.50	11081.9 ± 6070.3
CC059/TauUnc	H-Protein	Day	14.45 ± 0.51	5.68 ± 0.14	0.76 ± 0.02	2.79 ± 0.93	1615.0 ± 157.8
CC059/TauUnc	H-Sucrose	Day	14.62 ± 0.28	5.92 ± 0.15	0.78 ± 0.01	6.03 ± 0.38	1585.8 ± 295.38
CC059/TauUnc	H-Protein	Night	17.85 ± 0.83	7.01 ± 0.25	0.85 ± 0.02	8.03 ± 1.36	3742.47 ± 297.8
CC059/TauUnc	H-Sucrose	Night	17.30 ± 0.31	6.99 ± 0.09	0.87 ± 0.02	13.51 ± 1.05	3647.3 ± 438.3
CC063/Unc	H-Protein	Day	15.59 ± 0.26	5.85 ± 0.08	0.73 ± 0.01	39.45 ± 18.01	1482.1 ± 114.0
CC063/Unc	H-Sucrose	Day	15.87 ± 0.32	6.00 ± 0.05	0.74 ± 0.00	2.33 ± 0.18	1274.3 ± 35.4
CC063/Unc	H-Protein	Night	19.19 ± 0.58	7.20 ± 0.19	0.81 ± 0.00	40.42 ± 17.35	5037.2 ± 425.3
CC063/Unc	H-Sucrose	Night	18.85 ± 0.46	7.13 ± 0.10	0.80 ± 0.01	4.60 ± 0.44	5483.9 ± 301.5
CC071/TauUnc	H-Protein	Day	17.99 ± 0.54	6.45 ± 0.18	0.77 ± 0.01	5.66 ± 1.59	1871.4 ± 257.8
CC071/TauUnc	H-Sucrose	Day	19.68 ± 1.12	7.11 ± 0.28	0.82 ± 0.02	9.92 ± 0.94	2035.3 ± 133.3
CC071/TauUnc	H-Protein	Night	23.12 ± 0.51	8.29 ± 0.16	0.88 ± 0.01	10.84 ± 1.41	4494.2 ± 405.0
CC071/TauUnc	H-Sucrose	Night	24.64 ± 1.93	8.88 ± 0.55	0.93 ± 0.01	17.96 ± 1.47	4890.4 ± 371.8
Average values and standard error (SE) for indirect calorimetry traits for each CC strain on either high protein (HP) or high fat high sucrose (HS) diet during the day or night cycle to accompany Figure 6. Heat expenditure adjusted for total body mass (kcal/h/kg) is represented as Heat1, heat expenditure adjusted for lean mass (kcal/h/kg) is represented by Heat2, energy intake is shown in (kcal/h…

[truncated: 2 more sheets: SupplementaryTable11, SupplementaryTable12]
