# Supplementary material for: Genetic Background Shapes Phenotypic Response to Diet for Adiposity in the Collaborative Cross
Source: Front Genet. 2021 Feb 11;11:615012. doi: 10.3389/fgene.2020.615012 (PMC7905354; doi:10.3389/fgene.2020.615012)
Supplement: Supplementary File 3 — R code, data required for generating baseline figures and calculating baseline H2 estimates, and a README file with brief descriptions of all contents within Supplementary File 3. [file Data_Sheet_3.zip]

Archive with 29 entries (24 files):
- FileS3.1/
- FileS3.1/.DS_Store
- __MACOSX/
- __MACOSX/FileS3.1/
- __MACOSX/FileS3.1/._.DS_Store
- FileS3.1/CCDiet_MasterPhenotypeFileKey_genetics.csv
- __MACOSX/FileS3.1/._CCDiet_MasterPhenotypeFileKey_genetics.csv
- FileS3.1/H2calculations/
- FileS3.1/H2calculations/BaselineH2_newlabs.csv
- __MACOSX/FileS3.1/H2calculations/
- __MACOSX/FileS3.1/H2calculations/._BaselineH2_newlabs.csv
- FileS3.1/H2calculations/BasePhenoDataTypeKey.csv
- __MACOSX/FileS3.1/H2calculations/._BasePhenoDataTypeKey.csv
- FileS3.1/H2calculations/BaselineH2.Rmd
- __MACOSX/FileS3.1/H2calculations/._BaselineH2.Rmd
- FileS3.1/H2calculations/BaselineLM2020_pvals.csv
- __MACOSX/FileS3.1/H2calculations/._BaselineLM2020_pvals.csv
- __MACOSX/FileS3.1/._H2calculations
- FileS3.1/BaselinePhenosStats.csv
- __MACOSX/FileS3.1/._BaselinePhenosStats.csv
- FileS3.1/BaselineStats.Rmd
- __MACOSX/FileS3.1/._BaselineStats.Rmd
- FileS3.1/FrontiersBaselineFigs.Rmd
- __MACOSX/FileS3.1/._FrontiersBaselineFigs.Rmd
- FileS3.1/CCDiet_MasterPhenotypeFile_genetics.csv
- __MACOSX/FileS3.1/._CCDiet_MasterPhenotypeFile_genetics.csv
- FileS3.1/FileS3_README.txt
- __MACOSX/FileS3.1/._FileS3_README.txt
- __MACOSX/._FileS3.1
