# Supplementary material for: Genetic Background Shapes Phenotypic Response to Diet for Adiposity in the Collaborative Cross
Source: Front Genet. 2021 Feb 11;11:615012. doi: 10.3389/fgene.2020.615012 (PMC7905354; doi:10.3389/fgene.2020.615012)
Supplement: Supplementary File 3 — R code, data required for generating baseline figures and calculating baseline H2 estimates, and a README file with brief descriptions of all contents within Supplementary File 3. [file Data_Sheet_3.zip › FileS3.1/CCDiet_MasterPhenotypeFileKey_genetics.csv]

Column	Description
MouseSac_ID	Mouse ID used as unique identifier for analysis; numerically decided by order in which mice were sac'ed
Cage	Cage number that mouse was housed in during baseline acclimation period
CC_Strain	Officially name of CC strain
DOB	Date of birth of mouse
Coat_Color	Mouse coat color
Age	Age at the start of experiment in weeks
Week	Mouse "batch"
Randomization_Cage	Randomization cage
Experimental_Diet	Experimental diet
Diet_Number	Official diet number from Research Diets
Sac_Week	Week that mouse was sac'ed
TSE_Week	Week that TSE was performed
Batch	Mouse "batch"
Baseline_MRIRecNum	Sample identifier for MRI experiments at baseline
Baseline_MRILabel	MRI label; format is cage number-strain,diet
Baseline_Fat	Baseline fat mass (g) assessed by EchoMRI; mass of all the fat molecules in the body expressed as equivalent weight of canola oil
Baseline_Lean	Baseline lean mass (g) assessed by EchoMRI; muscle tissue mass equivalent of all the body parts containing water, excluding fat, bone minerals, and such substances which do not contribute to the NMR signal, such as hair, claws, etc.
Baseline_FreeWater	Baseline free water mass (g) assessed by EchoMRI; mostly from bladder
Baseline_TotalWater	Baseline Free Water and the water contained in Lean=all the water in the body (g) assessed by EchoMRI
Baseline_TimeDateDura	Time, date, and duration of measurement MRI experiments at baseline
Baseline_Accumulation	Primary Accumulation setting used for measurement (scan) duration MRI experiments at baseline
Baseline_MRIWeight	Baseline total weight (g) assessed by EchoMRI; (Weight) = (Lean) + (Fat) + (Free Water) + (Undetectable substances) + (Systematic Errors) where the undetectable substances such as bone mineral content, claws, hair, etc do not contribute to the NMR signal detected by the system.
PostdietW9_MRIRecNumber	Sample identifier for endpoint MRI experiments after 8 weeks of feeding (week 9)
PostdietW9_MRILabel	MRI label; first 3 digits indicate randomization cage number, rest of digits indicates strain
PostdietW9_Fat	Post-diet week 9 fat mass (g) assessed by EchoMRI; mass of all the fat molecules in the body expressed as equivalent weight of canola oil
PostdietW9_Lean	Post-diet week 9 lean mass (g) assessed by EchoMRI; muscle tissue mass equivalent of all the body parts containing water, excluding fat, bone minerals, and such substances which do not contribute to the NMR signal, such as hair, claws, etc.
PostdietW9_FreeWater	Post-diet week 9 free water mass (g) assessed by EchoMRI; mostly from bladder
PostdietW9_TotalWater	Post-diet week 9 Free Water and the water contained in Lean=all the water in the body (g) assessed by EchoMRI
PostdietW9_TimeDateDura	Post-diet week 9 time, date, and duration of measurement MRI experiments
PostdietW9_Accumulation	Post-diet week 9 Primary Accumulation setting used for measurement (scan) duration MRI experiments
PostdietW9_MRIWeight	Post-diet week 9 total weight (g) assessed by EchoMRI; (Weight) = (Lean) + (Fat) + (Free Water) + (Undetectable substances) + (Systematic Errors) where the undetectable substances such as bone mineral content, claws, hair, etc do not contribute to the NMR signal detected by the system.
Baseline_PercentFat	Baseline percent fat=baseline fat mass/baseline total weight
PostdietW9_PercentFat	Post-diet week 9 percent fat=Post-diet week 9 fat mass/Post-diet week 9 total weight
Baseline_PercentLean	Baseline percent lean=baseline lean mass/baseline total weight
PostdietW9_PercentLean	Post-diet week 9 percent lean=Post-diet week 9 lean mass/Post-diet week 9 total weight
Baseline_ALB2	Baseline circulating albumin concentration (g/L)
Baseline_ALTPL	Baseline circulating alanine aminotransferase concentration (U/L)
Baseline_ASTPL	Baseline circulating aspartate aminotransferase concentration (U/L)
Baseline_CHOL2	Baseline circulating cholesterol concentration (mg/dL)
Baseline_CRE2	Baseline circulating creatinine concentration (umol/L)
Baseline_GLUC3	Baseline circulating glucose concentration (mg/dL)
Baseline_NEFAS	Baseline circulating nonesterified fatty acid concentration (mEq/L)
Baseline_TRIGL	Baseline circulating triglyceride concentration (mg/dL)
Baseline_UREL	Baseline circulating urea/BUN concentration (mmol/L)
Baseline_TMAO	Baseline plasma TMAO (micromolar - µM)
Baseline_Choline	Baseline plasma choline (micromolar - µM)
Baseline_Betaine	Baseline plasma betaine (micromolar - µM)
Baseline_Phosphocholine	Baseline plasma phosphocholine (micromolar - µM)
Baseline_Carnitine	Baseline plasma carnitine (micromolar - µM)
Postdiet_ALB2	Post-diet circulating albumin concentration (g/L)
Postdiet_ALTPL	Post-diet circulating alanine aminotransferase concentration (U/L)
Postdiet_ASTPL	Post-diet circulating aspartate aminotransferase concentration (U/L)
Postdiet_CHOL2	Post-diet circulating cholesterol concentration (mg/dL)
Postdiet_CRE2	Post-diet circulating creatinine concentration (umol/L)
Postdiet_GLUC3	Post-diet circulating glucose concentration (mg/dL)
Postdiet_NEFAS	Post-diet circulating nonesterified fatty acid concentration (mEq/L)
Postdiet_TRIGL	Post-diet circulating triglyceride concentration (mg/dL)
Postdiet_UREL	Post-diet circulating urea/BUN concentration (mmol/L)
Postdiet_TMAO	Post-diet plasma TMAO (micromolar - µM)
Postdiet_Choline	Post-diet plasma choline (micromolar - µM)
Postdiet_Betaine	Post-diet plasma betaine (micromolar - µM)
Postdiet_Phosphocholine	Post-diet plasma phosphocholine (micromolar - µM)
Postdiet_Glycerophosphocholine	Post-diet plasma glycerophosphocholine (micromolar - µM)
Postdiet_Carnitine	Post-diet plasma carnitine (micromolar - µM)
Baseline_InsulinMean	Baseline insulin average corrected for plasma diultion
Baseline_InsulinStdDv	Baseline standard deviation calculated by Gen5 Biotek plate software
Baseline_InsulinCV	Baseline coefficient of variation % calculated by Gen5 Biotek plate software
Postdiet_InsulinMeanFixed	Post-diet insulin average corrected for plasma diultion
Postdiet_InsulinStdDv	Post-diet standard deviation calculated by Gen5 Biotek plate software
Postdiet_InsulinCV	Post-diet coefficient of variation % calculated by Gen5 Biotek plate software
Baseline_GlucInsRatio	Glucose/Insulin ratio=Baseline_GLUC3/Baseline_InsulinMean
Postdiet_GlucInsRatio	Glucose/Insulin ratio=Postdiet_GLUC3/Postdiet_InsulinMeanFixed
Baseline_InsulinMean_Conv	Baseline insulin conversion from ng/ml to milliunits/L
Baseline_HOMA.IR	Baseline HOMA-IR calculated using insulin in ng/ml
Baseline_HOMA.B	Baseline HOMA-B calculated using insulin in ng/ml
Baseline_HOMA.IR_Conv	Baseline HOMA-IR calculated using insulin in milliunits/L
Baseline_HOMA.B_Conv	Baseline HOMA-B calculated using insulin in milliunits/L
Postdiet_InsulinMeanFixed_Conv	Post-diet insulin conversion from ng/ml to milliunits/L
Postdiet_HOMA.IR	Post-diet HOMA-IR calculated using insulin in ng/ml
Postdiet_HOMA.B	Post-diet HOMA-B calculated using insulin in ng/ml
Postdiet_HOMA.IR_Conv	Post-diet HOMA-IR calculated using insulin in milliunits/L
Postdiet_HOMA.B_Conv	Post-diet HOMA-B calculated using insulin in milliunits/L
Baseline_MetaHealthScore1	Baseline metabolic health score (see methods for calculation procedure)
Postdiet_MetaHealthScore1	post-diet metabolic health score (see methods for calculation procedure)
Animal_No	TSE "sample" identifier: randomization cage + mouse strain
Day2_S_Flow	Avg Sample (reference) box flow rate (l/min) for 2nd day cycle
Day2_Ref_O2	Avg Sample (reference) box oxygen concentration (%) for 2nd day cycle
Day2_Ref_CO2	Avg Sample (reference) box CO2 concentration (%) for 2nd day cycle
Day2_Flow	Avg Flow in l/min perbox for 2nd day cycle
Day2_Temp	Avg Temperature in Celsius for 2nd day cycle
Day2_O2	Avg Oxygen concentration (%) for 2nd day cycle
Day2_CO2	Avg CO2 concentration (%) for 2nd day cycle
Day2_dO2	Avg Difference in oxygen concentration (Ref O2- box O2) (%) for 2nd day cycle
Day2_dCO2	Avg Difference in CO2 concentration (Ref CO2- box CO2) (%) for 2nd day cycle
Day2_VO2_1	Avg O2 consumption accounting for total body weight (ml/kg/h) for 2nd day cycle
Day2_VO2_2	Avg O2 consumption accounting for lean mass (ml/kg/h) for 2nd day cycle
Day2_VO2_3	Avg O2 consumption (ml/h) for 2nd day cycle
Day2_VCO2_1	Avg CO2 production accounting for total body weight (ml/kg/h) for 2nd day cycle
Day2_VCO2_2	Avg CO2 production accounting for lean mass (ml/kg/h) for 2nd day cycle
Day2_VCO2_3	Avg CO2 production (ml/h) for 2nd day cycle
Day2_RER	Avg Calculated RER for 2nd day cycle
Day2_H_1	Avg Heat expenditure accounting for total body weight (kcal/h/kg) for 2nd day cycle
Day2_H_2	Avg Heat expenditure accounting for lean mass (kcal/h/kg) for 2nd day cycle
Day2_H_3	Avg Heat expenditure (kcal/h) for 2nd day cycle
Day2_XT_YT	Avg Sum of XT and YT (counts) for 2nd day cycle
Day2_XT	Avg Breaks X-beam total (equivalent to XA+XF) (counts) for 2nd day cycle
Day2_XA	Avg Breaks X-beam, ambulatory movement (counts) for 2nd day cycle
Day2_XF	Avg Breaks X-beam, fine movement (counts) for 2nd day cycle
Day2_YT	Avg Breaks Y-beam total (equivalent to YA+YF) (counts) for 2nd day cycle
Day2_YA	Avg Breaks Y-beam, ambulatory movement (counts) for 2nd day cycle
Day2_YF	Avg Breaks Y-beam, fine movement (counts) for 2nd day cycle
Day2_Z	Avg Breaks Z-beam, rearing movement (counts) for 2nd day cycle
Day2_CenT	Avg Sum central ambulatory and fine movement (counts) for 2nd day cycle
Day2_CenA	Avg Central ambulatory movement (counts) for 2nd day cycle
Day2_CenF	Avg Central fine movement (counts) for 2nd day cycle
Day2_PerT	Avg Sum peripheral ambulatory and fine movement (counts) for 2nd day cycle
Day2_PerA	Avg Peripheral ambulatory movement (counts) for 2nd day cycle
Day2_PerF	Avg Peripheral fine movement (counts) for 2nd day cycle
Day2_DistK	Avg Total movement at each time point (cm) for 2nd day cycle
Day2_DistD	Avg Movement per time period (cm) for 2nd day cycle
Day2_Speed	Avg Distance/interval time (cm/seconds); can be calculated by DistD/interval time (seconds) for 2nd day cycle
Day2_Drink	Avg Water consumed (ml) for 2nd day cycle
Day2_Feed1	Avg Feed consumed (g) for 2nd day cycle
Night2_S_Flow	Avg Sample (reference) box flow rate (l/min) for 2nd night cycle
Night2_Ref_O2	Avg Sample (reference) box oxygen concentration (%) for 2nd night cycle
Night2_Ref_CO2	Avg Sample (reference) box CO2 concentration (%) for 2nd night cycle
Night2_Flow	Avg Flow in l/min perbox for 2nd night cycle
Night2_Temp	Avg Temperature in Celsius for 2nd night cycle
Night2_O2	Avg Oxygen concentration (%) for 2nd night cycle
Night2_CO2	Avg CO2 concentration (%) for 2nd night cycle
Night2_dO2	Avg Difference in oxygen concentration (Ref O2- box O2) (%) for 2nd night cycle
Night2_dCO2	Avg Difference in CO2 concentration (Ref CO2- box CO2) (%) for 2nd night cycle
Night2_VO2_1	Avg O2 consumption accounting for total body weight (ml/kg/h) for 2nd night cycle
Night2_VO2_2	Avg O2 consumption accounting for lean mass (ml/kg/h) for 2nd night cycle
Night2_VO2_3	Avg O2 consumption (ml/h) for 2nd night cycle
Night2_VCO2_1	Avg CO2 production accounting for total body weight (ml/kg/h) for 2nd night cycle
Night2_VCO2_2	Avg CO2 production accounting for lean mass (ml/kg/h) for 2nd night cycle
Night2_VCO2_3	Avg CO2 production (ml/h) for 2nd night cycle
Night2_RER	Avg Calculated RER for 2nd night cycle
Night2_H_1	Avg Heat expenditure accounting for total body weight (kcal/h/kg) for 2nd night cycle
Night2_H_2	Avg Heat expenditure accounting for lean mass (kcal/h/kg) for 2nd night cycle
Night2_H_3	Avg Heat expenditure (kcal/h) for 2nd night cycle
Night2_XT_YT	Avg Sum of XT and YT (counts) for 2nd night cycle
Night2_XT	Avg Breaks X-beam total (equivalent to XA+XF) (counts) for 2nd night cycle
Night2_XA	Avg Breaks X-beam, ambulatory movement (counts) for 2nd night cycle
Night2_XF	Avg Breaks X-beam, fine movement (counts) for 2nd night cycle
Night2_YT	Avg Breaks Y-beam total (equivalent to YA+YF) (counts) for 2nd night cycle
Night2_YA	Avg Breaks Y-beam, ambulatory movement (counts) for 2nd night cycle
Night2_YF	Avg Breaks Y-beam, fine movement (counts) for 2nd night cycle
Night2_Z	Avg Breaks Z-beam, rearing movement (counts) for 2nd night cycle
Night2_CenT	Avg Sum central ambulatory and fine movement (counts) for 2nd night cycle
Night2_CenA	Avg Central ambulatory movement (counts) for 2nd night cycle
Night2_CenF	Avg Central fine movement (counts) for 2nd night cycle
Night2_PerT	Avg Sum peripheral ambulatory and fine movement (counts) for 2nd night cycle
Night2_PerA	Avg Peripheral ambulatory movement (counts) for 2nd night cycle
Night2_PerF	Avg Peripheral fine movement (counts) for 2nd night cycle
Night2_DistK	Avg Total movement at each time point (cm) for 2nd night cycle
Night2_DistD	Avg Movement per time period (cm) for 2nd night cycle
Night2_Speed	Avg Distance/interval time (cm/seconds); can be calculated by DistD/interval time (seconds) for 2nd night cycle
Night2_Drink	Avg Water consumed (ml) for 2nd night cycle
Night2_Feed1	Avg Feed consumed (g) for 2nd night cycle
DayNight2_S_Flow	Avg Sample (reference) box flow rate (l/min) of 2nd day & night cycles
DayNight2_Ref_O2	Avg Sample (reference) box oxygen concentration (%) of 2nd day & night cycles
DayNight2_Ref_CO2	Avg Sample (reference) box CO2 concentration (%) of 2nd day & night cycles
DayNight2_Flow	Avg Flow in l/min perbox of 2nd day & night cycles
DayNight2_Temp	Avg Temperature in Celsius of 2nd day & night cycles
DayNight2_O2	Avg Oxygen concentration (%) of 2nd day & night cycles
DayNight2_CO2	Avg CO2 concentration (%) of 2nd day & night cycles
DayNight2_dO2	Avg Difference in oxygen concentration (Ref O2- box O2) (%) of 2nd day & night cycles
DayNight2_dCO2	Avg Difference in CO2 concentration (Ref CO2- box CO2) (%) of 2nd day & night cycles
DayNight2_VO2_1	Avg O2 consumption accounting for total body weight (ml/kg/h) of 2nd day & night cycles
DayNight2_VO2_2	Avg O2 consumption accounting for lean mass (ml/kg/h) of 2nd day & night cycles
DayNight2_VO2_3	Avg O2 consumption (ml/h) of 2nd day & night cycles
DayNight2_VCO2_1	Avg CO2 production accounting for total body weight (ml/kg/h) of 2nd day & night cycles
DayNight2_VCO2_2	Avg CO2 production accounting for lean mass (ml/kg/h) of 2nd day & night cycles
DayNight2_VCO2_3	Avg CO2 production (ml/h) of 2nd day & night cycles
DayNight2_RER	Avg Calculated RER of 2nd day & night cycles
DayNight2_H_1	Avg Heat expenditure accounting for total body weight (kcal/h/kg) of 2nd day & night cycles
DayNight2_H_2	Avg Heat expenditure accounting for lean mass (kcal/h/kg) of 2nd day & night cycles
DayNight2_H_3	Avg Heat expenditure (kcal/h) of 2nd day & night cycles
DayNight2_XT_YT	Avg Sum of XT and YT (counts) of 2nd day & night cycles
DayNight2_XT	Avg Breaks X-beam total (equivalent to XA+XF) (counts) of 2nd day & night cycles
DayNight2_XA	Avg Breaks X-beam, ambulatory movement (counts) of 2nd day & night cycles
DayNight2_XF	Avg Breaks X-beam, fine movement (counts) of 2nd day & night cycles
DayNight2_YT	Avg Breaks Y-beam total (equivalent to YA+YF) (counts) of 2nd day & night cycles
DayNight2_YA	Avg Breaks Y-beam, ambulatory movement (counts) of 2nd day & night cycles
DayNight2_YF	Avg Breaks Y-beam, fine movement (counts) of 2nd day & night cycles
DayNight2_Z	Avg Breaks Z-beam, rearing movement (counts) of 2nd day & night cycles
DayNight2_CenT	Avg Sum central ambulatory and fine movement (counts) of 2nd day & night cycles
DayNight2_CenA	Avg Central ambulatory movement (counts) of 2nd day & night cycles
DayNight2_CenF	Avg Central fine movement (counts) of 2nd day & night cycles
DayNight2_PerT	Avg Sum peripheral ambulatory and fine movement (counts) of 2nd day & night cycles
DayNight2_PerA	Avg Peripheral ambulatory movement (counts) of 2nd day & night cycles
DayNight2_PerF	Avg Peripheral fine movement (counts) of 2nd day & night cycles
DayNight2_DistK	Avg Total movement at each time point (cm) of 2nd day & night cycles
DayNight2_DistD	Avg Movement per time period (cm) of 2nd day & night cycles
DayNight2_Speed	Avg Distance/interval time (cm/seconds); can be calculated by DistD/interval time (seconds) of 2nd day & night cycles
DayNight2_Drink	Avg Water consumed (ml) of 2nd day & night cycles
DayNight2_Feed1	Avg Feed consumed (g) of 2nd day & night cycles
Day2_EnergyInt	Avg Energy intake (kcal) for 2nd day cycle
Night2_EnergyInt	Avg Energy intake (kcal) for 2nd night cycle
DayNight2_EnergyInt	Avg Energy intake (kcal) of 2nd day & night cycles
Night2_ProteinInt	Avg protein intake (g) for 2nd night cycle
Night2_CarbInt	Avg carb intake (g) for 2nd night cycle
Night2_FatInt	Avg fat intake (g) for 2nd night cycle
Day2_ProteinInt	Avg protein intake (g) for 2nd day cycle
Day2_CarbInt	Avg carb intake (g) for 2nd day cycle
Day2_FatInt	Avg fat intake (g) for 2nd day cycle
DayNight2_ProteinInt	Avg protein intake (g) of 2nd day & night cycles
DayNight2_CarbInt	Avg carb intake (g) of 2nd day & night cycles
DayNight2_FatInt	Avg fat intake (g) of 2nd day & night cycles
DayNight2_XYZ	Avg Total basal movement in beam breaks (counts) of 2nd day & night cycles
Day2_XYZ	Avg Total basal movement in beam breaks (counts) for 2nd day cycle
Night2_XYZ	Avg Total basal movement in beam breaks (counts) for 2nd night cycle
Day2_Feed1_PerHr	Avg Feed intake per hr (g/hr) for 2nd day cycle
Night2_Feed1_PerHr	Avg Feed intake per hr (g/hr) for 2nd night cycle
DayNight2_Feed1_PerHr	Avg Feed intake per hr (g/hr) of 2nd day & night cycles
Day2_EnergyInt_PerHr	Avg Energy intake per hr (kcal/hr) for 2nd day cycle
Night2_EnergyInt_PerHr	Avg Energy intake per hr (kcal/hr) for 2nd night cycle
DayNight2_EnergyInt_PerHr	Avg Energy intake per hr (kcal/hr) of 2nd day & night cycles
Day2_XYZ_PerHr	Avg Total basal movement per hr (beam breaks counts/hr) for 2nd day cycle
Night2_XYZ_PerHr	Avg Total basal movement per hr (beam breaks counts/hr) for 2nd night cycle
DayNight2_XYZ_PerHr	Avg Total basal movement per hr (beam breaks counts/hr) of 2nd day & night cycles
