# Supplementary material for: Genetic Background Shapes Phenotypic Response to Diet for Adiposity in the Collaborative Cross
Source: Front Genet. 2021 Feb 11;11:615012. doi: 10.3389/fgene.2020.615012 (PMC7905354; doi:10.3389/fgene.2020.615012)
Supplement: Supplementary File 3 — R code, data required for generating baseline figures and calculating baseline H2 estimates, and a README file with brief descriptions of all contents within Supplementary File 3. [file Data_Sheet_3.zip › FileS3.1/H2calculations/BaselineH2_newlabs.csv]

Phenotype	Group	Effect	Sum.Sq	Mean.Sq	Df	F.value	Satterth.pval	DataType	Res_Sum.Sq	Res_Mean.Sq	Res_Df	MSB	MSW	a	BigN	Sig.ni.sq	n	rI	g2
Albumin	Plasma chemistries	CC_Strain	110.6152282	5.267391818	21	10.73078046	8.79E-22	Scaled_RN	84.92008458	0.490867541	173	5.267391818	0.490867541	22	202	1908	9.169259783	0.514855013	0.346669865
ALTPL	Plasma chemistries	CC_Strain	37.56439079	1.788780514	21	7.287039274	5.23E-15	Scaled_Jan	42.46704556	0.245474252	173	1.788780514	0.245474252	22	202	1908	9.169259783	0.406762269	0.255305446
ASTPL	Plasma chemistries	CC_Strain	22.06783301	1.050849191	21	4.12329836	8.25E-08	Scaled_Jan	44.0901662	0.254856452	173	1.050849191	0.254856452	22	202	1908	9.169259783	0.254080422	0.145528136
Betaine	1-carbon metabolism	CC_Strain	35743.19978	1702.057132	21	16.02934915	2.07E-30	Raw	18369.79662	106.1837955	173	1702.057132	106.1837955	22	202	1908	9.169259783	0.621083187	0.450413818
Carnitine	1-carbon metabolism	CC_Strain	2738.49656	130.4045981	21	7.067298544	1.54E-14	Raw	3192.166757	18.45183096	173	130.4045981	18.45183096	22	202	1908	9.169259783	0.39820663	0.248600498
Cholesterol	Plasma chemistries	CC_Strain	6.806424974	0.324115475	21	16.89080007	1.19E-31	Scaled_Jan	3.319675618	0.019188876	173	0.324115475	0.019188876	22	202	1908	9.169259783	0.634108624	0.46424528
Choline	1-carbon metabolism	CC_Strain	2.847318715	0.135586605	21	5.492768883	4.92E-11	Scaled_Jan	4.270429586	0.024684564	173	0.135586605	0.024684564	22	202	1908	9.169259783	0.328850787	0.196781224
Creatinine	Plasma chemistries	CC_Strain	4904.616635	233.5531731	21	3.483591815	2.87E-06	Raw	11598.57443	67.04378282	173	233.5531731	67.04378282	22	202	1908	9.169259783	0.213131678	0.119276656
Fat mass	Body composition	CC_Strain	301.4127592	14.35298853	21	12.73884035	2.47E-25	Raw	196.0476728	1.126710763	174	14.35298853	1.126710763	22	203	1917	9.216983345	0.560170792	0.389053638
Free water	Body composition	CC_Strain	32.90005276	1.566669179	21	1.772455296	0.024720064	RN	153.7982017	0.883897711	174	1.566669179	0.883897711	22	203	1917	9.216983345	0.077327198	0.040218594
Glucose	Plasma chemistries	CC_Strain	105589.1557	5028.055034	21	4.211405659	5.07E-08	Raw	206547.0751	1193.913729	173	5028.055034	1193.913729	22	202	1908	9.169259783	0.259388776	0.149021661
Glucose/Insulin ratio	Plasma chemistries	CC_Strain	369613.7674	17600.65559	21	7.113727992	1.23E-14	Raw	428033.4334	2474.181696	173	17600.65559	2474.181696	22	202	1908	9.169259783	0.400034868	0.250027241
HOMA-B	Plasma chemistries	CC_Strain	72.21284509	3.438706909	21	5.407468197	7.74E-11	RN	110.0138315	0.635918101	173	3.438706909	0.635918101	22	202	1908	9.169259783	0.324634051	0.193769039
HOMA-IR	Plasma chemistries	CC_Strain	13.36187182	0.63627961	21	2.259429061	0.002227898	Scaled_Jan	48.71866726	0.281610793	173	0.63627961	0.281610793	22	202	1908	9.169259783	0.12076581	0.064263311
Insulin	Plasma chemistries	CC_Strain	14.22935739	0.677588447	21	4.318432371	2.81E-08	Scaled_Jan	27.14475792	0.156906115	173	0.677588447	0.156906115	22	202	1908	9.169259783	0.265736241	0.15322712
Lean mass	Body composition	CC_Strain	3.354144484	0.159721166	21	24.98681808	8.29E-42	Scaled_BN	1.112245776	0.006392217	174	0.159721166	0.006392217	22	203	1917	9.216983345	0.722411804	0.565449654
Health score	Other	CC_Strain	526.8792533	25.08948825	21	5.729892992	1.47E-11	Raw	753.1365743	4.378701013	172	25.08948825	4.378701013	22	201	1889	9.123904288	0.341414913	0.20584709
Total weight	Body composition	CC_Strain	1602.549334	76.31187307	21	19.38898011	3.95E-35	Raw	684.8357075	3.935837399	174	76.31187307	3.935837399	22	203	1917	9.216983345	0.666123468	0.49938915
NE fatty acids	Plasma chemistries	CC_Strain	4.064000291	0.193523823	21	1.551830215	0.066398119	Raw	21.57428121	0.124706828	173	0.193523823	0.124706828	22	202	1908	9.169259783	0.05676629	0.029212281
Body fat %	Body composition	CC_Strain	4859.191119	231.3900533	21	12.44499178	7.71E-25	Raw	3235.18649	18.5930258	174	231.3900533	18.5930258	22	203	1917	9.216983345	0.553915669	0.383045205
Lean %	Body composition	CC_Strain	114.3356176	5.444553218	21	11.34622169	6.18E-23	Scaled_RN	83.49495418	0.479856059	174	5.444553218	0.479856059	22	203	1917	9.216983345	0.528861282	0.359491104
Phosphocholine	1-carbon metabolism	CC_Strain	4.979064471	0.237098308	21	6.746114965	3.47E-13	Scaled_Jan	5.16644787	0.035145904	147	0.237098308	0.035145904	22	176	1482	7.979978355	0.418627124	0.264723855
TMAO	1-carbon metabolism	CC_Strain	86.22631409	4.106014957	21	14.35076637	7.11E-28	Scaled_Jan	49.49844275	0.286118166	173	4.106014957	0.286118166	22	202	1908	9.169259783	0.592839736	0.421302215
Total water	Body composition	CC_Strain	509.8806715	24.28003197	21	21.49260268	8.90E-38	Raw	196.5664944	1.129692496	174	24.28003197	1.129692496	22	203	1917	9.216983345	0.689763993	0.526442556
TG	Plasma chemistries	CC_Strain	13.56007541	0.645717877	21	16.10717391	1.60E-30	Scaled_Jan	6.935368877	0.040088837	173	0.645717877	0.040088837	22	202	1908	9.169259783	0.622297908	0.45169265
Urea/BUN	Plasma chemistries	CC_Strain	249.596648	11.88555467	21	6.907642612	3.41E-14	Raw	297.6704316	1.720638333	173	11.88555467	1.720638333	22	202	1908	9.169259783	0.391833976	0.243652689
