# Supplementary material for: Genetic Background Shapes Phenotypic Response to Diet for Adiposity in the Collaborative Cross
Source: Front Genet. 2021 Feb 11;11:615012. doi: 10.3389/fgene.2020.615012 (PMC7905354; doi:10.3389/fgene.2020.615012)
Supplement: Supplementary File 3 — R code, data required for generating baseline figures and calculating baseline H2 estimates, and a README file with brief descriptions of all contents within Supplementary File 3. [file Data_Sheet_3.zip › FileS3.1/H2calculations/BasePhenoDataTypeKey.csv]

Phenotype	DataType	NakedPheno
Baseline_Betaine	Raw	Baseline_Betaine
Baseline_Carnitine	Raw	Baseline_Carnitine
Baseline_CRE2	Raw	Baseline_CRE2
Baseline_Fat	Raw	Baseline_Fat
Baseline_GLUC3	Raw	Baseline_GLUC3
Baseline_GlucInsRatio	Raw	Baseline_GlucInsRatio
Baseline_MetaHealthScore1	Raw	Baseline_MetaHealthScore1
Baseline_MRIWeight	Raw	Baseline_MRIWeight
Baseline_NEFAS	Raw	Baseline_NEFAS
Baseline_PercentFat	Raw	Baseline_PercentFat
Baseline_TotalWater	Raw	Baseline_TotalWater
Baseline_UREL	Raw	Baseline_UREL
Baseline_FreeWater_RN	RN	Baseline_FreeWater
Baseline_HOMA.B_Conv_RN	RN	Baseline_HOMA.B_Conv
Baseline_Lean_scaled_BN	Scaled_BN	Baseline_Lean
Baseline_ALTPL_scaled_Jan	Scaled_Jan	Baseline_ALTPL
Baseline_ASTPL_scaled_Jan	Scaled_Jan	Baseline_ASTPL
Baseline_CHOL2_scaled_Jan	Scaled_Jan	Baseline_CHOL2
Baseline_Choline_scaled_Jan	Scaled_Jan	Baseline_Choline
Baseline_HOMA.IR_Conv_scaled_Jan	Scaled_Jan	Baseline_HOMA.IR_Conv
Baseline_InsulinMean_scaled_Jan	Scaled_Jan	Baseline_InsulinMean
Baseline_Phosphocholine_scaled_Jan	Scaled_Jan	Baseline_Phosphocholine
Baseline_TMAO_scaled_Jan	Scaled_Jan	Baseline_TMAO
Baseline_TRIGL_scaled_Jan	Scaled_Jan	Baseline_TRIGL
Baseline_ALB2_scaled_RN	Scaled_RN	Baseline_ALB2
Baseline_PercentLean_scaled_RN	Scaled_RN	Baseline_PercentLean
