# Supplementary material for: Genetic Background Shapes Phenotypic Response to Diet for Adiposity in the Collaborative Cross
Source: Front Genet. 2021 Feb 11;11:615012. doi: 10.3389/fgene.2020.615012 (PMC7905354; doi:10.3389/fgene.2020.615012)
Supplement: Supplementary File 3 — R code, data required for generating baseline figures and calculating baseline H2 estimates, and a README file with brief descriptions of all contents within Supplementary File 3. [file Data_Sheet_3.zip › FileS3.1/H2calculations/BaselineLM2020_pvals.csv]

Model	REML	EffTested	Interaction	DFtype	Phenotype	Effect	Sum.Sq	Mean.Sq	Df	DenDF	F.value	Satterth.pval
Fixed	NA	Strain	None	Satterthwaite	Baseline_Fat	CC_Strain	301.412759169404	14.3529885318764	21	NA	12.7388403518065	2.46991095893555e-25
Fixed	NA	Strain	None	Satterthwaite	Baseline_Fat	Week	4.18764196900111	0.598234567000159	7	NA	0.530956645371948	0.810289060712741
Fixed	NA	Strain	None	Satterthwaite	Baseline_Fat	Residuals	196.047672753221	1.12671076294955	174	NA	NA	NA
Fixed	NA	Strain	None	Satterthwaite	Baseline_TotalWater	CC_Strain	509.880671468253	24.2800319746787	21	NA	21.4926026775669	8.90214979195873e-38
Fixed	NA	Strain	None	Satterthwaite	Baseline_TotalWater	Week	10.2171770013245	1.45959671447493	7	NA	1.29203010467233	0.256802900681116
Fixed	NA	Strain	None	Satterthwaite	Baseline_TotalWater	Residuals	196.566494387564	1.12969249648026	174	NA	NA	NA
Fixed	NA	Strain	None	Satterthwaite	Baseline_CRE2	CC_Strain	4904.61663523663	233.553173106506	21	NA	3.48359181523827	2.86626528559725e-06
Fixed	NA	Strain	None	Satterthwaite	Baseline_CRE2	Week	9282.32193063701	1326.045990091	7	NA	19.7788062404272	2.45867417377901e-19
Fixed	NA	Strain	None	Satterthwaite	Baseline_CRE2	Residuals	11598.574428463	67.0437828234855	173	NA	NA	NA
Fixed	NA	Strain	None	Satterthwaite	Baseline_GLUC3	CC_Strain	105589.155719348	5028.05503425466	21	NA	4.21140565887378	5.07469116276062e-08
Fixed	NA	Strain	None	Satterthwaite	Baseline_GLUC3	Week	9642.7512323388	1377.53589033411	7	NA	1.15379851738532	0.33198766392413
Fixed	NA	Strain	None	Satterthwaite	Baseline_GLUC3	Residuals	206547.075106195	1193.91372893754	173	NA	NA	NA
Fixed	NA	Strain	None	Satterthwaite	Baseline_NEFAS	CC_Strain	4.06400029069884	0.193523823366611	21	NA	1.55183021503806	0.0663981187431657
Fixed	NA	Strain	None	Satterthwaite	Baseline_NEFAS	Week	0.884528390582645	0.126361198654663	7	NA	1.01326608098921	0.423588698065786
Fixed	NA	Strain	None	Satterthwaite	Baseline_NEFAS	Residuals	21.5742812055007	0.124706827777461	173	NA	NA	NA
Fixed	NA	Strain	None	Satterthwaite	Baseline_UREL	CC_Strain	249.596648032356	11.8855546682074	21	NA	6.9076426117865	3.40821644653105e-14
Fixed	NA	Strain	None	Satterthwaite	Baseline_UREL	Week	82.6171266154291	11.802446659347	7	NA	6.859341927518	3.37741784702079e-07
Fixed	NA	Strain	None	Satterthwaite	Baseline_UREL	Residuals	297.670431601571	1.72063833295706	173	NA	NA	NA
Fixed	NA	Strain	None	Satterthwaite	Baseline_Betaine	CC_Strain	35743.1997780528	1702.05713228823	21	NA	16.0293491510253	2.07382468870937e-30
Fixed	NA	Strain	None	Satterthwaite	Baseline_Betaine	Week	3477.10246142687	496.728923060981	7	NA	4.67801062027389	7.96759502440962e-05
Fixed	NA	Strain	None	Satterthwaite	Baseline_Betaine	Residuals	18369.7966219065	106.183795502349	173	NA	NA	NA
Fixed	NA	Strain	None	Satterthwaite	Baseline_Carnitine	CC_Strain	2738.49656023103	130.404598106239	21	NA	7.0672985443454	1.54243353568012e-14
Fixed	NA	Strain	None	Satterthwaite	Baseline_Carnitine	Week	446.592326711762	63.798903815966	7	NA	3.45759203752982	0.00172144196412928
Fixed	NA	Strain	None	Satterthwaite	Baseline_Carnitine	Residuals	3192.16675662157	18.4518309631305	173	NA	NA	NA
Fixed	NA	Strain	None	Satterthwaite	Baseline_PercentFat	CC_Strain	4859.19111899908	231.39005328567	21	NA	12.4449917808745	7.70963068872358e-25
Fixed	NA	Strain	None	Satterthwaite	Baseline_PercentFat	Week	161.890344613546	23.1271920876495	7	NA	1.24386381937589	0.281315442143962
Fixed	NA	Strain	None	Satterthwaite	Baseline_PercentFat	Residuals	3235.18648952273	18.5930258018548	174	NA	NA	NA
Fixed	NA	Strain	None	Satterthwaite	Baseline_GlucInsRatio	CC_Strain	369613.767406663	17600.6555907935	21	NA	7.11372799248061	1.22614940651531e-14
Fixed	NA	Strain	None	Satterthwaite	Baseline_GlucInsRatio	Week	80463.2784425493	11494.7540632213	7	NA	4.64588113348404	8.64134245638144e-05
Fixed	NA	Strain	None	Satterthwaite	Baseline_GlucInsRatio	Residuals	428033.433443874	2474.18169620736	173	NA	NA	NA
Fixed	NA	Strain	None	Satterthwaite	Baseline_MetaHealthScore1	CC_Strain	526.879253295373	25.0894882521606	21	NA	5.7298929924773	1.46703156936702e-11
Fixed	NA	Strain	None	Satterthwaite	Baseline_MetaHealthScore1	Week	46.0815178664586	6.58307398092265	7	NA	1.50343080309739	0.168985534046163
Fixed	NA	Strain	None	Satterthwaite	Baseline_MetaHealthScore1	Residuals	753.136574284588	4.37870101328249	172	NA	NA	NA
Fixed	NA	Strain	None	Satterthwaite	Baseline_MRIWeight	CC_Strain	1602.54933442802	76.3118730680011	21	NA	19.388980113992	3.95294721813265e-35
Fixed	NA	Strain	None	Satterthwaite	Baseline_MRIWeight	Week	17.2245147344412	2.46064496206302	7	NA	0.62518968961122	0.734648004547378
Fixed	NA	Strain	None	Satterthwaite	Baseline_MRIWeight	Residuals	684.835707487781	3.93583739935506	174	NA	NA	NA
Fixed	NA	Strain	None	Satterthwaite	Baseline_ALTPL_scaled_Jan	CC_Strain	37.5643907859705	1.78878051361764	21	NA	7.28703927438997	5.22859262877718e-15
Fixed	NA	Strain	None	Satterthwaite	Baseline_ALTPL_scaled_Jan	Week	5.77679499094814	0.825256427278306	7	NA	3.36188590564286	0.00218538568022805
Fixed	NA	Strain	None	Satterthwaite	Baseline_ALTPL_scaled_Jan	Residuals	42.4670455590153	0.245474251786216	173	NA	NA	NA
Fixed	NA	Strain	None	Satterthwaite	Baseline_ASTPL_scaled_Jan	CC_Strain	22.0678330050083	1.05084919071468	21	NA	4.12329836033563	8.25320595583449e-08
Fixed	NA	Strain	None	Satterthwaite	Baseline_ASTPL_scaled_Jan	Week	3.77259638796191	0.538942341137416	7	NA	2.11468980626614	0.0444068255548328
Fixed	NA	Strain	None	Satterthwaite	Baseline_ASTPL_scaled_Jan	Residuals	44.0901661986066	0.254856452015067	173	NA	NA	NA
Fixed	NA	Strain	None	Satterthwaite	Baseline_CHOL2_scaled_Jan	CC_Strain	6.80642497363851	0.324115474935167	21	NA	16.8908000687094	1.19432124247704e-31
Fixed	NA	Strain	None	Satterthwaite	Baseline_CHOL2_scaled_Jan	Week	0.202179983049693	0.0288828547213847	7	NA	1.50518738610081	0.168332392162222
Fixed	NA	Strain	None	Satterthwaite	Baseline_CHOL2_scaled_Jan	Residuals	3.31967561842489	0.0191888764070803	173	NA	NA	NA
Fixed	NA	Strain	None	Satterthwaite	Baseline_TRIGL_scaled_Jan	CC_Strain	13.5600754092179	0.645717876629423	21	NA	16.1071739146185	1.59639765939946e-30
Fixed	NA	Strain	None	Satterthwaite	Baseline_TRIGL_scaled_Jan	Week	0.443680558959979	0.0633829369942827	7	NA	1.58106198749725	0.14387688346725
Fixed	NA	Strain	None	Satterthwaite	Baseline_TRIGL_scaled_Jan	Residuals	6.93536887656658	0.040088837436801	173	NA	NA	NA
Fixed	NA	Strain	None	Satterthwaite	Baseline_InsulinMean_scaled_Jan	CC_Strain	14.2293573858258	0.677588446944087	21	NA	4.31843237101423	2.81426299223509e-08
Fixed	NA	Strain	None	Satterthwaite	Baseline_InsulinMean_scaled_Jan	Week	3.14322256793333	0.449031795419047	7	NA	2.86178645710036	0.00750999421898996
Fixed	NA	Strain	None	Satterthwaite	Baseline_InsulinMean_scaled_Jan	Residuals	27.1447579237639	0.156906115166265	173	NA	NA	NA
Fixed	NA	Strain	None	Satterthwaite	Baseline_TMAO_scaled_Jan	CC_Strain	86.2263140891024	4.10601495662392	21	NA	14.3507663680983	7.10890586705013e-28
Fixed	NA	Strain	None	Satterthwaite	Baseline_TMAO_scaled_Jan	Week	3.91347492761358	0.559067846801941	7	NA	1.95397536008178	0.063977071409114
Fixed	NA	Strain	None	Satterthwaite	Baseline_TMAO_scaled_Jan	Residuals	49.498442750418	0.286118166187388	173	NA	NA	NA
Fixed	NA	Strain	None	Satterthwaite	Baseline_Choline_scaled_Jan	CC_Strain	2.84731871511428	0.135586605481633	21	NA	5.49276888346863	4.92079297020371e-11
Fixed	NA	Strain	None	Satterthwaite	Baseline_Choline_scaled_Jan	Week	1.0201255938945	0.145732227699215	7	NA	5.90377967485328	3.63841730271498e-06
Fixed	NA	Strain	None	Satterthwaite	Baseline_Choline_scaled_Jan	Residuals	4.27042958587216	0.0246845640801859	173	NA	NA	NA
Fixed	NA	Strain	None	Satterthwaite	Baseline_Phosphocholine_scaled_Jan	CC_Strain	4.97906447053153	0.237098308120549	21	NA	6.74611496508042	3.46618783448882e-13
Fixed	NA	Strain	None	Satterthwaite	Baseline_Phosphocholine_scaled_Jan	Week	0.297624610042938	0.0425178014347055	7	NA	1.20975125809481	0.300937366765345
Fixed	NA	Strain	None	Satterthwaite	Baseline_Phosphocholine_scaled_Jan	Residuals	5.16644787023804	0.0351459038791703	147	NA	NA	NA
Fixed	NA	Strain	None	Satterthwaite	Baseline_HOMA.IR_Conv_scaled_Jan	CC_Strain	13.3618718188894	0.636279610423307	21	NA	2.25942906051081	0.00222789821435638
Fixed	NA	Strain	None	Satterthwaite	Baseline_HOMA.IR_Conv_scaled_Jan	Week	2.85160271080132	0.40737181582876	7	NA	1.4465774229418	0.189613008479928
Fixed	NA	Strain	None	Satterthwaite	Baseline_HOMA.IR_Conv_scaled_Jan	Residuals	48.718667262935	0.28161079342737	173	NA	NA	NA
Fixed	NA	Strain	None	Satterthwaite	Baseline_ALB2_scaled_RN	CC_Strain	110.615228177138	5.26739181795896	21	NA	10.7307804626152	8.79049625680003e-22
Fixed	NA	Strain	None	Satterthwaite	Baseline_ALB2_scaled_RN	Week	5.1784330594033	0.739776151343328	7	NA	1.50707897682456	0.167681329044496
Fixed	NA	Strain	None	Satterthwaite	Baseline_ALB2_scaled_RN	Residuals	84.9200845811374	0.49086754093143	173	NA	NA	NA
Fixed	NA	Strain	None	Satterthwaite	Baseline_PercentLean_scaled_RN	CC_Strain	114.335617574781	5.4445532178467	21	NA	11.346221686865	6.18293677413775e-23
Fixed	NA	Strain	None	Satterthwaite	Baseline_PercentLean_scaled_RN	Week	3.88800888336817	0.555429840481168	7	NA	1.15749260764721	0.329751783406794
Fixed	NA	Strain	None	Satterthwaite	Baseline_PercentLean_scaled_RN	Residuals	83.4949541839141	0.479856058528242	174	NA	NA	NA
Fixed	NA	Strain	None	Satterthwaite	Baseline_Lean_scaled_BN	CC_Strain	3.3541444838363	0.159721165896966	21	NA	24.9868180818234	8.28854308343096e-42
Fixed	NA	Strain	None	Satterthwaite	Baseline_Lean_scaled_BN	Week	0.0492551647739033	0.00703645211055761	7	NA	1.10078428141066	0.364725898516185
Fixed	NA	Strain	None	Satterthwaite	Baseline_Lean_scaled_BN	Residuals	1.11224577595532	0.0063922171031915	174	NA	NA	NA
Fixed	NA	Strain	None	Satterthwaite	Baseline_FreeWater_RN	CC_Strain	32.9000527576163	1.56666917893411	21	NA	1.77245529576435	0.0247200636083863
Fixed	NA	Strain	None	Satterthwaite	Baseline_FreeWater_RN	Week	9.84481842687912	1.4064026324113	7	NA	1.5911373168714	0.140830168063787
Fixed	NA	Strain	None	Satterthwaite	Baseline_FreeWater_RN	Residuals	153.798201729528	0.883897711089239	174	NA	NA	NA
Fixed	NA	Strain	None	Satterthwaite	Baseline_HOMA.B_Conv_RN	CC_Strain	72.2128450877555	3.43870690894074	21	NA	5.4074681974346	7.73646774153628e-11
Fixed	NA	Strain	None	Satterthwaite	Baseline_HOMA.B_Conv_RN	Week	18.4924165541923	2.64177379345604	7	NA	4.15426733106781	0.000299083021950473
Fixed	NA	Strain	None	Satterthwaite	Baseline_HOMA.B_Conv_RN	Residuals	110.013831524516	0.63591810129778	173	NA	NA	NA
