# Supplementary material for: Genetic Background Shapes Phenotypic Response to Diet for Adiposity in the Collaborative Cross
Source: Front Genet. 2021 Feb 11;11:615012. doi: 10.3389/fgene.2020.615012 (PMC7905354; doi:10.3389/fgene.2020.615012)
Supplement: Supplementary File 3 — R code, data required for generating baseline figures and calculating baseline H2 estimates, and a README file with brief descriptions of all contents within Supplementary File 3. [file Data_Sheet_3.zip › FileS3.1/BaselinePhenosStats.csv]

	CC_Strain	Phenotype	Mean	Median	SD	SE	Min	Max	Range
1	CC001/Unc	Baseline_Fat	3.69	3.325	1.0665104052209	0.337260202876717	2.62	5.69	3.07
2	CC002/Unc	Baseline_Fat	3.039	3.08	0.649640071287342	0.205434228458215	2.14	3.97	1.83
3	CC004/TauUnc	Baseline_Fat	3.965	3.905	1.63488531707885	0.516996131513573	1.19	5.93	4.74
4	CC006/TauUnc	Baseline_Fat	3.52625	2.975	1.263282996233	0.446637986597007	2.37	5.64	3.27
5	CC008/GeniUnc	Baseline_Fat	3.41	3.49	1.13270851123693	0.400472934701674	1.68	4.71	3.03
6	CC011/Unc	Baseline_Fat	3.713	3.895	0.985371334404785	0.311601775775856	2.04	5	2.96
7	CC012/GeniUnc	Baseline_Fat	1.976	1.795	0.544532419196099	0.172196270446127	1.33	3.23	1.9
8	CC019/TauUnc	Baseline_Fat	0.548	0.55	0.229966181088534	0.0727216917050507	0.15	0.93	0.78
9	CC024/GeniUnc	Baseline_Fat	4.0925	4.15	0.684269683677423	0.342134841838711	3.36	4.71	1.35
10	CC027/GeniUnc	Baseline_Fat	1.339	1.345	0.451354750845841	0.142730904541067	0.78	2.29	1.51
11	CC028/GeniUnc	Baseline_Fat	5.2875	4.53	1.72614972037273	0.61028608630941	3.56	7.82	4.26
12	CC030/GeniUnc	Baseline_Fat	1.636	1.69	0.307072195637009	0.0971047544321767	1.19	2.07	0.88
13	CC032/GeniUnc	Baseline_Fat	1.933	1.88	0.360987842208325	0.114154378900777	1.37	2.81	1.44
14	CC035/Unc	Baseline_Fat	2.86555555555556	2.28	1.13396550995953	0.377988503319843	1.73	5.03	3.3
15	CC036/Unc	Baseline_Fat	2.62	2.46	0.679133434769797	0.214760848904595	1.58	3.56	1.98
16	CC037/TauUnc	Baseline_Fat	2.728	2.77	0.901896766696598	0.285204799710274	1.29	3.79	2.5
17	CC040/TauUnc	Baseline_Fat	5.058	5.445	2.37155270281354	0.749950813201921	0.19	7.73	7.54
18	CC041/TauUnc	Baseline_Fat	1.589	1.425	0.550604718065107	0.17411649995206	0.83	2.56	1.73
19	CC045/GeniUnc	Baseline_Fat	3.7725	4.205	1.62974800856714	0.576202934241549	1.1	5.93	4.83
20	CC059/TauUnc	Baseline_Fat	2.876	3.105	0.840941271565513	0.265928979658521	1.34	3.97	2.63
21	CC063/Unc	Baseline_Fat	2.2375	2.23	0.522158979622107	0.18461107767412	1.45	3.03	1.58
22	CC071/TauUnc	Baseline_Fat	1.024	0.955	0.473830724579523	0.149838431503922	0.44	1.89	1.45
23	CC001/Unc	Baseline_Lean	13.059	13.04	0.581806573432175	0.183983392970368	11.97	13.88	1.91
24	CC002/Unc	Baseline_Lean	15.47	15.285	0.912067248982589	0.288420988602887	13.75	16.71	2.96
25	CC004/TauUnc	Baseline_Lean	15.242	15.19	0.828328973831586	0.261940620921782	13.83	16.3	2.47
26	CC006/TauUnc	Baseline_Lean	13.49875	13.79	0.958725903031131	0.338960793666254	11.82	14.51	2.69
27	CC008/GeniUnc	Baseline_Lean	17.20375	17.365	0.73550638532724	0.260040776335449	16.15	18.18	2.03
28	CC011/Unc	Baseline_Lean	18.697	18.87	1.34237807226164	0.424497218941289	16.55	20.86	4.31
29	CC012/GeniUnc	Baseline_Lean	12.83	13.305	1.28944432476422	0.407758098223281	9.84	14.26	4.42
30	CC019/TauUnc	Baseline_Lean	11.048	10.945	0.664342615757194	0.21008358125068	10	11.99	1.99
31	CC024/GeniUnc	Baseline_Lean	15.5625	15.445	0.924134730437073	0.462067365218536	14.6	16.76	2.16
32	CC027/GeniUnc	Baseline_Lean	14.376	14.46	0.583746520332241	0.184596858044767	13.48	15.2	1.72
33	CC028/GeniUnc	Baseline_Lean	15.67625	15.815	1.18572385968596	0.419216690899315	14.31	17.78	3.47
34	CC030/GeniUnc	Baseline_Lean	13.405	13.315	0.643536237432585	0.203504026714188	12.56	14.89	2.33
35	CC032/GeniUnc	Baseline_Lean	14.901	14.59	1.02063651163815	0.32275360399055	13.73	16.59	2.86
36	CC035/Unc	Baseline_Lean	15.8211111111111	16.36	1.25969683301623	0.419898944338742	13.37	17.16	3.79
37	CC036/Unc	Baseline_Lean	12.989	13.005	1.27359901242284	0.402747370499727	11.24	15.07	3.83
38	CC037/TauUnc	Baseline_Lean	15.942	16.015	0.929812406408471	0.294032500093291	14.48	17.45	2.97
39	CC040/TauUnc	Baseline_Lean	15.23	15.595	2.49839948767206	0.790063288604147	9.86	18.66	8.8
40	CC041/TauUnc	Baseline_Lean	15.465	15.655	0.978266607605286	0.30935506389189	13.94	16.89	2.95
41	CC045/GeniUnc	Baseline_Lean	13.71125	13.57	0.717982043149907	0.253844985740736	12.8	14.81	2.01
42	CC059/TauUnc	Baseline_Lean	16.638	16.64	1.49351040616841	0.472289459265537	13.57	18.78	5.21
43	CC063/Unc	Baseline_Lean	12.6675	11.84	1.74095827471129	0.615521700905593	11.25	15.47	4.22
44	CC071/TauUnc	Baseline_Lean	11.51	11.445	0.764286159323413	0.241688504760432	10.15	13.04	2.89
45	CC001/Unc	Baseline_FreeWater	0.04	0.035	0.0176383420737639	0.00557773351022717	0.02	0.07	0.05
46	CC002/Unc	Baseline_FreeWater	0.068	0.07	0.0418462795372672	0.0132329554941861	0	0.12	0.12
47	CC004/TauUnc	Baseline_FreeWater	0.093	0.095	0.0567744073798515	0.0179536440126603	0.01	0.19	0.18
48	CC006/TauUnc	Baseline_FreeWater	0.17875	0.195	0.0752970308653858	0.0266215205640635	0.06	0.26	0.2
49	CC008/GeniUnc	Baseline_FreeWater	0.08125	0.095	0.0561725657492796	0.0198600010789814	0.01	0.17	0.16
50	CC011/Unc	Baseline_FreeWater	0.093	0.09	0.077610136794966	0.0245424801789333	0.01	0.27	0.26
51	CC012/GeniUnc	Baseline_FreeWater	0.08	0.065	0.0362092683040007	0.0114503760248784	0.04	0.13	0.09
52	CC019/TauUnc	Baseline_FreeWater	0.065	0.06	0.0362859017617954	0.011474609652039	0.01	0.14	0.13
53	CC024/GeniUnc	Baseline_FreeWater	0.0625	0.05	0.065	0.0325	0	0.15	0.15
54	CC027/GeniUnc	Baseline_FreeWater	0.092	0.045	0.109828148587792	0.0347307100736829	0	0.36	0.36
55	CC028/GeniUnc	Baseline_FreeWater	0.125	0.13	0.0427617987059879	0.0151185789203691	0.07	0.18	0.11
56	CC030/GeniUnc	Baseline_FreeWater	0.093	0.085	0.0498998997994986	0.0157797338380595	0.02	0.2	0.18
57	CC032/GeniUnc	Baseline_FreeWater	0.09	0.065	0.0621825270205921	0.0196638416050035	0	0.19	0.19
58	CC035/Unc	Baseline_FreeWater	0.0766666666666667	0.08	0.0433012701892219	0.0144337567297406	0	0.13	0.13
59	CC036/Unc	Baseline_FreeWater	0.061	0.05	0.0467736868097628	0.0147911384882225	0	0.16	0.16
60	CC037/TauUnc	Baseline_FreeWater	0.063	0.07	0.0323350515007407	0.0102252411001186	0.01	0.12	0.11
61	CC040/TauUnc	Baseline_FreeWater	0.091	0.09	0.0556676646617126	0.0176036612353479	0	0.19	0.19
62	CC041/TauUnc	Baseline_FreeWater	0.075	0.08	0.0392286743197994	0.0124051960439523	0.02	0.13	0.11
63	CC045/GeniUnc	Baseline_FreeWater	0.115	0.075	0.12059376908803	0.0426363359454954	0.04	0.41	0.37
64	CC059/TauUnc	Baseline_FreeWater	0.054	0.06	0.0343834585552737	0.0108730042868667	0	0.1	0.1
65	CC063/Unc	Baseline_FreeWater	0.11125	0.06	0.150754057040883	0.0532996080124959	0.03	0.48	0.45
66	CC071/TauUnc	Baseline_FreeWater	0.207	0.04	0.511404384459543	0.161720266028858	0.01	1.66	1.65
67	CC001/Unc	Baseline_TotalWater	11.105	11.1	0.533859115830717	0.168821075566872	10.15	12	1.85
68	CC002/Unc	Baseline_TotalWater	13.283	13.05	0.887781880118459	0.280741280660089	11.75	14.49	2.74
69	CC004/TauUnc	Baseline_TotalWater	13.098	13.055	0.70575097906021	0.223178055472406	11.74	14	2.26
70	CC006/TauUnc	Baseline_TotalWater	11.705	11.92	0.82087061795911	0.290221590217839	10.36	12.46	2.1
71	CC008/GeniUnc	Baseline_TotalWater	15.00625	15.12	0.586513609633838	0.207363875315143	14.15	15.86	1.71
72	CC011/Unc	Baseline_TotalWater	16.071	16.25	1.12132312718304	0.354593507492108	13.98	17.55	3.57
73	CC012/GeniUnc	Baseline_TotalWater	10.996	11.34	1.23925784242021	0.39188773902739	8.11	12.44	4.33
74	CC019/TauUnc	Baseline_TotalWater	9.444	9.305	0.644208385884912	0.203716578717699	8.46	10.43	1.97
75	CC024/GeniUnc	Baseline_TotalWater	13.375	13.315	0.867198554734343	0.433599277367172	12.41	14.46	2.05
76	CC027/GeniUnc	Baseline_TotalWater	12.438	12.48	0.541988109750676	0.171391689154145	11.49	13.18	1.69
77	CC028/GeniUnc	Baseline_TotalWater	13.42	13.525	1.04246959530859	0.36856866001175	12.23	15.26	3.03
78	CC030/GeniUnc	Baseline_TotalWater	11.646	11.54	0.596456201241969	0.188616012045637	10.77	12.99	2.22
79	CC032/GeniUnc	Baseline_TotalWater	12.863	12.705	0.876204567692068	0.277080213015012	11.87	14.11	2.24
80	CC035/Unc	Baseline_TotalWater	13.5988888888889	13.85	1.18307274125943	0.394357580419811	11.45	14.92	3.47
81	CC036/Unc	Baseline_TotalWater	11.119	11.12	1.17567427461861	0.37178084942611	9.49	13.06	3.57
82	CC037/TauUnc	Baseline_TotalWater	13.675	13.84	0.770558960178331	0.243672138561451	12.65	14.82	2.17
83	CC040/TauUnc	Baseline_TotalWater	12.991	13.255	2.19139960350052	0.692981401065153	8.38	16.02	7.64
84	CC041/TauUnc	Baseline_TotalWater	13.271	13.355	0.857456834028525	0.271151659080711	11.74	14.58	2.84
85	CC045/GeniUnc	Baseline_TotalWater	11.65625	11.385	0.730771363501804	0.258366693314533	10.68	12.62	1.94
86	CC059/TauUnc	Baseline_TotalWater	14.279	14.345	1.34952213764725	0.426756370778457	11.45	16.29	4.84
87	CC063/Unc	Baseline_TotalWater	10.94125	10.1	1.72770233464647	0.610835018350174	9.67	14.04	4.37
88	CC071/TauUnc	Baseline_TotalWater	10.163	9.89	1.25538882865474	0.396988804767982	8.64	13.44	4.8
89	CC001/Unc	Baseline_MRIWeight	17.94	17.9	1.23935467078637	0.391918358845308	15.7	20.2	4.5
90	CC002/Unc	Baseline_MRIWeight	20.07	20.15	1.17383511997592	0.371199257662093	18.3	21.9	3.6
91	CC004/TauUnc	Baseline_MRIWeight	20.7	20.45	2.04069704866853	0.645325068817603	17.1	23.9	6.8
92	CC006/TauUnc	Baseline_MRIWeight	18.5	18.25	1.84545774422345	0.652467842666814	16.3	21.5	5.2
93	CC008/GeniUnc	Baseline_MRIWeight	22.3	22.7	1.89510648023497	0.670021321622358	19.5	24.5	5
94	CC011/Unc	Baseline_MRIWeight	23.74	24.45	3.09235616749861	0.977888882576475	16.8	26.9	10.1
95	CC012/GeniUnc	Baseline_MRIWeight	15.96	16.55	1.37129298271538	0.433640916478651	13	17.3	4.3
96	CC019/TauUnc	Baseline_MRIWeight	12.45	12.5	0.726100697026399	0.229613201323927	11.1	13.2	2.1
97	CC024/GeniUnc	Baseline_MRIWeight	20.9	20.55	1.25166555703457	0.625832778517286	19.8	22.7	2.9
98	CC027/GeniUnc	Baseline_MRIWeight	17.06	17	0.848789988421426	0.268410961855965	16.1	18.7	2.6
99	CC028/GeniUnc	Baseline_MRIWeight	22.4	21.9	3.05660876509526	1.08067439261655	18.9	26.7	7.8
100	CC030/GeniUnc	Baseline_MRIWeight	16.35	16.4	0.803118920210451	0.253968501984006	15.1	18	2.9
101	CC032/GeniUnc	Baseline_MRIWeight	18.35	18	1.2322066926183	0.389657969677682	16.5	20.1	3.6
102	CC035/Unc	Baseline_MRIWeight	20.0555555555556	19.9	1.77067156123821	0.590223853746072	16.8	22.7	5.9
103	CC036/Unc	Baseline_MRIWeight	16.92	17.35	1.66252819524963	0.525737577123797	13.7	19	5.3
104	CC037/TauUnc	Baseline_MRIWeight	20.11	20.3	1.57864217323341	0.499210487781568	16.9	22.2	5.3
105	CC040/TauUnc	Baseline_MRIWeight	21.74	22.6	5.0431912295468	1.5947970961153	11	28	17
106	CC041/TauUnc	Baseline_MRIWeight	18.75	18.75	1.0637982264822	0.336402536653139	17.1	20.4	3.3
107	CC045/GeniUnc	Baseline_MRIWeight	18.725	18.8	1.31881981873405	0.46627321849503	16.5	20.7	4.2
108	CC059/TauUnc	Baseline_MRIWeight	20.83	21.45	1.50558220558619	0.476106897427225	18.9	23.2	4.3
109	CC063/Unc	Baseline_MRIWeight	16.1	15.5	1.84313397699214	0.651646266883236	14.4	19.6	5.2
110	CC071/TauUnc	Baseline_MRIWeight	13.78	13.4	1.40459563180614	0.444172138803065	12.4	17.6	5.2
111	CC001/Unc	Baseline_ALB2	40.1035	40.23	3.37381917614642	1.06689530101755	35.52	45.87	10.35
112	CC002/Unc	Baseline_ALB2	33.2515	33.1425	1.94915943421774	0.616378333493318	31.02	37.95	6.93
113	CC004/TauUnc	Baseline_ALB2	41.43434	41.115	1.305860942231	0.412949488490353	39	44.01	5.01
114	CC006/TauUnc	Baseline_ALB2	38.881875	39.03	1.25372000035324	0.443256956979487	36.66	40.29	3.63
115	CC008/GeniUnc	Baseline_ALB2	42.460625	42.81	2.25187610275141	0.796158431323727	39.165	45.78	6.615
116	CC011/Unc	Baseline_ALB2	38.745	38.685	3.0292325760826	0.957927450280031	32.73	42.78	10.05
117	CC012/GeniUnc	Baseline_ALB2	41.106	40.005	3.69861595735486	1.16960506154856	38.7	51.09	12.39
118	CC019/TauUnc	Baseline_ALB2	38.277	38.565	2.76063217397755	0.872988545171126	34.26	42.12	7.86
119	CC024/GeniUnc	Baseline_ALB2	41.37	41.055	5.18615464482115	2.59307732241058	36.42	46.95	10.53
120	CC027/GeniUnc	Baseline_ALB2	36.6065	37.65	5.42501513054726	1.7155404153405	24.48	42.35	17.87
121	CC028/GeniUnc	Baseline_ALB2	37.38	37.7025	1.24053847755147	0.43859658489974	35.55	38.73	3.18
122	CC030/GeniUnc	Baseline_ALB2	40.2885	40.515	2.42444042799341	0.766675380385264	36.795	45.24	8.445
123	CC032/GeniUnc	Baseline_ALB2	45.6195	45.195	3.03075939328743	0.958410272273831	42.09	50.64	8.55
124	CC035/Unc	Baseline_ALB2	47.346	47.115	3.34119140427483	1.05657749360849	42.96	54.9	11.94
125	CC036/Unc	Baseline_ALB2	39.46954	39.615	3.30010951070819	1.04358625818217	32.3854	44.22	11.8346
126	CC037/TauUnc	Baseline_ALB2	38.77421	37.83	3.22674540484164	1.02038649087817	34.62	44.9021	10.2821
127	CC040/TauUnc	Baseline_ALB2	39.86025	40.635	2.85116653757721	0.901618024720003	34.17	44.34	10.17
128	CC041/TauUnc	Baseline_ALB2	47.0985	46.935	2.3828286761746	0.753516589067553	43.14	50.55	7.41
129	CC045/GeniUnc	Baseline_ALB2	38.0422375	37.62645	2.13787823249227	0.755854097773198	34.8	41.22	6.42
130	CC059/TauUnc	Baseline_ALB2	41.6355	42.96	5.06496816376964	1.60168356737528	29.25	47.97	18.72
131	CC063/Unc	Baseline_ALB2	40.2694333333333	39.24	3.40525539815543	1.39018969488979	36.735	45.5516	8.8166
132	CC071/TauUnc	Baseline_ALB2	40.851	40.74	1.68209987812853	0.531926686677779	37.995	43.14	5.145
133	CC001/Unc	Baseline_ALTPL	125.25	120.3	33.908479765392	10.7228028052371	67.5	168.9	101.4
134	CC002/Unc	Baseline_ALTPL	72.94	66.85	37.3164902482059	11.8005103467793	20.4	138.3	117.9
135	CC004/TauUnc	Baseline_ALTPL	121.0513	69.5065	131.038946734719	41.4381533871195	43.5	465.2	421.7
136	CC006/TauUnc	Baseline_ALTPL	226.06875	125.4	182.838607476453	64.6432096046528	46.5	474.6	428.1
137	CC008/GeniUnc	Baseline_ALTPL	102.5875	77.025	55.9006820173064	19.7638756636951	59.5	226.8	167.3
138	CC011/Unc	Baseline_ALTPL	55.335	42.45	21.0357374484471	6.65208425983917	36.75	95.7	58.95
139	CC012/GeniUnc	Baseline_ALTPL	58.38	56.55	16.5452107874152	5.23205504558199	42	93.9	51.9
140	CC019/TauUnc	Baseline_ALTPL	38.43	35.25	16.2752572944332	5.14668825556785	20.7	73.65	52.95
141	CC024/GeniUnc	Baseline_ALTPL	48.7125	46.65	11.785186676502	5.89259333825099	37.65	63.9	26.25
142	CC027/GeniUnc	Baseline_ALTPL	66.335	46.125	38.2456609739371	12.0943399296255	34.8	151.55	116.75
143	CC028/GeniUnc	Baseline_ALTPL	67.03125	59.175	31.0777244237274	10.9876348419322	37.2	126.3	89.1
144	CC030/GeniUnc	Baseline_ALTPL	29.685	27.075	8.94768902504378	2.82950771140297	18	44.4	26.4
145	CC032/GeniUnc	Baseline_ALTPL	49.14	40.125	26.1132341926465	8.2577297122151	28.8	111.9	83.1
146	CC035/Unc	Baseline_ALTPL	64.905	60	38.8304036806212	12.2792518094548	26.4	165	138.6
147	CC036/Unc	Baseline_ALTPL	63.0174	45.3	50.3740061367633	15.9296594259471	32.7	202.4	169.7
148	CC037/TauUnc	Baseline_ALTPL	34.5915	30.9	16.8030420608889	5.31358845320185	17.4	70.8	53.4
149	CC040/TauUnc	Baseline_ALTPL	109.57	76.35	100.846297238256	31.8903992867237	21.6	364.5	342.9
150	CC041/TauUnc	Baseline_ALTPL	114.325	94.8	75.5005822273356	23.8753804507209	35.1	261.1	226
151	CC045/GeniUnc	Baseline_ALTPL	100.198625	110.2195	33.8946561440738	11.9835706027304	30.3	131.1	100.8
152	CC059/TauUnc	Baseline_ALTPL	131.355	73.65	122.231707220344	38.6530597107137	41.4	372	330.6
153	CC063/Unc	Baseline_ALTPL	145.459166666667	90.75	140.558679931787	57.3828407920095	55.95	426.505	370.555
154	CC071/TauUnc	Baseline_ALTPL	64.395	40.95	60.9508839148375	19.2743618571407	24.6	228.9	204.3
155	CC001/Unc	Baseline_ASTPL	340.97	327.6	154.60763277119	48.891226320385	166.5	612.9	446.4
156	CC002/Unc	Baseline_ASTPL	216.835	181.05	146.208789160494	46.2352787682499	99.9	608.1	508.2
157	CC004/TauUnc	Baseline_ASTPL	296.0097	253.95	188.494770740346	59.6072802570756	105.6	653.2	547.6
158	CC006/TauUnc	Baseline_ASTPL	533.5875	349.05	370.373573715975	130.946832773431	177.6	997.8	820.2
159	CC008/GeniUnc	Baseline_ASTPL	239.3875	186.05	148.666957011781	52.5617067206998	128.8	583.2	454.4
160	CC011/Unc	Baseline_ASTPL	106.695	101.7	25.300795442041	8.0008140210856	75.15	158.4	83.25
161	CC012/GeniUnc	Baseline_ASTPL	217.845	216	74.032967318621	23.4112798667651	123.9	371.25	247.35
162	CC019/TauUnc	Baseline_ASTPL	167.04	139.35	82.9368494699431	26.2269346283549	85.8	329.1	243.3
163	CC024/GeniUnc	Baseline_ASTPL	164.475	165.45	32.0989485809115	16.0494742904558	130.2	196.8	66.6
164	CC027/GeniUnc	Baseline_ASTPL	336.405	255.15	306.83155843231	97.0286582665142	71.1	1065.75	994.65
165	CC028/GeniUnc	Baseline_ASTPL	219.9375	167.1	112.961304215205	39.9378521111239	111.75	396.75	285
166	CC030/GeniUnc	Baseline_ASTPL	189.84	134.25	126.419875371276	39.9774747687856	117.6	447	329.4
167	CC032/GeniUnc	Baseline_ASTPL	160.29	157.35	63.5845971914583	20.1072151229354	85.2	240.9	155.7
168	CC035/Unc	Baseline_ASTPL	179.37	166.35	82.2473646994237	26.0089003996709	82.8	378.3	295.5
169	CC036/Unc	Baseline_ASTPL	144.8938	128.469	56.6875252390977	17.926169467383	88.05	266.2	178.15
170	CC037/TauUnc	Baseline_ASTPL	161.4414	164.4	73.4372408223512	23.2228946076926	93	339.15	246.15
171	CC040/TauUnc	Baseline_ASTPL	430.7925	347.5125	303.62210157118	96.0137388931917	132	1117.2	985.2
172	CC041/TauUnc	Baseline_ASTPL	342.615	281.25	147.024274356312	46.4931578299431	207.45	614.25	406.8
173	CC045/GeniUnc	Baseline_ASTPL	264.719375	261.3	84.179838120432	29.7620671870717	157.8	431.355	273.555
174	CC059/TauUnc	Baseline_ASTPL	350.13	209.775	269.440650236745	85.2046148984901	130.5	905.1	774.6
175	CC063/Unc	Baseline_ASTPL	374.392666666667	188.7	473.888335668506	193.464102907433	126.45	1334.506	1208.056
176	CC071/TauUnc	Baseline_ASTPL	316.815	220.65	367.359527234561	116.169282622387	71.1	1309.5	1238.4
177	CC001/Unc	Baseline_CHOL2	138.73	131.125	23.7317321557258	7.50463264331514	117.9	190.05	72.15
178	CC002/Unc	Baseline_CHOL2	130.675	130.5	7.86254305764575	2.48635442633051	115.8	143.2	27.4
179	CC004/TauUnc	Baseline_CHOL2	99.9778	100.075	12.7234444829657	4.02350642488751	82.5	118.8	36.3
180	CC006/TauUnc	Baseline_CHOL2	191.04375	198.45	41.4695020251544	14.661683047208	107.85	234	126.15
181	CC008/GeniUnc	Baseline_CHOL2	113.8875	116.575	9.3511935830979	3.30614619739833	96.25	123.6	27.35
182	CC011/Unc	Baseline_CHOL2	172.905	167.55	17.8751293701612	5.65261222798805	151.8	208.5	56.7
183	CC012/GeniUnc	Baseline_CHOL2	125.535	124.5	10.9431371187608	3.46052380428166	108.3	149.85	41.55
184	CC019/TauUnc	Baseline_CHOL2	122.16	125.1	14.101099247931	4.45915911355493	99.15	141.6	42.45
185	CC024/GeniUnc	Baseline_CHOL2	118.2375	117.525	16.0774881433637	8.03874407168184	103.2	134.7	31.5
186	CC027/GeniUnc	Baseline_CHOL2	144.365	145.725	24.7598583060027	7.8297546790007	94.5	189.35	94.85
187	CC028/GeniUnc	Baseline_CHOL2	143.75625	146.55	10.4188509614613	3.68362008351063	131.4	156.3	24.9
188	CC030/GeniUnc	Baseline_CHOL2	188.455	185.05	17.1692951062193	5.42940783552354	161.7	218.85	57.15
189	CC032/GeniUnc	Baseline_CHOL2	135.42	136.5	17.4351369366575	5.51347440367687	100.5	162.6	62.1
190	CC035/Unc	Baseline_CHOL2	136.56	133.65	18.1399007715037	5.73634029673972	112.8	169.2	56.4
191	CC036/Unc	Baseline_CHOL2	131.3852	133.2	28.507086669809	9.01473233324207	91.5	193.2	101.7
192	CC037/TauUnc	Baseline_CHOL2	113.3921	112.5	10.7137010769699	3.38796975734239	92.4	130.95	38.55
193	CC040/TauUnc	Baseline_CHOL2	136.91	141.75	25.5581885117079	8.08220885649462	96	172.2	76.2
194	CC041/TauUnc	Baseline_CHOL2	192.715	186.6	20.4307917125108	6.46078362120262	165.15	219.15	54
195	CC045/GeniUnc	Baseline_CHOL2	162.61825	169.5	26.0796194415157	9.22053787893015	114.6	201.9	87.3
196	CC059/TauUnc	Baseline_CHOL2	164.01	164.1	17.9404849432784	5.67327947487165	126	189.9	63.9
197	CC063/Unc	Baseline_CHOL2	95.0605	93.525	9.43110499888534	3.85023249298013	86.1	113.013	26.913
198	CC071/TauUnc	Baseline_CHOL2	134.34	131.55	22.4560904878832	7.10123932845528	112.5	187.2	74.7
199	CC001/Unc	Baseline_CRE2	34.685	33.3	8.59062958499938	2.71659560234251	22.8	51.45	28.65
200	CC002/Unc	Baseline_CRE2	24.775	24.7	8.37221761409591	2.64752767271237	13.2	35.85	22.65
201	CC004/TauUnc	Baseline_CRE2	25.2955	24.5	8.10782079572283	2.56391805749629	15.155	44.7	29.545
202	CC006/TauUnc	Baseline_CRE2	23.8125	22.65	7.87372438648228	2.78378195343775	12.6	36	23.4
203	CC008/GeniUnc	Baseline_CRE2	27.325	28.2	5.57436735680126	1.97083647940955	16.5	33.6	17.1
204	CC011/Unc	Baseline_CRE2	31.365	28.65	9.96404787222542	3.15090859911867	19.2	51	31.8
205	CC012/GeniUnc	Baseline_CRE2	17.925	15.15	7.72245103577873	2.44205343921872	9.3	33.3	24
206	CC019/TauUnc	Baseline_CRE2	20.865	16.05	9.71093455852731	3.0708671413788	7.8	37.5	29.7
207	CC024/GeniUnc	Baseline_CRE2	23.4375	22.125	11.7501329779709	5.87506648898546	12.3	37.2	24.9
208	CC027/GeniUnc	Baseline_CRE2	26.285	24.225	12.5414878171079	3.96596667493143	9.6	43.5	33.9
209	CC028/GeniUnc	Baseline_CRE2	15.8625	13.05	7.91362974331537	2.79789062764893	9.3	29.4	20.1
210	CC030/GeniUnc	Baseline_CRE2	18.325	16.4	7.45450087754595	2.35732015927691	8.7	30.6	21.9
211	CC032/GeniUnc	Baseline_CRE2	17.85	17.625	7.0327803890069	2.22396043130268	8.4	33	24.6
212	CC035/Unc	Baseline_CRE2	20.325	14.475	16.0261115059143	5.06790143945203	6.9	51.6	44.7
213	CC036/Unc	Baseline_CRE2	31.1918	34.084	10.5725727532244	3.34334106280263	15.45	47.1	31.65
214	CC037/TauUnc	Baseline_CRE2	22.846	21.75	9.64400470067631	3.04970206195075	7.5	36	28.5
215	CC040/TauUnc	Baseline_CRE2	23.4425	21.15	13.2816187203719	4.20001661703062	7.5	43.5	36
216	CC041/TauUnc	Baseline_CRE2	22.245	20.925	12.1764218882232	3.85052269179134	6	48.3	42.3
217	CC045/GeniUnc	Baseline_CRE2	26.41875	17.475	19.820190598406	7.00749558827138	9	57.9	48.9
218	CC059/TauUnc	Baseline_CRE2	19.62	15.9	9.21108028409263	2.91279934084035	13.2	38.7	25.5
219	CC063/Unc	Baseline_CRE2	28.542	22.2	16.9645944248603	6.92576667236198	17.7	62.352	44.652
220	CC071/TauUnc	Baseline_CRE2	18.255	14.25	9.5524996728605	3.02076563142525	8.4	38.1	29.7
221	CC001/Unc	Baseline_GLUC3	183.075	173.75	41.2471227952798	13.0434854961735	107.55	253.2	145.65
222	CC002/Unc	Baseline_GLUC3	144.725	154.45	33.0025693444213	10.4363287766021	87.45	201	113.55
223	CC004/TauUnc	Baseline_GLUC3	151.1507	152.4	18.4371796592887	5.83034813530795	127.5	178.2	50.7
224	CC006/TauUnc	Baseline_GLUC3	148.4625	150.45	31.3096031594142	11.0696163551408	107.7	195.3	87.6
225	CC008/GeniUnc	Baseline_GLUC3	154.4125	150	51.3915553791254	18.1696586521518	91.5	258.65	167.15
226	CC011/Unc	Baseline_GLUC3	147.885	141.675	28.8929446405173	9.13675133731897	112.5	199.2	86.7
227	CC012/GeniUnc	Baseline_GLUC3	134.955	130.2	29.5155933364044	9.33365014343263	95.4	184.5	89.1
228	CC019/TauUnc	Baseline_GLUC3	134.235	139.875	25.1921068987888	7.96644368586134	92.1	168	75.9
229	CC024/GeniUnc	Baseline_GLUC3	197.4375	200.25	32.6307466203273	16.3153733101636	160.95	228.3	67.35
230	CC027/GeniUnc	Baseline_GLUC3	174.21	180.3	37.6619967606605	11.909769099357	116.1	242.7	126.6
231	CC028/GeniUnc	Baseline_GLUC3	142.2	133.2	24.490916683538	8.65884663220223	119.7	182.1	62.4
232	CC030/GeniUnc	Baseline_GLUC3	178.235	187.2	32.8613590203854	10.3916741512937	116.25	219.9	103.65
233	CC032/GeniUnc	Baseline_GLUC3	142.365	140.7	23.9054857720984	7.55957836125799	106.5	185.1	78.6
234	CC035/Unc	Baseline_GLUC3	185.04	179.4	31.0202514496578	9.80946481720588	153.9	249.9	96
235	CC036/Unc	Baseline_GLUC3	155.6842	159.9	23.6508483935214	7.47905495188619	97.5	177.6	80.1
236	CC037/TauUnc	Baseline_GLUC3	180.34	178.5	31.9084523807303	10.090338613413	114	216.3	102.3
237	CC040/TauUnc	Baseline_GLUC3	121.3975	129.5375	38.9506319482324	12.3172713259336	50.1	190.2	140.1
238	CC041/TauUnc	Baseline_GLUC3	178.765	162.15	40.0032571590531	12.6501406448044	139.65	253.75	114.1
239	CC045/GeniUnc	Baseline_GLUC3	178.0285	176.7	56.3692657976971	19.9295450480293	108	298.378	190.378
240	CC059/TauUnc	Baseline_GLUC3	181.335	177.825	32.6954469307272	10.3392081418259	129.3	230.4	101.1
241	CC063/Unc	Baseline_GLUC3	213.094666666667	188.475	51.9612552837849	21.2130936399616	163.5	279.718	116.218
242	CC071/TauUnc	Baseline_GLUC3	125.64	128.55	33.8330607542386	10.6989532198248	53.7	172.8	119.1
243	CC001/Unc	Baseline_NEFAS	1.0645	1.035	0.422548156361431	0.133621459520709	0.56	1.65	1.09
244	CC002/Unc	Baseline_NEFAS	1.3755	1.32	0.320870777035796	0.101468249002117	0.92	1.89	0.97
245	CC004/TauUnc	Baseline_NEFAS	1.15194	1.17	0.266251076993127	0.0841959832771136	0.7794	1.53	0.7506
246	CC006/TauUnc	Baseline_NEFAS	1.216875	1.29	0.293658420375005	0.103823930199848	0.69	1.59	0.9
247	CC008/GeniUnc	Baseline_NEFAS	0.9075	0.72	0.636900979071988	0.225178500623077	0.39	2.34	1.95
248	CC011/Unc	Baseline_NEFAS	1.047	1.02	0.289982758108133	0.091700599779936	0.69	1.65	0.96
249	CC012/GeniUnc	Baseline_NEFAS	1.419	1.425	0.362022098772989	0.114481439543709	0.96	1.95	0.99
250	CC019/TauUnc	Baseline_NEFAS	1.0125	0.9225	0.39567979478361	0.125124937562422	0.48	1.74	1.26
251	CC024/GeniUnc	Baseline_NEFAS	1.31625	1.3275	0.382303871285657	0.191151935642828	0.87	1.74	0.87
252	CC027/GeniUnc	Baseline_NEFAS	0.96	0.945	0.198494332412792	0.0627694193059009	0.57	1.23	0.66
253	CC028/GeniUnc	Baseline_NEFAS	1.063125	1.005	0.211135323903889	0.0746476096402289	0.84	1.41	0.57
254	CC030/GeniUnc	Baseline_NEFAS	1.135	1.1625	0.246981780704569	0.0781024967590665	0.735	1.44	0.705
255	CC032/GeniUnc	Baseline_NEFAS	1.326	1.38	0.349799942824466	0.110616454472199	0.81	1.83	1.02
256	CC035/Unc	Baseline_NEFAS	0.9735	0.945	0.192931334935515	0.0610102450413043	0.66	1.35	0.69
257	CC036/Unc	Baseline_NEFAS	1.24598	1.14	0.40683199316999	0.128651572344323	0.6948	1.92	1.2252
258	CC037/TauUnc	Baseline_NEFAS	1.24856	1.125	0.346132059576496	0.109456567946682	0.9	1.89	0.99
259	CC040/TauUnc	Baseline_NEFAS	1.015	1.02	0.193520024803636	0.061196405123177	0.7	1.29	0.59
260	CC041/TauUnc	Baseline_NEFAS	1.105	1.085	0.387083109077797	0.122406426846524	0.51	1.815	1.305
261	CC045/GeniUnc	Baseline_NEFAS	1.2355375	1.045	0.448078943738074	0.158419829812049	0.78	1.95	1.17
262	CC059/TauUnc	Baseline_NEFAS	0.984	0.975	0.352008522624098	0.111314868728306	0.33	1.59	1.26
263	CC063/Unc	Baseline_NEFAS	1.07376666666667	1.0463	0.27125546384666	0.110739579394381	0.69	1.44	0.75
264	CC071/TauUnc	Baseline_NEFAS	1.2315	1.17	0.501819190545758	0.158689161570663	0.54	2.13	1.59
265	CC001/Unc	Baseline_TRIGL	156.25	153	20.8396657042925	6.59008093020614	129	192	63
266	CC002/Unc	Baseline_TRIGL	204.9	190	29.3880172103454	9.2933070300919	168	250	82
267	CC004/TauUnc	Baseline_TRIGL	163.557	168	24.852682417263	7.85910824033703	125.57	195	69.43
268	CC006/TauUnc	Baseline_TRIGL	105	105	19.3095091304037	6.826942423746	72	135	63
269	CC008/GeniUnc	Baseline_TRIGL	133.5625	132	28.004384223087	9.9010449935492	100	174	74
270	CC011/Unc	Baseline_TRIGL	85.05	90	20.5918673266899	6.51172020283427	60	123	63
271	CC012/GeniUnc	Baseline_TRIGL	122.7	118.5	22.5588120254591	7.13372273080472	84	165	81
272	CC019/TauUnc	Baseline_TRIGL	97.65	94.5	19.6016580931308	6.19858854901662	81	147	66
273	CC024/GeniUnc	Baseline_TRIGL	123.375	129.75	14.3025347403878	7.1512673701939	102	132	30
274	CC027/GeniUnc	Baseline_TRIGL	129.8	134.25	26.1323554238802	8.26377637645163	69	156	87
275	CC028/GeniUnc	Baseline_TRIGL	122.4375	122.25	19.0064603678403	6.71979850622663	96	150	54
276	CC030/GeniUnc	Baseline_TRIGL	134.75	138.75	24.2432693981466	7.66639492272027	84	160	76
277	CC032/GeniUnc	Baseline_TRIGL	117.6	116.25	19.3674985478249	6.12454079911302	99	162	63
278	CC035/Unc	Baseline_TRIGL	99.45	100.5	17.4363126835922	5.51384620750343	75	138	63
279	CC036/Unc	Baseline_TRIGL	230.98	212.65	71.224945692425	22.5233054609862	136	396	260
280	CC037/TauUnc	Baseline_TRIGL	85.46	80.8	22.1445854932231	7.00273279989082	51	126	75
281	CC040/TauUnc	Baseline_TRIGL	132.525	134.625	24.4081185264248	7.7185247942855	96	168	72
282	CC041/TauUnc	Baseline_TRIGL	102.75	97.5	14.8366101249578	4.6917480750782	87	130.5	43.5
283	CC045/GeniUnc	Baseline_TRIGL	181.75	188	45.6594537230322	16.1430546764147	117	255	138
284	CC059/TauUnc	Baseline_TRIGL	108.3	109.5	24.1847059109678	7.64787552199956	75	153	78
285	CC063/Unc	Baseline_TRIGL	124.065	125.445	27.2472264643578	11.1236336239558	90	154.5	64.5
286	CC071/TauUnc	Baseline_TRIGL	149.25	145.5	27.939667141897	8.83529852353615	99	198	99
287	CC001/Unc	Baseline_UREL	7.219	6.9675	1.50985429760623	0.47745785154294	4.89	9.96	5.07
288	CC002/Unc	Baseline_UREL	6.8015	6.465	0.969925684438418	0.306717432392313	5.07	8.19	3.12
289	CC004/TauUnc	Baseline_UREL	8.11603	8.185	1.51257629673496	0.478318623246518	6.1053	10.29	4.1847
290	CC006/TauUnc	Baseline_UREL	7.35375	7.62	0.956570324500131	0.338198681567929	5.67	8.43	2.76
291	CC008/GeniUnc	Baseline_UREL	6.795625	6.545	1.25589307296214	0.44402525416837	5.445	8.89	3.445
292	CC011/Unc	Baseline_UREL	8.1255	8.145	1.57562765271494	0.4982572126924	5.49	10.38	4.89
293	CC012/GeniUnc	Baseline_UREL	9.309	8.91	2.34461297445868	0.741431723087163	6.63	13.11	6.48
294	CC019/TauUnc	Baseline_UREL	7.095	7.005	1.56272198423136	0.494176081978883	5.28	9.48	4.2
295	CC024/GeniUnc	Baseline_UREL	6.25125	6.2925	0.226287980237572	0.113143990118786	5.94	6.48	0.54
296	CC027/GeniUnc	Baseline_UREL	6.6995	6.69	1.23716173828108	0.391224892698134	5.04	9.705	4.665
297	CC028/GeniUnc	Baseline_UREL	5.77875	5.49	1.06898399694022	0.377942916608164	4.23	7.71	3.48
298	CC030/GeniUnc	Baseline_UREL	8.4215	8.28	1.12588742776532	0.35603686606867	6.84	10.83	3.99
299	CC032/GeniUnc	Baseline_UREL	7.998	7.5525	2.03717696825779	0.644211921653115	5.82	11.7	5.88
300	CC035/Unc	Baseline_UREL	6.3375	6.0675	1.02789226089119	0.325048073367617	5.1	8.43	3.33
301	CC036/Unc	Baseline_UREL	7.1351	7.1105	0.901813660230193	0.285178519138062	5.505	8.25	2.745
302	CC037/TauUnc	Baseline_UREL	7.94467	8.01	0.678937470611249	0.214698879596518	7.02	9.21	2.19
303	CC040/TauUnc	Baseline_UREL	8.0405	8.07	1.33746121439091	0.422942371961004	5.94	9.75	3.81
304	CC041/TauUnc	Baseline_UREL	5.1555	4.905	1.20859525896803	0.382191378762002	3.66	7.665	4.005
305	CC045/GeniUnc	Baseline_UREL	7.796025	7.44	1.71983873143468	0.608054814772367	5.1	10.77	5.67
306	CC059/TauUnc	Baseline_UREL	5.2965	5.475	1.5979432092537	0.505314011284073	3	8.58	5.58
307	CC063/Unc	Baseline_UREL	9.62255	9.855	2.16270081495338	0.88291891048952	6.6	12.6003	6.0003
308	CC071/TauUnc	Baseline_UREL	6.4335	5.6625	1.87046050479554	0.591491546854222	4.68	10.05	5.37
309	CC001/Unc	Baseline_InsulinMean	1.4863666667	1.304	0.680931668504606	0.21532950034133	0.908	3.314666667	2.406666667
310	CC002/Unc	Baseline_InsulinMean	1.1117666667	0.942	0.478661741697575	0.151366133254753	0.693	2.257	1.564
311	CC004/TauUnc	Baseline_InsulinMean	1.7367890001	1.7325	0.718582772944105	0.227235824986299	0.864556667	2.738666667	1.87411
312	CC006/TauUnc	Baseline_InsulinMean	1.292125	1.156	0.649953061492026	0.229793108616984	0.661	2.651	1.99
313	CC008/GeniUnc	Baseline_InsulinMean	1.2456875	1.189	0.215461970240948	0.0761773101225942	1.009	1.521666667	0.512666667
314	CC011/Unc	Baseline_InsulinMean	1.022	0.9895	0.156546762626663	0.049504433022598	0.871	1.431	0.56
315	CC012/GeniUnc	Baseline_InsulinMean	1.4777	1.157	0.849567739762077	0.268656908424936	0.507	3.007	2.5
316	CC019/TauUnc	Baseline_InsulinMean	0.8845	0.883	0.253971673836101	0.0803128950487474	0.46	1.439	0.979
317	CC024/GeniUnc	Baseline_InsulinMean	0.969	1.0335	0.221854306546736	0.110927153273368	0.653	1.156	0.503
318	CC027/GeniUnc	Baseline_InsulinMean	1.1776166667	1.1065	0.315354807574245	0.0997239463018732	0.862	1.826	0.964
319	CC028/GeniUnc	Baseline_InsulinMean	1.785375	1.6845	0.428270921430416	0.151416636364229	1.304	2.508	1.204
320	CC030/GeniUnc	Baseline_InsulinMean	1.094	0.9045	0.587290535268701	0.185717573970854	0.51	2.265333333	1.755333333
321	CC032/GeniUnc	Baseline_InsulinMean	1.7584	1.3775	1.09023455172627	0.344762436726767	0.416	4.05	3.634
322	CC035/Unc	Baseline_InsulinMean	1.5787	1.2465	1.30705666373812	0.413327608831327	0.806	5.228	4.422
323	CC036/Unc	Baseline_InsulinMean	1.5515066667	1.318	0.523956330542666	0.165689539897887	0.968	2.438666667	1.470666667
324	CC037/TauUnc	Baseline_InsulinMean	1.3390453333	1.4157266665	0.438470452359073	0.138656531613902	0.753	1.964	1.211
325	CC040/TauUnc	Baseline_InsulinMean	3.215816667	2.6195	2.62971973734568	0.831590397791211	0.79	10.39616667	9.60616667
326	CC041/TauUnc	Baseline_InsulinMean	0.7681666667	0.7675	0.262183813166556	0.082909801523436	0.325	1.236666667	0.911666667
327	CC045/GeniUnc	Baseline_InsulinMean	1.854008333375	1.502	1.03387525301425	0.365530101153666	0.832	3.445	2.613
328	CC059/TauUnc	Baseline_InsulinMean	1.2282	1.13	0.289610773280277	0.0915829678488309	0.863	1.706	0.843
329	CC063/Unc	Baseline_InsulinMean	1.410775	1.463	0.34561733716641	0.141097687052859	0.957	1.75365	0.79665
330	CC071/TauUnc	Baseline_InsulinMean	1.6437	1.6945	0.758342498113118	0.239808954053939	0.765	3.334	2.569
331	CC001/Unc	Baseline_TMAO	2.7	2.55	0.991071249821234	0.313404247294484	1.1	4.4	3.3
332	CC002/Unc	Baseline_TMAO	4.72	4.3	1.81401947802847	0.573643327047972	3.1	9	5.9
333	CC004/TauUnc	Baseline_TMAO	3.09	2.6	2.04203057981238	0.645746768392138	0.8	7.3	6.5
334	CC006/TauUnc	Baseline_TMAO	5.525	5.5	2.0720934893415	0.732595678782935	2.7	8.2	5.5
335	CC008/GeniUnc	Baseline_TMAO	1.5375	1.7	0.585387539522812	0.206965749409344	0.6	2.3	1.7
336	CC011/Unc	Baseline_TMAO	2.67	2.75	0.629020402424807	0.198913716637809	1.9	3.8	1.9
337	CC012/GeniUnc	Baseline_TMAO	6.61	3.95	5.88547175490443	1.86114958500863	2.7	21.8	19.1
338	CC019/TauUnc	Baseline_TMAO	7.7	5.55	5.36697721668766	1.69718721549641	1.8	16.8	15
339	CC024/GeniUnc	Baseline_TMAO	3.325	3	1.13541475535007	0.567707377675037	2.4	4.9	2.5
340	CC027/GeniUnc	Baseline_TMAO	4.53	4.8	2.12134653253803	0.670828674932066	1.8	7.6	5.8
341	CC028/GeniUnc	Baseline_TMAO	1.7875	1.6	0.707990112925315	0.25031230493126	1.2	3.4	2.2
342	CC030/GeniUnc	Baseline_TMAO	6.23	6.4	2.41341160094078	0.763187759044624	2.7	10.4	7.7
343	CC032/GeniUnc	Baseline_TMAO	9.37	9.2	5.91853022295232	1.87160359050735	3.5	23.1	19.6
344	CC035/Unc	Baseline_TMAO	14.38	12.4	7.1721374467836	2.26802900236209	6.5	27	20.5
345	CC036/Unc	Baseline_TMAO	7.33	6.25	5.28605082583712	1.67159604370593	1.3	17.7	16.4
346	CC037/TauUnc	Baseline_TMAO	5.17	4.6	1.86073462195267	0.588415952650277	2.2	7.7	5.5
347	CC040/TauUnc	Baseline_TMAO	8.24	6.95	6.1745355200929	1.95255957371059	1.6	21.9	20.3
348	CC041/TauUnc	Baseline_TMAO	2.33	2.1	1.21568453510312	0.384433204716878	1.2	5.4	4.2
349	CC045/GeniUnc	Baseline_TMAO	3.95	3.35	2.16002645486445	0.763684676888495	1.2	7.2	6
350	CC059/TauUnc	Baseline_TMAO	5.78	4.85	4.54112076229842	1.43602847387431	2	17.8	15.8
351	CC063/Unc	Baseline_TMAO	13.7166666666667	12.25	7.28379479850076	2.97359677457751	5.9	23.7	17.8
352	CC071/TauUnc	Baseline_TMAO	0.82	0.75	0.322490309931942	0.101980390271856	0.5	1.4	0.9
353	CC001/Unc	Baseline_Choline	20.91	20.7	4.09917335840072	1.2962724336428	15.8	28.2	12.4
354	CC002/Unc	Baseline_Choline	23.91	22.45	4.59092099208378	1.45177668928646	18.3	32	13.7
355	CC004/TauUnc	Baseline_Choline	21.01	20.7	4.05365404432977	1.28187796264352	15.2	28.9	13.7
356	CC006/TauUnc	Baseline_Choline	26.375	25.4	5.04685191834616	1.78433160755345	20.8	36.6	15.8
357	CC008/GeniUnc	Baseline_Choline	25.8625	24.4	4.43361751684945	1.56752050567585	21.7	34.1	12.4
358	CC011/Unc	Baseline_Choline	25.35	24.55	4.12344246689314	1.30394699960458	20.8	32.6	11.8
359	CC012/GeniUnc	Baseline_Choline	25.35	24.7	2.79573087243946	0.884087728175836	21.6	29.5	7.9
360	CC019/TauUnc	Baseline_Choline	22.1	21.7	2.77728884585909	0.878255847309503	17.8	28.6	10.8
361	CC024/GeniUnc	Baseline_Choline	26.95	26.35	2.04368947412924	1.02184473706462	25.2	29.9	4.7
362	CC027/GeniUnc	Baseline_Choline	23.09	22.05	4.02311377473276	1.27222028141531	17.2	31.4	14.2
363	CC028/GeniUnc	Baseline_Choline	30.5	30	4.64542785973477	1.64240677056568	22	36.3	14.3
364	CC030/GeniUnc	Baseline_Choline	21.93	22.15	2.74147162426801	0.866929447340824	16.6	24.9	8.3
365	CC032/GeniUnc	Baseline_Choline	18.81	18.4	1.99969442109983	0.632358899500733	16.7	22.3	5.6
366	CC035/Unc	Baseline_Choline	25.19	23.95	3.00756453703731	0.951075414698774	22	30.4	8.4
367	CC036/Unc	Baseline_Choline	23.42	23	2.79157462534837	0.882773407443206	19.2	28.3	9.1
368	CC037/TauUnc	Baseline_Choline	20.49	20.45	4.17943377345145	1.32165300539388	15.2	28.2	13
369	CC040/TauUnc	Baseline_Choline	30.45	27.85	8.74442679653732	2.76523055096677	20.4	50.6	30.2
370	CC041/TauUnc	Baseline_Choline	23.21	24.85	5.08318579020852	1.60744448668617	15.4	29.9	14.5
371	CC045/GeniUnc	Baseline_Choline	19.8125	19.65	2.84576753392523	1.00613076045952	15.3	24.5	9.2
372	CC059/TauUnc	Baseline_Choline	24.37	24	3.45673256124913	1.09311481556148	20.2	31.4	11.2
373	CC063/Unc	Baseline_Choline	22.3333333333333	20.75	4.58548434373804	1.87201614427986	16.5	28.5	12
374	CC071/TauUnc	Baseline_Choline	25.14	24.2	6.74358954860095	2.13251025788858	17.8	41.1	23.3
375	CC001/Unc	Baseline_Betaine	42.64	42.2	7.96188140803137	2.51776797095276	31.1	56.7	25.6
376	CC002/Unc	Baseline_Betaine	59.69	62.8	13.5371464250533	4.28082157223743	39.3	78.4	39.1
377	CC004/TauUnc	Baseline_Betaine	42.31	44.35	7.51242674210907	2.3756379260223	30.8	52.2	21.4
378	CC006/TauUnc	Baseline_Betaine	44.425	44.9	11.1429349814131	3.939622443839	27.4	57.2	29.8
379	CC008/GeniUnc	Baseline_Betaine	54.8875	54.2	14.2912998009278	5.05273750060301	27.2	79	51.8
380	CC011/Unc	Baseline_Betaine	44.76	46.35	15.5888991842842	4.92964276370791	10.1	63.3	53.2
381	CC012/GeniUnc	Baseline_Betaine	41.6	40.95	11.6541837981044	3.68537650722419	20.7	60.9	40.2
382	CC019/TauUnc	Baseline_Betaine	34.19	36.9	5.5957225727435	1.76952284842867	26.4	39.5	13.1
383	CC024/GeniUnc	Baseline_Betaine	100.525	96.85	20.2664542203777	10.1332271101889	81.6	126.8	45.2
384	CC027/GeniUnc	Baseline_Betaine	46.05	46.1	9.11777872559369	2.88329479743034	25.3	58.8	33.5
385	CC028/GeniUnc	Baseline_Betaine	87.0125	91.65	11.436587590461	4.04344431942443	64.8	95.7	30.9
386	CC030/GeniUnc	Baseline_Betaine	40.92	39.55	5.99143833593682	1.89465916020094	33.7	52.4	18.7
387	CC032/GeniUnc	Baseline_Betaine	31.3	29.85	7.46711308189301	2.36130848848213	20.5	43.6	23.1
388	CC035/Unc	Baseline_Betaine	49.73	47	9.72100246316649	3.07405089237132	37.6	73.5	35.9
389	CC036/Unc	Baseline_Betaine	49.69	47.5	10.8257357974207	3.42339824670685	35.2	64.9	29.7
390	CC037/TauUnc	Baseline_Betaine	38.09	34.6	11.6141149756091	3.67270563299956	28.4	69.5	41.1
391	CC040/TauUnc	Baseline_Betaine	40.71	39.9	12.6493258494057	4.00006805497662	24.1	69.4	45.3
392	CC041/TauUnc	Baseline_Betaine	42.26	38.65	12.7842959220374	4.04274933952406	26.7	69.1	42.4
393	CC045/GeniUnc	Baseline_Betaine	40.6375	43.2	7.74429513531458	2.73802180284547	26.9	48.8	21.9
394	CC059/TauUnc	Baseline_Betaine	43.36	42	7.52775604752911	2.38048547802987	31.8	55.2	23.4
395	CC063/Unc	Baseline_Betaine	52.8166666666667	54.25	10.9199664224148	4.45805762387363	40	63.3	23.3
396	CC071/TauUnc	Baseline_Betaine	60.9	59.15	14.3444143213385	4.53610209565682	42.1	92.8	50.7
397	CC001/Unc	Baseline_Phosphocholine	5.35	5.5	0.914391114956347	0.289155859548291	3.7	6.9	3.2
398	CC002/Unc	Baseline_Phosphocholine	5.77	5.35	0.947569991551489	0.299647941572921	4.9	7.6	2.7
399	CC004/TauUnc	Baseline_Phosphocholine	7	7	1.25797456254091	0.419324854180304	5.4	9.3	3.9
400	CC006/TauUnc	Baseline_Phosphocholine	6.9875	6.2	2.48506251717853	0.878602278784727	4.4	10.9	6.5
401	CC008/GeniUnc	Baseline_Phosphocholine	6.58	6.5	0.798122797569397	0.356931365951495	5.7	7.7	2
402	CC011/Unc	Baseline_Phosphocholine	7.44444444444444	7.5	0.857483397960437	0.285827799320146	6.1	8.7	2.6
403	CC012/GeniUnc	Baseline_Phosphocholine	5.22	5.5	1.06123617645754	0.335592345297419	3.8	7.1	3.3
404	CC019/TauUnc	Baseline_Phosphocholine	4.67777777777778	4.2	0.949707557327225	0.316569185775742	3.6	6.2	2.6
405	CC024/GeniUnc	Baseline_Phosphocholine	5.5	5.5	0.577350269189626	0.288675134594813	4.8	6.2	1.4
406	CC027/GeniUnc	Baseline_Phosphocholine	6.0875	5.85	1.46330106266619	0.517355052164372	4.5	9.3	4.8
407	CC028/GeniUnc	Baseline_Phosphocholine	6.4	6.4	0.778888096369861	0.294392028877595	5.4	7.4	2
408	CC030/GeniUnc	Baseline_Phosphocholine	4.64	4.5	0.944222196072278	0.298589275687449	3.5	6.2	2.7
409	CC032/GeniUnc	Baseline_Phosphocholine	4.17777777777778	4.2	0.681501610008696	0.227167203336232	3	5.2	2.2
410	CC035/Unc	Baseline_Phosphocholine	6.16666666666667	6.1	0.602079728939615	0.200693242979872	5.4	7.2	1.8
411	CC036/Unc	Baseline_Phosphocholine	5.24444444444444	5.1	0.743490267439848	0.247830089146616	4.4	6.6	2.2
412	CC037/TauUnc	Baseline_Phosphocholine	4.66	4.65	0.585377371160405	0.185112578358864	3.8	5.7	1.9
413	CC040/TauUnc	Baseline_Phosphocholine	7.02857142857143	6	2.98926651299517	1.12983654226835	3.6	12.7	9.1
414	CC041/TauUnc	Baseline_Phosphocholine	7.325	7.15	1.56456292390467	0.553156526543024	4.8	9.3	4.5
415	CC045/GeniUnc	Baseline_Phosphocholine	5.8	5.8	0.443471156521669	0.167616341969505	5.3	6.4	1.1
416	CC059/TauUnc	Baseline_Phosphocholine	6.1125	6.15	0.964272486681762	0.340921807122144	4.2	7.2	3
417	CC063/Unc	Baseline_Phosphocholine	4.1	4	0.432049379893857	0.216024689946929	3.7	4.7	1
418	CC071/TauUnc	Baseline_Phosphocholine	5.33333333333333	4.85	1.2769755936065	0.521323103053929	4.6	7.9	3.3
419	CC001/Unc	Baseline_Carnitine	13.35	12.65	2.18237892625863	0.690128812452993	10.6	17.8	7.2
420	CC002/Unc	Baseline_Carnitine	20.28	20.45	3.34690570195483	1.05838451319819	16	25.4	9.4
421	CC004/TauUnc	Baseline_Carnitine	23.2	22.5	4.56581500574286	1.44383747931222	16.3	29.9	13.6
422	CC006/TauUnc	Baseline_Carnitine	12.3875	11.25	4.60044640691065	1.62650342540591	8.4	23.3	14.9
423	CC008/GeniUnc	Baseline_Carnitine	19.3875	17.45	4.44600543023896	1.57190029445709	13.8	26.3	12.5
424	CC011/Unc	Baseline_Carnitine	21.29	20.05	4.45432374216334	1.40858084610007	15.4	27.5	12.1
425	CC012/GeniUnc	Baseline_Carnitine	14.15	13.1	3.46225681055323	1.09486173657783	10.4	22	11.6
426	CC019/TauUnc	Baseline_Carnitine	16.98	17.55	5.66643136766382	1.79188293268406	7.7	26.6	18.9
427	CC024/GeniUnc	Baseline_Carnitine	21.675	22.95	2.72197844713485	1.36098922356743	17.6	23.2	5.6
428	CC027/GeniUnc	Baseline_Carnitine	13.97	14.15	2.38516246826081	0.754254598925323	10.1	17.4	7.3
429	CC028/GeniUnc	Baseline_Carnitine	28.4125	27.85	6.93900723652681	2.45330953582532	21.7	39.5	17.8
430	CC030/GeniUnc	Baseline_Carnitine	14.35	15.25	3.28574361615618	1.03904336344116	8.4	18.1	9.7
431	CC032/GeniUnc	Baseline_Carnitine	14.11	12.95	3.10535379984668	0.981999094817415	10.4	18.4	8
432	CC035/Unc	Baseline_Carnitine	18.62	18.5	3.88581465790065	1.22880248842341	12.9	24.1	11.2
433	CC036/Unc	Baseline_Carnitine	16.75	15.95	3.61117093967532	1.14195251895845	12.4	21.9	9.5
434	CC037/TauUnc	Baseline_Carnitine	13.16	12.45	2.53999125107855	0.803215759030882	9.2	17.5	8.3
435	CC040/TauUnc	Baseline_Carnitine	18.55	17.2	6.03347145329932	1.90795119900321	12.1	30.2	18.1
436	CC041/TauUnc	Baseline_Carnitine	19.74	20.05	7.30512757512755	2.31008417355058	8.9	29.4	20.5
437	CC045/GeniUnc	Baseline_Carnitine	16.3	16.85	1.97845538597304	0.699489609848291	13.4	18.5	5.1
438	CC059/TauUnc	Baseline_Carnitine	19.08	19.55	4.43265658995195	1.40172909096032	12.6	28.6	16
439	CC063/Unc	Baseline_Carnitine	18.4833333333333	16.85	6.07829471699643	2.48145342714932	11.9	28.9	17
440	CC071/TauUnc	Baseline_Carnitine	17.53	15.85	6.17234873357694	1.9518680510959	11	32.2	21.2
441	CC001/Unc	Baseline_PercentFat	20.3455977827483	18.6363636363636	4.58479383551191	1.4498391122517	15.7803468208092	28.1683168316832	12.387970010874
442	CC002/Unc	Baseline_PercentFat	15.1195115111183	16.4399760928962	2.95195155022429	0.93348904411737	10.3883495145631	18.1278538812785	7.7395043667154
443	CC004/TauUnc	Baseline_PercentFat	18.6695001973001	18.537620535108	6.58262160542262	2.08160772481697	6.95906432748538	27.6190476190476	20.6599832915622
444	CC006/TauUnc	Baseline_PercentFat	18.7701586126454	18.1926155918	5.03552695909902	1.78032762981329	13.021978021978	27.1153846153846	14.0934065934066
445	CC008/GeniUnc	Baseline_PercentFat	15.0052841906705	15.3787626237867	3.95564831382735	1.39853287334823	8.61538461538461	19.7071129707113	11.0917283553267
446	CC011/Unc	Baseline_PercentFat	15.7029260101589	15.8135446349714	4.0935029483338	1.29447929253494	9.27659574468085	23.0952380952381	13.8186423505572
447	CC012/GeniUnc	Baseline_PercentFat	12.4687436632791	11.3431053650101	3.58750343457479	1.13446819669332	8.01204819277108	19.2261904761905	11.2141422834194
448	CC019/TauUnc	Baseline_PercentFat	4.41649452304945	4.58558558558559	1.78601820396163	0.564788546704192	1.13636363636364	7.2093023255814	6.07293868921776
449	CC024/GeniUnc	Baseline_PercentFat	19.5382064128545	19.1037594628117	2.73034640320856	1.36517320160428	16.969696969697	22.9756097560976	6.0059127864006
450	CC027/GeniUnc	Baseline_PercentFat	7.79897262222525	7.86730506155951	2.36523156784047	0.747951894810694	4.56140350877193	12.2459893048128	7.68458579604087
451	CC028/GeniUnc	Baseline_PercentFat	23.1169550844782	20.9120971620972	4.50567242153086	1.59299576153484	18.2564102564103	29.8473282442748	11.5909179878645
452	CC030/GeniUnc	Baseline_PercentFat	9.99582649969998	9.84959349593496	1.76881032254726	0.559346936806643	7.63636363636364	12.6219512195122	4.98558758314856
453	CC032/GeniUnc	Baseline_PercentFat	10.5256612069531	10.3655303030303	1.76133867193093	0.556984193423782	8.3030303030303	14.559585492228	6.2565551891977
454	CC035/Unc	Baseline_PercentFat	14.0774819798677	11.9642857142857	4.65174259390165	1.55058086463388	8.69346733668342	22.15859030837	13.4651229716866
455	CC036/Unc	Baseline_PercentFat	15.4373441037704	13.9085418464194	3.73355471330377	1.18065366628969	11.5328467153285	22.111801242236	10.5789545269075
456	CC037/TauUnc	Baseline_PercentFat	13.3676387461253	13.7093858406215	3.80937731958607	1.20463087968791	7.63313609467456	18.7623762376238	11.1292401429492
457	CC040/TauUnc	Baseline_PercentFat	21.6880295247981	23.2642543859649	8.16673540577137	2.5825484930177	1.72727272727273	29.280303030303	27.5530303030303
458	CC041/TauUnc	Baseline_PercentFat	8.46136363562324	7.52255764732093	2.88777173975558	0.913193606029465	4.85380116959064	12.9292929292929	8.07549175970226
459	CC045/GeniUnc	Baseline_PercentFat	19.7333211562952	22.7367698197014	7.75762116956535	2.74273326743799	6.66666666666667	28.6473429951691	21.9806763285024
460	CC059/TauUnc	Baseline_PercentFat	13.8406919752809	14.4869355657027	4.23717864379739	1.3399135367423	7.08994708994709	20.8947368421053	13.8047897521582
461	CC063/Unc	Baseline_PercentFat	14.1055785031779	13.5844017094017	3.78120571823736	1.33685810221349	7.92349726775956	19.2993630573248	11.3758657895652
462	CC071/TauUnc	Baseline_PercentFat	7.41025655413749	7.13088276246171	3.3133080610216	1.04776000626244	3.14285714285714	13.7956204379562	10.6527632950991
463	CC001/Unc	Baseline_PercentLean	72.9910574040297	74.6441953316953	4.10988928587921	1.29966110745012	66.1881188118812	77.4301675977654	11.2420487858842
464	CC002/Unc	Baseline_PercentLean	77.1158386970862	76.3028606965174	2.57755362549574	0.815094024779119	73.8812785388128	81.1165048543689	7.2352263155561
465	CC004/TauUnc	Baseline_PercentLean	74.0816376402971	73.3951287971389	6.05182010858792	1.91375355327453	65.8571428571429	84.6783625730994	18.8212197159565
466	CC006/TauUnc	Baseline_PercentLean	73.2383684954413	74.2941432833819	4.57339670066567	1.61693991004844	65.7692307692308	77.6923076923077	11.9230769230769
467	CC008/GeniUnc	Baseline_PercentLean	77.4116349066623	76.9294048436121	3.68427395177934	1.30258754752607	72.5941422594142	82.8205128205128	10.2263705610986
468	CC011/Unc	Baseline_PercentLean	79.5309298847567	77.195756079626	7.32877061759275	2.3175607600512	73.3461538461539	98.5714285714286	25.2252747252747
469	CC012/GeniUnc	Baseline_PercentLean	80.3311045277567	81.6537653888912	3.15966584815051	0.999174072520333	73.9880952380952	83.7951807228916	9.8070854847964
470	CC019/TauUnc	Baseline_PercentLean	88.7440722789935	88.4090909090909	1.48927182689451	0.470949102810667	86.5116279069767	91	4.4883720930233
471	CC024/GeniUnc	Baseline_PercentLean	74.4937574548769	75.120183054617	2.51046335794633	1.25523167897316	71.219512195122	76.5151515151515	5.29563932002951
472	CC027/GeniUnc	Baseline_PercentLean	84.3166900867561	84.4736662106703	1.97687936084393	0.62514414396447	80.8021390374332	87.7439024390244	6.9417634015912
473	CC028/GeniUnc	Baseline_PercentLean	70.5172408441748	72.3552960800667	4.74600782260001	1.67796715746243	63.4732824427481	75.7142857142857	12.2410032715376
474	CC030/GeniUnc	Baseline_PercentLean	82.0134315781073	82.0518491949625	1.89854371875138	0.600372238866049	79.3333333333333	84.9390243902439	5.6056910569106
475	CC032/GeniUnc	Baseline_PercentLean	81.2150401363435	81.3478535353536	1.61010662441035	0.509160420886198	78.0310880829016	83.2121212121212	5.1810331292196
476	CC035/Unc	Baseline_PercentLean	79.0375621976383	79.5833333333333	4.2934205276627	1.43114017588757	72.0704845814978	84.0201005025126	11.9496159210148
477	CC036/Unc	Baseline_PercentLean	76.8644099619412	77.5079091170549	3.58243998179321	1.13286699233187	71.1801242236025	82.043795620438	10.8636713968355
478	CC037/TauUnc	Baseline_PercentLean	79.4755045799251	79.6616504617188	4.07249833709848	1.28783705124794	73.7962962962963	85.6804733727811	11.8841770764848
479	CC040/TauUnc	Baseline_PercentLean	71.5200390758479	70.4375	7.47155245414979	2.36271234125341	64.2692307692308	89.6363636363636	25.3671328671328
480	CC041/TauUnc	Baseline_PercentLean	82.486717856276	83.0366430260047	2.57305607353076	0.813671773968688	77.877094972067	86.1988304093567	8.3217354372897
481	CC045/GeniUnc	Baseline_PercentLean	73.5905302110812	70.5074369539171	7.11159806232149	2.51432960747032	65.1207729468599	84.0606060606061	18.9398331137462
482	CC059/TauUnc	Baseline_PercentLean	79.8723385170195	80.3828137301213	4.361684894857	1.37928587037001	71.4210526315789	86.4550264550265	15.0339738234476
483	CC063/Unc	Baseline_PercentLean	78.5523637927346	78.9384920634921	3.1057686629046	1.09805504116826	74.7133757961784	84.5355191256831	9.8221433295047
484	CC071/TauUnc	Baseline_PercentLean	83.8008588823511	85.0914870093974	4.07121925696647	1.28743257059524	74.0909090909091	87.6428571428571	13.551948051948
485	CC001/Unc	Baseline_GlucInsRatio	137.999399417602	141.794711785251	48.0634485520537	15.1989969626812	51.1665325773163	203.047313552526	151.88078097521
486	CC002/Unc	Baseline_GlucInsRatio	146.716885369049	132.809712609076	64.1483692197419	20.2854954919823	69.7828976517501	290.04329004329	220.26039239154
487	CC004/TauUnc	Baseline_GlucInsRatio	104.561603006631	81.9416707148126	52.3756616907918	16.5626384901328	49.8249708284714	190.996784565916	141.171813737445
488	CC006/TauUnc	Baseline_GlucInsRatio	137.68716268543	120.261121856867	69.0018777145232	24.3958478232721	64.8434552998868	260.060514372163	195.217059072276
489	CC008/GeniUnc	Baseline_GlucInsRatio	126.417794577732	137.577803308141	39.6250775296706	14.0095805131364	60.1314348170577	176.092136656324	115.960701839266
490	CC011/Unc	Baseline_GlucInsRatio	147.125768247449	150.405780009484	33.0332432350745	10.4460287125184	92.6624737945493	195.89905362776	103.236579833211
491	CC012/GeniUnc	Baseline_GlucInsRatio	116.0831344799	101.755893450891	55.9588750251047	17.6957500380043	44.1968739607582	235.502958579882	191.306084619124
492	CC019/TauUnc	Baseline_GlucInsRatio	164.33793780551	174.396551724138	58.2789917829811	18.4294353772458	89.4174757281553	272.608695652174	183.191219924019
493	CC024/GeniUnc	Baseline_GlucInsRatio	209.440133392043	218.17597146358	40.2200823522298	20.1100411761149	154.930795847751	246.477794793262	91.546998945511
494	CC027/GeniUnc	Baseline_GlucInsRatio	152.934169266005	161.368909699556	36.2859154263728	11.4746139731578	105.35390199637	210.556844547564	105.202942551194
495	CC028/GeniUnc	Baseline_GlucInsRatio	83.6171111977638	84.7824774261547	24.4224206998684	8.63462964493383	56.4349459840301	127.684049079755	71.2491030957249
496	CC030/GeniUnc	Baseline_GlucInsRatio	194.528097784399	206.142962728328	75.5530223294775	23.8919634670709	83.6962919487487	336	252.303708051251
497	CC032/GeniUnc	Baseline_GlucInsRatio	113.04352013512	95.8583883571897	72.4661321843645	22.9158030925425	42.4444444444444	284.134615384615	241.690170940171
498	CC035/Unc	Baseline_GlucInsRatio	146.556731242283	136.234329041524	48.5537240623088	15.3540356920219	47.8003060443764	224.813895781638	177.013589737262
499	CC036/Unc	Baseline_GlucInsRatio	109.899293250716	116.058177227911	37.5777836007424	11.8831385599269	66.826347315756	172.159090909091	105.332743593335
500	CC037/TauUnc	Baseline_GlucInsRatio	142.935671848678	137.309910796012	31.7815958595762	10.0502230591238	104.285714285714	194.820717131474	90.53500284576
501	CC040/TauUnc	Baseline_GlucInsRatio	47.708560344298	51.8199456448992	17.2955879076313	5.4693451259781	12.7426775854104	72.4652087475149	59.7225311621045
502	CC041/TauUnc	Baseline_GlucInsRatio	256.136933577762	236.088605843512	98.5593879099976	31.1672150587655	152.290076335878	498.461538461538	346.17146212566
503	CC045/GeniUnc	Baseline_GlucInsRatio	114.950618858464	107.806127145882	52.4824740530735	18.5553566481877	52.1044992743106	214.903846153846	162.799346879535
504	CC059/TauUnc	Baseline_GlucInsRatio	155.427319044784	179.689280115291	44.6311666517296	14.1136141250016	90.3868698710434	207.008086253369	116.621216382326
505	CC063/Unc	Baseline_GlucInsRatio	153.539677528666	162.626014596548	24.8527726834462	10.1461019613039	105.998851894374	171.217712177122	65.218860282748
506	CC071/TauUnc	Baseline_GlucInsRatio	92.2523605430295	96.3047422302066	47.311145269706	14.9610977763372	32.1556886227545	159.735576923077	127.579888300322
507	CC001/Unc	Baseline_HOMA.IR_Conv	19.1747737429668	17.1939216391963	8.89890541453596	2.81408097923385	9.56060662403951	39.8870032636918	30.3263966396523
508	CC002/Unc	Baseline_HOMA.IR_Conv	11.5554353597888	9.67498862187407	6.08140418695816	1.92310886028722	5.51603832067037	25.2219010205556	19.7058626998852
509	CC004/TauUnc	Baseline_HOMA.IR_Conv	18.5316721244818	17.4730829632333	8.08889349478625	2.55793271940439	9.8424854162963	33.9661485035448	24.1236630872485
510	CC006/TauUnc	Baseline_HOMA.IR_Conv	13.8367592719481	9.32976727731482	8.54840206483832	3.02231653417813	7.90136168131852	32.3333947329556	24.4320330516371
511	CC008/GeniUnc	Baseline_HOMA.IR_Conv	13.7124722763825	12.1660644223352	5.83672618429899	2.06359433242345	8.04444383306667	26.9557054567196	18.9112616236529
512	CC011/Unc	Baseline_HOMA.IR_Conv	10.7130866698411	10.1128131948148	2.51782550138199	0.796206333522253	7.30246858081482	14.9392921809185	7.63682360010368
513	CC012/GeniUnc	Baseline_HOMA.IR_Conv	15.1253351637993	11.2796181295518	10.2507406911791	3.24156882878948	4.29514654457778	28.3546381175037	24.0594915729259
514	CC019/TauUnc	Baseline_HOMA.IR_Conv	8.41353703617778	7.60175548867778	2.96817856034403	0.938620475276666	4.09280513807407	14.9780959242444	10.8852907861703
515	CC024/GeniUnc	Baseline_HOMA.IR_Conv	13.7749590425028	15.3307566041259	4.31500821479795	2.15750410739897	7.45709819869259	16.9812247630667	9.52412656437411
516	CC027/GeniUnc	Baseline_HOMA.IR_Conv	14.9364695265321	13.0033408593407	6.44115399724916	2.03687173912053	9.00042502903704	27.2850553976	18.284630368563
517	CC028/GeniUnc	Baseline_HOMA.IR_Conv	18.0262212247282	17.1922879654167	5.45316065009303	1.92798343729021	11.2616849678667	28.4005086972444	17.1388237293777
518	CC030/GeniUnc	Baseline_HOMA.IR_Conv	14.2296110466182	13.3318103958926	8.23903254481643	2.60541085578732	4.20657694722222	30.4744690857282	26.267892138506
519	CC032/GeniUnc	Baseline_HOMA.IR_Conv	18.7073985356663	12.8109877449685	14.0638760613668	4.44738810842372	3.48880348112593	49.39654797	45.9077444888741
520	CC035/Unc	Baseline_HOMA.IR_Conv	22.7363456539022	15.039803028963	24.9683822771038	7.89569574854294	10.0412934045926	92.6973961052741	82.6561027006815
521	CC036/Unc	Baseline_HOMA.IR_Conv	17.2419696242656	14.6043305205518	6.8104100772805	2.15364076439697	9.43592946592593	30.0723878609862	20.6364583950603
522	CC037/TauUnc	Baseline_HOMA.IR_Conv	17.8720840488139	18.352592520188	8.00445889907323	2.53123215582752	6.1068535162963	30.0578095504296	23.9509560341333
523	CC040/TauUnc	Baseline_HOMA.IR_Conv	29.6299124608287	21.8005730558	26.4869174890084	8.37589874622144	2.80821604881481	97.7176156476943	94.9093995988795
524	CC041/TauUnc	Baseline_HOMA.IR_Conv	10.1590262376433	9.08685541838148	5.47643293386301	1.73180015241654	3.7356319	22.2650874770919	18.5294555770919
525	CC045/GeniUnc	Baseline_HOMA.IR_Conv	25.6803733850139	14.6850563552	21.860560588252	7.72887531624619	10.2063529918778	71.367394176342	61.1610411844642
526	CC059/TauUnc	Baseline_HOMA.IR_Conv	15.6659566637933	17.3489131131556	3.80676550062856	1.20380495001374	9.75421381806667	19.6062139207407	9.85200010267403
527	CC063/Unc	Baseline_HOMA.IR_Conv	22.0756531008794	20.2799154446778	9.69546223255258	3.95815588169654	11.1018510081111	34.8039898836322	23.7021388755211
528	CC071/TauUnc	Baseline_HOMA.IR_Conv	14.6188537208104	12.2275427062963	8.04988599901247	2.54559746615794	6.36291990807407	31.5090652936889	25.1461453856148
529	CC001/Unc	Baseline_HOMA.B_Conv	148.752833778056	111.226645547303	98.0244762489612	30.9980611391796	67.8233386940063	338.790175111111	270.966836417105
530	CC002/Unc	Baseline_HOMA.B_Conv	167.945471713057	143.102723990611	96.4380904357944	30.4964018974411	51.9490215391304	376.137056245399	324.188034706269
531	CC004/TauUnc	Baseline_HOMA.B_Conv	214.174613330636	215.362481675508	101.42086908563	32.0720948584348	83.78232121875	408.549150580645	324.766829361895
532	CC006/TauUnc	Baseline_HOMA.B_Conv	172.823561772512	191.045467818231	84.2641630427478	29.7918805492679	62.7909138181818	267.0846192	204.293705381818
533	CC008/GeniUnc	Baseline_HOMA.B_Conv	196.277898853545	129.501851069508	155.429873341124	54.9527587192374	77.6633091129656	552.329056752571	474.665747639605
534	CC011/Unc	Baseline_HOMA.B_Conv	138.167235868022	121.084437997567	51.064036199428	16.1478660911481	79.7885668029197	215.255992	135.46742519708
535	CC012/GeniUnc	Baseline_HOMA.B_Conv	216.957973423959	186.447459767442	105.495057118436	33.3604662383817	92.9933898510638	445.019945459227	352.026555608163
536	CC019/TauUnc	Baseline_HOMA.B_Conv	152.670196477428	106.278485329193	93.9157198692703	29.6987582881225	76.2599411538461	366.157099793815	289.897158639969
537	CC024/GeniUnc	Baseline_HOMA.B_Conv	76.0681172569104	69.781865125	18.3676557374415	9.18382786872073	61.7059844210526	103.002754356589	41.2967699355364
538	CC027/GeniUnc	Baseline_HOMA.B_Conv	119.206257866836	106.103751251275	44.2532455879961	13.9941049912865	75.2509763848101	214.689249220339	139.438272835529
539	CC028/GeniUnc	Baseline_HOMA.B_Conv	251.598337098884	253.218876591853	90.1632566342594	31.8775250899739	130.334822678261	385.374212724409	255.039390046148
540	CC030/GeniUnc	Baseline_HOMA.B_Conv	100.584232315152	93.5297661815193	46.5323631450642	14.7148252448479	46.7130931034483	185.106484787928	138.39339168448
541	CC032/GeniUnc	Baseline_HOMA.B_Conv	232.591304618513	206.132571543045	141.381726995624	44.7088276834287	77.9610135652174	541.022551034483	463.061537469266
542	CC035/Unc	Baseline_HOMA.B_Conv	125.661137554101	114.285892246418	61.7415627549038	19.5243964603716	70.5408663350254	289.367332853933	218.826466518908
543	CC036/Unc	Baseline_HOMA.B_Conv	190.654904696857	146.765583533532	96.8350641032055	30.621935993454	96.6116000231548	408.995471165218	312.383871142063
544	CC037/TauUnc	Baseline_HOMA.B_Conv	119.076850750748	122.892149951098	24.4508449720287	7.73203608272868	89.3864688	154.895802352941	65.509333552941
545	CC040/TauUnc	Baseline_HOMA.B_Conv	502.206695279499	422.206376500471	567.240884518014	179.377317704547	-633.520400930233	1547.98911241573	2181.50951334596
546	CC041/TauUnc	Baseline_HOMA.B_Conv	71.7275375564251	64.0587653801396	25.6067351860802	8.09756066287889	33.96029	123.760028383562	89.799738383562
547	CC045/GeniUnc	Baseline_HOMA.B_Conv	183.979640299134	154.655982350054	104.76987829498	37.0417457032348	74.3255258860104	381.6091664	307.28364051399
548	CC059/TauUnc	Baseline_HOMA.B_Conv	116.856809085805	90.955683466477	48.1819994597688	15.2364860513872	68.7801208387097	193.511782026316	124.731661187606
549	CC063/Unc	Baseline_HOMA.B_Conv	101.41196718918	97.2643340307692	24.8379684691619	10.1400581661307	78.0904752869081	148.135538722565	70.0450634356569
550	CC071/TauUnc	Baseline_HOMA.B_Conv	60.524209604295	172.569532122434	695.251138405671	219.857714318689	-1857.61943612903	593.799385431193	2451.41882156022
551	CC001/Unc	Baseline_MetaHealthScore1	-2.02131812697569	-2.11188356874275	1.33125100026397	0.420978529821156	-4.24859219484387	0.248836974427503	4.49742916927137
552	CC002/Unc	Baseline_MetaHealthScore1	-0.796458654467328	-0.818516566695551	2.14154425120658	0.677215754385259	-4.72022590615636	2.95225241886721	7.67247832502357
553	CC004/TauUnc	Baseline_MetaHealthScore1	0.31163245549806	0.129575292370482	1.18625345979451	0.375126281520563	-0.933247965687369	2.18512347921965	3.11837144490702
554	CC006/TauUnc	Baseline_MetaHealthScore1	-1.19168669699047	-1.20757849693294	1.64133595857458	0.580299893256702	-4.19788248974224	1.71584854294646	5.9137310326887
555	CC008/GeniUnc	Baseline_MetaHealthScore1	1.21020171378118	1.11635474290447	1.74021409286983	0.615258592892325	-0.950922640637974	4.80254019026737	5.75346283090534
556	CC011/Unc	Baseline_MetaHealthScore1	0.430270066439874	0.558315158077361	1.6557197142796	0.523584546396676	-2.57497082542844	3.36033816788468	5.93530899331312
557	CC012/GeniUnc	Baseline_MetaHealthScore1	1.88681418107556	2.18295131815252	1.63344248596089	0.516539868252404	-1.65612720646185	3.81037330040512	5.46650050686697
558	CC019/TauUnc	Baseline_MetaHealthScore1	3.70035474126953	3.42994096401571	1.54991895036729	0.490127407181812	1.70553898664031	6.40310788598034	4.69756889934003
559	CC024/GeniUnc	Baseline_MetaHealthScore1	-1.45362769475786	-1.40235898550575	1.11378368595122	0.556891842975611	-2.86679933424735	-0.14299347377258	2.72380586047477
560	CC027/GeniUnc	Baseline_MetaHealthScore1	0.660676318244823	0.030996592402439	2.43733324770322	0.770752447959753	-1.95711043973942	5.53244799069735	7.48955843043677
561	CC028/GeniUnc	Baseline_MetaHealthScore1	-0.341897622806329	-0.099666327432264	1.57432655783439	0.556608492423385	-2.69442550084358	1.42409987572195	4.11852537656553
562	CC030/GeniUnc	Baseline_MetaHealthScore1	-1.78349723476756	-1.62976986463248	1.63274711837376	0.516319973713765	-3.8598148462931	1.34097932851303	5.20079417480613
563	CC032/GeniUnc	Baseline_MetaHealthScore1	1.56677862057546	2.15886601967372	1.69415906692137	0.535740137009715	-2.00643199542626	3.35814252765604	5.3645745230823
564	CC035/Unc	Baseline_MetaHealthScore1	-0.149417010088533	-0.298578302702856	2.36693218131092	0.788977393770307	-5.02598953632494	3.04647175416472	8.07246129048966
565	CC036/Unc	Baseline_MetaHealthScore1	-1.60985012590098	-1.38425567509546	2.32817316449645	0.736232998709064	-6.71793329286335	1.57203507237128	8.28996836523463
566	CC037/TauUnc	Baseline_MetaHealthScore1	1.53094265692646	1.34133977709454	1.4752620341824	0.466518817358957	-0.863200725959529	4.16122009161418	5.02442081757371
567	CC040/TauUnc	Baseline_MetaHealthScore1	-0.556523867033884	-0.348836194715229	4.77092870986286	1.50870012774553	-9.75537568514335	8.2953372389586	18.050712924102
568	CC041/TauUnc	Baseline_MetaHealthScore1	-1.58448853598458	-0.98412329213087	2.00995470835009	0.635603487216574	-4.92812384923764	0.788983346200839	5.71710719543848
569	CC045/GeniUnc	Baseline_MetaHealthScore1	-3.11959851323558	-3.09519998964987	2.83788524794903	1.00334395152701	-8.23562306619459	2.19245591856283	10.4280789847574
570	CC059/TauUnc	Baseline_MetaHealthScore1	-0.687639964903356	-0.782224340001749	1.38139542488126	0.436835589196082	-2.85362769593471	1.65710015291917	4.51072784885388
571	CC063/Unc	Baseline_MetaHealthScore1	-0.140979252807597	0.538145571862054	2.52291242968625	1.02997468640944	-3.2755443708394	2.42066144619056	5.69620581702996
572	CC071/TauUnc	Baseline_MetaHealthScore1	2.25197710412425	2.38865238731437	1.9670666995937	0.622041108018629	-1.73026600804959	5.16717481289317	6.89744082094276
