# Supplementary material for: Genetic Background Shapes Phenotypic Response to Diet for Adiposity in the Collaborative Cross
Source: Front Genet. 2021 Feb 11;11:615012. doi: 10.3389/fgene.2020.615012 (PMC7905354; doi:10.3389/fgene.2020.615012)
Supplement: Supplementary File 3 — R code, data required for generating baseline figures and calculating baseline H2 estimates, and a README file with brief descriptions of all contents within Supplementary File 3. [file Data_Sheet_3.zip › FileS3.1/FrontiersBaselineFigs.Rmd]

---
title: "CC Diet Baseline Figures"
author: "Phoebe Yam"
date: '2020'
output:
  html_document: default
  pdf_document: default
editor_options:
  chunk_output_type: console
---

# Objective
The purposes of this markdown file are to analyze baseline data and generate the corresponding figures from "Genetic background shapes phenotypic response to diet for adiposity in the Collaborative Cross" by Yam et al. The code included in this markdown generates Figures 2, 3 and Supplementary Figure 3.

#	About the data
Reaching the objectives described above will require the master phenotype data set as well as the summary statistics for baseline data and the broad sense heritability data set generated using the BaselineStats.Rmd markdown file. 
* The number of mice in the master phenotype data set are 204 mice (HP: 102, HS: 102).
* See CCDiet_MasterPhenotypeFileKey_genetics.csv for descriptions of the data in each column of the master phenotype data set.
* Please see the BaselineStats.Rmd and BaselineH2.Rmd markdown files for details regarding the summary statistics for baseline data and the broad sense heritability data set.


```{r setup, include=FALSE}
# Clear enviroment to start fresh (if necessary)
rm(list = ls())

# Set working directory to the directory that contains both this markdown file and the master phenotype file 
#setwd()

# Load required packages 
library(reshape2)
library(reshape)
library(plyr)
library(dplyr)
library(lubridate)
library(magrittr)
library(purrr)
library(ggpubr)
library(ggplot2)
library(DEGreport)

# Read in the master phenotype data and set variables
Phenos <- read.csv("./CCDiet_MasterPhenotypeFile_genetics.csv", stringsAsFactors=FALSE, na.strings=c(""," ","NA"))

# Baseline summary statistics
BaseSumStats <- read.csv("./BaselinePhenosStats.csv", stringsAsFactors=FALSE, na.strings=c(""," ","NA"), row.names = 1)

```

## Figure 2. Body composition, circulating metabolic health marker levels, and metabolic health score are strain-dependent in the Collaborative Cross. 
At baseline, the Collaborative Cross demonstrates phenotypic variation in a strain-dependent manner. Baseline measurements of metabolic phenotypes are shown for (A) body fat %, (B) total weight, (C) triglycerides (TG), (D) total cholesterol, (E) glucose, (F) insulin, and (G) metabolic health score by strain during the 2-week acclimation period while mice were fed the baseline diet (AIN-76A). For metabolic health score (G), strains are ordered from left to right by least healthy to most healthy. Data are mean ± SE for (A–F); data are mean for (G). For body fat % and total weight, 8-10 mice were available per strain, except for CC024/GeniUni (n = 4). For TG, cholesterol, glucose, insulin, and metabolic health score, 8–10 mice were available per strain, except for CC024/GeniUni (n = 4), and CC063/Unc (n = 6). Baseline linear models with CC strain and week as a covariate showed significant CC strain effects for all phenotypes shown (p < 2.87 × 10−6).


```{r Fig 2. Avg baseline bar plots}
####### Determine the required df structure for making the bar graphs
# Look at baseline summary stats df
View(BaseSumStats)
names(BaseSumStats)

BaseSumStats1 <- BaseSumStats # Copy df
colnames(BaseSumStats1) <- gsub("Mean", "avg", names(BaseSumStats1))
colnames(BaseSumStats1) <- gsub("SE", "se", names(BaseSumStats1))

####### Get the bargraphs
# Fig 2A: BF%
BaselineBF <- BaseSumStats1[which(BaseSumStats1$Phenotype == "Baseline_PercentFat"),]
BasePerFat_barplot <- ggplot(BaselineBF, aes(fill= CC_Strain, x=reorder(CC_Strain,-avg), y=avg)) +
  geom_bar(position=position_dodge(), stat="identity", colour="black", size=.3) + theme_linedraw() +                
  geom_errorbar(aes(ymin=avg-se, ymax=avg+se),width=.9, position=position_dodge(.9)) +
  ylab("Body fat %") + 
  xlab("") +   
  #scale_y_continuous() + 
  theme(axis.text.x=element_text(angle=90, size=8, hjust = 1),
        legend.position = "none", 
        strip.text.y=element_text(angle=0, size=12))
        #panel.grid = element_blank())
plot(BasePerFat_barplot)
# Run the plot code in the consul, then use "Export" in the plots tab setting width=550, height=240
# Repeat this for the other figs

# Fig 2B: Weight
BaselineWeight <- BaseSumStats1[which(BaseSumStats1$Phenotype == "Baseline_MRIWeight"),]
BaseWeight_barplot <- ggplot(subset(BaselineWeight) , aes(fill= CC_Strain, x=reorder(CC_Strain,-avg), y=avg)) +
  geom_bar(position=position_dodge(), stat="identity", colour="black", size=.3) + theme_linedraw() +                
  geom_errorbar(aes(ymin=avg-se, ymax=avg+se),width=.9, position=position_dodge(.9)) +
  ylab("Total weight (g)") + 
  #ggtitle("Collaborative Cross Baseline Glucose") +   
  xlab("") +   
  #scale_y_continuous() + 
  theme(axis.text.x=element_text(angle=90, size=8, hjust = 1),
        legend.position = "none", 
        strip.text.y=element_text(angle=0, size=12))
        #panel.grid = element_blank())
plot(BaseWeight_barplot)
# Run the plot code in the consul, then use "Export" in the plots tab setting width=550, height=240
# Repeat this for the other figs

# Fig 2C: Trig
BaselineTRIGL <- BaseSumStats1[which(BaseSumStats1$Phenotype == "Baseline_TRIGL"),]
BaseTrig_barplot <- ggplot(subset(BaselineTRIGL) , aes(fill= CC_Strain, x=reorder(CC_Strain,-avg), y=avg)) +
  geom_bar(position=position_dodge(), stat="identity", colour="black", size=.3) + theme_linedraw() +                
  geom_errorbar(aes(ymin=avg-se, ymax=avg+se),width=.9, position=position_dodge(.9)) +
  ylab("TG (mg/dL)") + 
  xlab("") +   
  #scale_y_continuous() + 
  theme(axis.text.x=element_text(angle=90, size=8, hjust = 1),
        legend.position = "none", 
        strip.text.y=element_text(angle=0, size=12))
        #panel.grid = element_blank())
plot(BaseTrig_barplot)
# Run the plot code in the consul, then use "Export" in the plots tab setting width=550, height=240
# Repeat this for the other figs

# Fig 2D: Cholesterol
BaselineCHOL2 <- BaseSumStats1[which(BaseSumStats1$Phenotype == "Baseline_CHOL2"),]
BaseChol_barplot <- ggplot(subset(BaselineCHOL2) , aes(fill= CC_Strain, x=reorder(CC_Strain,-avg), y=avg)) +
  geom_bar(position=position_dodge(), stat="identity", colour="black", size=.3) + theme_linedraw() +                
  geom_errorbar(aes(ymin=avg-se, ymax=avg+se),width=.9, position=position_dodge(.9)) +
  ylab("Cholesterol (mg/dL)") + 
  xlab("") +   
  #scale_y_continuous() + 
  theme(axis.text.x=element_text(angle=90, size=8, hjust = 1),
        legend.position = "none", 
        strip.text.y=element_text(angle=0, size=10))
plot(BaseChol_barplot)


# Fig 2E: Glucose
BaselineGLUC3 <- BaseSumStats1[which(BaseSumStats1$Phenotype == "Baseline_GLUC3"),]
BaseGluc_barplot <- ggplot(subset(BaselineGLUC3) , aes(fill= CC_Strain, x=reorder(CC_Strain,-avg), y=avg)) +
  geom_bar(position=position_dodge(), stat="identity", colour="black", size=.3) + theme_linedraw() +                
  geom_errorbar(aes(ymin=avg-se, ymax=avg+se),width=.9, position=position_dodge(.9)) +
  ylab("Glucose (mg/dL)") + 
  #ggtitle("Collaborative Cross Baseline Glucose") +   
  xlab("") +   
  #scale_y_continuous() + 
  theme(axis.text.x=element_text(angle=90, size=8, hjust = 1),
        legend.position = "none", 
        strip.text.y=element_text(angle=0, size=12))
plot(BaseGluc_barplot)

# Fig 2F: Insulin
BaselineInsulinMean <- BaseSumStats1[which(BaseSumStats1$Phenotype == "Baseline_InsulinMean"),]
BaseIns_barplot <- ggplot(subset(BaselineInsulinMean) , aes(fill= CC_Strain, x=reorder(CC_Strain,-avg), y=avg)) +
  geom_bar(position=position_dodge(), stat="identity", colour="black", size=.3) + theme_linedraw() +                
  geom_errorbar(aes(ymin=avg-se, ymax=avg+se),width=.9, position=position_dodge(.9)) +
  ylab("Insulin (ng/ml)") + 
  xlab("") +   
  #scale_y_continuous() + 
  theme(axis.text.x=element_text(angle=90, size=8, hjust = 1),
        legend.position = "none", 
        strip.text.y=element_text(angle=0, size=10))
plot(BaseIns_barplot)

# Fig 2G: Metabolic health score
BaseMetaSumTable <- BaseSumStats1[which(BaseSumStats1$Phenotype == "Baseline_MetaHealthScore1"),]

BaseMetaBar <- ggplot(BaseMetaSumTable, aes(x = reorder(CC_Strain,avg), y = avg)) + 
  geom_bar(aes(fill = CC_Strain), stat = "identity", 
               position=position_dodge(), colour="black", size=.3) + 
  theme_linedraw() +                
  #geom_errorbar(aes(ymin=avg-se, ymax=avg+se),width=.9, position=position_dodge(.9)) +
  ylab("Metabolic \n health score") + 
  xlab("") +   
  #scale_y_continuous() + 
  theme(axis.text.x=element_text(angle=90, size=8, hjust = 1),
        legend.position = "none", 
        strip.text.y=element_text(angle=0, size=12))
plot(BaseMetaBar)

```

## Figure 3. Phenotypic correlations at baseline illustrate the strength of relationships between traits without the influence of diet. 
Body fat % shows the strongest relationship with weight, insulin, triglycerides (TG), and metabolic health score at baseline compared to other traits. (A) Spearman’s correlations of baseline phenotypes with p values adjusted using the Benjamini–Hochberg method. Only significant correlations (adj padj < 0.05) are shown. Scale indicates rho value. Spearman’s correlations between baseline body fat % and (B) weight (R = 0.56, p <2.2 × 10−16), (C) insulin (R = 0.44, p = 8.8 × 10−11), and (D) TG (R = 0.24, p = 0.00059) show significant correlations between body fat % and obesity-associated phenotypes. R is Spearman’s rho.


```{r Perform correlations for all traits }
## Look for relevant columns, get a list of those
names(Phenos)

BasePhenosDF <- Phenos[c("Baseline_PercentFat", "Baseline_PercentLean", "Baseline_MRIWeight",
                                "Baseline_Fat", "Baseline_Lean", "Baseline_FreeWater", 
                                "Baseline_TotalWater",
                                "Baseline_TRIGL", "Baseline_CHOL2", "Baseline_GLUC3",
                                "Baseline_InsulinMean", "Baseline_GlucInsRatio",
                                "Baseline_HOMA.IR_Conv", "Baseline_HOMA.B_Conv",
                                "Baseline_ALB2", "Baseline_ALTPL", "Baseline_ASTPL",  
                                "Baseline_CRE2", "Baseline_NEFAS", "Baseline_UREL", 
                                "Baseline_Betaine", "Baseline_Carnitine", "Baseline_Choline", 
                                "Baseline_Phosphocholine", "Baseline_TMAO",
                                "Baseline_MetaHealthScore1")] 

# This is the list of baseline phenotypes; leave out mass spec creatinine

# Rename phenotypes
names(BasePhenosDF)
BasePhenosDF1 <- BasePhenosDF

colnames(BasePhenosDF1)[1] <- "Body Fat %"
colnames(BasePhenosDF1)[2] <- "Lean %"
colnames(BasePhenosDF1)[3] <- "Total weight"
colnames(BasePhenosDF1)[4] <- "Fat mass"
colnames(BasePhenosDF1)[5] <- "Lean mass"
colnames(BasePhenosDF1)[6] <- "Free water mass"
colnames(BasePhenosDF1)[7] <- "Total water mass"

colnames(BasePhenosDF1)[8] <- "Triglycerides"
colnames(BasePhenosDF1)[9] <- "Cholesterol"
colnames(BasePhenosDF1)[10] <- "Glucose"
colnames(BasePhenosDF1)[11] <- "Insulin"
colnames(BasePhenosDF1)[12] <- "Gluc/Ins Ratio"
colnames(BasePhenosDF1)[13] <- "HOMA-IR"
colnames(BasePhenosDF1)[14] <- "HOMA-B"

colnames(BasePhenosDF1)[15] <- "Albumin"
colnames(BasePhenosDF1)[16] <- "ALTPL"
colnames(BasePhenosDF1)[17] <- "ASTPL"
colnames(BasePhenosDF1)[18] <- "Creatinine"
colnames(BasePhenosDF1)[19] <- "NE Fatty acids"
colnames(BasePhenosDF1)[20] <- "Urea/BUN"

colnames(BasePhenosDF1)[21] <- "Betaine"
colnames(BasePhenosDF1)[22] <- "Carnitine"
colnames(BasePhenosDF1)[23] <- "Choline"
colnames(BasePhenosDF1)[24] <- "Phosphocholine"
colnames(BasePhenosDF1)[25] <- "TMAO"

colnames(BasePhenosDF1)[26] <- "Health score"

# Get a list of column names for adjustments later
BaseList <- list("Body Fat %", "Lean %", "Total weight", 
                 "Fat mass", "Lean mass", "Free water mass", "Total water mass",
                 "Triglycerides", "Cholesterol", "Glucose", "Insulin",
                 "Gluc/Ins Ratio", "HOMA-IR", "HOMA-B",
                 "Albumin", "ALTPL", "ASTPL", "Creatinine",
                 "NE Fatty acids", "Urea/BUN",
                 "Betaine", "Carnitine", "Choline", "Phosphocholine", "TMAO",
                 "Health score")

# Set up the function
conveCorr <- function(dat, type = "spearman", alpha = 0.05, plot_order = "original", FDR_correct = T){
  #load libraries
  require(Hmisc)
  require(corrplot)
  require(stats)
  #Add custom code
  flattenCorrMatrix <- function(cormat, pmat) {
    ut <- upper.tri(cormat)
    data.frame(
      row = rownames(cormat)[row(cormat)[ut]],
      column = rownames(cormat)[col(cormat)[ut]],
      cor  =(cormat)[ut],
      p = pmat[ut]
    )
  }
  #Check for all numeric dataset
  check <- sapply(dat, function(x) is.numeric(x) | is.integer(x))
  if(!all(check)){
    stop(
    paste0("\nThe following variables are neither numeric nor integers:\n",
        paste0("\t",colnames(dat)[check == 0], collapse = "\n"))
    )
  }
 
  #convert data to matrix
  dat <- as.matrix(dat)
  tmp <- rcorr(dat, type = type)
 
  # Remove extra columns and rows; we want phenos as columns
  # Get a flattened matrix
  cor_r <- tmp$r
  cor_r1 <- cor_r
  
  cor_p2 <- tmp$P  
  cor_p1 <- cor_p2
  
 
  #Switching conveCorr to a FWER method of multiple correction
  if(FDR_correct == TRUE){
    cor_p <- apply(cor_p1, 2, p.adjust, method = "BH")
  }
 
  #Flatten adjusted matrix
  flat_mat <- flattenCorrMatrix(cor_r1, cor_p)
  flat_mat$row <- as.character(flat_mat$row)
  flat_mat$column <- as.character(flat_mat$column)
  flat_mat <- data.frame(flat_mat)
  names(flat_mat)[c(1,2)] <- c("var1","var2")
  flat_mat_sig <- flat_mat[flat_mat$p <= alpha,]
 
  wallFlower <- function(x){
    #Ask which indices in B are in A
    swaps <- x[,2] %in% x[,1]
    tmp <- x[,1]
    x[swaps,1] <- x[swaps,2]
    x[swaps,2] <- tmp[swaps]
    return(x)
  }
 
  flat_mat_sig <- wallFlower(flat_mat_sig) # Remove duplicate correlations from output
 
 
  #visualize
   corrplot(cor_r, type = "upper", order = plot_order,
           p.mat = cor_p, insig = "blank", tl.pos = "td",
           tl.cex = 0.55, sig.level = 0.05) # Changed the order to alphabet from "plot_order" (hclust)
  if(type == "pearson"){
    print("Running Pearson Correlation")
  }
  else{
    print("Running Spearman Correlation")
  }
  #return(flat_mat_sig)
}

#Automatically correct for FDR using BH method

# Let's use the function and add a title; these 3 lines should be run together
#png(filename = "./Fig3A_BaseConviCorr030520.png",
#    width = 4000, height = 4000, units = "px", pointsize = 150)
#plot.new()
FlatMatSig <- conveCorr(BasePhenosDF1)
#title(main = "Baseline", line = -3, adj = 0.1) 
#dev.off()


#convert data to matrix
  BasePhenosDF1_mat <- as.matrix(BasePhenosDF1)
  tmp <- rcorr(BasePhenosDF1_mat, type = "spearman")
 
  # Remove extra columns and rows; we want phenos as columns
  cor_r <- tmp$r
  
  cor_p <- tmp$P  
  cor_p1 <- apply(cor_p, 2, p.adjust, method = "BH")
  
  
#### Check that the number of significant correlations in the figure is true
# Count the # of significant correlations in each row
SigCounter <- function(x){
  sig <- length(which(x < 0.05))
  return(sig)
}

HowManySigs <- apply(cor_p1, 2, SigCounter) # Note: If rho is small, sometimes the correlations don't show up. 


# Also export the unflattened mat
#write.csv(cor_p1, file = "./BasePhenoCorr_adjp.csv", row.names = T)
#write.csv(cor_r, file = "./BasePhenoCorr_r.csv", row.names = T)  

```

Generate the figure with the proper naming for traits:
- triglycerides = TG
- GlucInsRatio = Glucose/Insulin
- ALTPL = ALT
- ASTPL = AST
- MetaHealthScore = Metabolic health score

Only include most relevant traits in the figure; exclude free water, total water, and HOMA scores, as per reviewer's suggestion. 


```{r Fig 3A. Baseline Convicorr plot}
## Look for relevant columns, get a list of those
names(Phenos)

BasePhenosDF_new <- Phenos[c("Baseline_PercentFat", "Baseline_PercentLean", "Baseline_MRIWeight",
                                "Baseline_Fat", "Baseline_Lean", 
                                "Baseline_TRIGL", "Baseline_CHOL2", "Baseline_GLUC3",
                                "Baseline_InsulinMean", "Baseline_GlucInsRatio",
                                "Baseline_ALB2", "Baseline_ALTPL", "Baseline_ASTPL",  
                                "Baseline_CRE2", "Baseline_NEFAS", "Baseline_UREL", 
                                "Baseline_Betaine", "Baseline_Carnitine", "Baseline_Choline", 
                                "Baseline_Phosphocholine", "Baseline_TMAO",
                                "Baseline_MetaHealthScore1")] 

# This is the list of baseline phenotypes; leave out mass spec creatinine

# Rename phenotypes
names(BasePhenosDF)
BasePhenosDF_new1 <- BasePhenosDF_new

colnames(BasePhenosDF_new1)[1] <- "Body Fat %"
colnames(BasePhenosDF_new1)[2] <- "Lean %"
colnames(BasePhenosDF_new1)[3] <- "Total weight"
colnames(BasePhenosDF_new1)[4] <- "Fat mass"
colnames(BasePhenosDF_new1)[5] <- "Lean mass"

colnames(BasePhenosDF_new1)[6] <- "TG"
colnames(BasePhenosDF_new1)[7] <- "Cholesterol"
colnames(BasePhenosDF_new1)[8] <- "Glucose"
colnames(BasePhenosDF_new1)[9] <- "Insulin"
colnames(BasePhenosDF_new1)[10] <- "Glucose/Insulin"

colnames(BasePhenosDF_new1)[11] <- "Albumin"
colnames(BasePhenosDF_new1)[12] <- "ALT"
colnames(BasePhenosDF_new1)[13] <- "AST"
colnames(BasePhenosDF_new1)[14] <- "Creatinine"
colnames(BasePhenosDF_new1)[15] <- "NE Fatty acids"
colnames(BasePhenosDF_new1)[16] <- "Urea/BUN"

colnames(BasePhenosDF_new1)[17] <- "Betaine"
colnames(BasePhenosDF_new1)[18] <- "Carnitine"
colnames(BasePhenosDF_new1)[19] <- "Choline"
colnames(BasePhenosDF_new1)[20] <- "Phosphocholine"
colnames(BasePhenosDF_new1)[21] <- "TMAO"

colnames(BasePhenosDF_new1)[22] <- "Metabolic health score"

# Get a list of column names for adjustments later
BaseList_new <- list("Body Fat %", "Lean %", "Total weight", 
                 "Fat mass", "Lean mass", 
                 "TG", "Cholesterol", "Glucose", "Insulin", "Glucose/Insulin", 
                 "Albumin", "ALT", "AST", "Creatinine",
                 "NE Fatty acids", "Urea/BUN",
                 "Betaine", "Carnitine", "Choline", "Phosphocholine", "TMAO",
                 "Metabolic health score")

# Let's use the function and add a title; these 3 lines should be run together
#png(filename = "./Fig3A_BaseConviCorr120320.png",
#    width = 4000, height = 4000, units = "px", pointsize = 150)
#plot.new()
FlatMatSig <- conveCorr(BasePhenosDF_new1)
#title(main = "Baseline", line = -3, adj = 0.1) 
#dev.off()

```

Fig 3B-D

```{r }
### Fig 3B. BF% vs weight
sp <- ggscatter(Phenos, x = "Baseline_PercentFat", 
                y = "Baseline_MRIWeight",
                xlab = "Body Fat %", ylab = "Weight (g)",
                #color = "Experimental_Diet",
                add = "reg.line",  # Add regression line
                add.params = list(color = "blue", fill = "lightgray"), # Customize reg. line
                conf.int = TRUE) # Add confidence interval
# Add correlation coefficient
sp + stat_cor(method = "spearman", na.rm= TRUE)
# run the code above in the console, then export with width=400 and height=260; repeat for C and D


### Fig 3C. %BF correlation - insulin
sp1 <- ggscatter(Phenos, x = "Baseline_PercentFat", 
                y = "Baseline_InsulinMean",
                xlab = "Body Fat %", ylab = "Insulin (ng/ml)",
                #color = "Experimental_Diet",
                add = "reg.line",  # Add regression line
                add.params = list(color = "blue", fill = "lightgray"), # Customize reg. line
                conf.int = TRUE) # Add confidence interval
# Add correlation coefficient
sp1 + stat_cor(method = "spearman", na.rm= TRUE) #+ coord_cartesian(ylim=c(0,7)) # Removes 2 outliers

### Fig 3D. %BF correlation - TG
sp2 <- ggscatter(Phenos, x = "Baseline_PercentFat", 
                y = "Baseline_TRIGL",
                xlab = "Body Fat %", ylab = "TG (mg/dL)",
                #color = "Experimental_Diet",
                add = "reg.line",  # Add regression line
                add.params = list(color = "blue", fill = "lightgray"), # Customize reg. line
                conf.int = TRUE) # Add confidence interval
# Add correlation coefficient
sp2 + stat_cor(method = "spearman", na.rm= TRUE)


```

## Supplementary Figure 3: Spearman’s correlation of baseline body fat % and total weight (g)

Spearman’s correlation of baseline body fat % and total weight (g) was performed for each CC strain to estimate whether the relationship between body fat % and weight differed by genetic background. Strains are ordered by significance of correlation from most to least significant. 

```{r}
### Set the order by significance
Phenos$CC_Strain2 <- Phenos$CC_Strain

CC_StrainOrder <- c("CC008/GeniUnc", "CC004/TauUnc", "CC040/TauUnc", 
                    "CC045/GeniUnc", "CC028/GeniUnc", "CC037/TauUnc",
                    "CC001/Unc", "CC035/Unc", "CC006/TauUnc", "CC011/Unc",
                    "CC030/GeniUnc", "CC002/Unc", "CC063/Unc", 
                    "CC032/GeniUnc", "CC059/TauUnc", "CC027/GeniUnc",
                    "CC041/TauUnc", "CC019/TauUnc", "CC024/GeniUnc",
                    "CC012/GeniUnc", "CC036/Unc", "CC071/TauUnc")
Phenos$CC_Strain2 <- factor(Phenos$CC_Strain2, levels =c(CC_StrainOrder))

### Exported this figure by going to the plot zoom and saving the image
BaseBFweight_scatter <- ggplot(Phenos, 
                               aes(x=Baseline_PercentFat, y=Baseline_MRIWeight)) +
  geom_point()     +
  ylim(10,32) +
  xlab("Baseline body fat %") + ylab("Baseline Weight (g)") +
  geom_smooth(method = "lm") +
  theme(panel.background = element_blank(), 
        legend.background = element_rect(colour = "black")) + 
  theme_bw() +
  facet_grid(.~CC_Strain2) + facet_wrap(~CC_Strain2, ncol = 6) 
BaseBFweight_scatter1 <- BaseBFweight_scatter + stat_cor(method = "spearman", na.rm= TRUE, label.x=0.1, label.y=30) 
plot(BaseBFweight_scatter1)


```
