# Supplementary material for: Genetic Background Shapes Phenotypic Response to Diet for Adiposity in the Collaborative Cross
Source: Front Genet. 2021 Feb 11;11:615012. doi: 10.3389/fgene.2020.615012 (PMC7905354; doi:10.3389/fgene.2020.615012)
Supplement: Supplementary File 3 — R code, data required for generating baseline figures and calculating baseline H2 estimates, and a README file with brief descriptions of all contents within Supplementary File 3. [file Data_Sheet_3.zip › FileS3.1/CCDiet_MasterPhenotypeFile_genetics.csv]

MouseSac_ID	Cage	CC_Strain	DOB	Coat_Color	Age	Week	Randomization_Cage	Experimental_Diet	Diet_Number	Sac_Week	TSE_Week	Batch	Baseline_MRIRecNum	Baseline_MRILabel	Baseline_Fat	Baseline_Lean	Baseline_FreeWater	Baseline_TotalWater	Baseline_TimeDateDura	Baseline_Accumulation	Baseline_MRIWeight	PostdietW9_MRIRecNumber	PostdietW9_MRILabel	PostdietW9_Fat	PostdietW9_Lean	PostdietW9_FreeWater	PostdietW9_TotalWater	PostdietW9_TimeDateDura	PostdietW9_Accumulation	PostdietW9_MRIWeight	Baseline_PercentFat	PostdietW9_PercentFat	Baseline_PercentLean	PostdietW9_PercentLean	Baseline_ALB2	Baseline_ALTPL	Baseline_ASTPL	Baseline_CHOL2	Baseline_CRE2	Baseline_GLUC3	Baseline_NEFAS	Baseline_TRIGL	Baseline_UREL	Baseline_TMAO	Baseline_Choline	Baseline_Betaine	Baseline_Phosphocholine	Baseline_Carnitine	Postdiet_ALB2
132	59	CC011/Unc	12/24/15	White	7.571428571	4	241	H-Protein	D12083101	5/2/16	4/25/16	4	181	59-11,0	2.04	16.55	0.02	14.41	09:44:01 Feb 23, 2016; 94; ems	1	20.2	130	241-11	2.77	17.4	0.06	14.87	13:25:04 Apr 27, 2016; 117; ems	1	22.2	10.0990099009901	12.4774774774775	81.9306930693069	78.3783783783784	32.73	62.1	121.5	151.8	29.7	112.5	0.93	87	7.74	2	32.1	57.2	8.7	18	37.68
21	3	CC030/GeniUnc	12/1/15	Agouti	7.9	1	209	H-Protein	D12083101	4/11/16	4/4/16	1	6	3-3,0	1.41	13.31	0.1	11.71	09:07:59 Feb 1, 2016; 205; ems	1	16	11	209-3	1.89	12.68	0.09	11.37	09:48:15 Apr 4, 2016; 91; ems	1	16.2	8.8125	11.6666666666667	83.1875	78.2716049382716	40.96	42.4	125.2	183.2	16	179.6	1.44	136	8.84	2.7	24.9	52.4	3.5	16.2	32.88
22	7	CC024/GeniUnc	11/28/15	White	8.3	1	209	H-Protein	D12083101	4/11/16	4/4/16	1	15	7-7,0	3.66	15.74	0.07	13.58	09:31:30 Feb 1, 2016; 93; ems	1	20.6	12	209-7	3.38	16.81	0.01	14.39	09:50:13 Apr 4, 2016; 91; ems	1	21.2	17.7669902912621	15.9433962264151	76.4077669902913	79.2924528301887	37.53	63.9	186.3	103.2	12.3	228.3	0.87	102	5.94	4.9	29.9	126.8	5.4	22.8	33.6
23	12	CC012/GeniUnc	12/6/15	Agouti	7.1	1	209	H-Protein	D12083101	4/11/16	4/4/16	1	30	12-12,0	1.53	11.93	0.06	10.33	09:34:10 Feb 2, 2016; 85; ems	1	14.5	13	209-12	5.13	12.18	0.04	10.08	09:52:51 Apr 4, 2016; 89; ems	1	18.4	10.551724137931	27.8804347826087	82.2758620689655	66.195652173913	42.39	45.3	184.5	118.2	15.3	99	1.89	111	8.76	3.8	27.7	53.7	3.8	14.8	43.56
24	14	CC035/Unc	12/7/15	Agouti	7	1	209	H-Protein	D12083101	4/11/16	4/4/16	1	36	14-14,0	2.28	16.5	0.05	14.19	09:23:08 Feb 3, 2016; 85; ems	1	20	14	209-14	2.94	15.08	0.01	12.79	09:55:19 Apr 4, 2016; 103; ems	1	19.4	11.4	15.1546391752577	82.5	77.7319587628866	44.01	64.5	159.6	134.1	12.3	211.5	0.96	138	5.79	7.1	24.4	73.5	5.4	24.1	39.78
25	18	CC045/GeniUnc	12/4/15	White	7.4	1	209	H-Protein	D12083101	4/11/16	4/4/16	1	54	18-18,0	4.28	12.8	0.07	10.68	09:21:23 Feb 4, 2016; 93; ems	1	18.3	15	209-18	3.28	13.5	0.04	11.22	09:58:18 Apr 4, 2016; 97; ems	1	18.1	23.3879781420765	18.121546961326	69.9453551912568	74.585635359116	36.06	127.8	177.9	170.1	9	178.8	0.96	129	6.84	3.3	17.7	44.9	5.3	15.7	30.285
26	5	CC036/Unc	11/30/15	White	8	1	210	H-Protein	D12083101	4/11/16	4/4/16	1	9	5-5,0	3.26	12.35	0.06	10.66	09:16:21 Feb 1, 2016; 84; ems	1	16.8	16	210-5	2.44	13.83	0.07	11.9	10:00:28 Apr 4, 2016; 98; ems	1	17.4	19.4047619047619	14.0229885057471	73.5119047619048	79.4827586206897	40.8	202.4	266.2	120	38.2	173.8	1.88	196	6.54	3.5	28.3	61.6	5.2	14.2	26.79
27	8	CC008/GeniUnc	12/2/15	Black	7.7	1	210	H-Protein	D12083101	4/11/16	4/4/16	1	18	8-8,0	2.16	16.17	0.11	14.21	09:05:30 Feb 2, 2016; 93; ems	1	19.8	17	210-8	2.39	18.95	0.09	16.29	10:04:20 Apr 4, 2016; 99; ems	1	23.2	10.9090909090909	10.301724137931	81.6666666666667	81.6810344827586	44.05	59.5	170.5	116	31	91.5	0.45	100	6.1	1.7	21.7	59.1	6	16.5	36.84
28	15	CC027/GeniUnc	12/1/15	Black	7.9	1	210	H-Protein	D12083101	4/11/16	4/4/16	1	39	15-15,0	1.7	13.48	0.05	11.58	09:29:42 Feb 3, 2016; 125; ems	1	16.4	18	210-15	1.27	16.14	0.06	13.78	10:07:34 Apr 4, 2016; 91; ems	1	19	10.3658536585366	6.68421052631579	82.1951219512195	84.9473684210526	39.39	80.1	199.8	143.25	20.55	144.15	1.14	117	6.69	6.6	26.5	54.2	5.4	14	34.314
29	16	CC037/TauUnc	11/28/15	Agouti	8.3	1	210	H-Protein	D12083101	4/11/16	4/4/16	1	42	16-16,0	2.74	17.02	0.12	14.73	09:36:55 Feb 3, 2016; 85; ems	1	21.1	19	210-16	6.32	17.65	0.05	14.78	10:09:48 Apr 4, 2016; 113; ems	1	25.6	12.9857819905213	24.6875	80.6635071090047	68.9453125	37.05	17.4	97.2	102.9	7.5	178.5	1.08	72	7.5	4.4	20.2	39.6	3.8	12.7	35.01
30	20	CC028/GeniUnc	11/30/15	Black	8	1	210	H-Protein	D12083101	4/11/16	4/4/16	1	60	20-20,0	4.65	15.74	0.15	13.5	09:35:30 Feb 4, 2016; 101; ems	1	22	20	210-20	5.74	17.66	0.23	15.27	10:12:22 Apr 4, 2016; 101; ems	1	25.3	21.1363636363636	22.6877470355731	71.5454545454545	69.802371541502	37.425	61.05	111.75	149.1	9.9	120.15	0.915	105	5.61	1.5	29.1	73.5	5.9	28.8	31.605
31	1	CC001/Unc	12/5/15	Black	7.3	1	211	H-Protein	D12083101	4/11/16	4/4/16	1	48	1-1,0	4.56	12.7	0.02	10.55	09:06:00 Feb 4, 2016; 85; ems	1	18.4	31	211-1	8.35	15.99	0.07	13.93	13:45:10 Apr 6, 2016; 104; ems	1	26.3	24.7826086956522	31.7490494296578	69.0217391304348	60.7984790874525	35.52	151.2	456.4	119.6	28.4	169.6	0.56	132	9.96	2.1	22.8	48.4	5.8	17.8	35.28
32	4	CC004/TauUnc	12/5/15	Agouti	7.3	1	211	H-Protein	D12083101	4/11/16	4/4/16	1	51	4-4,0	5.75	15.39	0.16	13.18	09:14:12 Feb 4, 2016; 84; ems	1	22.6	32	211-4	6.49	19.19	0.21	16.37	13:47:17 Apr 6, 2016; 113; ems	1	27.7	25.4424778761062	23.4296028880866	68.0973451327434	69.2779783393502	40.96	465.2	653.2	104	24.4	147.2	0.96	128	9.32	2.9	23.6	35.1	8.1	29.7	33.51
33	11	CC011/Unc	11/28/15	White	8.3	1	211	H-Protein	D12083101	4/11/16	4/4/16	1	27	11-11,0	3.98	19.01	0.09	16.27	09:26:57 Feb 2, 2016; 85; ems	1	24.9	33	211-11	5.15	19.85	0.07	16.99	13:49:38 Apr 6, 2016; 93; ems	1	26.9	15.9839357429719	19.1449814126394	76.3453815261044	73.7918215613383	39.72	80.4	158.4	208.5	21	156	0.9	123	8.16	2.7	21.3	57	8	17.3	36.06
35	19	CC059/TauUnc	12/10/15	Agouti w/cc bellies	6.6	1	211	H-Protein	D12083101	4/11/16	4/4/16	1	57	19-19,0	3.97	13.57	0	11.45	09:27:56 Feb 4, 2016; 93; ems	1	19	35	211-19	3.17	16.41	0.08	14.11	13:53:52 Apr 6, 2016; 96; ems	1	21	20.8947368421053	15.0952380952381	71.4210526315789	78.1428571428572	47.97	52.5	176.7	184.2	13.2	129.3	1.29	153	8.58	17.8	21.8	31.8	5.7	17.3	36.915
36	2	CC002/Unc	12/6/15	Agouti	7.1	1	212	H-Protein	D12083101	4/11/16	4/4/16	1	3	2-2,0	2.68	16.69	0.11	14.49	08:59:27 Feb 1, 2016; 85; ems	1	21.3	36	212-2	3.77	17.65	0.11	15.25	13:55:59 Apr 6, 2016; 109; ems	1	23.3	12.5821596244131	16.1802575107296	78.3568075117371	75.7510729613734	32.32	56	149.6	130.8	27.2	152	1	188	6.08	4.2	22.4	70.4	5.1	20.9	37.23
37	6	CC006/TauUnc	12/10/15	Agouti w/tan belly	6.6	1	212	H-Protein	D12083101	4/11/16	4/4/16	1	12	6-6,0	3.65	13.36	0.06	11.48	09:24:06 Feb 1, 2016; 84; ems	1	18.3	37	212-6	3.64	13.03	0.04	11.12	13:58:12 Apr 6, 2016; 99; ems	1	18.1	19.9453551912568	20.1104972375691	73.0054644808743	71.9889502762431	39.57	99.3	335.4	205.2	16.8	107.7	1.59	135	8.04	4.7	25.2	39.7	4.4	12.9	42.12
38	9	CC040/TauUnc	11/29/15	Agouti	8.1	1	212	H-Protein	D12083101	4/11/16	4/4/16	1	21	9-9,0	3.81	15.04	0.07	12.82	09:11:49 Feb 2, 2016; 141; ems	1	20.4	38	212-9	6.09	15.14	0.1	12.89	14:00:45 Apr 6, 2016; 88; ems	1	22.9	18.6764705882353	26.5938864628821	73.7254901960784	66.1135371179039	41.25	75	455.1	137.7	22.2	149.1	0.84	138	9.54	8.7	28.8	44.7	12.7	20.3	34.17
39	10	CC041/TauUnc	11/29/15	Agouti w/tan belly	8.1	1	212	H-Protein	D12083101	4/11/16	4/4/16	1	24	10-10,0	1.48	15.67	0.05	13.37	09:19:07 Feb 2, 2016; 92; ems	1	18.8	39	212-10	3.58	16.85	0.12	14.34	14:02:42 Apr 6, 2016; 105; ems	1	22.5	7.87234042553191	15.9111111111111	83.3510638297872	74.8888888888889	44.67	236.25	252.3	176.7	21.45	139.65	1.125	130.5	5.43	2.9	25.3	39.6	9.3	14.4	41.79
40	17	CC071/TauUnc	11/29/15	Black	8.1	1	212	H-Protein	D12083101	4/11/16	4/4/16	1	45	17-17,0	0.44	12.27	0.11	10.62	09:45:04 Feb 3, 2016; 85; ems	1	14	40	212-17	1.98	12.75	0.06	10.79	14:05:06 Apr 6, 2016; 100; ems	1	16	3.14285714285714	12.375	87.6428571428571	79.6875	41.19	33.3	99.6	128.4	13.2	132.9	1.29	141	5.88	0.7	23.8	71.9	4.8	15.7	39.795
41	21	CC002/Unc	12/15/15	Agouti	6.9	2	213	H-Protein	D12083101	4/18/16	4/11/16	2	63	21-2,0	3.05	14.8	0.07	12.51	09:20:46 Feb 8, 2016; 93; ems	1	19.2	51	213-2	3.33	16.37	0.06	13.87	09:47:28 Apr 11, 2016; 116; ems	1	21.2	15.8854166666667	15.7075471698113	77.0833333333333	77.2169811320755	31.17	41.4	171.6	125.4	22.5	140.1	1.17	186	5.07	3.6	25.1	48.2	6.3	20.1	25.08
42	26	CC011/Unc	12/13/15	White	7.1	2	213	H-Protein	D12083101	4/18/16	4/11/16	2	83	26-11,0	3.77	18.63	0.01	15.94	09:13:42 Feb 9, 2016; 87; ems	1	24.1	52	213-11	3.55	19.15	0.12	16.38	09:49:55 Apr 11, 2016; 109; ems	1	24.5	15.643153526971	14.4897959183673	77.3029045643153	78.1632653061224	42.27	42.9	115.2	180.9	51	163.8	0.69	60	8.13	3.1	25.1	63.3	8.4	23.3	36.512
43	28	CC035/Unc	12/6/15	Agouti	8.1	2	213	H-Protein	D12083101	4/18/16	4/11/16	2	89	28-14,0	1.73	16.72	0.13	14.72	09:28:17 Feb 9, 2016; 86; ems	1	19.9	53	213-14	4.08	16.22	0.03	13.86	09:52:08 Apr 11, 2016; 167; ems	1	21.6	8.69346733668342	18.8888888888889	84.0201005025126	75.0925925925926	46.89	50.7	173.1	121.2	47.1	153.9	0.93	87	6.48	17.9	23.5	49.5	6.9	19.9	43.41
44	34	CC019/TauUnc	12/7/15	White	8	2	213	H-Protein	D12083101	4/18/16	4/11/16	2	107	34-22,0	0.5	10	0.07	8.46	09:33:06 Feb 11, 2016; 84; ems	1	11.1	54	213-22	0.85	13.62	0.07	11.56	09:55:17 Apr 11, 2016; 137; ems	1	15.4	4.5045045045045	5.51948051948052	90.0900900900901	88.4415584415584	41.04	57.3	241.8	103.2	37.5	92.1	1.62	93	8.07	3.6	21.8	28.5	4.2	7.7	35.16
45	35	CC063/Unc	12/11/15	White	7.4	2	213	H-Protein	D12083101	4/18/16	4/11/16	2	110	35-23,0	3.03	11.73	0.03	10	09:39:37 Feb 11, 2016; 85; ems	1	15.7	55	213-23	6.95	12.51	0.09	10.54	09:58:05 Apr 11, 2016; 90; ems	1	20.5	19.2993630573248	33.9024390243902	74.7133757961784	61.0243902439024	43.2	135	267.6	95.1	19.5	192.3	1.29	102	10.38	20.8	20.3	42.1	4.7	14.5	37.74
56	22	CC030/GeniUnc	12/14/15	Black	7	2	218	H-Protein	D12083101	4/18/16	4/11/16	2	66	22-3,0	1.42	13.93	0.09	12.22	09:29:55 Feb 8, 2016; 109; ems	1	16.4	56	218-3	2.17	14.23	0.03	12.26	10:00:28 Apr 11, 2016; 131; ems	1	17.6	8.65853658536586	12.3295454545455	84.9390243902439	80.8522727272727	40.83	26.1	145.2	186.9	24.3	124.8	0.81	84	8.01	4.3	24.6	36.1	3.6	8.4	37.08
57	23	CC004/TauUnc	12/12/15	Agouti	7.3	2	218	H-Protein	D12083101	4/18/16	4/11/16	2	69	23-4,0	4.75	16.11	0.11	13.79	09:36:40 Feb 8, 2016; 108; ems	1	22.2	57	218-4	6.86	22.64	0.3	19.42	10:03:06 Apr 11, 2016; 90; ems	1	31.9	21.3963963963964	21.5047021943574	72.5675675675676	70.9717868338558	40.89	69.3	512.7	84.3	27.9	128.1	1.53	186	6.69	7.3	23.9	51.2	9.3	29.9	33.136
58	27	CC012/GeniUnc	12/11/15	Agouti	7.4	2	218	H-Protein	D12083101	4/18/16	4/11/16	2	86	27-12,0	2.18	13.37	0.07	11.52	09:20:27 Feb 9, 2016; 87; ems	1	16.8	58	218-12	5.28	14.5	0.07	12.19	10:06:01 Apr 11, 2016; 109; ems	1	21.1	12.9761904761905	25.0236966824645	79.5833333333333	68.7203791469194	39.33	57.3	371.25	108.3	25.05	127.5	1.545	120	8.22	2.9	24.6	35.9	5.5	11.2	42.09
59	32	CC045/GeniUnc	12/16/15	White	6.7	2	218	H-Protein	D12083101	4/18/16	4/11/16	2	101	32-18,0	5.93	13.48	0.09	11.21	09:16:47 Feb 11, 2016; 117; ems	1	20.7	59	218-18	2.78	14.79	0.04	12.64	10:08:47 Apr 11, 2016; 88; ems	1	18.8	28.6473429951691	14.7872340425532	65.1207729468599	78.6702127659574	37.6929	120.239	431.355	139.346	57.9	298.378	0.9843	193	9.1482	1.2	21.6	26.9	NA	18.4	33.09
60	33	CC032/GeniUnc	12/2/15	Agouti w/belly spot	8.7	2	218	H-Protein	D12083101	4/18/16	4/11/16	2	104	33-21,0	1.83	14.35	0.06	12.19	09:24:32 Feb 11, 2016; 101; ems	1	17.6	60	218-21	3.2	14.64	0.21	12.44	10:11:01 Apr 11, 2016; 89; ems	1	19.3	10.3977272727273	16.580310880829	81.5340909090909	75.8549222797927	50.01	67.8	213	162.6	19.8	106.5	0.99	105	11.52	9.5	17.2	29.5	4	18.3	41.67
66	24	CC024/GeniUnc	12/14/15	White	7	2	221	H-Protein	D12083101	4/18/16	4/11/16	2	72	24-7,0	4.64	16.76	0.15	14.46	09:44:01 Feb 8, 2016; 86; ems	1	22.7	65	221-7	4.43	17.96	0.17	15.57	13:11:39 Apr 13, 2016; 101; ems	1	24.1	20.4405286343612	18.3817427385892	73.8325991189427	74.5228215767635	44.58	41.4	130.2	134.7	37.2	221.4	1.5	129	6.27	3.4	25.2	81.6	5.6	23.2	37.2
67	25	CC041/TauUnc	12/12/15	Agouti w/tan belly	7.3	2	221	H-Protein	D12083101	4/18/16	4/11/16	2	75	25-10,0	2.24	13.94	0.1	11.74	09:51:24 Feb 8, 2016; 117; ems	1	17.9	66	221-10	2.17	14.71	0.03	12.55	13:15:11 Apr 13, 2016; 85; ems	1	18.3	12.5139664804469	11.8579234972678	77.877094972067	80.3825136612022	49.455	103.8	207.45	219.15	25.65	238.5	1.65	102	6.33	1.6	21.1	34.1	6.8	11.2	39.15
68	29	CC027/GeniUnc	12/16/15	Black	6.7	2	221	H-Protein	D12083101	4/18/16	4/11/16	2	92	29-15,0	1.07	14.64	0.05	12.5	09:34:54 Feb 9, 2016; 137; ems	1	17	67	221-15	1.52	17.06	0.07	14.76	13:18:20 Apr 13, 2016; 93; ems	1	20.3	6.29411764705882	7.48768472906404	86.1176470588235	84.0394088669951	24.48	105	515.1	94.5	43.5	126.6	0.57	69	6.75	1.8	21	25.3	NA	10.2	40.32
69	30	CC037/TauUnc	12/13/15	Agouti	7.1	2	221	H-Protein	D12083101	4/18/16	4/11/16	2	95	30-16,0	3.79	14.92	0.07	12.7	09:41:55 Feb 9, 2016; 135; ems	1	20.2	68	221-16	7.7	16.49	0.1	13.83	13:20:58 Apr 13, 2016; 102; ems	1	25.6	18.7623762376238	30.078125	73.8613861386139	64.4140625	41.67	42.6	163.2	118.5	35.4	215.7	1.74	102	8.16	2.2	18.3	30	4	11.7	40.68
70	31	CC071/TauUnc	12/13/15	Black	7.1	2	221	H-Protein	D12083101	4/18/16	4/11/16	2	98	31-17,0	1.4	10.15	0.01	8.64	09:09:47 Feb 11, 2016; 109; ems	1	12.4	69	221-17	2.14	11.45	0.11	9.74	13:25:46 Apr 13, 2016; 85; ems	1	14.8	11.2903225806452	14.4594594594595	81.8548387096774	77.3648648648649	43.14	85.8	459.9	134.7	22.2	114.9	2.13	141	9.48	0.5	24.6	42.1	NA	16	35.7
85	36	CC001/Unc	12/21/15	Black	7	3	228	H-Protein	D12083101	4/25/16	4/18/16	3	113	36-1,0	3.48	13.07	0.06	10.89	09:08:57 Feb 16, 2016; 85; ems	1	17.6	80	228-1	5.55	16.86	0	14.4	09:33:54 Apr 18, 2016; 105; ems	1	24	19.7727272727273	23.125	74.2613636363636	70.25	41.1	165.6	612.9	128.1	33	167.4	1.44	147	7.44	4.4	28.2	48	6	16	38.19
86	37	CC002/Unc	12/15/15	Agouti	7.857142857	3	228	H-Protein	D12083101	4/25/16	4/18/16	3	116	37-2,0	2.46	15.39	0.07	13.14	09:15:49 Feb 16, 2016; 85; ems	1	19.5	81	228-2	2.26	15.85	0.07	13.54	09:36:31 Apr 18, 2016; 98; ems	1	19.7	12.6153846153846	11.4720812182741	78.9230769230769	80.4568527918782	33.81	46.8	107.7	129.6	33	109.8	1.74	192	7.98	4.4	32	78.4	4.9	16.6	31.815
87	39	CC008/GeniUnc	12/23/15	Black	6.714285714	3	228	H-Protein	D12083101	4/25/16	4/18/16	3	122	39-8,0	1.68	16.15	0.01	14.15	09:30:19 Feb 16, 2016; 94; ems	1	19.5	82	228-8	3.37	19.19	0.08	16.53	09:38:45 Apr 18, 2016; 97; ems	1	24.5	8.61538461538461	13.7551020408163	82.8205128205128	78.3265306122449	39.3	111.6	137.1	104.1	29.7	154.2	0.93	156	7.08	1.7	25.7	54.2	6.5	21.2	31.83
88	42	CC035/Unc	12/11/15	Agouti	8.428571429	3	228	H-Protein	D12083101	4/25/16	4/18/16	3	131	42-14,0	2.01	13.37	0.04	11.45	09:13:39 Feb 18, 2016; 101; ems	1	16.8	83	228-14	2.1	12.82	0.07	11.04	09:41:10 Apr 18, 2016; 87; ems	1	16.1	11.9642857142857	13.0434782608696	79.5833333333333	79.6273291925466	42.96	165	378.3	123	21	158.4	1.155	109.5	5.1	6.5	25.2	50.9	NA	16.1	38.4
89	46	CC063/Unc	12/20/15	White	7.142857143	3	228	H-Protein	D12083101	4/25/16	4/18/16	3	143	46-23,0	1.84	11.79	0.04	10.12	09:11:18 Feb 19, 2016; 101; ems	1	14.8	84	228-23	5.03	12.94	0.06	10.7	09:43:03 Apr 18, 2016; 87; ems	1	19.1	12.4324324324324	26.3350785340314	79.6621621621621	67.7486910994764	39.15	74.1	140.4	86.1	19.5	163.5	1.14	108	6.6	5.9	20.4	63	4.1	16.8	37.68
93	47	CC001/Unc	12/21/15	Black	7	3	229	H-Protein	D12083101	4/25/16	4/18/16	3	146	47-1,0	3.66	13.01	0.03	11.24	09:17:59 Feb 19, 2016; 85; ems	1	17.9	85	229-1	4.79	14.7	0.08	12.74	09:44:59 Apr 18, 2016; 96; ems	1	20.9	20.4469273743017	22.9186602870813	72.6815642458101	70.3349282296651	43.8	168.9	236.1	190.05	33.6	107.55	0.615	189	6.135	1.1	20.7	43.5	4.6	10.6	40.47
90	43	CC037/TauUnc	12/23/15	Agouti	6.714285714	3	229	H-Protein	D12083101	4/25/16	4/18/16	3	134	43-16,0	2.8	15.26	0.09	12.93	09:21:45 Feb 18, 2016; 93; ems	1	19.4	86	229-16	3.23	17.3	0.04	14.68	09:47:07 Apr 18, 2016; 145; ems	1	22.4	14.4329896907217	14.4196428571429	78.659793814433	77.2321428571429	34.62	70.8	194.7	111	36	178.5	0.9	69	8.16	7.3	28.2	34.1	5.7	13.6	37.05
91	44	CC045/GeniUnc	12/20/15	White	7.142857143	3	229	H-Protein	D12083101	4/25/16	4/18/16	3	137	44-18,0	4.13	13.29	0.1	11.25	09:29:05 Feb 18, 2016; 93; ems	1	18.7	87	229-18	1.97	14.62	0.04	12.53	09:50:01 Apr 18, 2016; 97; ems	1	18.1	22.0855614973262	10.8839779005525	71.0695187165775	80.7734806629834	39.95	75.5	241	159	37.5	179.5	1.1	160	5.1	2.3	18.3	42.8	6.4	13.4	37.95
92	45	CC032/GeniUnc	12/20/15	Agouti w/belly spot	7.142857143	3	229	H-Protein	D12083101	4/25/16	4/18/16	3	140	45-21,0	2.81	15.06	0.11	12.87	09:36:00 Feb 18, 2016; 93; ems	1	19.3	88	229-21	3.83	17.03	0.14	14.48	09:52:00 Apr 18, 2016; 88; ems	1	22.5	14.559585492228	17.0222222222222	78.0310880829016	75.6888888888889	45.27	43.8	230.1	137.1	14.1	153	1.8	120	5.82	3.5	19.3	38.6	3.4	13.3	41.61
94	49	CC063/Unc	12/22/15	White	6.857142857	3	229	H-Protein	D12083101	4/25/16	4/18/16	3	152	49-23,0	2.84	11.25	0.05	9.67	09:30:20 Feb 19, 2016; 85; ems	1	15	89	229-23	5.56	12.89	0.08	10.89	09:53:49 Apr 18, 2016; 147; ems	1	19.8	18.9333333333333	28.0808080808081	75	65.1010101010101	39.33	73.8	141.6	94.5	17.7	278.4	0.93	147	9.33	14.5	16.5	40	3.7	11.9	41.43
95	38	CC004/TauUnc	12/21/15	Agouti	7	3	230	H-Protein	D12083101	4/25/16	4/18/16	3	119	38-4,0	1.97	15.62	0.05	13.46	09:23:41 Feb 16, 2016; 101; ems	1	19.1	94	230-4	3.96	18.16	0.08	15.78	11:17:42 Apr 20, 2016; 94; ems	1	24.1	10.3141361256544	16.4315352697095	81.7801047120419	75.3526970954357	41.0484	69.713	155.447	93.528	15.155	164.107	0.7794	125.57	6.1053	0.8	28.9	45.3	NA	23.2	40.26
96	40	CC040/TauUnc	12/23/15	Agouti	6.714285714	3	230	H-Protein	D12083101	4/25/16	4/18/16	3	125	40-9,0	6.25	14.85	0	12.4	09:37:03 Feb 16, 2016; 85; ems	1	22.4	95	230-9	6.37	16.57	0.12	14.29	11:19:40 Apr 20, 2016; 86; ems	1	24.3	27.9017857142857	26.2139917695473	66.2946428571429	68.1893004115226	39.93	93.9	647.7	132.3	28.5	99.6	1.14	141	6.36	3.8	32	49.9	NA	18	27
97	41	CC011/Unc	12/13/15	White	8.142857143	3	230	H-Protein	D12083101	4/25/16	4/18/16	3	128	41-11,0	3.39	18.27	0.16	15.98	09:06:32 Feb 18, 2016; 110; ems	1	23.7	96	230-11	4.34	19.82	0.17	17.03	11:22:08 Apr 20, 2016; 149; ems	1	26.1	14.3037974683544	16.6283524904215	77.0886075949367	75.9386973180077	35.88	38.7	103.5	159	27.6	136.2	1.35	96	5.67	1.9	26.2	54.9	6.1	18	24.87
98	48	CC032/GeniUnc	12/21/15	Agouti w/belly spot	7	3	230	H-Protein	D12083101	4/25/16	4/18/16	3	149	48-21,0	1.86	14.83	0.05	13.04	09:24:22 Feb 19, 2016; 84; ems	1	18	97	230-21	3.83	15.33	0.12	13.13	11:25:02 Apr 20, 2016; 85; ems	1	20.6	10.3333333333333	18.5922330097087	82.3888888888889	74.4174757281553	42.09	38.7	93.3	151.2	23.7	185.1	0.81	126	7.98	8.9	21.2	37.9	4.5	16.4	26.25
119	50	CC001/Unc	12/29/15	Black	6.857142857	4	239	H-Protein	D12083101	5/2/16	4/25/16	4	155	50-1,0	2.62	11.97	0.03	10.15	09:13:23 Feb 22, 2016; 109; ems	1	15.7	108	239-1	5.6	16.48	0	14.17	09:28:59 Apr 25, 2016; 133; ems	1	23.3	16.687898089172	24.0343347639485	76.2420382165605	70.7296137339056	41.1	111.3	285.6	117.9	27.6	200.7	0.72	129	7.71	2.5	17.6	31.4	4.8	11.4	37.86
120	61	CC027/GeniUnc	12/24/15	Black	7.571428571	4	239	H-Protein	D12083101	5/2/16	4/25/16	4	187	61-15,0	0.99	13.97	0.21	12.45	09:26:06 Feb 24, 2016; 142; ems	1	16.4	109	239-15	1.02	17.23	0.44	15.68	09:31:53 Apr 25, 2016; 85; ems	1	20.8	6.03658536585366	4.90384615384615	85.1829268292683	82.8365384615385	41.295	47.55	333.45	158.1	19.8	181.5	0.99	139.5	6.69	2.3	20.7	44.5	6.7	14.3	38.13
121	62	CC037/TauUnc	12/23/15	Agouti	7.714285714	4	239	H-Protein	D12083101	5/2/16	4/25/16	4	190	62-16,0	2.54	16.6	0.08	13.98	09:33:47 Feb 24, 2016; 85; ems	1	20.4	110	239-16	7.56	17.88	0.13	15.04	09:34:10 Apr 25, 2016; 93; ems	1	26.6	12.4509803921569	28.4210526315789	81.3725490196079	67.2180451127819	35.43	24.9	97.2	111.3	20.7	204.6	1.38	108	7.74	4.4	15.7	28.4	4.8	14.8	40.26
122	66	CC059/TauUnc	12/25/15	Agouti	7.428571429	4	239	H-Protein	D12083101	5/2/16	4/25/16	4	202	66-19,0	1.88	18.48	0.01	15.83	09:17:34 Feb 25, 2016; 93; ems	1	21.8	111	239-19	3.17	20.85	0.07	17.84	09:36:04 Apr 25, 2016; 86; ems	1	25.9	8.62385321100917	12.2393822393822	84.7706422018349	80.5019305019305	44.025	129.45	403.05	171.6	17.4	187.2	1.005	135	3.855	3.9	25.7	51.6	7.2	20.7	36.57
123	67	CC028/GeniUnc	12/23/15	Black	7.714285714	4	239	H-Protein	D12083101	5/2/16	4/25/16	4	205	67-20,0	4.41	15.95	0.07	13.78	09:24:40 Feb 25, 2016; 93; ems	1	21.8	112	239-20	5.64	17.16	0.17	14.54	09:38:16 Apr 25, 2016; 85; ems	1	24.5	20.2293577981651	23.0204081632653	73.1651376146789	70.0408163265306	37.11	37.2	152.7	131.7	29.4	119.7	1.41	135	5.37	1.7	30.5	92.6	5.4	22.3	34.395
124	51	CC001/Unc	12/26/15	Black	7.285714286	4	240	H-Protein	D12083101	5/2/16	4/25/16	4	158	51-1,0	2.94	12.61	0.04	10.96	09:20:21 Feb 22, 2016; 85; ems	1	16.8	113	240-1	6.25	14.36	0.07	12	09:40:19 Apr 25, 2016; 94; ems	1	22	17.5	28.4090909090909	75.0595238095238	65.2727272727273	37.59	114	182.7	118.5	43.5	253.2	1.29	150	6.9	2.8	17.2	39.8	5.6	12.4	40.68
126	60	CC027/GeniUnc	12/24/15	Black	7.571428571	4	240	H-Protein	D12083101	5/2/16	4/25/16	4	184	60-15,0	2.29	15.11	0	12.89	09:18:30 Feb 24, 2016; 94; ems	1	18.7	114	240-15	1.72	17.99	0.07	15.47	09:42:50 Apr 25, 2016; 86; ems	1	21.5	12.2459893048128	8	80.8021390374332	83.6744186046512	36.78	42.3	118.2	159.6	36	210.6	0.9	150	6.72	5.7	21.7	47.6	5.8	13.4	36.75
127	65	CC059/TauUnc	12/25/15	Agouti	7.428571429	4	240	H-Protein	D12083101	5/2/16	4/25/16	4	199	65-19,0	3.79	16.34	0.04	13.87	09:11:06 Feb 25, 2016; 93; ems	1	21.5	115	240-19	6.11	17.2	0.03	14.47	09:45:00 Apr 25, 2016; 93; ems	1	24.7	17.6279069767442	24.7368421052632	76	69.6356275303644	41.46	372	905.1	168.6	34.8	154.2	0.96	93	4.89	5.8	27.5	38.5	6.1	14.9	44.58
128	68	CC019/TauUnc	12/24/15	White	7.571428571	4	240	H-Protein	D12083101	5/2/16	4/25/16	4	208	68-22,0	0.15	11.99	0.14	10.43	09:31:44 Feb 25, 2016; 117; ems	1	13.2	116	240-22	0.56	13.78	0.09	11.81	09:47:22 Apr 25, 2016; 94; ems	1	15.6	1.13636363636364	3.58974358974359	90.8333333333333	88.3333333333333	37.8	20.7	122.1	124.5	15.6	125.4	0.87	81	5.55	7	22.5	38.2	4.1	18.5	32.28
129	54	CC004/TauUnc	12/27/15	Agouti	7.142857143	4	241	H-Protein	D12083101	5/2/16	4/25/16	4	167	54-4,0	4.17	16.3	0.13	14	09:39:56 Feb 22, 2016; 93; ems	1	22.2	127	241-4	8.25	19.69	0.21	16.87	13:17:49 Apr 27, 2016; 110; ems	1	30.3	18.7837837837838	27.2277227722772	73.4234234234234	64.983498349835	42.675	59.4	415.05	96.15	27	178.2	1.29	165	6.405	2.1	21.4	47.6	7.5	26.6	42.105
130	57	CC006/TauUnc	12/26/15	Agouti w/tan belly	7.285714286	4	241	H-Protein	D12083101	5/2/16	4/25/16	4	175	57-6,0	2.37	14.14	0.2	12.46	09:26:06 Feb 23, 2016; 94; ems	1	18.2	128	241-6	3.75	14.95	0.04	12.7	13:20:17 Apr 27, 2016; 109; ems	1	20.2	13.021978021978	18.5643564356436	77.6923076923077	74.009900990099	36.66	151.5	292.8	222.9	36	195.3	0.69	72	7.47	8.2	36.6	52.9	10.8	23.3	37.11
131	58	CC008/GeniUnc	12/23/15	Black	7.714285714	4	241	H-Protein	D12083101	5/2/16	4/25/16	4	178	58-8,0	3.99	17.79	0.02	15.26	09:37:03 Feb 23, 2016; 84; ems	1	23.5	129	241-8	6.41	20.59	0.04	17.82	13:22:30 Apr 27, 2016; 93; ems	1	29.1	16.9787234042553	22.0274914089347	75.7021276595745	70.7560137457045	43.35	68.1	278.1	122.1	25.2	108.6	2.34	174	5.82	1.7	26.7	51.7	7.7	17.1	37.98
133	63	CC037/TauUnc	12/25/15	Agouti	7.428571429	4	241	H-Protein	D12083101	5/2/16	4/25/16	4	193	63-16,0	1.29	14.48	0.07	12.65	09:41:29 Feb 24, 2016; 85; ems	1	16.9	131	241-16	6.54	15.05	0.03	12.43	13:27:30 Apr 27, 2016; 126; ems	1	22.9	7.63313609467456	28.5589519650655	85.6804733727811	65.7205240174673	38.13	19.2	165.6	112.8	14.4	216.3	1.89	126	9.21	4.8	16.7	37.4	4.3	11.6	40.2
134	52	CC030/GeniUnc	12/23/15	Agouti	7.714285714	4	242	H-Protein	D12083101	5/2/16	4/25/16	4	161	52-3,0	1.19	12.77	0.14	11.2	09:26:32 Feb 22, 2016; 84; ems	1	15.1	132	242-3	1.7	12.61	0.05	10.76	13:30:08 Apr 27, 2016; 134; ems	1	15.5	7.88079470198675	10.9677419354839	84.5695364238411	81.3548387096774	41.37	36.9	410.1	176.1	30.6	194.1	0.96	141	10.83	10.4	20.5	39.6	6.1	15	37.005
135	53	CC004/TauUnc	12/26/15	Agouti	7.285714286	4	242	H-Protein	D12083101	5/2/16	4/25/16	4	164	53-4,0	1.19	14.48	0.04	12.63	09:32:39 Feb 22, 2016; 101; ems	1	17.1	133	242-4	3.69	17.6	0.07	15.18	13:32:46 Apr 27, 2016; 133; ems	1	23.3	6.95906432748538	15.8369098712446	84.6783625730994	75.5364806866953	41.16	71.7	223.5	82.5	24	150.6	1.23	195	9.09	2.4	15.3	39.5	5.5	21.8	43.86
136	56	CC006/TauUnc	12/27/15	Agouti w/tan belly	7.142857143	4	242	H-Protein	D12083101	5/2/16	4/25/16	4	172	56-6,0	5.64	13.68	0.26	11.72	09:16:40 Feb 23, 2016; 84; ems	1	20.8	134	242-6	6.65	15.96	0.02	13.38	13:35:24 Apr 27, 2016; 92; ems	1	24.2	27.1153846153846	27.4793388429752	65.7692307692308	65.9504132231405	37.785	407.25	997.8	107.85	19.8	112.5	1.065	105	6.21	2.7	26.8	56.3	6.4	10	36.69
137	64	CC071/TauUnc	12/31/15	Black	6.571428571	4	242	H-Protein	D12083101	5/2/16	4/25/16	4	196	64-17,0	1.89	11.13	0.02	9.55	09:47:18 Feb 24, 2016; 93; ems	1	13.7	135	242-17	2.76	12.38	0.05	10.37	13:37:41 Apr 27, 2016; 85; ems	1	16.4	13.7956204379562	16.8292682926829	81.2408759124088	75.4878048780488	42.45	44.1	237	141	30.9	95.7	0.96	159	5.16	0.6	28.2	60.1	NA	23.1	37.65
138	69	CC019/TauUnc	12/24/15	White	7.571428571	4	242	H-Protein	D12083101	5/2/16	4/25/16	4	211	69-22,0	0.24	11.83	0.08	10.18	09:39:04 Feb 25, 2016; 84; ems	1	13	136	242-22	0.57	14.02	0.14	12.07	13:39:28 Apr 27, 2016; 93; ems	1	16	1.84615384615385	3.5625	91	87.625	34.26	42.9	86.1	125.7	31.8	115.2	0.99	108	5.28	1.8	17.8	28.7	4.1	14.6	33.6
158	70	CC002/Unc	1/1/16	Agouti	7.428571429	5	251	H-Protein	D12083101	5/9/16	5/2/16	5	214	70-2,0	3.61	15.11	0	12.93	09:07:58 Feb 29, 2016; 117; ems	1	20.2	146	251-2	4.76	17.4	0	14.91	09:23:17 May 2, 2016; 97; ems	1	23.6	17.8712871287129	20.1694915254237	74.8019801980198	73.728813559322	33.12	138.3	608.1	134.4	35.7	156.9	1.35	180	6.45	3.2	21.1	64.4	7.6	24.6	35.43
160	73	CC006/TauUnc	1/2/16	Agouti w/tan belly	7.285714286	5	251	H-Protein	D12083101	5/9/16	5/2/16	5	223	73-6,0	2.66	14.26	0.19	12.41	09:27:40 Feb 29, 2016; 84; ems	1	18.4	148	251-6	4.82	15.41	0.07	13.14	09:27:11 May 2, 2016; 95; ems	1	21.5	14.4565217391304	22.4186046511628	77.5	71.6744186046512	38.46	82.8	362.7	191.7	24	159.6	1.44	105	5.67	4.1	22.5	50.1	5.9	11.1	38.16
162	79	CC035/Unc	1/3/16	Agouti	7.142857143	5	251	H-Protein	D12083101	5/9/16	5/2/16	5	242	NA	NA	NA	NA	NA	NA	NA	NA	150	251-14	3.71	15.97	0.05	13.58	09:31:52 May 2, 2016; 105; ems	1	21	NA	17.6666666666667	NA	76.0476190476191	54.9	30.75	82.8	129.9	12.45	154.5	1.35	105	5.925	22.5	28.3	42.3	6.3	22.2	44.13
159	71	CC036/Unc	1/4/16	White	7	5	251	H-Protein	D12083101	5/9/16	5/2/16	5	217	71-5,0	3.56	11.46	0.05	9.74	09:14:06 Feb 29, 2016; 101; ems	1	16.1	147	251-5	1.4	12.69	0.11	11.2	09:25:20 May 2, 2016; 89; ems	1	15.1	22.111801242236	9.27152317880795	71.1801242236025	84.0397350993377	39.3	64.2	128.4	91.5	40.5	152.7	1.32	213	8.22	1.3	26.1	63.5	5	14.5	29.34
161	75	CC041/TauUnc	NA	Agouti w/tan belly	0	5	251	H-Protein	D12083101	5/9/16	5/2/16	5	229	75-10,0	1.21	14.89	0.09	13.1	09:04:10 Mar 1, 2016; 94; ems	1	18	149	251-10	2.89	17.54	0.13	15.31	09:29:12 May 2, 2016; 139; ems	1	22.4	6.72222222222222	12.9017857142857	82.7222222222222	78.3035714285714	45.69	88.5	430.8	189.3	34.2	155.1	0.75	99	5.79	2.5	29.7	43	NA	26	37.95
167	84	CC028/GeniUnc	12/29/15	Black	7.857142857	5	252	H-Protein	D12083101	5/9/16	5/2/16	5	257	84-20,0	3.56	14.57	0.11	12.48	09:32:49 Mar 2, 2016; 92; ems	1	19.5	155	252-20	3.76	16.25	0.12	13.88	09:44:15 May 2, 2016; 211; ems	1	21.4	18.2564102564103	17.5700934579439	74.7179487179487	75.9345794392523	35.565	47.7	396.75	133.05	13.2	123.15	1.05	127.5	5.22	1.5	29.5	95.7	6.7	37.6	32.67
164	78	CC012/GeniUnc	12/30/15	Agouti w/belly spots	7.714285714	5	252	H-Protein	D12083101	5/9/16	5/2/16	5	238	78-12,0	1.68	12.23	0.05	10.45	09:24:33 Mar 1, 2016; 93; ems	1	14.9	152	252-12	3.2	13.11	0.07	10.99	09:37:40 May 2, 2016; 106; ems	1	17.2	11.2751677852349	18.6046511627907	82.0805369127517	76.2209302325581	38.76	75.9	154.5	128.1	25.5	148.2	1.38	129	12.3	6	24.3	20.7	5.6	10.4	39.99
166	81	CC071/TauUnc	12/31/15	Black, some w/belly spots	7.571428571	5	252	H-Protein	D12083101	5/9/16	5/2/16	5	248	81-17,0	0.88	11.66	0.04	9.91	09:13:46 Mar 2, 2016; 93; ems	1	13.4	154	252-17	3.07	13.46	0.1	11.69	09:42:18 May 2, 2016; 95; ems	1	17.8	6.56716417910448	17.247191011236	87.0149253731343	75.6179775280899	40.14	24.6	71.1	148.8	15.3	124.2	0.54	129	5.25	0.5	17.8	58.2	4.9	13.5	42
163	72	CC036/Unc	1/1/16	White	7.428571429	5	252	H-Protein	D12083101	5/9/16	5/2/16	5	220	72-5,0	1.72	11.88	0.04	10.02	09:21:25 Feb 29, 2016; 93; ems	1	14.7	151	252-5	2.24	14.18	0.14	12.45	09:34:52 May 2, 2016; 121; ems	1	17.6	11.7006802721088	12.7272727272727	80.8163265306123	80.5681818181818	44.22	45	139.8	193.2	34.2	97.5	0.81	189	8.22	7.3	21.5	64.9	5.2	21.9	32.7
165	80	CC027/GeniUnc	1/6/16	Black	6.714285714	5	252	H-Protein	D12083101	5/9/16	5/2/16	5	245	80-15,2	1.3	14.53	0.04	12.51	09:08:02 Mar 2, 2016; 85; ems	1	17.2	153	252-15	1.74	18.22	0.04	15.66	09:40:10 May 2, 2016; 96; ems	1	21.4	7.55813953488372	8.13084112149533	84.4767441860465	85.1401869158879	34.89	44.7	310.5	150.9	9.6	177.9	0.9	129	5.04	2.5	20.8	58.8	5.9	13.3	37.485
171	87	CC019/TauUnc	12/27/15	White	8.142857143	5	253	H-Protein	D12083101	5/9/16	5/2/16	5	266	87-22,0	0.51	10.73	0.01	9.31	09:17:43 Mar 3, 2016; 93; ems	1	12.1	168	253-22	0.76	12.58	0.07	10.69	13:52:23 May 4, 2016; 94; ems	1	14.1	4.21487603305785	5.39007092198582	88.6776859504132	89.2198581560284	36.3	36.6	97.5	112.5	13.5	168	0.72	96	5.7	3.5	21.5	39.5	5.8	19.3	38.55
169	77	CC012/GeniUnc	1/1/16	Agouti w/belly spots	7.428571429	5	253	H-Protein	D12083101	5/9/16	5/2/16	5	235	77-12,0	3.23	12.43	0.05	10.55	09:18:23 Mar 1, 2016; 85; ems	1	16.8	166	253-12	5.49	13.25	0.02	11.23	13:47:41 May 4, 2016; 117; ems	1	19.8	19.2261904761905	27.7272727272727	73.9880952380952	66.9191919191919	51.09	45.6	123.9	131.4	11.4	184.5	1.95	165	13.11	6.6	21.6	33.1	3.9	14.6	40.62
168	74	CC040/TauUnc	1/5/16	Agouti	6.857142857	5	253	H-Protein	D12083101	5/9/16	5/2/16	5	226	74-9,0	7.73	17.2	0.1	14.79	09:34:33 Feb 29, 2016; 92; ems	1	26.4	165	253-9	9.98	18.76	0.12	16.07	13:44:00 May 4, 2016; 101; ems	1	30.5	29.280303030303	32.7213114754098	65.1515151515152	61.5081967213115	41.2125	63.7	239.925	163.1	37.625	132.475	0.7	131.25	9.485	21.9	35.4	43	NA	25.5	37.44
170	86	CC032/GeniUnc	1/5/16	Agouti w/belly spot	6.857142857	5	253	H-Protein	D12083101	5/9/16	5/2/16	5	263	86-21,0	1.86	16.07	0.12	14.04	09:11:43 Mar 3, 2016; 85; ems	1	19.8	167	253-21	2.28	15.61	0.09	13.49	13:50:04 May 4, 2016; 101; ems	1	19.3	9.39393939393939	11.8134715025907	81.1616161616162	80.880829015544	42.27	31.2	192	123.9	8.4	145.5	1.35	99	6	11.7	20.6	43.6	4.3	12.3	41.295
173	82	CC045/GeniUnc	1/1/16	White	59.57142857	5	254	H-Protein	D12083101	5/9/16	5/2/16	5	251	82-18,0	3.4	14.81	0.06	12.47	09:20:15 Mar 2, 2016; 85; ems	1	19.4	170	254-18	5.73	15.3	0.09	12.96	13:58:34 May 4, 2016; 86; ems	1	22.4	17.5257731958763	25.5803571428571	76.340206185567	68.3035714285714	41.22	30.3	157.8	169.5	9.6	157.8	0.99	183	6.93	3.4	19.2	48.8	5.4	17.1	36.27
174	83	CC059/TauUnc	1/1/16	Agouti	59.57142857	5	254	H-Protein	D12083101	5/9/16	5/2/16	5	254	83-19,0	3.04	17.48	0.08	15.05	09:26:18 Mar 2, 2016; 93; ems	1	21.9	171	254-19	5.49	19.93	0.07	17.04	14:00:27 May 4, 2016; 110; ems	1	26.8	13.8812785388128	20.4850746268657	79.8173515981735	74.365671641791	42.12	41.4	130.5	159.6	13.5	223.5	0.9	108	5.67	3.3	20.2	38.1	4.2	18.9	40.62
175	85	CC028/GeniUnc	12/27/15	Black	8.142857143	5	254	H-Protein	D12083101	5/9/16	5/2/16	5	260	85-20,0	7.2	17.78	0.17	15.26	09:04:55 Mar 3, 2016; 92; ems	1	26.7	172	254-20	10.64	20.97	0.26	17.69	14:02:40 May 4, 2016; 109; ems	1	33.6	26.9662921348315	31.6666666666667	66.5917602996255	62.4107142857143	37.98	37.5	123	148.8	16.2	123.3	1.14	141	6.69	1.2	36.3	92.7	NA	39.5	33.96
176	88	CC019/TauUnc	12/27/15	White	8.142857143	5	254	H-Protein	D12083101	5/9/16	5/2/16	5	269	88-22,0	0.65	11.68	0.1	10.1	09:26:53 Mar 3, 2016; 101; ems	1	13.2	173	254-22	0.86	13.15	0.13	11.58	14:06:12 May 4, 2016; 117; ems	1	15.2	4.92424242424242	5.65789473684211	88.4848484848485	86.5131578947368	39.69	34.2	329.1	126	7.8	144.3	0.72	81	7.86	11	28.6	35.8	5.7	22.1	37.695
172	76	CC011/Unc	12/30/15	White	7.714285714	5	254	H-Protein	D12083101	5/9/16	5/2/16	5	232	76-11,0	3.88	16.56	0.03	13.98	09:12:09 Mar 1, 2016; 85; ems	1	16.8	169	254-11	6	18.05	0.2	15.57	13:54:57 May 4, 2016; 109; ems	1	25.8	23.0952380952381	23.2558139534884	98.5714285714286	69.9612403100775	42.78	42	88.8	167.1	27	113.1	1.65	93	10.38	2.8	24	34	7.1	15.4	36.51
185	90	CC030/GeniUnc	1/14/16	Black	6.571428571	6	259	H-Protein	D12083101	5/16/16	5/9/16	6	274	90-3,0	1.94	13.32	0.2	11.53	09:31:11 Mar 7, 2016; 85; ems	1	16.6	181	259-3	3.12	14.75	0	12.49	09:34:11 May 9, 2016; 85; ems	1	19.2	11.6867469879518	16.25	80.2409638554217	76.8229166666667	37.92	18	117.6	197.1	8.7	184.8	1.05	126	8.04	5.9	19	39.5	4	12.9	36.18
186	92	CC008/GeniUnc	1/7/16	Black	7.571428571	6	259	H-Protein	D12083101	5/16/16	5/9/16	6	280	92-8,0	4.71	17.35	0.09	14.98	09:43:25 Mar 7, 2016; 93; ems	1	23.9	182	259-8	11.15	22.06	0.07	19.01	09:36:07 May 9, 2016; 110; ems	1	35.5	19.7071129707113	31.4084507042254	72.5941422594142	62.1408450704225	42.42	226.8	201.6	112.8	23.7	129.6	0.39	141	8.28	0.6	22	27.2	NA	17.3	48.78
187	94	CC012/GeniUnc	1/6/16	Agouti	7.714285714	6	259	H-Protein	D12083101	5/16/16	5/9/16	6	286	94-12,0	1.33	13.91	0.12	12.18	09:16:25 Mar 8, 2016; 92; ems	1	16.6	183	259-12	4.51	15.21	0.07	12.95	09:38:22 May 9, 2016; 141; ems	1	21.2	8.01204819277108	21.2735849056604	83.7951807228916	71.7452830188679	40.62	42.9	285.3	130.5	9.3	119.4	1.02	84	6.75	4.1	27.8	60.9	5.5	12.4	35.265
188	95	CC032/GeniUnc	1/12/16	Agouti w/belly spot	6.857142857	6	259	H-Protein	D12083101	5/16/16	5/9/16	6	289	95-21,0	1.9	14.27	0.19	12.54	09:22:43 Mar 8, 2016; 101; ems	1	18	184	259-21	2.42	14.56	0.13	12.47	09:41:31 May 9, 2016; 85; ems	1	18.6	10.5555555555556	13.010752688172	79.2777777777778	78.2795698924731	48	28.8	88.2	128.4	16.2	118.2	1.41	99	7.86	4.2	17	25.8	4.2	10.4	42.75
189	89	CC002/Unc	1/8/16	Agouti	7.428571429	6	260	H-Protein	D12083101	5/16/16	5/9/16	6	NA	89-2,0	3.59	15.18	0.08	12.96	09:32:43 Mar 3, 2016; 116; ems	1	20.1	185	260-2	2.67	17.23	0.09	14.6	09:43:21 May 9, 2016; 126; ems	1	21.4	17.8606965174129	12.4766355140187	75.5223880597015	80.5140186915888	37.95	110.7	270.9	130.2	13.2	201	1.29	222	8.19	5.3	22.5	53.4	7.2	20.8	34.895
190	91	CC030/GeniUnc	1/14/16	Black	6.571428571	6	260	H-Protein	D12083101	5/16/16	5/9/16	6	277	91-3,0	1.98	13.43	0.02	11.47	09:37:49 Mar 7, 2016; 93; ems	1	16.8	186	260-3	1.52	15.08	0.06	12.95	09:46:04 May 9, 2016; 86; ems	1	18.1	11.7857142857143	8.39779005524862	79.9404761904762	83.3149171270718	39.39	44.4	447	183	13.5	203.4	1.23	159	8.55	7.7	22.6	33.7	6.2	18.1	32.88
191	93	CC041/TauUnc	1/10/16	Agouti w/tan belly	7.142857143	6	260	H-Protein	D12083101	5/16/16	5/9/16	6	283	93-10,0	1.16	16.89	0.05	14.58	09:10:46 Mar 8, 2016; 85; ems	1	19.9	187	260-10	2	20.18	0.17	17.36	09:49:20 May 9, 2016; 85; ems	1	24.7	5.82914572864322	8.09716599190283	84.8743718592965	81.7004048582996	47.355	51.15	243.75	183.9	14.7	189.75	0.87	87	3.87	1.4	19.9	56.5	6.1	29.4	41.76
196	101	CC036/Unc	1/16/16	White	7.3	7	263	H-Protein	D12083101	5/23/16	5/16/16	7	307	101-5,0	2.41	14.02	0.12	12.05	09:22:37 Mar 14, 2016; 94; ems	1	17.8	190	263-5	2	16.33	0.23	14.35	09:12:15 May 16, 2016; 86; ems	1	19.9	13.5393258426966	10.0502512562814	78.7640449438202	82.0603015075377	42.69	40.2	102.3	144.9	16.5	159	1.08	288	7.08	9.8	21.9	38.3	6.3	15.6	39.9
197	102	CC040/TauUnc	1/19/16	Agouti	6.9	7	263	H-Protein	D12083101	5/23/16	5/16/16	7	310	102-9,0	7.31	18.66	0.14	16.02	09:08:31 Mar 15, 2016; 165; ems	1	28	191	263-9	9.76	19.53	0.07	16.47	09:14:10 May 16, 2016; 94; ems	1	31.1	26.1071428571429	31.3826366559486	66.6428571428572	62.7974276527331	41.19	31.2	132	150.3	11.7	145.8	1.23	165	7.77	13.3	24.9	31.1	5.4	16.4	38.55
198	107	CC071/TauUnc	1/15/16	Black	7.4	7	263	H-Protein	D12083101	5/23/16	5/16/16	7	325	107-17,0	0.54	11.64	0.05	10.13	09:14:38 Mar 16, 2016; 93; ems	1	13.4	192	263-17	1.6	14.78	0.09	12.89	09:16:08 May 16, 2016; 101; ems	1	18.1	4.02985074626866	8.83977900552486	86.865671641791	81.6574585635359	39.69	37.8	270.3	114.6	8.4	121.2	1.26	99	5.73	1.2	19.9	53.6	5.2	11	36.24
258	112	CC040/TauUnc	1/25/16	Agouti	7	8	277	H-Protein	D12083101	5/31/16	5/24/16	8	339	112-9,0	3.95	13.69	0.1	11.49	09:30:42 Mar 21, 2016; 205; ems	1	18.9	252	277-9	7.82	15.22	0	12.97	11:36:04 May 25, 2016; 84; ems	1	24.7	20.8994708994709	31.6599190283401	72.4338624338624	61.6194331983806	38.91	77.7	507.3	104.7	16.5	126.6	1.29	96	8.37	12.3	20.4	24.1	5.2	13.1	36.63
259	113	CC041/TauUnc	1/21/16	Agouti w/tan belly	7.6	8	277	H-Protein	D12083101	5/31/16	5/24/16	8	342	113-10,0	1.37	16.08	0.1	13.94	09:38:27 Mar 21, 2016; 117; ems	1	19.1	253	277-10	2.22	17.2	0.12	14.87	11:38:55 May 25, 2016; 110; ems	1	21.5	7.17277486910995	10.3255813953488	84.1884816753927	80	45.6	35.1	211.8	173.1	6	143.4	1.05	96	4.59	2.5	15.8	30	6.5	14.9	50.43
260	115	CC035/Unc	1/16/16	Agouti	8.3	8	277	H-Protein	D12083101	5/31/16	5/24/16	8	348	115-14,0	5.03	16.36	0.09	13.83	09:03:02 Mar 22, 2016; 102; ems	1	22.7	254	277-14	8.24	15.62	0.13	12.98	11:41:46 May 25, 2016; 93; ems	1	25	22.15859030837	32.96	72.0704845814978	62.48	47.85	66.6	151.5	112.8	7.5	199.8	1.08	84	6.21	20.2	22.9	46.9	5.5	13.1	44.43
261	118	CC059/TauUnc	1/23/16	Agouti	7.3	8	277	H-Protein	D12083101	5/31/16	5/24/16	8	357	118-19,0	1.34	16.34	0.08	14.03	09:21:50 Mar 22, 2016; 125; ems	1	18.9	255	277-19	2.15	18.31	0.05	15.72	11:43:54 May 25, 2016; 100; ems	1	22	7.08994708994709	9.77272727272727	86.4550264550265	83.2272727272727	44.52	63.9	210.9	159.6	14.4	159.3	1.59	111	6	6.4	22.2	41.5	6.2	21.3	38.76
125	55	CC036/Unc	12/29/15	White	6.857142857	4	240	H-Protein	D12083101	5/2/16	4/25/16	4	169	55-5,0	2.49	14.37	0.07	12.39	09:05:16 Feb 23, 2016; 85; ems	1	18.3	NA	NA	NA	NA	NA	NA	NA	NA	NA	13.6065573770492	NA	78.5245901639344	NA	36.96	34.2	101.1	135.3	37.5	177.3	1.11	264	6.39	14.4	24.1	39.8	4.9	16.5	NA
192	96	CC063/Unc	1/10/16	White	7.142857143	6	260	H-Protein	D12083101	5/16/16	5/9/16	6	292	96-23,0	2.28	15.4	0.48	14.04	09:28:34 Mar 8, 2016; 101; ems	1	19.6	NA	NA	NA	NA	NA	NA	NA	NA	NA	11.6326530612245	NA	78.5714285714286	NA	NA	NA	NA	NA	NA	NA	NA	NA	NA	NA	NA	NA	NA	NA	NA
1	3	CC030/GeniUnc	12/1/15	Agouti	7.9	1	205	H-Sucrose	D12266B	4/11/16	4/4/16	1	5	3-3,2	1.26	13.09	0.08	11.46	09:05:39 Feb 1, 2016; 117; ems	1	16.5	1	205-3	1.2	13.92	0.06	12.14	09:19:37 Apr 4, 2016; 97; ems	1	16.4	7.63636363636364	7.31707317073171	79.3333333333333	84.8780487804878	38.12	21.2	122	174.8	21.6	189.6	1.36	160	7.32	3.5	23.5	46.4	4.6	11.8	33.36
2	7	CC024/GeniUnc	11/28/15	White	8.3	1	205	H-Sucrose	D12266B	4/11/16	4/4/16	1	14	7-7,2	3.36	15.15	0.03	13.05	09:29:20 Feb 1, 2016; 93; ems	1	19.8	2	205-7	3.86	16.99	0.07	14.78	09:22:09 Apr 4, 2016; 91; ems	1	22.1	16.969696969697	17.4660633484163	76.5151515151515	76.8778280542986	36.42	37.65	144.6	105.75	15.15	160.95	1.155	130.5	6.315	2.4	26.2	105.7	4.8	17.6	30.36
3	12	CC012/GeniUnc	12/6/15	Agouti	7.1	1	205	H-Sucrose	D12266B	4/11/16	4/4/16	1	29	12-12,2	2.18	13.53	0.13	11.68	09:32:20 Feb 2, 2016; 93; ems	1	16.9	3	205-12	4.54	14.48	0.04	12.39	09:25:55 Apr 4, 2016; 88; ems	1	20.3	12.8994082840237	22.3645320197044	80.0591715976331	71.3300492610837	41.01	42	142.5	149.85	10.8	169.05	1.095	114	6.63	2.7	22.3	45.2	3.9	12.9	36.39
4	14	CC035/Unc	12/7/15	Agouti	7	1	205	H-Sucrose	D12266B	4/11/16	4/4/16	1	35	14-14,2	3.32	16.15	0.12	13.85	09:20:59 Feb 3, 2016; 101; ems	1	20.9	4	205-14	5.38	15.99	0	13.75	09:27:55 Apr 4, 2016; 90; ems	1	23	15.8851674641148	23.3913043478261	77.2727272727273	69.5217391304348	47.34	60.6	182.1	169.2	16.5	249.9	0.66	90	7.5	10.8	22	47.1	5.7	18.4	41.61
5	18	CC045/GeniUnc	12/8/15	White	6.9	1	205	H-Sucrose	D12266B	4/11/16	4/4/16	1	53	18-18,2	4.92	13.66	0.07	11.52	09:19:25 Feb 4, 2016; 94; ems	1	19.8	5	205-18	7.87	16.09	0.02	13.49	09:30:17 Apr 4, 2016; 97; ems	1	25.3	24.8484848484848	31.1067193675889	68.989898989899	63.596837944664	37.56	100.2	296.1	201.9	12	108	1.95	255	7.56	7.2	21.8	47.4	6.2	17.2	30.225
6	5	CC036/Unc	11/30/15	White	8	1	206	H-Sucrose	D12266B	4/11/16	4/4/16	1	8	5-5,2	2.43	13.08	0.05	11.26	09:14:05 Feb 1, 2016; 109; ems	1	17.1	6	206-5	2.18	15.49	0.08	13.71	09:33:08 Apr 4, 2016; 98; ems	1	19.3	14.2105263157895	11.2953367875648	76.4912280701754	80.2590673575129	38.4	56	121.2	93.2	24.8	160.8	1.44	136	6.76	3.9	21	53.6	4.5	12.4	27.87
7	8	CC008/GeniUnc	12/2/15	Black	7.7	1	206	H-Sucrose	D12266B	4/11/16	4/4/16	1	17	8-8.2	2.94	17.38	0.17	15.4	09:03:13 Feb 2, 2016; 85; ems	1	21.9	7	206-8	9	21.21	0.14	18.2	09:35:28 Apr 4, 2016; 100; ems	1	32.1	13.4246575342466	28.0373831775701	79.3607305936073	66.0747663551402	45.78	77.7	162.3	119.1	16.5	182.1	0.81	114	5.76	1.7	23.1	61.6	5.7	17.6	41.76
8	15	CC027/GeniUnc	12/1/15	Black	7.9	1	206	H-Sucrose	D12266B	4/11/16	4/4/16	1	38	15-15,2	1.39	14.36	0.04	12.39	09:27:38 Feb 3, 2016; 100; ems	1	17	8	206-15	3.34	18.15	0.03	15.51	09:38:10 Apr 4, 2016; 88; ems	1	23.4	8.17647058823529	14.2735042735043	84.4705882352941	77.5641025641026	38.52	40.5	119.7	147	18.3	181.8	1.17	156	6.66	7.6	22.4	52.6	5	16.3	33.48
9	16	CC037/TauUnc	11/28/15	Agouti	8.3	1	206	H-Sucrose	D12266B	4/11/16	4/4/16	1	41	16-16,2	3.28	17.45	0.03	14.82	09:34:22 Feb 3, 2016; 117; ems	1	22.2	9	206-16	8.03	18.84	0.14	15.95	09:43:10 Apr 4, 2016; 111; ems	1	28.5	14.7747747747748	28.1754385964912	78.6036036036036	66.1052631578947	37.53	23.1	175.8	92.4	12.9	146.7	0.9	51	7.02	7.7	22.6	39.4	4.7	16.7	34.11
10	20	CC028/GeniUnc	11/30/15	Black	8	1	206	H-Sucrose	D12266B	4/11/16	4/4/16	1	59	20-20,2	7.82	16.63	0.18	14.21	09:33:22 Feb 4, 2016; 85; ems	1	26.2	10	206-20	13.63	19.2	0.18	16.15	09:45:28 Apr 4, 2016; 98; ems	1	34.7	29.8473282442748	39.2795389048991	63.4732824427481	55.3314121037464	35.55	126.3	378	155.4	9.3	166.5	0.84	96	4.23	1.8	34.1	90.7	7.3	27	25.35
11	1	CC001/Unc	12/5/15	Black	7.3	1	207	H-Sucrose	D12266B	4/11/16	4/4/16	1	47	1-1,2	2.73	13.3	0.06	11.34	09:03:44 Feb 4, 2016; 94; ems	1	17.3	21	207-1	7.22	16.26	0.08	13.9	13:18:44 Apr 6, 2016; 91; ems	1	24.9	15.7803468208092	28.995983935743	76.878612716763	65.3012048192771	36.28	92.4	184	129.2	22.8	148.4	1.64	148	9.28	2.5	20.7	56.7	3.7	13.8	41.52
12	4	CC004/TauUnc	12/5/15	Agouti	7.3	1	207	H-Sucrose	D12266B	4/11/16	4/4/16	1	50	4-4,2	3	14.99	0.1	12.93	09:12:13 Feb 4, 2016; 93; ems	1	19.5	22	207-4	10.63	19.32	0.37	16.67	13:22:26 Apr 6, 2016; 115; ems	1	32.5	15.3846153846154	32.7076923076923	76.8717948717949	59.4461538461538	42.04	219.6	374.4	116	23.2	174.8	1.08	164	8.6	2.3	21.9	52.2	7.5	19	31.53
13	11	CC011/Unc	11/28/15	White	8.3	1	207	H-Sucrose	D12266B	4/11/16	4/4/16	1	26	11-11,2	4.98	19.91	0.09	17.13	09:24:17 Feb 2, 2016; 109; ems	1	26.9	23	207-11	14.53	21.99	0.14	18.58	13:24:56 Apr 6, 2016; 101; ems	1	39	18.5130111524164	37.2564102564103	74.0148698884758	56.3846153846154	38.91	72.9	99.9	183.3	19.2	199.2	0.99	99	9.36	3.1	26.1	46.4	7.7	26.8	38.85
15	19	CC059/TauUnc	12/10/15	Agouti w/cc bellies	6.6	1	207	H-Sucrose	D12266B	4/11/16	4/4/16	1	56	19-19,2	3.26	16.8	0.08	14.35	09:25:44 Feb 4, 2016; 93; ems	1	21.6	25	207-19	6.64	18.12	0.14	15.45	13:29:39 Apr 6, 2016; 92; ems	1	26.7	15.0925925925926	24.8689138576779	77.7777777777778	67.8651685393259	42.78	340.2	758.1	189.9	16.5	213	0.93	105	6.39	3.1	25.2	42.5	7.1	20.2	38.925
16	2	CC002/Unc	12/6/15	Agouti	7.1	1	208	H-Sucrose	D12266B	4/11/16	4/4/16	1	2	2-2,2	3.97	16.18	0.03	14.19	08:56:48 Feb 1, 2016; 84; ems	1	21.9	26	208-2	4.51	12.05	0.09	10.12	13:31:49 Apr 6, 2016; 130; ems	1	17.9	18.1278538812785	25.195530726257	73.8812785388128	67.3184357541899	33.54	96.8	199.4	143.2	24.8	114	0.92	250	6.48	3.1	22.2	74.6	5.3	19.9	31.11
17	6	CC006/TauUnc	12/5/15	Agouti w/tan belly	7.3	1	208	H-Sucrose	D12266B	4/11/16	4/4/16	1	11	6-6,2	3.15	11.82	0.26	10.36	09:21:53 Feb 1, 2016; 93; ems	1	16.4	27	208-6	7.09	17.25	0.2	14.92	13:34:20 Apr 6, 2016; 109; ems	1	26.6	19.2073170731707	26.6541353383459	72.0731707317073	64.8496240601504	38.49	447.3	990.6	182.7	12.6	141.3	1.29	111	8.01	3.5	23.2	37.2	10.9	11.4	37.11
18	9	CC040/TauUnc	11/29/15	Agouti	8.1	1	208	H-Sucrose	D12266B	4/11/16	4/4/16	1	20	9-9,2	2.98	13.33	0.04	11.47	09:09:15 Feb 2, 2016; 84; ems	1	17.5	28	208-9	5.24	15.18	0.07	12.81	13:37:33 Apr 6, 2016; 174; ems	1	21.9	17.0285714285714	23.9269406392694	76.1714285714286	69.3150684931507	44.34	191.1	593.4	145.8	20.1	92.4	0.99	129	9.75	4	26.9	39.2	7.9	15.4	42.87
19	10	CC041/TauUnc	11/29/15	Agouti w/tan belly	8.1	1	208	H-Sucrose	D12266B	4/11/16	4/4/16	1	23	10-10,2	1.21	15.64	0.13	13.53	09:16:44 Feb 2, 2016; 117; ems	1	18.7	29	208-10	5.36	16.8	0.09	14.23	13:40:48 Apr 6, 2016; 106; ems	1	24.1	6.47058823529412	22.2406639004149	83.6363636363636	69.7095435684647	43.14	95.1	310.2	179.4	20.4	195	0.51	87	5.13	1.2	25.2	48.4	8.7	20.6	42.33
20	17	CC071/TauUnc	11/29/15	Black	8.1	1	208	H-Sucrose	D12266B	4/11/16	4/4/16	1	44	17-17,2	1.03	11.35	0.04	9.87	09:41:59 Feb 3, 2016; 93; ems	1	13.4	30	208-17	1.52	12.58	0.06	10.75	13:43:11 Apr 6, 2016; 90; ems	1	15.6	7.68656716417911	9.74358974358974	84.7014925373134	80.6410256410256	39.105	52.05	146.7	138.9	12.6	133.2	1.89	186	5.595	0.5	23	66.4	4.6	14.4	38.085
46	21	CC002/Unc	12/15/15	Agouti	6.9	2	215	H-Sucrose	D12266B	4/18/16	4/11/16	2	62	21-2,2	3.59	15.85	0.02	13.53	09:18:58 Feb 8, 2016; 85; ems	1	21	41	215-2	5.08	18.78	0.07	15.95	09:21:38 Apr 11, 2016; 100; ems	1	25.5	17.0952380952381	19.921568627451	75.4761904761905	73.6470588235294	32.34	77.7	190.5	133.5	16.5	157.5	1.62	234	6.3	9	18.3	39.3	5	25.4	33.84
47	26	CC011/Unc	12/13/15	White	7.1	2	215	H-Sucrose	D12266B	4/18/16	4/11/16	2	82	26-11,2	3.91	20.86	0.1	17.55	09:10:23 Feb 9, 2016; 112; ems	1	26.5	42	215-11	7.74	21.73	0.16	18.42	09:24:34 Apr 11, 2016; 88; ems	1	31.9	14.7547169811321	24.2633228840125	78.7169811320755	68.1191222570533	41.25	39.9	94.5	191.7	45.3	132	1.05	63	9.51	3.8	22.5	44.3	7.5	26.5	36.3
48	28	CC035/Unc	12/9/15	Agouti	7.7	2	215	H-Sucrose	D12266B	4/18/16	4/11/16	2	88	28-14,2	1.95	16.67	0.08	14.4	09:25:50 Feb 9, 2016; 120; ems	1	19.9	43	215-14	2.83	16.49	0.04	14	09:26:32 Apr 11, 2016; 88; ems	1	21	9.79899497487437	13.4761904761905	83.7688442211055	78.5238095238095	49.86	59.4	185.4	137.7	51.6	177.6	0.81	102	6.9	13.2	22.9	46.7	6.1	18.6	41.46
49	34	CC019/TauUnc	12/6/15	White	8.1	2	215	H-Sucrose	D12266B	4/18/16	4/11/16	2	106	34-22,2	0.56	10.6	0.04	8.92	09:30:19 Feb 11, 2016; 117; ems	1	12	44	215-22	0.89	14.02	0.09	12.18	09:29:02 Apr 11, 2016; 115; ems	1	16.1	4.66666666666667	5.52795031055901	88.3333333333333	87.0807453416149	39.33	73.65	206.25	99.15	29.25	102	1.74	102	9.225	3	22.1	27.8	4	9.1	36.06
50	35	CC063/Unc	12/11/15	White	7.4	2	215	H-Sucrose	D12266B	4/18/16	4/11/16	2	109	35-23,2	2.38	11.89	0.07	10.08	09:37:22 Feb 11, 2016; 109; ems	1	15.4	45	215-23	6.63	12.6	0.12	10.67	09:32:18 Apr 11, 2016; 88; ems	1	20.5	15.4545454545455	32.3414634146341	77.2077922077922	61.4634146341463	45.5516	426.505	1334.506	113.013	62.352	279.718	0.9526	142.89	12.6003	23.7	27.2	47.2	NA	28.9	38.205
51	22	CC030/GeniUnc	12/15/15	Black	6.9	2	217	H-Sucrose	D12266B	4/18/16	4/11/16	2	65	22-3,2	1.68	14.89	0.11	12.99	09:26:15 Feb 8, 2016; 196; ems	1	18	46	217-3	1.78	16.82	0.09	14.72	09:34:43 Apr 11, 2016; 131; ems	1	20.1	9.33333333333333	8.85572139303483	82.7222222222222	83.681592039801	36.795	27.9	129.9	218.85	27.45	116.25	1.095	105	9.435	8.1	24.9	36.5	4.7	10.6	35.68
52	23	CC004/TauUnc	12/12/15	Agouti	7.3	2	217	H-Sucrose	D12266B	4/18/16	4/11/16	2	68	23-4,2	3.45	14.88	0.01	12.75	09:34:50 Feb 8, 2016; 85; ems	1	19.5	47	217-4	4.75	19.23	0.1	16.64	09:37:34 Apr 11, 2016; 107; ems	1	25.9	17.6923076923077	18.3397683397683	76.3076923076923	74.2471042471043	41.49	43.5	105.6	89.7	15.6	127.5	1.23	180	7.77	5.9	20	45.1	6.4	24.9	37.94
53	27	CC012/GeniUnc	12/11/15	Agouti	7.4	2	217	H-Sucrose	D12266B	4/18/16	4/11/16	2	85	27-12,2	1.73	14.26	0.1	12.44	09:18:20 Feb 9, 2016; 87; ems	1	17.3	48	217-12	4.48	16.81	0.08	14.33	09:40:16 Apr 11, 2016; 99; ems	1	22.8	10	19.6491228070175	82.4277456647399	73.7280701754386	39.12	55.8	237	118.2	18.6	157.8	0.96	144	9.06	21.8	22.6	42.1	5.2	22	36.45
54	32	CC045/GeniUnc	12/14/15	White	7	2	217	H-Sucrose	D12266B	4/18/16	4/11/16	2	100	32-18,2	1.1	13.87	0.41	12.38	09:14:44 Feb 11, 2016; 85; ems	1	16.5	49	217-18	1.39	15.02	0.18	13.05	09:42:21 Apr 11, 2016; 89; ems	1	17.8	6.66666666666667	7.80898876404494	84.0606060606061	84.3820224719101	39.75	96	291	114.6	51	174.6	0.78	117	10.77	7.1	20.1	43.6	5.8	18.5	37.08
55	33	CC032/GeniUnc	12/9/15	Agouti w/belly spot	7.7	2	217	H-Sucrose	D12266B	4/18/16	4/11/16	2	103	33-21,2	1.9	13.85	0.05	11.94	09:21:54 Feb 11, 2016; 109; ems	1	17.2	50	217-21	4.79	15.84	0.18	13.59	09:44:14 Apr 11, 2016; 113; ems	1	22.3	11.046511627907	21.4798206278027	80.5232558139535	71.0313901345291	50.64	65.4	215.4	144.9	18.6	124.5	1.08	129	11.7	23.1	22.3	20.5	NA	18.4	43.125
61	24	CC024/GeniUnc	12/14/15	White	7	2	220	H-Sucrose	D12266B	4/18/16	4/11/16	2	71	24-7,2	4.71	14.6	0	12.41	09:41:43 Feb 8, 2016; 101; ems	1	20.5	61	220-7	4.93	16.41	0.05	14.23	13:01:54 Apr 13, 2016; 85; ems	1	22.8	22.9756097560976	21.6228070175439	71.219512195122	71.9736842105263	46.95	51.9	196.8	129.3	29.1	179.1	1.74	132	6.48	2.6	26.5	88	6.2	23.1	41.025
62	25	CC041/TauUnc	12/11/15	Agouti w/tan belly	7.4	2	220	H-Sucrose	D12266B	4/18/16	4/11/16	2	74	25-10,2	2.56	15.7	0.07	13.34	09:49:01 Feb 8, 2016; 117; ems	1	19.8	62	220-10	2.65	17.95	0.05	15.47	13:03:59 Apr 13, 2016; 94; ems	1	22.6	12.9292929292929	11.7256637168142	79.2929292929293	79.4247787610619	48.72	261.1	614.25	218.05	48.3	253.75	1.12	115.5	7.665	1.8	29.9	37.5	NA	29.4	38.22
63	29	CC027/GeniUnc	12/13/15	Black	7.1	2	220	H-Sucrose	D12266B	4/18/16	4/11/16	2	91	29-15,2	0.78	14.57	0.36	13.18	09:32:56 Feb 9, 2016; 94; ems	1	17.1	63	220-15	2.39	17.41	0.18	15.22	13:06:12 Apr 13, 2016; 93; ems	1	21.7	4.56140350877193	11.0138248847926	85.2046783625731	80.2304147465438	41.76	81.15	536.85	144.45	33.6	116.1	1.23	117	9.705	5.4	31.4	40.5	NA	15.6	38.49
64	30	CC037/TauUnc	12/13/15	Agouti	7.1	2	220	H-Sucrose	D12266B	4/18/16	4/11/16	2	94	30-16,2	1.81	15.5	0.07	13.31	09:39:58 Feb 9, 2016; 87; ems	1	18.8	64	220-16	4.14	16.82	0.08	14.11	13:08:08 Apr 13, 2016; 102; ems	1	22.3	9.62765957446809	18.5650224215247	82.4468085106383	75.4260089686099	44.9021	45.465	176.664	124.271	30.31	173.2	1.3856	86.6	8.6167	6.7	20.7	35.1	4.9	12.2	35.67
71	36	CC001/Unc	12/21/15	Black	7	3	225	H-Sucrose	D12266B	4/25/16	4/18/16	3	112	36-1,2	5.1	12.82	0.04	10.93	09:06:21 Feb 16, 2016; 85; ems	1	19.1	70	225-1	7.12	15.66	0.06	13.26	09:08:55 Apr 18, 2016; 122; ems	1	24	26.7015706806283	29.6666666666667	67.1204188481675	65.25	45.87	153.9	510.3	144.9	41.4	177.9	1.02	162	5.94	4.2	26.3	47.7	6.9	12.8	40.005
72	37	CC002/Unc	12/15/15	Agouti	7.857142857	3	225	H-Sucrose	D12266B	4/25/16	4/18/16	3	115	37-2,2	2.14	16.71	0.12	14.46	09:13:41 Feb 16, 2016; 101; ems	1	20.6	71	225-2	2.56	18.63	0.22	15.87	09:11:27 Apr 18, 2016; 220; ems	1	23	10.3883495145631	11.1304347826087	81.1165048543689	81	33.165	43.2	160.35	124.05	35.85	87.45	1.575	186	6.435	3.1	30.3	61.2	5.6	16	35.67
73	39	CC008/GeniUnc	12/19/15	Black	7.285714286	3	225	H-Sucrose	D12266B	4/25/16	4/18/16	3	121	39-8,2	4.51	18.18	0.12	15.86	09:28:16 Feb 16, 2016; 86; ems	1	24.5	72	225-8	8.16	22.09	0.11	19.01	09:15:40 Apr 18, 2016; 96; ems	1	32.4	18.4081632653061	25.1851851851852	74.2040816326531	68.179012345679	42.63	68.7	253.5	123.6	33.6	145.8	0.63	123	6.99	1.9	34.1	79	NA	25.3	41.73
74	42	CC035/Unc	12/9/15	Agouti	8.714285714	3	225	H-Sucrose	D12266B	4/25/16	4/18/16	3	130	42-14,2	2.04	14.98	0.12	12.76	09:11:09 Feb 18, 2016; 125; ems	1	18.5	73	225-14	2.74	14.1	0.06	12.06	09:17:55 Apr 18, 2016; 88; ems	1	18.3	11.027027027027	14.9726775956284	80.972972972973	77.0491803278689	45.9	44.7	136.5	133.2	18.9	161.4	0.93	105	5.73	7	30.4	56.5	6.3	17.7	42.81
75	46	CC063/Unc	12/20/15	White	7.142857143	3	225	H-Sucrose	D12266B	4/25/16	4/18/16	3	142	46-23,2	1.9	11.42	0.09	9.73	09:09:17 Feb 19, 2016; 100; ems	1	14.4	74	225-23	4.7	12.53	0.1	10.61	09:20:08 Apr 18, 2016; 88; ems	1	18.5	13.1944444444444	25.4054054054054	79.3055555555556	67.7297297297297	37.65	107.4	235.8	89.1	24.9	180	0.69	90	7.89	10	28.5	63.3	NA	21.9	40.92
76	38	CC004/TauUnc	12/21/15	Agouti	7	3	226	H-Sucrose	D12266B	4/25/16	4/18/16	3	118	38-4,2	5.8	13.83	0.09	11.74	09:21:04 Feb 16, 2016; 109; ems	1	21	90	226-4	14.19	17.97	0.19	15.42	11:08:11 Apr 20, 2016; 85; ems	1	34	27.6190476190476	41.7352941176471	65.8571428571429	52.8529411764706	41.07	47.4	112.2	105.6	26.4	156.9	1.11	138	7.05	3.4	19.9	43.6	5.4	21.3	39.57
77	40	CC040/TauUnc	12/13/15	Agouti	8.142857143	3	226	H-Sucrose	D12266B	4/25/16	4/18/16	3	124	40-9,2	5.63	16.81	0.05	14.4	09:34:48 Feb 16, 2016; 109; ems	1	24	91	226-9	7.67	19.2	0.17	16.65	11:09:58 Apr 20, 2016; 126; ems	1	28.5	23.4583333333333	26.9122807017544	70.0416666666667	67.3684210526316	40.08	364.5	1117.2	155.1	43.5	135	1.05	168	5.94	2.9	50.6	69.4	NA	30.2	33.24
78	41	CC011/Unc	12/13/15	White	8.142857143	3	226	H-Sucrose	D12266B	4/25/16	4/18/16	3	127	41-11,2	2.18	19.38	0.05	16.93	09:03:28 Feb 18, 2016; 141; ems	1	23.5	92	226-11	4.34	20.21	0.24	17.36	11:12:28 Apr 20, 2016; 102; ems	1	26.6	9.27659574468085	16.3157894736842	82.468085106383	75.9774436090226	37.92	42	79.8	168	27.3	186.3	0.69	60	5.49	2	22.8	46.3	7	21.3	38.01
79	48	CC032/GeniUnc	12/21/15	Agouti w/belly spot	7	3	226	H-Sucrose	D12266B	4/25/16	4/18/16	3	148	48-21,2	2.09	14.17	0	12.15	09:22:12 Feb 19, 2016; 85; ems	1	17.5	93	226-21	5.47	15.89	0.08	13.69	11:14:36 Apr 20, 2016; 85; ems	1	23	11.9428571428571	23.7826086956522	80.9714285714286	69.0869565217391	45.66	111.9	122.7	146.1	33	171.9	1.83	162	7.05	12.8	16.7	22.6	4.1	11.6	42.87
83	47	CC001/Unc	12/21/15	Black	7	3	227	H-Sucrose	D12266B	4/25/16	4/18/16	3	145	47-1,2	5.69	13.37	0.02	11.31	09:15:34 Feb 19, 2016; 92; ems	1	20.2	75	227-1	7.27	15.97	0.08	13.42	09:22:09 Apr 18, 2016; 88; ems	1	24.5	28.1683168316832	29.6734693877551	66.1881188118812	65.1836734693878	39.36	126.6	405.6	169.5	35.4	168.9	0.66	192	4.89	1.9	22.4	40.9	5.4	12.5	37.41
80	43	CC037/TauUnc	12/23/15	Agouti	6.714285714	3	227	H-Sucrose	D12266B	4/25/16	4/18/16	3	133	43-16,2	3.73	15.94	0.03	13.78	09:19:38 Feb 18, 2016; 85; ems	1	21.6	76	227-16	9.29	19.95	0.19	17.19	09:24:27 Apr 18, 2016; 106; ems	1	31.3	17.2685185185185	29.6805111821086	73.7962962962963	63.7380191693291	41.79	36.9	111.9	112.2	28.5	200.7	0.96	75	8.16	3.9	22.4	34	4.6	9.2	36.45
81	44	CC045/GeniUnc	12/20/15	White	7.142857143	3	227	H-Sucrose	D12266B	4/25/16	4/18/16	3	136	44-18,2	4.68	13.1	0.08	11.12	09:26:45 Feb 18, 2016; 102; ems	1	18.9	77	227-18	3.78	16	0.07	13.37	09:26:56 Apr 18, 2016; 104; ems	1	21.3	24.7619047619048	17.7464788732394	69.3121693121693	75.1173708920188	37.305	120.45	278.7	177	22.95	131.85	1.92	198	7.32	4.2	24.5	39.3	6.1	16.6	37.14
82	45	CC032/GeniUnc	12/20/15	Agouti w/belly spot	7.142857143	3	227	H-Sucrose	D12266B	4/25/16	4/18/16	3	139	45-21,2	1.97	16.59	0.06	14.11	09:33:45 Feb 18, 2016; 110; ems	1	20.1	78	227-21	7.56	20.18	0	17.28	09:29:19 Apr 18, 2016; 129; ems	1	30.2	9.80099502487562	25.0331125827815	82.5373134328358	66.8211920529801	43.41	29.4	122.1	135.9	18	135.9	1.53	123	7.35	3.7	17	35.7	3	17	40.17
84	49	CC063/Unc	12/29/15	White	5.857142857	3	227	H-Sucrose	D12266B	4/25/16	4/18/16	3	151	49-23,2	2.18	12.39	0.04	10.55	09:28:33 Feb 19, 2016; 85; ems	1	15.6	79	227-23	8.1	13.49	0.11	11.35	09:31:46 Apr 18, 2016; 87; ems	1	28	13.974358974359	28.9285714285714	79.4230769230769	48.1785714285714	36.735	55.95	126.45	92.55	27.3	184.65	1.44	154.5	10.935	7.4	21.1	61.3	3.9	16.9	39.96
99	50	CC001/Unc	12/29/15	Black	6.857142857	4	235	H-Sucrose	D12266B	5/2/16	4/25/16	4	154	50-1,2	2.95	13.86	0.07	11.68	09:11:14 Feb 22, 2016; 101; ems	1	17.9	98	235-1	8.18	15.73	0.03	13.32	09:05:50 Apr 25, 2016; 94; ems	1	25.1	16.4804469273743	32.5896414342629	77.4301675977654	62.6693227091633	37.86	101.1	369.6	136.5	29.7	220.2	1.65	156	6.93	2.6	17.4	31.1	6	14.2	34.65
100	61	CC027/GeniUnc	12/24/15	Black	7.571428571	4	235	H-Sucrose	D12266B	5/2/16	4/25/16	4	186	61-15,2	1.59	15.2	0.09	12.93	09:23:24 Feb 24, 2016; 125; ems	1	18.3	99	235-15	5.82	18.71	0.06	15.86	09:07:46 Apr 25, 2016; 109; ems	1	26.5	8.68852459016393	21.9622641509434	83.0601092896175	70.6037735849057	42.35	151.55	1065.75	189.35	43.4	181.65	1.05	150.5	6.44	2.6	26.6	48.2	9.3	17.4	41.7
101	62	CC037/TauUnc	12/23/15	Agouti	7.714285714	4	235	H-Sucrose	D12266B	5/2/16	4/25/16	4	189	62-16,2	3.63	16.16	0.01	13.95	09:31:27 Feb 24, 2016; 117; ems	1	21.3	100	235-16	6.1	18.66	0.06	15.88	09:10:18 Apr 25, 2016; 85; ems	1	26.5	17.0422535211268	23.0188679245283	75.868544600939	70.4150943396226	36.75	21	93	117.6	22.8	175.2	1.08	93	7.02	6.9	15.2	33.4	4.4	11.6	37.47
102	66	CC059/TauUnc	12/25/15	Agouti	7.428571429	4	235	H-Sucrose	D12266B	5/2/16	4/25/16	4	201	66-19,2	3.17	15.31	0.04	13.23	09:15:20 Feb 25, 2016; 93; ems	1	18.9	101	235-19	5.1	18.85	0.06	15.9	09:12:12 Apr 25, 2016; 101; ems	1	25.4	16.7724867724868	20.0787401574803	81.005291005291	74.2125984251969	43.14	72.3	345.6	171.3	18	160.8	0.99	117	3	2.8	26	52.8	5.7	20.7	41.94
103	67	CC028/GeniUnc	12/23/15	Black	7.714285714	4	235	H-Sucrose	D12266B	5/2/16	4/25/16	4	204	67-20,2	3.84	14.54	0.08	12.35	09:22:26 Feb 25, 2016; 109; ems	1	19.7	102	235-20	9.38	16.43	0.2	13.99	09:14:23 Apr 25, 2016; 118; ems	1	27.6	19.492385786802	33.9855072463768	73.8071065989848	59.5289855072464	38.22	57.3	168.9	144.3	26.7	159.6	1.32	150	7.71	3.4	35	95.7	7.4	28.7	34.935
104	51	CC001/Unc	12/26/15	Black	7.285714286	4	236	H-Sucrose	D12266B	5/2/16	4/25/16	4	157	51-1,2	3.17	13.88	0.03	12	09:17:48 Feb 22, 2016; 125; ems	1	18.5	103	236-1	9.88	17.16	0.04	14.52	09:16:48 Apr 25, 2016; 102; ems	1	28.5	17.1351351351351	34.6666666666667	75.027027027027	60.2105263157895	42.555	67.5	166.5	133.05	51.45	216.9	1.05	157.5	7.005	2.9	15.8	38.9	4.7	12	42.33
105	55	CC036/Unc	12/29/15	White	6.857142857	4	236	H-Sucrose	D12266B	5/2/16	4/25/16	4	168	55-5,2	2.37	15.07	0.03	13.06	09:03:20 Feb 23, 2016; 84; ems	1	19	104	236-5	2.79	17.31	0.21	15.03	09:19:08 Apr 25, 2016; 87; ems	1	22	12.4736842105263	12.6818181818182	79.3157894736842	78.6818181818182	32.3854	42.074	128.538	137.802	33.968	143.592	0.6948	212.3	7.141	17.7	24.7	45.7	NA	21.9	38.82
106	60	CC027/GeniUnc	12/23/15	Black	7.714285714	4	236	H-Sucrose	D12266B	5/2/16	4/25/16	4	183	60-15,2	1.41	13.51	0.04	11.49	09:15:26 Feb 24, 2016; 156; ems	1	16.1	105	236-15	2.8	18.7	0.06	15.88	09:21:03 Apr 25, 2016; 142; ems	1	23.5	8.75776397515528	11.9148936170213	83.9130434782609	79.5744680851064	33.45	35.7	93.6	131.1	27.9	242.7	0.84	150	6.96	6.6	22.6	44.2	6.1	15.1	40.98
107	65	CC059/TauUnc	12/25/15	Agouti	7.428571429	4	236	H-Sucrose	D12266B	5/2/16	4/25/16	4	198	65-19,2	2.9	18.78	0.08	16.29	09:08:53 Feb 25, 2016; 93; ems	1	23.2	106	236-19	5.55	23.04	0.05	19.87	09:24:16 Apr 25, 2016; 93; ems	1	30.7	12.5	18.0781758957655	80.948275862069	75.0488599348534	29.25	75	208.2	126	38.7	181.2	0.33	75	3.63	2	22.8	38.5	NA	15.6	47.04
108	68	CC019/TauUnc	12/23/15	White	7.714285714	4	236	H-Sucrose	D12266B	5/2/16	4/25/16	4	207	68-22,2	0.54	10.67	0.07	9.15	09:29:11 Feb 25, 2016; 109; ems	1	12.1	107	236-22	0.69	13.89	0.14	12.15	09:26:33 Apr 25, 2016; 118; ems	1	16	4.46280991735537	4.3125	88.1818181818182	86.8125	42.12	34.05	237.15	130.65	15.3	135.45	0.885	91.5	5.775	4.1	20.8	39.5	3.6	15.7	36.3
109	54	CC004/TauUnc	12/27/15	Agouti	7.142857143	4	237	H-Sucrose	D12266B	5/2/16	4/25/16	4	166	54-4,2	5.93	16.22	0.19	13.88	09:38:06 Feb 22, 2016; 85; ems	1	23.9	117	237-4	15.17	21.38	0.15	18.22	12:53:57 Apr 27, 2016; 94; ems	1	39	24.8117154811715	38.8974358974359	67.8661087866109	54.8205128205128	44.01	68.1	284.4	109.2	24.6	154.2	1.53	171	9.84	2.8	20	32.7	7	16.3	40.35
110	57	CC006/TauUnc	12/26/15	Agouti w/tan belly	7.285714286	4	237	H-Sucrose	D12266B	5/2/16	4/25/16	4	174	57-6,2	2.64	13.9	0.16	12.12	09:22:47 Feb 23, 2016; 125; ems	1	18.1	118	237-6	6.24	14.84	0.05	12.81	12:55:59 Apr 27, 2016; 142; ems	1	22.7	14.585635359116	27.488986784141	76.7955801104972	65.374449339207	39.93	99.3	180.6	223.5	32.4	127.5	1.41	123	7.23	6.3	25.6	27.4	6	10.4	36.81
111	58	CC008/GeniUnc	12/23/15	Black	7.714285714	4	237	H-Sucrose	D12266B	5/2/16	4/25/16	4	177	58-8,2	4.3	17.65	0.03	15.29	09:33:29 Feb 23, 2016; 85; ems	1	23.6	119	237-8	9.48	20.06	0.11	17.1	12:58:46 Apr 27, 2016; 93; ems	1	31.5	18.2203389830508	30.0952380952381	74.7881355932203	63.6825396825397	42.99	76.35	583.2	117.15	26.7	164.85	1.185	159	5.445	2.3	23.1	52.1	7	13.8	48.87
112	59	CC011/Unc	12/24/15	White	7.571428571	4	237	H-Sucrose	D12266B	5/2/16	4/25/16	4	180	59-11,2	4	18.73	0.27	16.29	09:41:44 Feb 23, 2016; 93; ems	1	24.8	120	237-11	6.82	19.77	0.21	17.21	13:00:51 Apr 27, 2016; 92; ems	1	29.2	16.1290322580645	23.3561643835616	75.5241935483871	67.7054794520548	37.53	95.7	130.2	162.6	31.8	132.6	1.11	96	7.89	2.2	32.6	10.1	NA	27.5	38.91
113	63	CC037/TauUnc	12/25/15	Agouti	7.428571429	4	237	H-Sucrose	D12266B	5/2/16	4/25/16	4	192	63-16,2	1.67	16.09	0.06	13.9	09:38:17 Feb 24, 2016; 149; ems	1	19.2	121	237-16	5.92	17.49	0.14	15.09	13:03:03 Apr 27, 2016; 133; ems	1	25.1	8.69791666666667	23.5856573705179	83.8020833333333	69.6812749003984	39.87	44.55	339.15	130.95	19.95	114	1.17	72	7.86	3.4	24.9	69.5	5.4	17.5	33.54
114	52	CC030/GeniUnc	12/23/15	Black	7.714285714	4	238	H-Sucrose	D12266B	5/2/16	4/25/16	4	160	52-3,2	1.71	12.56	0.05	10.77	09:24:43 Feb 22, 2016; 85; ems	1	15.3	122	238-3	0.64	13.59	0.05	11.84	13:06:04 Apr 27, 2016; 94; ems	1	15.7	11.1764705882353	4.07643312101911	82.0915032679738	86.5605095541401	42.06	22.5	138.6	161.7	15.3	193.2	1.26	147	6.84	6.9	21.7	45.1	4.4	17.6	36.72
115	53	CC004/TauUnc	12/26/15	Agouti	7.285714286	4	238	H-Sucrose	D12266B	5/2/16	4/25/16	4	163	53-4,2	3.64	14.6	0.05	12.62	09:30:41 Feb 22, 2016; 93; ems	1	19.9	123	238-4	10.68	19.36	0.09	16.81	13:08:07 Apr 27, 2016; 102; ems	1	32.6	18.2914572864322	32.760736196319	73.3668341708543	59.3865030674847	39	96.6	123.6	118.8	44.7	129.9	0.78	183	10.29	1	15.2	30.8	6.3	19.3	38.1
116	56	CC006/TauUnc	12/27/15	Agouti w/tan belly	7.142857143	4	238	H-Sucrose	D12266B	5/2/16	4/25/16	4	171	56-6,2	5.3	14.51	0.22	12.43	09:13:52 Feb 23, 2016; 109; ems	1	21.5	124	238-6	11.95	16.28	0.15	13.7	13:10:16 Apr 27, 2016; 157; ems	1	30	24.6511627906977	39.8333333333333	67.4883720930233	54.2666666666667	40.29	46.5	177.6	234	21.3	171.9	0.96	99	7.77	8	30.3	34.6	6.5	11.6	38.82
117	64	CC071/TauUnc	12/27/15	Black	7.142857143	4	238	H-Sucrose	D12266B	5/2/16	4/25/16	4	195	64-17,2	1.58	13.04	1.66	13.44	09:45:15 Feb 24, 2016; 94; ems	1	17.6	125	238-17	1.77	14.89	4.13	18.09	13:13:15 Apr 27, 2016; 109; ems	1	23.2	8.97727272727273	7.62931034482759	74.0909090909091	64.1810344827586	40.29	36.3	204.3	187.2	18.6	162.9	1.08	198	7.11	0.9	25.8	48.2	7.9	19.3	35.52
118	69	CC019/TauUnc	12/24/15	White	7.571428571	4	238	H-Sucrose	D12266B	5/2/16	4/25/16	4	210	69-22,2	0.79	11.4	0.05	9.73	09:37:10 Feb 25, 2016; 93; ems	1	13.1	126	238-22	0.52	14.16	0.12	12.44	13:15:37 Apr 27, 2016; 110; ems	1	16.4	6.03053435114504	3.17073170731707	87.0229007633588	86.3414634146342	35.82	22.2	85.8	118.5	27	151.2	0.48	81	6.36	16.8	20.4	38	NA	26.6	36.81
141	73	CC006/TauUnc	12/28/15	Agouti w/tan belly	8	5	247	H-Sucrose	D12266B	5/9/16	5/2/16	5	222	73-6,2	2.8	12.32	0.08	10.66	09:25:44 Feb 29, 2016; 93; ems	1	16.3	139	247-6	5.91	13.2	0.37	11.42	09:07:33 May 2, 2016; 121; ems	1	20.6	17.1779141104294	28.6893203883495	75.5828220858896	64.0776699029126	39.87	474.6	931.2	160.5	27.6	171.9	1.29	90	8.43	6.7	20.8	57.2	5	8.4	34.56
139	70	CC002/Unc	1/1/16	Agouti	7.428571429	5	247	H-Sucrose	D12266B	5/9/16	5/2/16	5	213	70-2,2	2.19	15.04	0.06	12.87	09:05:22 Feb 29, 2016; 85; ems	1	18.6	137	247-2	3.91	16.91	0.04	14.32	09:03:25 May 2, 2016; 98; ems	1	22.4	11.7741935483871	17.4553571428571	80.8602150537634	75.4910714285714	34.08	98.1	210.3	115.8	24.6	159.6	1.2	168	7.5	5.8	18.6	41.8	5.3	16	35.4
143	79	CC035/Unc	1/1/16	Agouti	7.428571429	5	247	H-Sucrose	D12266B	5/9/16	5/2/16	5	240	79-14,2	3.53	17.16	0.06	14.92	09:28:54 Mar 1, 2016; 101; ems	1	22.1	141	247-14	1.9	15.08	0.07	12.94	09:12:06 May 2, 2016; 112; ems	1	18.5	15.972850678733	10.2702702702703	77.6470588235294	81.5135135135135	45.51	26.4	105.9	165.6	6.9	181.2	1.02	99	8.43	27	29.2	37.6	7.2	23.2	45.57
140	71	CC036/Unc	1/2/16	White	7.285714286	5	247	H-Sucrose	D12266B	5/9/16	5/2/16	5	216	71-5,2	1.58	11.24	0.03	9.49	09:12:05 Feb 29, 2016; 85; ems	1	13.7	138	247-5	2.04	14.13	0.14	12.25	09:05:30 May 2, 2016; 89; ems	1	17.5	11.5328467153285	11.6571428571429	82.043795620438	80.7428571428571	38.445	32.7	88.05	127.65	47.1	147.9	1.035	195	7.245	5.2	19.2	35.2	4.4	13.1	35.73
142	75	CC041/TauUnc	NA	Agouti w/tan belly	0	5	247	H-Sucrose	D12266B	5/9/16	5/2/16	5	228	75-10,2	2.06	14.35	0.02	12.3	09:01:59 Mar 1, 2016; 102; ems	1	17.8	140	247-10	3.46	16.2	0.07	13.84	09:10:00 May 2, 2016; 105; ems	1	21.3	11.5730337078652	16.2441314553991	80.6179775280899	76.056338028169	50.55	118.8	552.3	216.9	22.5	148.2	1.14	93	4.68	5.4	25.3	37.7	8.9	19.5	41.42
148	84	CC028/GeniUnc	12/29/15	Black	7.857142857	5	248	H-Sucrose	D12266B	5/9/16	5/2/16	5	256	84-20,2	3.91	14.31	0.09	12.23	09:30:23 Mar 2, 2016; 94; ems	1	18.9	145	248-20	8.13	16.53	0.24	14.19	09:21:16 May 2, 2016; 98; ems	1	26.4	20.6878306878307	30.7954545454545	75.7142857142857	62.6136363636364	38.73	98.1	263.1	131.4	9.3	143.1	0.87	108	5.19	2	22	64.8	6.4	21.7	35.79
144	72	CC036/Unc	1/1/16	White	7.428571429	5	248	H-Sucrose	D12266B	5/9/16	5/2/16	5	219	72-5,2	3.47	12.93	0	10.98	09:19:12 Feb 29, 2016; 84; ems	1	17.6	142	248-5	1.18	14.51	0.18	13.17	09:14:33 May 2, 2016; 121; ems	1	17	19.7159090909091	6.94117647058824	73.4659090909091	85.3529411764706	39.93	45.6	222.9	139.2	23.7	177.6	1.92	396	8.25	2.8	21.8	45	5.1	21.1	25.5
145	78	CC012/GeniUnc	1/1/16	Agouti w/belly spots	7.428571429	5	248	H-Sucrose	D12266B	5/9/16	5/2/16	5	237	78-12,2	2.36	9.84	0.05	8.11	09:22:09 Mar 1, 2016; 93; ems	1	13	NA	NA	NA	NA	NA	NA	NA	NA	NA	18.1538461538462	NA	75.6923076923077	NA	39.39	60.3	202.5	121.8	33.3	95.4	1.14	105	10.2	3.6	28.3	39.8	7.1	17.8	32.4
146	80	CC027/GeniUnc	1/6/16	Black	6.714285714	5	248	H-Sucrose	D12266B	5/9/16	5/2/16	5	244	80-15,1	0.87	14.39	0.04	12.46	09:05:16 Mar 2, 2016; 101; ems	1	16.4	143	248-15	2.27	18.12	0.08	15.34	09:16:55 May 2, 2016; 96; ems	1	22.1	5.30487804878049	10.2714932126697	87.7439024390244	81.9909502262443	33.15	34.8	71.1	125.4	10.2	179.1	0.81	120	5.34	4.2	17.2	44.6	4.5	10.1	35.31
151	86	CC032/GeniUnc	12/31/15	Agouti w/belly spot	7.571428571	5	249	H-Sucrose	D12266B	5/9/16	5/2/16	5	262	86-21,2	1.37	13.73	0.07	11.87	09:09:17 Mar 3, 2016; 101; ems	1	16.5	158	249-21	1.28	16.16	0.18	14.25	13:26:13 May 4, 2016; 93; ems	1	19.4	8.3030303030303	6.5979381443299	83.2121212121212	83.298969072165	43.725	41.55	240.9	123.6	9.45	134.85	1.47	112.5	6.945	5.6	19	30.2	5.2	10.8	40.02
152	87	CC019/TauUnc	12/31/15	White	7.571428571	5	249	H-Sucrose	D12266B	5/9/16	5/2/16	5	265	87-22,2	0.93	11.16	0.05	9.3	09:15:27 Mar 3, 2016; 93; ems	1	12.9	159	249-22	0.97	13.79	0.11	11.86	13:30:02 May 4, 2016; 93; ems	1	16	7.2093023255814	6.0625	86.5116279069767	86.1875	35.31	36.3	108	139.8	16.5	146.7	0.96	147	7.65	14.2	23.9	39.5	6.2	19.6	37.8
150	77	CC012/GeniUnc	1/1/16	Agouti w/belly spots	7.428571429	5	249	H-Sucrose	D12266B	5/9/16	5/2/16	5	234	77-12,2	1.86	13.24	0.04	11.16	09:16:08 Mar 1, 2016; 101; ems	1	16.3	157	249-12	2.31	14.05	0.09	12.01	13:23:52 May 4, 2016; 117; ems	1	17.7	11.4110429447853	13.0508474576271	81.2269938650307	79.3785310734463	40.65	93.9	247.5	124.8	15	115.8	1.74	138	11.25	11	24.8	33.8	5.8	13.3	31.98
149	74	CC040/TauUnc	1/6/16	Agouti	6.714285714	5	249	H-Sucrose	D12266B	5/9/16	5/2/16	5	225	74-9,2	7.47	16.71	0.14	14.45	09:32:11 Feb 29, 2016; 117; ems	1	26	156	249-9	9.45	19.19	0.14	16.51	13:21:30 May 4, 2016; 93; ems	1	30.5	28.7307692307692	30.983606557377	64.2692307692308	62.9180327868852	41.19	105.3	210.6	172.2	39.3	190.2	0.84	144	8.52	7.5	36.5	40.6	8.4	22.3	37.41
155	83	CC059/TauUnc	1/1/16	Agouti	59.57142857	5	250	H-Sucrose	D12266B	5/9/16	5/2/16	5	253	83-19,2	3.28	16.69	0.1	14.35	09:24:09 Mar 2, 2016; 101; ems	1	21.4	162	250-19	7.14	18.85	0	16.24	13:37:22 May 4, 2016; 85; ems	1	27.6	15.3271028037383	25.8695652173913	77.9906542056075	68.2971014492754	37.62	45.9	154.5	150.9	15.3	230.4	0.6	75	5.4	6.2	31.4	55.2	NA	28.6	41.475
156	85	CC028/GeniUnc	12/27/15	Black	8.142857143	5	250	H-Sucrose	D12266B	5/9/16	5/2/16	5	259	85-20,2	6.91	15.89	0.15	13.55	09:02:26 Mar 3, 2016; 116; ems	1	24.4	163	250-20	13.27	18.68	0.21	16.04	13:39:23 May 4, 2016; 85; ems	1	34.1	28.3196721311475	38.9149560117302	65.1229508196721	54.7800586510264	38.46	71.1	165.3	156.3	12.9	182.1	0.96	117	6.21	1.2	27.5	90.4	5.7	21.7	36.6
157	88	CC019/TauUnc	12/27/15	White	8.142857143	5	250	H-Sucrose	D12266B	5/9/16	5/2/16	5	268	88-22,2	0.61	10.42	0.04	8.86	09:22:31 Mar 3, 2016; 201; ems	1	11.8	164	250-22	0.67	13.65	0.09	11.74	13:41:09 May 4, 2016; 125; ems	1	15.4	5.16949152542373	4.35064935064935	88.3050847457627	88.6363636363636	41.1	26.4	156.6	141.6	14.4	162	1.14	96	9.48	12	21.6	26.4	4.4	16.6	31.89
154	82	CC045/GeniUnc	12/28/15	White	8	5	250	H-Sucrose	D12266B	5/9/16	5/2/16	5	250	82-18,2	1.74	14.68	0.04	12.62	09:17:48 Mar 2, 2016; 85; ems	1	17.5	161	250-18	3.42	15.34	0.14	13.15	13:35:27 May 4, 2016; 84; ems	1	20.2	9.94285714285714	16.9306930693069	83.8857142857143	75.9405940594059	34.8	131.1	243.9	169.5	11.4	195.3	1.2	219	8.7	2.9	15.3	31.4	5.4	13.5	35.73
153	76	CC011/Unc	12/30/15	White	7.714285714	5	250	H-Sucrose	D12266B	5/9/16	5/2/16	5	231	76-11,2	5	19.07	0.11	16.23	09:08:55 Mar 1, 2016; 173; ems	1	26	160	250-11	7.03	21.13	0.11	18.1	13:32:49 May 4, 2016; 93; ems	1	30.2	19.2307692307692	23.2781456953642	73.3461538461539	69.9668874172185	38.46	36.75	75.15	156.15	33.75	147.15	1.11	73.5	8.925	3.1	20.8	34.1	6.5	18.8	37.08
177	90	CC030/GeniUnc	1/11/16	Agouti	7	6	257	H-Sucrose	D12266B	5/16/16	5/9/16	6	273	90-3,2	1.7	13.3	0.07	11.56	09:29:18 Mar 7, 2016; 85; ems	1	16.4	174	257-3	2.25	17.15	0.04	14.74	09:19:02 May 9, 2016; 110; ems	1	20.9	10.3658536585366	10.7655502392345	81.0975609756098	82.0574162679426	40.2	26.25	122.7	191.4	16.8	219.9	0.735	136.5	8.52	4.8	21	44.6	5.2	17.4	34.77
178	92	CC008/GeniUnc	1/3/16	Black	8.142857143	6	257	H-Sucrose	D12266B	5/16/16	5/9/16	6	279	92-8,2	2.99	16.96	0.1	14.9	09:41:38 Mar 7, 2016; 85; ems	1	21.7	175	257-8	7.68	22.34	0.15	19.02	09:21:16 May 9, 2016; 85; ems	1	32	13.778801843318	24	78.1566820276498	69.8125	39.165	131.95	128.8	96.25	32.2	258.65	0.525	101.5	8.89	0.7	30.5	54.2	NA	26.3	42.42
179	94	CC012/GeniUnc	1/6/16	Agouti	7.714285714	6	257	H-Sucrose	D12266B	5/16/16	5/9/16	6	285	94-12,2	1.68	13.56	0.13	11.54	09:14:31 Mar 8, 2016; 93; ems	1	16.5	176	257-12	2.21	14.59	0.11	12.53	09:23:05 May 9, 2016; 133; ems	1	18.1	10.1818181818182	12.2099447513812	82.1818181818182	80.6077348066298	38.7	64.8	229.5	124.2	15	132.9	1.47	117	6.81	3.6	29.5	50.8	5.9	12.1	37.2
180	95	CC032/GeniUnc	1/12/16	Agouti w/belly spot	6.857142857	6	257	H-Sucrose	D12266B	5/16/16	5/9/16	6	288	95-21,2	1.74	16.09	0.19	13.88	09:20:32 Mar 8, 2016; 94; ems	1	19.5	177	257-21	4.55	20.03	0.12	17.21	09:25:41 May 9, 2016; 85; ems	1	26.6	8.92307692307692	17.1052631578947	82.5128205128205	75.3007518796992	45.12	32.85	85.2	100.5	17.25	148.2	0.99	100.5	7.755	10.7	17.8	28.6	4.9	12.6	41.13
181	89	CC002/Unc	1/8/16	Agouti	7.428571429	6	258	H-Sucrose	D12266B	5/16/16	5/9/16	6	271	89-2,2	3.11	13.75	0.12	11.75	09:30:55 Mar 3, 2016; 85; ems	1	18.3	178	258-2	2.44	16.97	0.1	14.74	09:27:38 May 9, 2016; 111; ems	1	21.4	16.9945355191257	11.4018691588785	75.1366120218579	79.2990654205607	31.02	20.4	99.9	139.8	14.4	168.9	1.89	243	7.53	5.5	26.6	65.2	5.4	22.5	34.77
182	91	CC030/GeniUnc	1/14/16	Black	6.571428571	6	258	H-Sucrose	D12266B	5/16/16	5/9/16	6	276	91-3,2	2.07	13.45	0.07	11.55	09:35:15 Mar 7, 2016; 125; ems	1	16.4	179	258-3	1.54	16.77	0.17	14.52	09:30:01 May 9, 2016; 94; ems	1	19.8	12.6219512195122	7.77777777777778	82.0121951219512	84.6969696969697	45.24	31.2	140.1	211.5	9	176.7	1.41	153	7.83	8	16.6	35.3	4.1	15.5	33.21
183	93	CC041/TauUnc	1/10/16	Agouti w/tan belly	7.142857143	6	258	H-Sucrose	D12266B	5/16/16	5/9/16	6	282	93-10,2	1.77	16.75	0.02	14.12	09:07:49 Mar 8, 2016; 157; ems	1	20.4	180	258-10	5.38	19.95	0.1	17.1	09:32:02 May 9, 2016; 86; ems	1	27.8	8.6764705882353	19.3525179856115	82.1078431372549	71.7625899280576	49.29	94.5	376.8	205.5	20.1	162.3	1.02	96	4.41	1.6	24.5	69.1	7.5	23.1	42.45
193	101	CC036/Unc	1/16/16	White	7.3	7	262	H-Sucrose	D12266B	5/23/16	5/16/16	7	306	101-5,2	2.91	13.49	0.16	11.54	09:20:28 Mar 14, 2016; 110; ems	1	18.1	188	262-5	2.12	16.33	0.07	14.5	09:05:35 May 16, 2016; 149; ems	1	19.9	16.0773480662983	10.6532663316583	74.5303867403315	82.0603015075377	41.565	67.8	150.45	131.1	15.45	166.65	1.17	220.5	5.505	7.4	25.6	49.3	6.6	16.3	34.59
195	107	CC071/TauUnc	1/15/16	Black	7.4	7	262	H-Sucrose	D12266B	5/23/16	5/16/16	7	324	107-17,2	0.57	11.29	0.02	9.95	09:12:43 Mar 16, 2016; 93; ems	1	13.1	189	262-17	1.98	13.27	0.16	11.62	09:09:47 May 16, 2016; 87; ems	1	17	4.35114503816794	11.6470588235294	86.1832061068702	78.0588235294118	41.91	72	274.8	112.5	11.1	172.8	1.47	138	4.68	0.8	28.7	64.5	NA	16.9	43.47
254	112	CC040/TauUnc	1/25/16	Agouti	7	8	276	H-Sucrose	D12266B	5/31/16	5/24/16	8	338	112-9,2	5.26	16.15	0.19	13.69	09:28:41 Mar 21, 2016; 94; ems	1	22.8	248	276-9	7.2	17.36	0.19	14.92	11:24:12 May 25, 2016; 93; ems	1	26.3	23.0701754385965	27.3764258555133	70.8333333333333	66.0076045627376	36.33	71.7	205.8	111.9	7.5	92.7	1.17	99	7.02	6.4	23.9	30.6	6	12.1	39.6
255	113	CC041/TauUnc	1/29/16	Agouti w/tan belly	6.4	8	276	H-Sucrose	D12266B	5/31/16	5/24/16	8	341	113-10,2	0.83	14.74	0.12	12.69	09:36:33 Mar 21, 2016; 85; ems	1	17.1	249	276-10	2	16.35	0.05	14.17	11:26:25 May 25, 2016; 109; ems	1	20	4.85380116959064	10	86.1988304093567	81.75	46.515	58.95	226.5	165.15	9.15	162	1.815	121.5	3.66	2.4	15.4	26.7	4.8	8.9	42.81
256	115	CC035/Unc	1/26/16	Agouti	6.9	8	276	H-Sucrose	D12266B	5/31/16	5/24/16	8	347	115-14,2	3.9	14.48	0	12.27	09:01:08 Mar 22, 2016; 86; ems	1	19.7	250	276-14	6.15	13.58	0.09	11.25	11:28:37 May 25, 2016; 94; ems	1	20.9	19.7969543147208	29.4258373205742	73.502538071066	64.9760765550239	48.24	80.4	238.5	138.9	9	202.2	0.84	75	5.31	11.6	23.1	46.3	6.1	12.9	38.64
257	118	CC059/TauUnc	1/23/16	Agouti	7.3	8	276	H-Sucrose	D12266B	5/31/16	5/24/16	8	356	118-19,2	2.13	16.59	0.03	14.34	09:19:39 Mar 22, 2016; 110; ems	1	20.1	251	276-19	3.82	18.4	0	15.57	11:31:06 May 25, 2016; 86; ems	1	23.7	10.5970149253731	16.1181434599156	82.5373134328358	77.6371308016878	43.47	120.9	208.65	158.4	14.4	174.45	1.245	111	5.55	6.5	20.9	43.1	6.7	12.6	42.3
65	31	CC071/TauUnc	12/13/15	Black	7.1	2	220	H-Sucrose	D12266B	4/18/16	4/11/16	2	97	31-17,2	1.02	11.03	0.04	9.66	09:07:43 Feb 11, 2016; 93; ems	1	13.3	NA	NA	NA	NA	NA	NA	NA	NA	NA	7.66917293233083	NA	82.9323308270677	NA	42.6	228.9	1309.5	124.8	38.1	53.7	0.63	150	10.05	1.4	41.1	92.8	NA	32.2	NA
147	81	CC071/TauUnc	12/31/15	Black, some w/belly spots	7.571428571	5	248	H-Sucrose	D12266B	5/9/16	5/2/16	5	247	81-17,2	0.89	11.54	0.08	9.86	09:11:54 Mar 2, 2016; 93; ems	1	13.5	144	248-17	0.69	12.66	0.04	10.77	09:19:12 May 2, 2016; 97; ems	1	14.4	6.59259259259259	4.79166666666667	85.4814814814815	87.9166666666667	37.995	29.1	94.95	112.5	12.15	144.9	1.065	151.5	5.4	1.1	18.5	51.2	4.6	13.2	NA
184	96	CC063/Unc	1/10/16	White	7.142857143	6	258	H-Sucrose	D12266B	5/16/16	5/9/16	6	291	96-23,2	1.45	15.47	0.09	13.34	09:26:49 Mar 8, 2016; 85; ems	1	18.3	NA	NA	NA	NA	NA	NA	NA	NA	NA	7.92349726775956	NA	84.5355191256831	NA	NA	NA	NA	NA	NA	NA	NA	NA	NA	NA	NA	NA	NA	NA	NA
194	102	CC040/TauUnc	1/17/16	Agouti	7.1	7	262	H-Sucrose	D12266B	5/23/16	5/16/16	7	309	102-9,2	0.19	9.86	0.08	8.38	09:06:06 Mar 15, 2016; 118; ems	1	11	NA	NA	NA	NA	NA	NA	NA	NA	NA	1.72727272727273	NA	89.6363636363636	NA	34.17	21.6	198.9	96	7.5	50.1	0.9	114	7.65	1.6	25.1	34.5	3.6	12.2	NA
[truncated: 173 more columns]
