# Supplementary material for: Genetic Background Shapes Phenotypic Response to Diet for Adiposity in the Collaborative Cross
Source: Front Genet. 2021 Feb 11;11:615012. doi: 10.3389/fgene.2020.615012 (PMC7905354; doi:10.3389/fgene.2020.615012)
Supplement: Supplementary File 3 — R code, data required for generating baseline figures and calculating baseline H2 estimates, and a README file with brief descriptions of all contents within Supplementary File 3. [file Data_Sheet_3.zip › FileS3.1/FileS3_README.txt]

Welcome to FileS3!

FileS3 contains R markdown and the data required to recreate the baseline figures of this manuscript, specifically Figures 2, 3 and Supplementary Figure 3. The user will need to install the latest versions of R and R Studio to use the markdown and data as intended. We recommend keeping all the contents in FileS3 exactly where they are to reduce potential hiccups when running the code.

Here is a brief description of the data and markdown files:
- CCDiet_MasterPhenotypeFile_genetics.csv: master phenotype file that contains phenotype data for each mouse; column names are formatted to be R-friendly
- CCDiet_MasterPhenotypeFileKey_genetics.csv: a "key" that provides descriptions of the data contained in each column of the master phenotype file
- BaselinePhenosStats.csv: summary statistics calculated for baseline phenotypes generated by the code in BaselineStats.Rmd; used directly for making figures

- FrontiersBaselineFigs.Rmd: R markdown file used to generate baseline figures
- BaselineStats.Rmd: R markdown file used to calculate summary statistics and run ANOVA on baseline phenotype data

- H2calculations folder: contains input data and R markdown for calculating baseline broad sense heritability
	- BaselineH2.Rmd: R markdown file used to calculate broad sense heritability
	- BaselineLM2020_pvals.csv: ANOVA results generated by code in BaselineStats.Rmd; 	  input data used in BaselineH2.Rmd
	- BasePhenoDataTypeKey.csv: a "joining" key used in BaselineH2.Rmd; required for 	  appropriate output of heritability table (results)
	- BaselineH2_newlabs.csv: heritability results used for generating heritability 	  figure, output of BaselineH2.Rmd; cosmetic text formatting done in Excel
