# Supplementary material for: Genetic Background Shapes Phenotypic Response to Diet for Adiposity in the Collaborative Cross
Source: Front Genet. 2021 Feb 11;11:615012. doi: 10.3389/fgene.2020.615012 (PMC7905354; doi:10.3389/fgene.2020.615012)
Supplement: Supplementary File 4 — R code, data required for generating post-diet figures and calculating post-diet H2 estimates, and a README file with brief descriptions of all contents within Supplementary File 4. [file Data_Sheet_4.zip]

Archive with 83 entries (70 files):
- FileS4.1/
- FileS4.1/PostdietStrainDietStats.csv
- __MACOSX/
- __MACOSX/FileS4.1/
- __MACOSX/FileS4.1/._PostdietStrainDietStats.csv
- FileS4.1/.DS_Store
- __MACOSX/FileS4.1/._.DS_Store
- FileS4.1/FrontiersPostdietFigs.Rmd
- __MACOSX/FileS4.1/._FrontiersPostdietFigs.Rmd
- FileS4.1/PostdietStats.Rmd
- __MACOSX/FileS4.1/._PostdietStats.Rmd
- FileS4.1/FileS4_README.txt
- __MACOSX/FileS4.1/._FileS4_README.txt
- FileS4.1/HedgesG_newLabs.csv
- __MACOSX/FileS4.1/._HedgesG_newLabs.csv
- FileS4.1/PostdietH2calc/
- FileS4.1/PostdietH2calc/CCDietPostdietAllFull_H2_2020.csv
- __MACOSX/FileS4.1/PostdietH2calc/
- __MACOSX/FileS4.1/PostdietH2calc/._CCDietPostdietAllFull_H2_2020.csv
- FileS4.1/PostdietH2calc/FullMod/
- FileS4.1/PostdietH2calc/FullMod/CCDiet_PostdietLM_AllMice_full.Rmd
- __MACOSX/FileS4.1/PostdietH2calc/FullMod/
- __MACOSX/FileS4.1/PostdietH2calc/FullMod/._CCDiet_PostdietLM_AllMice_full.Rmd
- FileS4.1/PostdietH2calc/FullMod/CCDiet_All_LMfull_modelSummary.csv
- __MACOSX/FileS4.1/PostdietH2calc/FullMod/._CCDiet_All_LMfull_modelSummary.csv
- FileS4.1/PostdietH2calc/FullMod/AllFull_PhenoDataTypeKey.csv
- __MACOSX/FileS4.1/PostdietH2calc/FullMod/._AllFull_PhenoDataTypeKey.csv
- FileS4.1/PostdietH2calc/FullMod/CCDiet_All_LMfull_pvals.csv
- __MACOSX/FileS4.1/PostdietH2calc/FullMod/._CCDiet_All_LMfull_pvals.csv
- __MACOSX/FileS4.1/PostdietH2calc/._FullMod
- FileS4.1/PostdietH2calc/.DS_Store
- __MACOSX/FileS4.1/PostdietH2calc/._.DS_Store
- FileS4.1/PostdietH2calc/PartialMod/
- FileS4.1/PostdietH2calc/PartialMod/CCDiet_All_LMpartial_modelSummary.csv
- __MACOSX/FileS4.1/PostdietH2calc/PartialMod/
- __MACOSX/FileS4.1/PostdietH2calc/PartialMod/._CCDiet_All_LMpartial_modelSummary.csv
- FileS4.1/PostdietH2calc/PartialMod/CCDiet_PostdietLM_AllMice_partial.Rmd
- __MACOSX/FileS4.1/PostdietH2calc/PartialMod/._CCDiet_PostdietLM_AllMice_partial.Rmd
- FileS4.1/PostdietH2calc/PartialMod/AllPartial_PhenoDataTypeKey.csv
- __MACOSX/FileS4.1/PostdietH2calc/PartialMod/._AllPartial_PhenoDataTypeKey.csv
- FileS4.1/PostdietH2calc/PartialMod/CCDiet_All_LMpartial_pvals.csv
- __MACOSX/FileS4.1/PostdietH2calc/PartialMod/._CCDiet_All_LMpartial_pvals.csv
- __MACOSX/FileS4.1/PostdietH2calc/._PartialMod
- FileS4.1/PostdietH2calc/HP_Mod/
- FileS4.1/PostdietH2calc/HP_Mod/.DS_Store
- __MACOSX/FileS4.1/PostdietH2calc/HP_Mod/
- __MACOSX/FileS4.1/PostdietH2calc/HP_Mod/._.DS_Store
- FileS4.1/PostdietH2calc/HP_Mod/CCDiet_PostdietLM_HP.Rmd
- __MACOSX/FileS4.1/PostdietH2calc/HP_Mod/._CCDiet_PostdietLM_HP.Rmd
- FileS4.1/PostdietH2calc/HP_Mod/HP_PhenoDataTypeKey2020.csv
- __MACOSX/FileS4.1/PostdietH2calc/HP_Mod/._HP_PhenoDataTypeKey2020.csv
- FileS4.1/PostdietH2calc/HP_Mod/CCDiet_PostdietH2_HP.Rmd
- __MACOSX/FileS4.1/PostdietH2calc/HP_Mod/._CCDiet_PostdietH2_HP.Rmd
- FileS4.1/PostdietH2calc/HP_Mod/CCDiet_HP_LM2020_modelSummary.csv
- __MACOSX/FileS4.1/PostdietH2calc/HP_Mod/._CCDiet_HP_LM2020_modelSummary.csv
- FileS4.1/PostdietH2calc/HP_Mod/CCDietPostdietHP_H2_2020.csv
- __MACOSX/FileS4.1/PostdietH2calc/HP_Mod/._CCDietPostdietHP_H2_2020.csv
- FileS4.1/PostdietH2calc/HP_Mod/CCDiet_HP_LM2020_pvals.csv
- __MACOSX/FileS4.1/PostdietH2calc/HP_Mod/._CCDiet_HP_LM2020_pvals.csv
- __MACOSX/FileS4.1/PostdietH2calc/._HP_Mod
- FileS4.1/PostdietH2calc/HS_Mod/
- FileS4.1/PostdietH2calc/HS_Mod/CCDiet_HS_LM2020_pvals.csv
- __MACOSX/FileS4.1/PostdietH2calc/HS_Mod/
- __MACOSX/FileS4.1/PostdietH2calc/HS_Mod/._CCDiet_HS_LM2020_pvals.csv
- FileS4.1/PostdietH2calc/HS_Mod/.DS_Store
- __MACOSX/FileS4.1/PostdietH2calc/HS_Mod/._.DS_Store
- FileS4.1/PostdietH2calc/HS_Mod/CCDiet_PostdietLM_HS.Rmd
- __MACOSX/FileS4.1/PostdietH2calc/HS_Mod/._CCDiet_PostdietLM_HS.Rmd
- FileS4.1/PostdietH2calc/HS_Mod/CCDiet_PostdietH2_HS.Rmd
- __MACOSX/FileS4.1/PostdietH2calc/HS_Mod/._CCDiet_PostdietH2_HS.Rmd
- FileS4.1/PostdietH2calc/HS_Mod/HS_PhenoDataTypeKey2020.csv
- __MACOSX/FileS4.1/PostdietH2calc/HS_Mod/._HS_PhenoDataTypeKey2020.csv
- FileS4.1/PostdietH2calc/HS_Mod/CCDietPostdietHS_H2_2020.csv
- __MACOSX/FileS4.1/PostdietH2calc/HS_Mod/._CCDietPostdietHS_H2_2020.csv
- FileS4.1/PostdietH2calc/HS_Mod/CCDiet_HS_LM2020_modelSummary.csv
- __MACOSX/FileS4.1/PostdietH2calc/HS_Mod/._CCDiet_HS_LM2020_modelSummary.csv
- __MACOSX/FileS4.1/PostdietH2calc/._HS_Mod
- FileS4.1/PostdietH2calc/CCDietPostdietAllPartial_H2_2020.csv
- __MACOSX/FileS4.1/PostdietH2calc/._CCDietPostdietAllPartial_H2_2020.csv
- FileS4.1/PostdietH2calc/CCDiet_PostdietAll_H2.Rmd
- __MACOSX/FileS4.1/PostdietH2calc/._CCDiet_PostdietAll_H2.Rmd
- __MACOSX/FileS4.1/._PostdietH2calc
- __MACOSX/._FileS4.1
