# Supplementary material for: Genetic Background Shapes Phenotypic Response to Diet for Adiposity in the Collaborative Cross
Source: Front Genet. 2021 Feb 11;11:615012. doi: 10.3389/fgene.2020.615012 (PMC7905354; doi:10.3389/fgene.2020.615012)
Supplement: Supplementary File 4 — R code, data required for generating post-diet figures and calculating post-diet H2 estimates, and a README file with brief descriptions of all contents within Supplementary File 4. [file Data_Sheet_4.zip › FileS4.1/PostdietStrainDietStats.csv]

CC_Strain	Experimental_Diet	Phenotype	Mean	Median	SD	SE	Min	Max	Range
CC001/Unc	H-Protein	Postdiet_ALB2	38.496	38.19	2.208354591	0.987606197	35.28	40.68	5.4
CC002/Unc	H-Protein	Postdiet_ALB2	32.89	34.895	4.781708638	2.138445113	25.08	37.23	12.15
CC004/TauUnc	H-Protein	Postdiet_ALB2	38.5742	40.26	4.961559553	2.218876887	33.136	43.86	10.724
CC006/TauUnc	H-Protein	Postdiet_ALB2	38.52	37.635	2.478346223	1.239173111	36.69	42.12	5.43
CC008/GeniUnc	H-Protein	Postdiet_ALB2	38.8575	37.41	7.134004836	3.567002418	31.83	48.78	16.95
CC011/Unc	H-Protein	Postdiet_ALB2	34.3264	36.51	5.320255144	2.379290432	24.87	37.68	12.81
CC012/GeniUnc	H-Protein	Postdiet_ALB2	40.305	40.62	3.137726087	1.403233765	35.265	43.56	8.295
CC019/TauUnc	H-Protein	Postdiet_ALB2	35.457	35.16	2.655432168	1.187545368	32.28	38.55	6.27
CC024/GeniUnc	H-Protein	Postdiet_ALB2	35.4	35.4	2.545584412	1.8	33.6	37.2	3.6
CC027/GeniUnc	H-Protein	Postdiet_ALB2	37.3998	37.485	2.180161737	0.974997969	34.314	40.32	6.006
CC028/GeniUnc	H-Protein	Postdiet_ALB2	33.1575	33.315	1.267980678	0.633990339	31.605	34.395	2.79
CC030/GeniUnc	H-Protein	Postdiet_ALB2	35.205	36.18	2.151598243	0.962223986	32.88	37.08	4.2
CC032/GeniUnc	H-Protein	Postdiet_ALB2	38.715	41.61	6.98975858	3.125915066	26.25	42.75	16.5
CC035/Unc	H-Protein	Postdiet_ALB2	42.03	43.41	2.752898473	1.231133624	38.4	44.43	6.03
CC036/Unc	H-Protein	Postdiet_ALB2	32.1825	31.02	5.685844264	2.542786857	26.79	39.9	13.11
CC037/TauUnc	H-Protein	Postdiet_ALB2	38.64	40.2	2.496227153	1.11634672	35.01	40.68	5.67
CC040/TauUnc	H-Protein	Postdiet_ALB2	34.758	36.63	4.626258748	2.068925808	27	38.55	11.55
CC041/TauUnc	H-Protein	Postdiet_ALB2	42.216	41.76	4.885138688	2.184700437	37.95	50.43	12.48
CC045/GeniUnc	H-Protein	Postdiet_ALB2	34.39875	34.68	3.403366899	1.70168345	30.285	37.95	7.665
CC059/TauUnc	H-Protein	Postdiet_ALB2	39.489	38.76	3.273947159	1.46415368	36.57	44.58	8.01
CC063/Unc	H-Protein	Postdiet_ALB2	38.95	37.74	2.147952513	1.073976257	37.68	41.43	3.75
CC071/TauUnc	H-Protein	Postdiet_ALB2	38.277	37.65	2.61478871	1.169369061	35.7	42	6.3
CC001/Unc	H-Sucrose	Postdiet_ALB2	39.183	40.005	3.151685263	1.409476499	34.65	42.33	7.68
CC002/Unc	H-Sucrose	Postdiet_ALB2	34.158	34.77	1.843548209	0.824459823	31.11	35.67	4.56
CC004/TauUnc	H-Sucrose	Postdiet_ALB2	37.498	38.1	3.48575243	1.558875877	31.53	40.35	8.82
CC006/TauUnc	H-Sucrose	Postdiet_ALB2	36.825	36.96	1.750399954	0.875199977	34.56	38.82	4.26
CC008/GeniUnc	H-Sucrose	Postdiet_ALB2	43.695	42.09	3.464664486	1.732332243	41.73	48.87	7.14
CC011/Unc	H-Sucrose	Postdiet_ALB2	37.83	38.01	1.133865071	0.507079875	36.3	38.91	2.61
CC012/GeniUnc	H-Sucrose	Postdiet_ALB2	34.884	36.39	2.484336934	1.111029253	31.98	37.2	5.22
CC019/TauUnc	H-Sucrose	Postdiet_ALB2	35.772	36.3	2.270566009	1.015427989	31.89	37.8	5.91
CC024/GeniUnc	H-Sucrose	Postdiet_ALB2	35.6925	35.6925	7.541293821	5.3325	30.36	41.025	10.665
CC027/GeniUnc	H-Sucrose	Postdiet_ALB2	37.992	38.49	3.552347111	1.588657924	33.48	41.7	8.22
CC028/GeniUnc	H-Sucrose	Postdiet_ALB2	33.16875	35.3625	5.25664401	2.628322005	25.35	36.6	11.25
CC030/GeniUnc	H-Sucrose	Postdiet_ALB2	34.748	34.77	1.504150923	0.672676743	33.21	36.72	3.51
CC032/GeniUnc	H-Sucrose	Postdiet_ALB2	41.463	41.13	1.466874228	0.656006098	40.02	43.125	3.105
CC035/Unc	H-Sucrose	Postdiet_ALB2	42.018	41.61	2.506625221	1.120996878	38.64	45.57	6.93
CC036/Unc	H-Sucrose	Postdiet_ALB2	32.502	34.59	5.594199675	2.50180215	25.5	38.82	13.32
CC037/TauUnc	H-Sucrose	Postdiet_ALB2	35.448	35.67	1.625767511	0.727065334	33.54	37.47	3.93
CC040/TauUnc	H-Sucrose	Postdiet_ALB2	38.28	38.505	4.040173264	1.806820412	33.24	42.87	9.63
CC041/TauUnc	H-Sucrose	Postdiet_ALB2	41.446	42.33	1.874681306	0.838382967	38.22	42.81	4.59
CC045/GeniUnc	H-Sucrose	Postdiet_ALB2	35.04375	36.405	3.277797469	1.638898735	30.225	37.14	6.915
CC059/TauUnc	H-Sucrose	Postdiet_ALB2	42.336	41.94	2.94372086	1.31647199	38.925	47.04	8.115
CC063/Unc	H-Sucrose	Postdiet_ALB2	39.695	39.96	1.376762507	0.688381253	38.205	40.92	2.715
CC071/TauUnc	H-Sucrose	Postdiet_ALB2	39.025	38.085	4.057502311	1.814570197	35.52	43.47	7.95
CC001/Unc	H-Protein	Postdiet_ALTPL	61.98	62.1	9.800867309	4.383081108	48.6	72.9	24.3
CC002/Unc	H-Protein	Postdiet_ALTPL	51.01	41.1	19.25929646	8.613019215	35.4	80.1	44.7
CC004/TauUnc	H-Protein	Postdiet_ALTPL	35.362	33.45	6.148025699	2.749480678	30	45.3	15.3
CC006/TauUnc	H-Protein	Postdiet_ALTPL	97.6125	104.325	22.2504073	11.12520365	66.6	115.2	48.6
CC008/GeniUnc	H-Protein	Postdiet_ALTPL	51.45	40.5	27.63530351	13.81765175	32.4	92.4	60
CC011/Unc	H-Protein	Postdiet_ALTPL	36.644	29.1	15.02120767	6.717688293	23.7	54.3	30.6
CC012/GeniUnc	H-Protein	Postdiet_ALTPL	63.24	60.3	15.55580278	6.95676649	46.2	86.7	40.5
CC019/TauUnc	H-Protein	Postdiet_ALTPL	74.37	34.2	90.11482675	40.30057568	22.5	234.75	212.25
CC024/GeniUnc	H-Protein	Postdiet_ALTPL	55.35	55.35	33.30472939	23.55	31.8	78.9	47.1
CC027/GeniUnc	H-Protein	Postdiet_ALTPL	118.08	102.9	67.43083123	30.15598448	49.2	196.2	147
CC028/GeniUnc	H-Protein	Postdiet_ALTPL	43.575	42.9	10.72298932	5.361494661	34.2	54.3	20.1
CC030/GeniUnc	H-Protein	Postdiet_ALTPL	38.55	36.75	16.67025795	7.455165994	21.6	63.9	42.3
CC032/GeniUnc	H-Protein	Postdiet_ALTPL	37.92	39	6.608857693	2.955571011	28.5	46.2	17.7
CC035/Unc	H-Protein	Postdiet_ALTPL	83.28	61.5	47.51454514	21.24915057	48.6	164.1	115.5
CC036/Unc	H-Protein	Postdiet_ALTPL	36.975	36.75	8.242724064	3.686258266	29.7	44.7	15
CC037/TauUnc	H-Protein	Postdiet_ALTPL	51.72	42.9	30.86546614	13.80345609	21	102.6	81.6
CC040/TauUnc	H-Protein	Postdiet_ALTPL	108.36	67.8	89.53263651	40.04021229	28.8	235.5	206.7
CC041/TauUnc	H-Protein	Postdiet_ALTPL	64.14	43.8	39.31053294	17.58020478	27.6	124.2	96.6
CC045/GeniUnc	H-Protein	Postdiet_ALTPL	48.75	45.75	6.514215225	3.257107613	45	58.5	13.5
CC059/TauUnc	H-Protein	Postdiet_ALTPL	46.92	41.7	8.96643742	4.009912717	39.6	57	17.4
CC063/Unc	H-Protein	Postdiet_ALTPL	174.5	142.2	72.37423575	36.18711787	123.9	257.4	133.5
CC071/TauUnc	H-Protein	Postdiet_ALTPL	44.76	36.3	19.30215014	8.632183965	33	78.9	45.9
CC001/Unc	H-Sucrose	Postdiet_ALTPL	71.55	47.4	37.84669735	16.9255576	41.7	120.9	79.2
CC002/Unc	H-Sucrose	Postdiet_ALTPL	63.66	69.9	37.45040721	16.74833126	24.3	113.4	89.1
CC004/TauUnc	H-Sucrose	Postdiet_ALTPL	76.97	78.4	38.22619521	17.0952742	29.4	120.15	90.75
CC006/TauUnc	H-Sucrose	Postdiet_ALTPL	82.5	68.7	53.47354486	26.73677243	34.2	158.4	124.2
CC008/GeniUnc	H-Sucrose	Postdiet_ALTPL	58.35	46.05	27.16449889	13.58224945	42.3	99	56.7
CC011/Unc	H-Sucrose	Postdiet_ALTPL	35.1	38.1	9.911357122	4.432493655	20.4	44.1	23.7
CC012/GeniUnc	H-Sucrose	Postdiet_ALTPL	49.65	44.7	11.32177106	5.063249944	39.9	68.7	28.8
CC019/TauUnc	H-Sucrose	Postdiet_ALTPL	54.39	38.4	45.13175711	20.18353537	22.5	133.5	111
CC024/GeniUnc	H-Sucrose	Postdiet_ALTPL	59.1	59.1	2.545584412	1.8	57.3	60.9	3.6
CC027/GeniUnc	H-Sucrose	Postdiet_ALTPL	85.38	44.1	93.30062701	41.72530887	36	252	216
CC028/GeniUnc	H-Sucrose	Postdiet_ALTPL	90.9375	66.45	82.93904765	41.46952382	25.65	205.2	179.55
CC030/GeniUnc	H-Sucrose	Postdiet_ALTPL	28.176	31.5	7.49358926	3.351234996	19.5	36.48	16.98
CC032/GeniUnc	H-Sucrose	Postdiet_ALTPL	40.02	34.2	10.61635531	4.747778428	33	57.9	24.9
CC035/Unc	H-Sucrose	Postdiet_ALTPL	43.62	36.9	13.09492268	5.856227455	32.1	64.8	32.7
CC036/Unc	H-Sucrose	Postdiet_ALTPL	32.19	25.05	17.27072668	7.723703775	20.7	62.4	41.7
CC037/TauUnc	H-Sucrose	Postdiet_ALTPL	79.65	29.25	101.9506866	45.59373312	21.9	259.5	237.6
CC040/TauUnc	H-Sucrose	Postdiet_ALTPL	64.125	42.6	46.72197021	20.89470029	37.2	134.1	96.9
CC041/TauUnc	H-Sucrose	Postdiet_ALTPL	41.76	33	30.44475324	13.61530756	23.1	95.4	72.3
CC045/GeniUnc	H-Sucrose	Postdiet_ALTPL	106.4625	62.025	97.8563009	48.92815045	48.9	252.9	204
CC059/TauUnc	H-Sucrose	Postdiet_ALTPL	69.81	63.9	25.91520789	11.5896333	43.2	108.6	65.4
CC063/Unc	H-Sucrose	Postdiet_ALTPL	87.6	91.5	44.67784686	22.33892343	41.1	130.2	89.1
CC071/TauUnc	H-Sucrose	Postdiet_ALTPL	140.85	66.45	140.3180049	62.75211949	53.4	302.7	249.3
CC001/Unc	H-Protein	Postdiet_ASTPL	218.1	225.9	90.59900662	40.5171075	108.9	346.5	237.6
CC002/Unc	H-Protein	Postdiet_ASTPL	214.09	170.45	150.241058	67.18984373	93.3	468.9	375.6
CC004/TauUnc	H-Protein	Postdiet_ASTPL	161.426	112.48	125.484656	56.11844417	76.35	383.7	307.35
CC006/TauUnc	H-Protein	Postdiet_ASTPL	222.15	217.2	63.31326875	31.65663438	160.8	293.4	132.6
CC008/GeniUnc	H-Protein	Postdiet_ASTPL	118.35	90.3	62.04345252	31.02172626	81.6	211.2	129.6
CC011/Unc	H-Protein	Postdiet_ASTPL	146.164	133.2	63.81935819	28.54088464	83.4	250.2	166.8
CC012/GeniUnc	H-Protein	Postdiet_ASTPL	208.23	195.6	48.05556159	21.49110048	165	289.65	124.65
CC019/TauUnc	H-Protein	Postdiet_ASTPL	249.48	179.7	203.599084	91.05227839	105	605.4	500.4
CC024/GeniUnc	H-Protein	Postdiet_ASTPL	183.45	183.45	82.0950973	58.05	125.4	241.5	116.1
CC027/GeniUnc	H-Protein	Postdiet_ASTPL	405.202	278.4	257.7704677	115.2784577	225.6	852.26	626.66
CC028/GeniUnc	H-Protein	Postdiet_ASTPL	180.4125	147	89.05363903	44.52681952	117.3	310.35	193.05
CC030/GeniUnc	H-Protein	Postdiet_ASTPL	150.96	155.4	28.5610399	12.77288534	119.4	180.9	61.5
CC032/GeniUnc	H-Protein	Postdiet_ASTPL	114.96	114.6	22.89689935	10.23980469	88.8	151.2	62.4
CC035/Unc	H-Protein	Postdiet_ASTPL	216.9	153.3	102.5330922	45.85419283	136.5	365.4	228.9
CC036/Unc	H-Protein	Postdiet_ASTPL	180.6	127.65	145.7079957	65.16259663	72	395.1	323.1
CC037/TauUnc	H-Protein	Postdiet_ASTPL	214.38	193.2	86.29331956	38.59154571	106.2	342.3	236.1
CC040/TauUnc	H-Protein	Postdiet_ASTPL	345.84	289.5	208.3843276	93.1923044	131.7	585	453.3
CC041/TauUnc	H-Protein	Postdiet_ASTPL	195.24	136.8	135.6176537	60.65005853	101.4	433.8	332.4
CC045/GeniUnc	H-Protein	Postdiet_ASTPL	197.2125	206.925	25.89151647	12.94575823	159.9	215.1	55.2
CC059/TauUnc	H-Protein	Postdiet_ASTPL	199.74	199.8	39.68933106	17.74960845	156.3	261.3	105
CC063/Unc	H-Protein	Postdiet_ASTPL	520.4	480.9	165.1320381	82.56601904	378.6	701.7	323.1
CC071/TauUnc	H-Protein	Postdiet_ASTPL	200.1	146.1	154.8138075	69.2348395	106.2	473.1	366.9
CC001/Unc	H-Sucrose	Postdiet_ASTPL	172.98	150.6	98.81291414	44.19047861	89.4	342.6	253.2
CC002/Unc	H-Sucrose	Postdiet_ASTPL	128.04	113.25	50.56186063	22.61195149	79.05	192.3	113.25
CC004/TauUnc	H-Sucrose	Postdiet_ASTPL	166.38	153	74.60214977	33.36309563	76.8	266.4	189.6
CC006/TauUnc	H-Sucrose	Postdiet_ASTPL	202.95	184.65	97.14149474	48.57074737	122.1	320.4	198.3
CC008/GeniUnc	H-Sucrose	Postdiet_ASTPL	138	148.65	53.56211348	26.78105674	66.9	187.8	120.9
CC011/Unc	H-Sucrose	Postdiet_ASTPL	84.24	75.9	30.14619379	13.48178772	56.1	132.6	76.5
CC012/GeniUnc	H-Sucrose	Postdiet_ASTPL	169.26	174	46.10317776	20.61796789	108.9	234.9	126
CC019/TauUnc	H-Sucrose	Postdiet_ASTPL	244.08	177	154.573468	69.12735638	102	453	351
CC024/GeniUnc	H-Sucrose	Postdiet_ASTPL	392.55	392.55	370.1704	261.75	130.8	654.3	523.5
CC027/GeniUnc	H-Sucrose	Postdiet_ASTPL	293.82	157.2	264.4358845	118.2593227	108.9	743.4	634.5
CC028/GeniUnc	H-Sucrose	Postdiet_ASTPL	286.8375	164.1	284.6251318	142.3125659	109.35	709.8	600.45
CC030/GeniUnc	H-Sucrose	Postdiet_ASTPL	210.188	158.1	101.8680015	45.5567552	112.8	332.1	219.3
CC032/GeniUnc	H-Sucrose	Postdiet_ASTPL	153.51	119.4	67.5236292	30.19748499	105.75	269.4	163.65
CC035/Unc	H-Sucrose	Postdiet_ASTPL	167.34	141	51.72386296	23.13161473	128.7	252.6	123.9
CC036/Unc	H-Sucrose	Postdiet_ASTPL	129.15	93	75.60535695	33.81174352	70.5	256.5	186
CC037/TauUnc	H-Sucrose	Postdiet_ASTPL	260.28	144.9	214.9507432	96.12889472	97.5	593.1	495.6
CC040/TauUnc	H-Sucrose	Postdiet_ASTPL	250.05	166.35	198.5861778	88.81043858	121.8	545.7	423.9
CC041/TauUnc	H-Sucrose	Postdiet_ASTPL	105.276	106.5	27.57901158	12.33370893	77.7	144.9	67.2
CC045/GeniUnc	H-Sucrose	Postdiet_ASTPL	275.625	273.375	50.11623988	25.05811994	231.15	324.6	93.45
CC059/TauUnc	H-Sucrose	Postdiet_ASTPL	276.69	185.4	197.5363207	88.34092823	113.1	596.1	483
CC063/Unc	H-Sucrose	Postdiet_ASTPL	255.9	255	50.55600854	25.27800427	205.8	306.9	101.1
CC071/TauUnc	H-Sucrose	Postdiet_ASTPL	271.8	189.6	223.7276022	100.0540254	100.8	525	424.2
CC001/Unc	H-Protein	Postdiet_CHOL2	118.02	120.9	6.750333325	3.018840837	109.2	126	16.8
CC002/Unc	H-Protein	Postdiet_CHOL2	133.12	137.7	16.39621145	7.332608676	113.75	155.1	41.35
CC004/TauUnc	H-Protein	Postdiet_CHOL2	85.524	84	11.22750551	5.021093108	76.5	104.4	27.9
CC006/TauUnc	H-Protein	Postdiet_CHOL2	156.6375	172.875	35.07143603	17.53571801	104.1	176.7	72.6
CC008/GeniUnc	H-Protein	Postdiet_CHOL2	81.525	72.6	19.10817888	9.554089439	70.8	110.1	39.3
CC011/Unc	H-Protein	Postdiet_CHOL2	137.092	142.2	18.02524119	8.061132923	107.7	156.3	48.6
CC012/GeniUnc	H-Protein	Postdiet_CHOL2	108.9	102	11.5782123	5.177933951	98.1	124.5	26.4
CC019/TauUnc	H-Protein	Postdiet_CHOL2	91.8	90.3	8.155366331	3.6471907	80.7	102.3	21.6
CC024/GeniUnc	H-Protein	Postdiet_CHOL2	73.05	73.05	9.545941546	6.75	66.3	79.8	13.5
CC027/GeniUnc	H-Protein	Postdiet_CHOL2	133.63	128.85	20.75902213	9.283716928	112.2	167.7	55.5
CC028/GeniUnc	H-Protein	Postdiet_CHOL2	99.45	100.2	18.87021463	9.435107313	81.15	116.25	35.1
CC030/GeniUnc	H-Protein	Postdiet_CHOL2	153.09	154.8	5.260275658	2.35246679	146.85	159.9	13.05
CC032/GeniUnc	H-Protein	Postdiet_CHOL2	98.64	105.6	20.16191955	9.016684535	64.8	113.4	48.6
CC035/Unc	H-Protein	Postdiet_CHOL2	111.6	108	17.39094592	7.777467454	94.5	141	46.5
CC036/Unc	H-Protein	Postdiet_CHOL2	126	120.15	32.428691	14.5025515	98.7	165	66.3
CC037/TauUnc	H-Protein	Postdiet_CHOL2	101.52	83.4	39.4728641	17.65280148	78	171.6	93.6
CC040/TauUnc	H-Protein	Postdiet_CHOL2	103.38	99.3	24.27368946	10.85552394	71.1	136.5	65.4
CC041/TauUnc	H-Protein	Postdiet_CHOL2	146.88	147.6	40.29872206	18.02213639	86.4	199.5	113.1
CC045/GeniUnc	H-Protein	Postdiet_CHOL2	111.825	112.8	11.34757683	5.673788417	97.05	124.65	27.6
CC059/TauUnc	H-Protein	Postdiet_CHOL2	119.16	116.4	11.64487012	5.207744233	108	138.9	30.9
CC063/Unc	H-Protein	Postdiet_CHOL2	91.4	96	9.842255839	4.921127919	80.1	98.1	18
CC071/TauUnc	H-Protein	Postdiet_CHOL2	115.98	119.4	18.38170286	8.220547427	97.5	143.1	45.6
CC001/Unc	H-Sucrose	Postdiet_CHOL2	157.17	150.9	16.5695353	7.410121456	138.3	175.2	36.9
CC002/Unc	H-Sucrose	Postdiet_CHOL2	134.64	132.75	12.14564737	5.431698629	121.35	147.3	25.95
CC004/TauUnc	H-Sucrose	Postdiet_CHOL2	110.21	111	27.06465407	12.10368126	79.45	137.4	57.95
CC006/TauUnc	H-Sucrose	Postdiet_CHOL2	208.8	210.45	19.12955828	9.56477914	188.7	225.6	36.9
CC008/GeniUnc	H-Sucrose	Postdiet_CHOL2	124.575	124.2	13.68073463	6.840367315	108.3	141.6	33.3
CC011/Unc	H-Sucrose	Postdiet_CHOL2	188.94	177.9	24.20295437	10.82389024	170.4	228.9	58.5
CC012/GeniUnc	H-Sucrose	Postdiet_CHOL2	103.02	102	7.242375301	3.238888698	93.3	113.4	20.1
CC019/TauUnc	H-Sucrose	Postdiet_CHOL2	125.79	122.1	9.510283907	4.25312826	115.95	138.9	22.95
CC024/GeniUnc	H-Sucrose	Postdiet_CHOL2	82.8	82.8	28.00142853	19.8	63	102.6	39.6
CC027/GeniUnc	H-Sucrose	Postdiet_CHOL2	164.58	155.1	29.70196963	13.28312463	129.6	205.5	75.9
CC028/GeniUnc	H-Sucrose	Postdiet_CHOL2	108.7125	107.25	12.88334681	6.441673404	95.55	124.8	29.25
CC030/GeniUnc	H-Sucrose	Postdiet_CHOL2	171.432	164.7	16.46687949	7.364212382	152.4	189.3	36.9
CC032/GeniUnc	H-Sucrose	Postdiet_CHOL2	127.98	139.2	26.21320278	11.72290066	93	153	60
CC035/Unc	H-Sucrose	Postdiet_CHOL2	133.8	131.4	10.74150827	4.803748536	121.8	151.2	29.4
CC036/Unc	H-Sucrose	Postdiet_CHOL2	141.21	146.7	21.55975417	9.641815182	104.4	161.55	57.15
CC037/TauUnc	H-Sucrose	Postdiet_CHOL2	105.15	96.75	21.00482088	9.393641466	87.9	140.4	52.5
CC040/TauUnc	H-Sucrose	Postdiet_CHOL2	126.825	121.95	11.95836527	5.34794353	118.8	144.6	25.8
CC041/TauUnc	H-Sucrose	Postdiet_CHOL2	182.048	185.1	15.73342048	7.036199542	164.4	204.9	40.5
CC045/GeniUnc	H-Sucrose	Postdiet_CHOL2	132.1125	126.375	20.38653048	10.19326524	115.2	160.5	45.3
CC059/TauUnc	H-Sucrose	Postdiet_CHOL2	152.67	150.9	10.04238517	4.491091181	139.35	163.8	24.45
CC063/Unc	H-Sucrose	Postdiet_CHOL2	110.15	114.3	10.60271192	5.301355959	98.1	118.05	19.95
CC071/TauUnc	H-Sucrose	Postdiet_CHOL2	126.1	124.5	11.18615215	5.002599324	115.8	138	22.2
CC001/Unc	H-Protein	Postdiet_CRE2	17.04	15.6	4.021566859	1.798499374	12.3	22.2	9.9
CC002/Unc	H-Protein	Postdiet_CRE2	19.84	18.3	5.547679695	2.480997783	14.85	27.6	12.75
CC004/TauUnc	H-Protein	Postdiet_CRE2	16.816	14.7	4.655134799	2.081839571	12.9	24.6	11.7
CC006/TauUnc	H-Protein	Postdiet_CRE2	18	17.1	5.388877434	2.694438717	12.6	25.2	12.6
CC008/GeniUnc	H-Protein	Postdiet_CRE2	18.525	17.1	5.824302533	2.912151267	13.8	26.1	12.3
CC011/Unc	H-Protein	Postdiet_CRE2	14.96	14.1	4.789885176	2.142101772	9.6	20.8	11.2
CC012/GeniUnc	H-Protein	Postdiet_CRE2	23.34	22.8	5.035176263	2.251799281	15.9	29.1	13.2
CC019/TauUnc	H-Protein	Postdiet_CRE2	17.55	18	2.214723459	0.990454441	15	20.25	5.25
CC024/GeniUnc	H-Protein	Postdiet_CRE2	17.1	17.1	3.818376618	2.7	14.4	19.8	5.4
CC027/GeniUnc	H-Protein	Postdiet_CRE2	26.926	25.5	9.800733646	4.383021332	17.4	43.43	26.03
CC028/GeniUnc	H-Protein	Postdiet_CRE2	15.375	15.6	4.783565616	2.391782808	9.3	21	11.7
CC030/GeniUnc	H-Protein	Postdiet_CRE2	17.22	14.7	6.186840874	2.766839352	11.1	26.1	15
CC032/GeniUnc	H-Protein	Postdiet_CRE2	13.71	14.55	4.305287447	1.925383079	7.8	18.6	10.8
CC035/Unc	H-Protein	Postdiet_CRE2	20.34	22.2	5.292258497	2.366769951	11.1	24	12.9
CC036/Unc	H-Protein	Postdiet_CRE2	14.325	10.8	9.932899879	4.442127868	6.9	28.8	21.9
CC037/TauUnc	H-Protein	Postdiet_CRE2	16.14	16.5	2.777228835	1.242014493	12.6	20.1	7.5
CC040/TauUnc	H-Protein	Postdiet_CRE2	23.4	21.6	9.069729875	4.056106507	16.2	39	22.8
CC041/TauUnc	H-Protein	Postdiet_CRE2	16.5	11.4	12.50679815	5.593210169	9	38.7	29.7
CC045/GeniUnc	H-Protein	Postdiet_CRE2	22.5	22.65	4.87903679	2.439518395	16.95	27.75	10.8
CC059/TauUnc	H-Protein	Postdiet_CRE2	23.97	23.7	8.790307162	3.931144871	10.5	34.65	24.15
CC063/Unc	H-Protein	Postdiet_CRE2	16.7	15.9	2.787471973	1.393735986	14.4	19.8	5.4
CC071/TauUnc	H-Protein	Postdiet_CRE2	19.14	17.7	3.976556299	1.77837004	14.7	24.3	9.6
CC001/Unc	H-Sucrose	Postdiet_CRE2	14.13	12.9	3.842460149	1.718400419	11.1	20.85	9.75
CC002/Unc	H-Sucrose	Postdiet_CRE2	21.03	20.85	4.542796496	2.031600354	16.2	28.2	12
CC004/TauUnc	H-Sucrose	Postdiet_CRE2	18.74	16.2	6.626971405	2.963671709	13.95	30	16.05
CC006/TauUnc	H-Sucrose	Postdiet_CRE2	22.35	22.8	8.203048214	4.101524107	14.1	29.7	15.6
CC008/GeniUnc	H-Sucrose	Postdiet_CRE2	16.125	16.05	1.158663023	0.579331511	15	17.4	2.4
CC011/Unc	H-Sucrose	Postdiet_CRE2	17.1	17.1	6.91628513	3.093056741	9.9	24.6	14.7
CC012/GeniUnc	H-Sucrose	Postdiet_CRE2	23.28	27.6	6.914983731	3.092474737	13.2	28.8	15.6
CC019/TauUnc	H-Sucrose	Postdiet_CRE2	20.28	20.55	5.922056231	2.64842406	11.4	27.3	15.9
CC024/GeniUnc	H-Sucrose	Postdiet_CRE2	17.85	17.85	7.848885271	5.55	12.3	23.4	11.1
CC027/GeniUnc	H-Sucrose	Postdiet_CRE2	24.72	25.8	5.435715224	2.43092575	18.9	30	11.1
CC028/GeniUnc	H-Sucrose	Postdiet_CRE2	17.7	14.25	10.33731106	5.168655531	9.9	32.4	22.5
CC030/GeniUnc	H-Sucrose	Postdiet_CRE2	16.244	17.4	2.408252478	1.07700325	12.3	18	5.7
CC032/GeniUnc	H-Sucrose	Postdiet_CRE2	16.71	15.3	7.871499222	3.520241469	6.9	25.2	18.3
CC035/Unc	H-Sucrose	Postdiet_CRE2	21.24	21	6.719598202	3.005095672	11.7	29.1	17.4
CC036/Unc	H-Sucrose	Postdiet_CRE2	23.1	24	5.042320894	2.254994457	15.3	29.1	13.8
CC037/TauUnc	H-Sucrose	Postdiet_CRE2	21.72	18.6	6.823269011	3.051458668	14.1	30.6	16.5
CC040/TauUnc	H-Sucrose	Postdiet_CRE2	23.4	26.55	8.417838202	3.764571689	11.1	29.4	18.3
CC041/TauUnc	H-Sucrose	Postdiet_CRE2	23.956	19.2	16.24301942	7.264099118	8.7	51.68	42.98
CC045/GeniUnc	H-Sucrose	Postdiet_CRE2	23.5125	23.25	7.296617367	3.648308683	15	32.55	17.55
CC059/TauUnc	H-Sucrose	Postdiet_CRE2	26.64	30.3	7.646764021	3.419736832	15	33	18
CC063/Unc	H-Sucrose	Postdiet_CRE2	12.8	12.9	1.352774926	0.676387463	11.4	14.1	2.7
CC071/TauUnc	H-Sucrose	Postdiet_CRE2	19.95	15.3	11.03596394	4.935433112	12	32.55	20.55
CC001/Unc	H-Protein	Postdiet_GLUC3	198.96	185.1	51.00547029	22.81033976	149.7	283.2	133.5
CC002/Unc	H-Protein	Postdiet_GLUC3	165.82	136.8	67.76737416	30.30649105	115.5	283.5	168
CC004/TauUnc	H-Protein	Postdiet_GLUC3	178.588	163.2	51.19588577	22.89549615	136.5	265.2	128.7
CC006/TauUnc	H-Protein	Postdiet_GLUC3	136.0875	135.075	6.461472355	3.230736178	130.5	143.7	13.2
CC008/GeniUnc	H-Protein	Postdiet_GLUC3	198.225	173.25	79.60441257	39.80220628	133.5	312.9	179.4
CC011/Unc	H-Protein	Postdiet_GLUC3	116.984	106.5	25.00714458	11.18353504	90.9	147.52	56.62
CC012/GeniUnc	H-Protein	Postdiet_GLUC3	211.26	128.1	172.8113798	77.28359852	120	518.7	398.7
CC019/TauUnc	H-Protein	Postdiet_GLUC3	155.61	161.7	31.67373518	14.16492499	112.65	192.3	79.65
CC024/GeniUnc	H-Protein	Postdiet_GLUC3	236.325	236.325	10.92479977	7.725	228.6	244.05	15.45
CC027/GeniUnc	H-Protein	Postdiet_GLUC3	163.58	164.1	26.92493268	12.04119595	135.3	195.3	60
CC028/GeniUnc	H-Protein	Postdiet_GLUC3	185.925	174.15	52.71377903	26.35688952	138.6	256.8	118.2
CC030/GeniUnc	H-Protein	Postdiet_GLUC3	240.06	211.5	61.68170717	27.58489804	182.4	335.4	153
CC032/GeniUnc	H-Protein	Postdiet_GLUC3	111.21	114.9	16.19291512	7.241691791	84.3	127.2	42.9
CC035/Unc	H-Protein	Postdiet_GLUC3	187.14	179.7	35.37800164	15.82152331	142.5	234	91.5
CC036/Unc	H-Protein	Postdiet_GLUC3	177.825	171.9	32.15497629	14.38014256	145.5	222	76.5
CC037/TauUnc	H-Protein	Postdiet_GLUC3	169.08	172.8	11.89945377	5.321597505	149.1	180	30.9
CC040/TauUnc	H-Protein	Postdiet_GLUC3	137.25	146.4	34.34803488	15.36090818	79.05	164.1	85.05
CC041/TauUnc	H-Protein	Postdiet_GLUC3	169.02	174.9	27.60782498	12.34659467	127.5	198.9	71.4
CC045/GeniUnc	H-Protein	Postdiet_GLUC3	181.5	183.75	22.80361813	11.40180907	151.65	206.85	55.2
CC059/TauUnc	H-Protein	Postdiet_GLUC3	192.99	202.5	23.67520855	10.58787514	155.55	213.9	58.35
CC063/Unc	H-Protein	Postdiet_GLUC3	173	165.6	13.86939076	6.934695379	164.4	189	24.6
CC071/TauUnc	H-Protein	Postdiet_GLUC3	169.38	168	20.16660606	9.018780405	151.5	200.4	48.9
CC001/Unc	H-Sucrose	Postdiet_GLUC3	213.48	192.6	35.06960222	15.6836029	183.9	259.2	75.3
CC002/Unc	H-Sucrose	Postdiet_GLUC3	139.83	137.55	7.803172432	3.4896848	129.9	148.5	18.6
CC004/TauUnc	H-Sucrose	Postdiet_GLUC3	195.59	198.3	44.82391103	20.04586242	145.6	264.3	118.7
CC006/TauUnc	H-Sucrose	Postdiet_GLUC3	163.35	157.2	35.49859152	17.74929576	127.8	211.2	83.4
CC008/GeniUnc	H-Sucrose	Postdiet_GLUC3	189.675	179.85	59.77777597	29.88888799	130.8	268.2	137.4
CC011/Unc	H-Sucrose	Postdiet_GLUC3	148.5	145.8	17.40646432	7.784407492	128.7	170.4	41.7
CC012/GeniUnc	H-Sucrose	Postdiet_GLUC3	163.95	175.2	32.90953509	14.71759151	108.9	195.3	86.4
CC019/TauUnc	H-Sucrose	Postdiet_GLUC3	153.15	152.7	26.93826275	12.04715734	113.4	178.5	65.1
CC024/GeniUnc	H-Sucrose	Postdiet_GLUC3	244.725	244.725	22.59206166	15.975	228.75	260.7	31.95
CC027/GeniUnc	H-Sucrose	Postdiet_GLUC3	190.98	192.6	48.8542424	21.8482814	128.4	263.1	134.7
CC028/GeniUnc	H-Sucrose	Postdiet_GLUC3	151.425	151.95	14.85605937	7.428029685	134.7	167.1	32.4
CC030/GeniUnc	H-Sucrose	Postdiet_GLUC3	200.084	188.1	63.75032769	28.51001326	152.32	308.1	155.78
CC032/GeniUnc	H-Sucrose	Postdiet_GLUC3	153	173.4	32.22522304	14.41155786	110.7	180.9	70.2
CC035/Unc	H-Sucrose	Postdiet_GLUC3	208.38	195.9	43.89780177	19.63169376	163.5	270.3	106.8
CC036/Unc	H-Sucrose	Postdiet_GLUC3	271.77	186.9	213.0337051	95.27156921	156.45	652.2	495.75
CC037/TauUnc	H-Sucrose	Postdiet_GLUC3	189.24	188.7	46.63982204	20.85796251	144.6	262.2	117.6
CC040/TauUnc	H-Sucrose	Postdiet_GLUC3	198.525	163.35	86.18179912	38.54167225	141	326.4	185.4
CC041/TauUnc	H-Sucrose	Postdiet_GLUC3	189.924	180.3	27.37873043	12.24414048	161.4	225.72	64.32
CC045/GeniUnc	H-Sucrose	Postdiet_GLUC3	195.075	177.675	85.45459321	42.7272966	111.3	313.65	202.35
CC059/TauUnc	H-Sucrose	Postdiet_GLUC3	184.74	178.2	15.65780157	7.002381738	170.55	203.55	33
CC063/Unc	H-Sucrose	Postdiet_GLUC3	176.65	174.9	9.644817261	4.822408631	168	187.05	19.05
CC071/TauUnc	H-Sucrose	Postdiet_GLUC3	156.35	154.65	15.9680149	7.141113359	141.3	173.1	31.8
CC001/Unc	H-Protein	Postdiet_NEFAS	1.104	1.11	0.326848589	0.146171133	0.6	1.5	0.9
CC002/Unc	H-Protein	Postdiet_NEFAS	1.072	1.02	0.396462482	0.177303412	0.69	1.505	0.815
CC004/TauUnc	H-Protein	Postdiet_NEFAS	0.7888	0.78	0.186861446	0.083566979	0.54	1.064	0.524
CC006/TauUnc	H-Protein	Postdiet_NEFAS	0.87	0.87	0.225831796	0.112915898	0.66	1.08	0.42
CC008/GeniUnc	H-Protein	Postdiet_NEFAS	0.585	0.525	0.29240383	0.146201915	0.3	0.99	0.69
CC011/Unc	H-Protein	Postdiet_NEFAS	0.9092	0.9	0.132827708	0.059402357	0.736	1.08	0.344
CC012/GeniUnc	H-Protein	Postdiet_NEFAS	1.218	1.17	0.197408207	0.088283634	0.96	1.47	0.51
CC019/TauUnc	H-Protein	Postdiet_NEFAS	0.714	0.69	0.205012195	0.091684241	0.45	1.02	0.57
CC024/GeniUnc	H-Protein	Postdiet_NEFAS	0.72	0.72	0.254558441	0.18	0.54	0.9	0.36
CC027/GeniUnc	H-Protein	Postdiet_NEFAS	0.8472	0.9	0.255199334	0.114128612	0.525	1.161	0.636
CC028/GeniUnc	H-Protein	Postdiet_NEFAS	0.91875	0.9675	0.113164703	0.056582351	0.75	0.99	0.24
CC030/GeniUnc	H-Protein	Postdiet_NEFAS	0.837	0.735	0.253317982	0.113287246	0.54	1.17	0.63
CC032/GeniUnc	H-Protein	Postdiet_NEFAS	0.876	0.81	0.283337255	0.126712272	0.51	1.23	0.72
CC035/Unc	H-Protein	Postdiet_NEFAS	0.792	0.87	0.199674736	0.089297256	0.54	1.02	0.48
CC036/Unc	H-Protein	Postdiet_NEFAS	0.975	1.08	0.299499583	0.133940285	0.54	1.2	0.66
CC037/TauUnc	H-Protein	Postdiet_NEFAS	0.768	0.78	0.096280839	0.0430581	0.66	0.9	0.24
CC040/TauUnc	H-Protein	Postdiet_NEFAS	0.81	0.78	0.244642596	0.109407495	0.45	1.08	0.63
CC041/TauUnc	H-Protein	Postdiet_NEFAS	0.942	0.9	0.226097324	0.101113797	0.72	1.32	0.6
CC045/GeniUnc	H-Protein	Postdiet_NEFAS	1.0575	1.065	0.51285963	0.256429815	0.57	1.53	0.96
CC059/TauUnc	H-Protein	Postdiet_NEFAS	0.681	0.66	0.235170151	0.105171289	0.405	1.02	0.615
CC063/Unc	H-Protein	Postdiet_NEFAS	0.97	1.02	0.199749844	0.099874922	0.75	1.14	0.39
CC071/TauUnc	H-Protein	Postdiet_NEFAS	0.888	0.75	0.579240883	0.259044398	0.45	1.89	1.44
CC001/Unc	H-Sucrose	Postdiet_NEFAS	0.999	1.05	0.090994505	0.04069398	0.9	1.08	0.18
CC002/Unc	H-Sucrose	Postdiet_NEFAS	1.089	1.14	0.316709646	0.14163686	0.6	1.44	0.84
CC004/TauUnc	H-Sucrose	Postdiet_NEFAS	0.728	0.7	0.097313925	0.04352011	0.6	0.84	0.24
CC006/TauUnc	H-Sucrose	Postdiet_NEFAS	0.7275	0.75	0.115866302	0.057933151	0.57	0.84	0.27
CC008/GeniUnc	H-Sucrose	Postdiet_NEFAS	0.7725	0.75	0.209821353	0.104910676	0.57	1.02	0.45
CC011/Unc	H-Sucrose	Postdiet_NEFAS	0.942	0.93	0.251535286	0.11249	0.63	1.32	0.69
CC012/GeniUnc	H-Sucrose	Postdiet_NEFAS	0.747	0.72	0.295541875	0.132170345	0.33	1.14	0.81
CC019/TauUnc	H-Sucrose	Postdiet_NEFAS	0.705	0.69	0.067082039	0.03	0.63	0.81	0.18
CC024/GeniUnc	H-Sucrose	Postdiet_NEFAS	0.705	0.705	0.233345238	0.165	0.54	0.87	0.33
CC027/GeniUnc	H-Sucrose	Postdiet_NEFAS	0.78	0.63	0.331360831	0.148189068	0.48	1.29	0.81
CC028/GeniUnc	H-Sucrose	Postdiet_NEFAS	0.79125	0.855	0.304805266	0.152402633	0.405	1.05	0.645
CC030/GeniUnc	H-Sucrose	Postdiet_NEFAS	0.7284	0.672	0.160974532	0.071989999	0.54	0.96	0.42
CC032/GeniUnc	H-Sucrose	Postdiet_NEFAS	1.05	1.02	0.348568501	0.155884573	0.6	1.56	0.96
CC035/Unc	H-Sucrose	Postdiet_NEFAS	0.66	0.63	0.201246118	0.09	0.45	0.99	0.54
CC036/Unc	H-Sucrose	Postdiet_NEFAS	0.852	0.765	0.320206964	0.143200908	0.45	1.215	0.765
CC037/TauUnc	H-Sucrose	Postdiet_NEFAS	0.57	0.51	0.142302495	0.06363961	0.42	0.75	0.33
CC040/TauUnc	H-Sucrose	Postdiet_NEFAS	0.735	0.765	0.227815715	0.101882285	0.45	0.96	0.51
CC041/TauUnc	H-Sucrose	Postdiet_NEFAS	0.7548	0.69	0.149783844	0.066985372	0.66	1.02	0.36
CC045/GeniUnc	H-Sucrose	Postdiet_NEFAS	1.05375	0.93	0.445372035	0.222686018	0.675	1.68	1.005
CC059/TauUnc	H-Sucrose	Postdiet_NEFAS	0.693	0.705	0.193377868	0.086481212	0.48	0.99	0.51
CC063/Unc	H-Sucrose	Postdiet_NEFAS	1	0.99	0.225166605	0.112583302	0.78	1.23	0.45
CC071/TauUnc	H-Sucrose	Postdiet_NEFAS	1.105	0.855	0.446066139	0.199486842	0.84	1.62	0.78
CC001/Unc	H-Protein	Postdiet_TRIGL	130.8	126	27.86933799	12.46354685	105	168	63
CC002/Unc	H-Protein	Postdiet_TRIGL	130.8	135	16.91744662	7.565712128	102	147	45
CC004/TauUnc	H-Protein	Postdiet_TRIGL	105.3	93	33.24454843	14.86741403	75	159	84
CC006/TauUnc	H-Protein	Postdiet_TRIGL	78.75	84	12.81600562	6.408002809	60	87	27
CC008/GeniUnc	H-Protein	Postdiet_TRIGL	84.75	82.5	10.78192933	5.390964663	75	99	24
CC011/Unc	H-Protein	Postdiet_TRIGL	66.32	69	7.40351268	3.310951525	57	73.6	16.6
CC012/GeniUnc	H-Protein	Postdiet_TRIGL	129	135	22.14723459	9.904544412	99	153	54
CC019/TauUnc	H-Protein	Postdiet_TRIGL	74.4	75	14.75804865	6.6	57	93	36
CC024/GeniUnc	H-Protein	Postdiet_TRIGL	78	78	16.97056275	12	66	90	24
CC027/GeniUnc	H-Protein	Postdiet_TRIGL	103.72	93	28.70351895	12.83660391	69	137.6	68.6
CC028/GeniUnc	H-Protein	Postdiet_TRIGL	102.75	107.25	19.69136867	9.845684334	76.5	120	43.5
CC030/GeniUnc	H-Protein	Postdiet_TRIGL	111.6	108	30.98870762	13.85857135	78	162	84
CC032/GeniUnc	H-Protein	Postdiet_TRIGL	91.5	93	9	4.024922359	78	102	24
CC035/Unc	H-Protein	Postdiet_TRIGL	87.6	87	14.13506279	6.321392252	75	111	36
CC036/Unc	H-Protein	Postdiet_TRIGL	255	231	65.17668295	29.14789872	207	351	144
CC037/TauUnc	H-Protein	Postdiet_TRIGL	89.4	90	38.38359024	17.1656634	51	132	81
CC040/TauUnc	H-Protein	Postdiet_TRIGL	99.6	102	13.6491758	6.104096985	84	114	30
CC041/TauUnc	H-Protein	Postdiet_TRIGL	82.2	84	14.6355731	6.545227269	60	99	39
CC045/GeniUnc	H-Protein	Postdiet_TRIGL	110.25	91.5	53.06835215	26.53417608	72	186	114
CC059/TauUnc	H-Protein	Postdiet_TRIGL	72.6	63	18.9023808	8.453401682	57	102	45
CC063/Unc	H-Protein	Postdiet_TRIGL	109	108	22.5166605	11.25833025	87	132	45
CC071/TauUnc	H-Protein	Postdiet_TRIGL	114.6	108	19.37266115	8.663717447	93	135	42
CC001/Unc	H-Sucrose	Postdiet_TRIGL	154.8	141	28.19042391	12.60714083	126	192	66
CC002/Unc	H-Sucrose	Postdiet_TRIGL	174.6	183	32.14692831	14.3765434	139.5	214.5	75
CC004/TauUnc	H-Sucrose	Postdiet_TRIGL	186.4	162	70.85319329	31.68651133	135	310.5	175.5
CC006/TauUnc	H-Sucrose	Postdiet_TRIGL	99.75	87	47.64714052	23.82357026	57	168	111
CC008/GeniUnc	H-Sucrose	Postdiet_TRIGL	108.75	99	25.85053191	12.92526595	90	147	57
CC011/Unc	H-Sucrose	Postdiet_TRIGL	71.4	75	18.17415748	8.12773031	51	90	39
CC012/GeniUnc	H-Sucrose	Postdiet_TRIGL	115.8	120	15.95932329	7.137226352	93	135	42
CC019/TauUnc	H-Sucrose	Postdiet_TRIGL	83.7	84	17.50571335	7.82879301	63	111	48
CC024/GeniUnc	H-Sucrose	Postdiet_TRIGL	93	93	16.97056275	12	81	105	24
CC027/GeniUnc	H-Sucrose	Postdiet_TRIGL	102.6	96	18.9023808	8.453401682	87	135	48
CC028/GeniUnc	H-Sucrose	Postdiet_TRIGL	117.375	114.75	22.39559108	11.19779554	96	144	48
CC030/GeniUnc	H-Sucrose	Postdiet_TRIGL	110.76	114	27.17145561	12.15144436	66	138	72
CC032/GeniUnc	H-Sucrose	Postdiet_TRIGL	107.4	102	25.31402773	11.32077736	78	135	57
CC035/Unc	H-Sucrose	Postdiet_TRIGL	81.6	75	13.97497764	6.249799997	69	102	33
CC036/Unc	H-Sucrose	Postdiet_TRIGL	194.1	166.5	86.47861007	38.67441014	129	345	216
CC037/TauUnc	H-Sucrose	Postdiet_TRIGL	54.6	51	8.324662155	3.722902094	48	69	21
CC040/TauUnc	H-Sucrose	Postdiet_TRIGL	99.75	103.5	22.76510488	10.1808644	69	123	54
CC041/TauUnc	H-Sucrose	Postdiet_TRIGL	81.52	83.6	19.0092609	8.501199915	57	105	48
CC045/GeniUnc	H-Sucrose	Postdiet_TRIGL	129	123	27.92848009	13.96424004	102	168	66
CC059/TauUnc	H-Sucrose	Postdiet_TRIGL	84.9	82.5	9.697937925	4.337049688	75	99	24
CC063/Unc	H-Sucrose	Postdiet_TRIGL	121	117	9.643650761	4.82182538	114	132	18
CC071/TauUnc	H-Sucrose	Postdiet_TRIGL	116.5	118.5	13.61065759	6.086871117	102	129	27
CC001/Unc	H-Protein	Postdiet_UREL	6.99	7.05	0.614450974	0.27479083	6.3	7.74	1.44
CC002/Unc	H-Protein	Postdiet_UREL	8.896	8.94	0.476594692	0.213139626	8.225	9.36	1.135
CC004/TauUnc	H-Protein	Postdiet_UREL	10.2038	9.87	1.491454726	0.666998831	8.79	12.585	3.795
CC006/TauUnc	H-Protein	Postdiet_UREL	10.10625	9.9225	0.867269422	0.433634711	9.27	11.31	2.04
CC008/GeniUnc	H-Protein	Postdiet_UREL	6.51	6.57	1.171921499	0.58596075	5.1	7.8	2.7
CC011/Unc	H-Protein	Postdiet_UREL	6.5504	7.41	1.403869937	0.627829722	4.29	7.552	3.262
CC012/GeniUnc	H-Protein	Postdiet_UREL	9.282	9.63	1.185778225	0.530296144	7.29	10.17	2.88
CC019/TauUnc	H-Protein	Postdiet_UREL	6.702	6.75	0.615036584	0.275052722	5.94	7.53	1.59
CC024/GeniUnc	H-Protein	Postdiet_UREL	6.2625	6.2625	1.05005357	0.7425	5.52	7.005	1.485
CC027/GeniUnc	H-Protein	Postdiet_UREL	8.0318	7.83	0.957758425	0.428322589	6.765	9.03	2.265
CC028/GeniUnc	H-Protein	Postdiet_UREL	6.5325	6.6375	0.608748717	0.304374358	5.7	7.155	1.455
CC030/GeniUnc	H-Protein	Postdiet_UREL	10.293	10.38	1.942497104	0.868711114	8.205	12.3	4.095
CC032/GeniUnc	H-Protein	Postdiet_UREL	9.552	9.84	1.866834219	0.834873643	6.96	11.34	4.38
CC035/Unc	H-Protein	Postdiet_UREL	6.618	6.81	0.722059554	0.322914849	5.46	7.32	1.86
CC036/Unc	H-Protein	Postdiet_UREL	6.6	5.82	1.748942538	0.782150881	5.55	9.21	3.66
CC037/TauUnc	H-Protein	Postdiet_UREL	11.232	13.02	3.892643061	1.740842899	4.59	14.1	9.51
CC040/TauUnc	H-Protein	Postdiet_UREL	8.793	9.03	1.085320229	0.485369962	7.635	10.2	2.565
CC041/TauUnc	H-Protein	Postdiet_UREL	6.348	5.82	2.435235102	1.089070246	4.17	10.26	6.09
CC045/GeniUnc	H-Protein	Postdiet_UREL	8.34	8.175	1.861733064	0.930866532	6.24	10.77	4.53
CC059/TauUnc	H-Protein	Postdiet_UREL	7.998	7.8	1.712971103	0.766063966	5.91	10.05	4.14
CC063/Unc	H-Protein	Postdiet_UREL	13.75	13.68	1.366345491	0.683172745	12.42	15.15	2.73
CC071/TauUnc	H-Protein	Postdiet_UREL	7.176	7.14	0.618974959	0.276814017	6.66	8.19	1.53
CC001/Unc	H-Sucrose	Postdiet_UREL	5.517	5.235	0.790202506	0.353389304	4.8	6.57	1.77
CC002/Unc	H-Sucrose	Postdiet_UREL	5.343	5.01	0.720187476	0.32207763	4.62	6.465	1.845
CC004/TauUnc	H-Sucrose	Postdiet_UREL	6.863	6.96	1.22753615	0.548970855	5.1	8.46	3.36
CC006/TauUnc	H-Sucrose	Postdiet_UREL	7.065	6.6	1.457703674	0.728851837	5.88	9.18	3.3
CC008/GeniUnc	H-Sucrose	Postdiet_UREL	4.1625	4.14	0.282886903	0.141443452	3.84	4.53	0.69
CC011/Unc	H-Sucrose	Postdiet_UREL	5.064	5.34	0.749819978	0.335329689	3.96	5.76	1.8
CC012/GeniUnc	H-Sucrose	Postdiet_UREL	7.266	6.93	1.210900491	0.541531163	6.03	8.97	2.94
CC019/TauUnc	H-Sucrose	Postdiet_UREL	5.466	5.685	0.842447328	0.376753898	4.14	6.27	2.13
CC024/GeniUnc	H-Sucrose	Postdiet_UREL	5.2125	5.2125	1.156119587	0.8175	4.395	6.03	1.635
CC027/GeniUnc	H-Sucrose	Postdiet_UREL	6.744	6.39	1.5506547	0.693473864	5.04	8.97	3.93
CC028/GeniUnc	H-Sucrose	Postdiet_UREL	5.4675	5.37	0.585	0.2925	4.98	6.15	1.17
CC030/GeniUnc	H-Sucrose	Postdiet_UREL	6.7368	6.6	0.317586524	0.142029011	6.42	7.104	0.684
CC032/GeniUnc	H-Sucrose	Postdiet_UREL	7.995	8.325	1.10186206	0.492767694	6.27	9.06	2.79
CC035/Unc	H-Sucrose	Postdiet_UREL	5.178	5.31	0.528460027	0.236334509	4.29	5.7	1.41
CC036/Unc	H-Sucrose	Postdiet_UREL	4.512	4.425	0.459817899	0.205636816	3.87	5.115	1.245
CC037/TauUnc	H-Sucrose	Postdiet_UREL	7.329	7.41	0.416449277	0.186241778	6.66	7.755	1.095
CC040/TauUnc	H-Sucrose	Postdiet_UREL	5.9925	5.85	1.292526595	0.578035466	4.65	7.62	2.97
CC041/TauUnc	H-Sucrose	Postdiet_UREL	4.1132	3.6	1.178987362	0.527259177	2.76	5.37	2.61
CC045/GeniUnc	H-Sucrose	Postdiet_UREL	6.5775	6.36	1.064718273	0.532359136	5.58	8.01	2.43
CC059/TauUnc	H-Sucrose	Postdiet_UREL	5.655	5.07	1.239294154	0.554229194	4.86	7.83	2.97
CC063/Unc	H-Sucrose	Postdiet_UREL	8.545	8.355	0.42329068	0.21164534	8.25	9.03	0.78
CC071/TauUnc	H-Sucrose	Postdiet_UREL	5.705	5.565	2.028626383	0.907229298	3.75	7.8	4.05
CC001/Unc	H-Protein	PostdietW9_Fat	6.108	5.6	1.355846599	0.606353032	4.79	8.35	3.56
CC002/Unc	H-Protein	PostdietW9_Fat	3.358	3.33	0.976611489	0.436753935	2.26	4.76	2.5
CC004/TauUnc	H-Protein	PostdietW9_Fat	5.85	6.49	1.963886453	0.878276722	3.69	8.25	4.56
CC006/TauUnc	H-Protein	PostdietW9_Fat	4.715	4.285	1.395480801	0.697740401	3.64	6.65	3.01
CC008/GeniUnc	H-Protein	PostdietW9_Fat	5.83	4.89	3.938019807	1.969009903	2.39	11.15	8.76
CC011/Unc	H-Protein	PostdietW9_Fat	4.362	4.34	1.274586207	0.570012281	2.77	6	3.23
CC012/GeniUnc	H-Protein	PostdietW9_Fat	4.722	5.13	0.925888762	0.414070042	3.2	5.49	2.29
CC019/TauUnc	H-Protein	PostdietW9_Fat	0.72	0.76	0.146799183	0.06565059	0.56	0.86	0.3
CC024/GeniUnc	H-Protein	PostdietW9_Fat	3.905	3.905	0.74246212	0.525	3.38	4.43	1.05
CC027/GeniUnc	H-Protein	PostdietW9_Fat	1.454	1.52	0.307863606	0.13768079	1.02	1.74	0.72
CC028/GeniUnc	H-Protein	PostdietW9_Fat	6.445	5.69	2.941218568	1.470609284	3.76	10.64	6.88
CC030/GeniUnc	H-Protein	PostdietW9_Fat	2.08	1.89	0.62924558	0.281407178	1.52	3.12	1.6
CC032/GeniUnc	H-Protein	PostdietW9_Fat	3.112	3.2	0.743283257	0.332406378	2.28	3.83	1.55
CC035/Unc	H-Protein	PostdietW9_Fat	4.214	3.71	2.375537834	1.062372816	2.1	8.24	6.14
CC036/Unc	H-Protein	PostdietW9_Fat	2.02	2.12	0.450777107	0.201593651	1.4	2.44	1.04
CC037/TauUnc	H-Protein	PostdietW9_Fat	6.27	6.54	1.804577513	0.807031598	3.23	7.7	4.47
CC040/TauUnc	H-Protein	PostdietW9_Fat	8.004	7.82	1.827246562	0.817169505	6.09	9.98	3.89
CC041/TauUnc	H-Protein	PostdietW9_Fat	2.572	2.22	0.657624513	0.294098623	2	3.58	1.58
CC045/GeniUnc	H-Protein	PostdietW9_Fat	3.44	3.03	1.619279675	0.809639838	1.97	5.73	3.76
CC059/TauUnc	H-Protein	PostdietW9_Fat	4.018	3.17	1.69343438	0.757326878	2.15	6.11	3.96
CC063/Unc	H-Protein	PostdietW9_Fat	5.846666667	5.56	0.991581229	0.495790614	5.03	6.95	1.92
CC071/TauUnc	H-Protein	PostdietW9_Fat	2.31	2.14	0.596238207	0.266645833	1.6	3.07	1.47
CC001/Unc	H-Sucrose	PostdietW9_Fat	7.934	7.27	1.168409175	0.522528468	7.12	9.88	2.76
CC002/Unc	H-Sucrose	PostdietW9_Fat	3.7	3.91	1.171729491	0.524013359	2.44	5.08	2.64
CC004/TauUnc	H-Sucrose	PostdietW9_Fat	11.084	10.68	4.08752737	1.827997812	4.75	15.17	10.42
CC006/TauUnc	H-Sucrose	PostdietW9_Fat	7.7975	6.665	2.812607035	1.406303518	5.91	11.95	6.04
CC008/GeniUnc	H-Sucrose	PostdietW9_Fat	8.58	8.58	0.810925397	0.405462699	7.68	9.48	1.8
CC011/Unc	H-Sucrose	PostdietW9_Fat	8.092	7.03	3.820833679	1.708728767	4.34	14.53	10.19
CC012/GeniUnc	H-Sucrose	PostdietW9_Fat	3.385	3.395	1.299910253	0.581337538	2.21	4.54	2.33
CC019/TauUnc	H-Sucrose	PostdietW9_Fat	0.748	0.69	0.180886705	0.080894994	0.52	0.97	0.45
CC024/GeniUnc	H-Sucrose	PostdietW9_Fat	4.395	4.395	0.756604256	0.535	3.86	4.93	1.07
CC027/GeniUnc	H-Sucrose	PostdietW9_Fat	3.324	2.8	1.456718916	0.651464504	2.27	5.82	3.55
CC028/GeniUnc	H-Sucrose	PostdietW9_Fat	11.1025	11.325	2.762189651	1.381094825	8.13	13.63	5.5
CC030/GeniUnc	H-Sucrose	PostdietW9_Fat	1.482	1.54	0.606316749	0.271153093	0.64	2.25	1.61
CC032/GeniUnc	H-Sucrose	PostdietW9_Fat	4.73	4.79	2.263570189	1.012299363	1.28	7.56	6.28
CC035/Unc	H-Sucrose	PostdietW9_Fat	3.8	2.83	1.850229715	0.827447884	1.9	6.15	4.25
CC036/Unc	H-Sucrose	PostdietW9_Fat	2.062	2.12	0.575690889	0.257456792	1.18	2.79	1.61
CC037/TauUnc	H-Sucrose	PostdietW9_Fat	6.696	6.1	1.999932499	0.894397004	4.14	9.29	5.15
CC040/TauUnc	H-Sucrose	PostdietW9_Fat	7.39	7.435	1.730183035	0.773761376	5.24	9.45	4.21
CC041/TauUnc	H-Sucrose	PostdietW9_Fat	3.77	3.46	1.549483785	0.692950215	2	5.38	3.38
CC045/GeniUnc	H-Sucrose	PostdietW9_Fat	4.115	3.6	2.715443487	1.357721744	1.39	7.87	6.48
CC059/TauUnc	H-Sucrose	PostdietW9_Fat	5.65	5.55	1.309732797	0.585730313	3.82	7.14	3.32
CC063/Unc	H-Sucrose	PostdietW9_Fat	6.476666667	6.63	1.705178388	0.852589194	4.7	8.1	3.4
CC071/TauUnc	H-Sucrose	PostdietW9_Fat	1.49	1.645	0.565508621	0.252903144	0.69	1.98	1.29
CC001/Unc	H-Protein	PostdietW9_Lean	15.678	15.99	1.099008644	0.491491607	14.36	16.86	2.5
CC002/Unc	H-Protein	PostdietW9_Lean	16.9	17.23	0.759078389	0.339470175	15.85	17.65	1.8
CC004/TauUnc	H-Protein	PostdietW9_Lean	19.456	19.19	1.961359223	0.87714651	17.6	22.64	5.04
CC006/TauUnc	H-Protein	PostdietW9_Lean	14.8375	15.18	1.273770649	0.636885325	13.03	15.96	2.93
CC008/GeniUnc	H-Protein	PostdietW9_Lean	20.1975	19.89	1.436926697	0.718463349	18.95	22.06	3.11
CC011/Unc	H-Protein	PostdietW9_Lean	18.854	19.15	1.092396448	0.488534543	17.4	19.85	2.45
CC012/GeniUnc	H-Protein	PostdietW9_Lean	13.65	13.25	1.200895499	0.537056794	12.18	15.21	3.03
CC019/TauUnc	H-Protein	PostdietW9_Lean	13.43	13.62	0.571751694	0.255695131	12.58	14.02	1.44
CC024/GeniUnc	H-Protein	PostdietW9_Lean	17.385	17.385	0.813172798	0.575	16.81	17.96	1.15
CC027/GeniUnc	H-Protein	PostdietW9_Lean	17.328	17.23	0.82563309	0.369234343	16.14	18.22	2.08
CC028/GeniUnc	H-Protein	PostdietW9_Lean	18.01	17.41	2.057846771	1.028923386	16.25	20.97	4.72
CC030/GeniUnc	H-Protein	PostdietW9_Lean	13.87	14.23	1.158857196	0.518256693	12.61	15.08	2.47
CC032/GeniUnc	H-Protein	PostdietW9_Lean	15.434	15.33	0.997912822	0.446280181	14.56	17.03	2.47
CC035/Unc	H-Protein	PostdietW9_Lean	15.142	15.62	1.366718698	0.611215183	12.82	16.22	3.4
CC036/Unc	H-Protein	PostdietW9_Lean	14.2575	14.005	1.5210824	0.680248729	12.69	16.33	3.64
CC037/TauUnc	H-Protein	PostdietW9_Lean	16.874	17.3	1.147837096	0.513328355	15.05	17.88	2.83
CC040/TauUnc	H-Protein	PostdietW9_Lean	17.044	16.57	2.018769427	0.902821134	15.14	19.53	4.39
CC041/TauUnc	H-Protein	PostdietW9_Lean	17.296	17.2	1.954003582	0.873856968	14.71	20.18	5.47
CC045/GeniUnc	H-Protein	PostdietW9_Lean	14.5525	14.705	0.758831338	0.379415669	13.5	15.3	1.8
CC059/TauUnc	H-Protein	PostdietW9_Lean	18.54	18.31	1.847538904	0.826244516	16.41	20.85	4.44
CC063/Unc	H-Protein	PostdietW9_Lean	12.78	12.89	0.23515952	0.11757976	12.51	12.94	0.43
CC071/TauUnc	H-Protein	PostdietW9_Lean	12.964	12.75	1.24728906	0.557804625	11.45	14.78	3.33
CC001/Unc	H-Sucrose	PostdietW9_Lean	16.156	15.97	0.608465282	0.272113947	15.66	17.16	1.5
CC002/Unc	H-Sucrose	PostdietW9_Lean	16.668	16.97	2.728812929	1.220362241	12.05	18.78	6.73
CC004/TauUnc	H-Sucrose	PostdietW9_Lean	19.452	19.32	1.223588983	0.547205629	17.97	21.38	3.41
CC006/TauUnc	H-Sucrose	PostdietW9_Lean	15.3925	15.56	1.765434319	0.882717159	13.2	17.25	4.05
CC008/GeniUnc	H-Sucrose	PostdietW9_Lean	21.425	21.65	1.031002748	0.515501374	20.06	22.34	2.28
CC011/Unc	H-Sucrose	PostdietW9_Lean	20.966	21.13	0.956702671	0.427850441	19.77	21.99	2.22
CC012/GeniUnc	H-Sucrose	PostdietW9_Lean	14.9825	14.535	1.240413238	0.554729664	14.05	16.81	2.76
CC019/TauUnc	H-Sucrose	PostdietW9_Lean	13.902	13.89	0.197914123	0.088509886	13.65	14.16	0.51
CC024/GeniUnc	H-Sucrose	PostdietW9_Lean	16.7	16.7	0.410121933	0.29	16.41	16.99	0.58
CC027/GeniUnc	H-Sucrose	PostdietW9_Lean	18.218	18.15	0.534200337	0.238901653	17.41	18.71	1.3
CC028/GeniUnc	H-Sucrose	PostdietW9_Lean	17.71	17.605	1.436639598	0.718319799	16.43	19.2	2.77
CC030/GeniUnc	H-Sucrose	PostdietW9_Lean	15.65	16.77	1.739956896	0.778132379	13.59	17.15	3.56
CC032/GeniUnc	H-Sucrose	PostdietW9_Lean	17.62	16.16	2.272366608	1.016233241	15.84	20.18	4.34
CC035/Unc	H-Sucrose	PostdietW9_Lean	15.048	15.08	1.226935206	0.548702105	13.58	16.49	2.91
CC036/Unc	H-Sucrose	PostdietW9_Lean	15.554	15.49	1.304561229	0.583417518	14.13	17.31	3.18
CC037/TauUnc	H-Sucrose	PostdietW9_Lean	18.352	18.66	1.222362467	0.546657114	16.82	19.95	3.13
CC040/TauUnc	H-Sucrose	PostdietW9_Lean	17.7325	18.275	1.908915486	0.853692958	15.18	19.2	4.02
CC041/TauUnc	H-Sucrose	PostdietW9_Lean	17.45	16.8	1.556839748	0.696239901	16.2	19.95	3.75
CC045/GeniUnc	H-Sucrose	PostdietW9_Lean	15.6125	15.67	0.517518116	0.258759058	15.02	16.09	1.07
CC059/TauUnc	H-Sucrose	PostdietW9_Lean	19.452	18.85	2.02974629	0.907730136	18.12	23.04	4.92
CC063/Unc	H-Sucrose	PostdietW9_Lean	12.87333333	12.6	0.535194669	0.267597334	12.53	13.49	0.96
CC071/TauUnc	H-Sucrose	PostdietW9_Lean	13.35	12.965	1.071914176	0.479374593	12.58	14.89	2.31
CC001/Unc	H-Protein	PostdietW9_FreeWater	0.044	0.07	0.040373258	0.01805547	0	0.08	0.08
CC002/Unc	H-Protein	PostdietW9_FreeWater	0.066	0.07	0.041593269	0.018601075	0	0.11	0.11
CC004/TauUnc	H-Protein	PostdietW9_FreeWater	0.174	0.21	0.097621719	0.04365776	0.07	0.3	0.23
CC006/TauUnc	H-Protein	PostdietW9_FreeWater	0.0425	0.04	0.020615528	0.010307764	0.02	0.07	0.05
CC008/GeniUnc	H-Protein	PostdietW9_FreeWater	0.07	0.075	0.021602469	0.010801234	0.04	0.09	0.05
CC011/Unc	H-Protein	PostdietW9_FreeWater	0.124	0.12	0.061073726	0.027313001	0.06	0.2	0.14
CC012/GeniUnc	H-Protein	PostdietW9_FreeWater	0.054	0.07	0.023021729	0.01029563	0.02	0.07	0.05
CC019/TauUnc	H-Protein	PostdietW9_FreeWater	0.1	0.09	0.033166248	0.014832397	0.07	0.14	0.07
CC024/GeniUnc	H-Protein	PostdietW9_FreeWater	0.09	0.09	0.113137085	0.08	0.01	0.17	0.16
CC027/GeniUnc	H-Protein	PostdietW9_FreeWater	0.136	0.07	0.170381924	0.076197113	0.04	0.44	0.4
CC028/GeniUnc	H-Protein	PostdietW9_FreeWater	0.195	0.2	0.06244998	0.03122499	0.12	0.26	0.14
CC030/GeniUnc	H-Protein	PostdietW9_FreeWater	0.046	0.05	0.033615473	0.015033296	0	0.09	0.09
CC032/GeniUnc	H-Protein	PostdietW9_FreeWater	0.138	0.13	0.044384682	0.019849433	0.09	0.21	0.12
CC035/Unc	H-Protein	PostdietW9_FreeWater	0.058	0.05	0.046043458	0.02059126	0.01	0.13	0.12
CC036/Unc	H-Protein	PostdietW9_FreeWater	0.1375	0.125	0.068007353	0.030413813	0.07	0.23	0.16
CC037/TauUnc	H-Protein	PostdietW9_FreeWater	0.07	0.05	0.043011626	0.019235384	0.03	0.13	0.1
CC040/TauUnc	H-Protein	PostdietW9_FreeWater	0.082	0.1	0.050199602	0.022449944	0	0.12	0.12
CC041/TauUnc	H-Protein	PostdietW9_FreeWater	0.114	0.12	0.051283526	0.02293469	0.03	0.17	0.14
CC045/GeniUnc	H-Protein	PostdietW9_FreeWater	0.0525	0.04	0.025	0.0125	0.04	0.09	0.05
CC059/TauUnc	H-Protein	PostdietW9_FreeWater	0.06	0.07	0.02	0.008944272	0.03	0.08	0.05
CC063/Unc	H-Protein	PostdietW9_FreeWater	0.076666667	0.08	0.015275252	0.007637626	0.06	0.09	0.03
CC071/TauUnc	H-Protein	PostdietW9_FreeWater	0.082	0.09	0.025884358	0.011575837	0.05	0.11	0.06
CC001/Unc	H-Sucrose	PostdietW9_FreeWater	0.058	0.06	0.022803509	0.010198039	0.03	0.08	0.05
CC002/Unc	H-Sucrose	PostdietW9_FreeWater	0.104	0.09	0.068774995	0.030757113	0.04	0.22	0.18
CC004/TauUnc	H-Sucrose	PostdietW9_FreeWater	0.18	0.15	0.113578167	0.0507937	0.09	0.37	0.28
CC006/TauUnc	H-Sucrose	PostdietW9_FreeWater	0.1925	0.175	0.133759735	0.066879867	0.05	0.37	0.32
CC008/GeniUnc	H-Sucrose	PostdietW9_FreeWater	0.1275	0.125	0.020615528	0.010307764	0.11	0.15	0.04
CC011/Unc	H-Sucrose	PostdietW9_FreeWater	0.172	0.16	0.052630789	0.023537205	0.11	0.24	0.13
CC012/GeniUnc	H-Sucrose	PostdietW9_FreeWater	0.08	0.085	0.029439203	0.013165612	0.04	0.11	0.07
CC019/TauUnc	H-Sucrose	PostdietW9_FreeWater	0.11	0.11	0.021213203	0.009486833	0.09	0.14	0.05
CC024/GeniUnc	H-Sucrose	PostdietW9_FreeWater	0.06	0.06	0.014142136	0.01	0.05	0.07	0.02
CC027/GeniUnc	H-Sucrose	PostdietW9_FreeWater	0.082	0.06	0.057619441	0.025768197	0.03	0.18	0.15
CC028/GeniUnc	H-Sucrose	PostdietW9_FreeWater	0.2075	0.205	0.025	0.0125	0.18	0.24	0.06
CC030/GeniUnc	H-Sucrose	PostdietW9_FreeWater	0.082	0.06	0.052630789	0.023537205	0.04	0.17	0.13
CC032/GeniUnc	H-Sucrose	PostdietW9_FreeWater	0.112	0.12	0.075630682	0.033823069	0	0.18	0.18
CC035/Unc	H-Sucrose	PostdietW9_FreeWater	0.052	0.06	0.034205263	0.015297059	0	0.09	0.09
CC036/Unc	H-Sucrose	PostdietW9_FreeWater	0.136	0.14	0.061073726	0.027313001	0.07	0.21	0.14
CC037/TauUnc	H-Sucrose	PostdietW9_FreeWater	0.122	0.14	0.052153619	0.023323808	0.06	0.19	0.13
CC040/TauUnc	H-Sucrose	PostdietW9_FreeWater	0.1425	0.155	0.052519838	0.023487585	0.07	0.19	0.12
CC041/TauUnc	H-Sucrose	PostdietW9_FreeWater	0.072	0.07	0.022803509	0.010198039	0.05	0.1	0.05
CC045/GeniUnc	H-Sucrose	PostdietW9_FreeWater	0.1025	0.105	0.071355915	0.035677958	0.02	0.18	0.16
CC059/TauUnc	H-Sucrose	PostdietW9_FreeWater	0.05	0.05	0.057445626	0.025690465	0	0.14	0.14
CC063/Unc	H-Sucrose	PostdietW9_FreeWater	0.11	0.11	0.01	0.005	0.1	0.12	0.02
CC071/TauUnc	H-Sucrose	PostdietW9_FreeWater	1.0975	0.11	2.022348058	0.904421546	0.04	4.13	4.09
CC001/Unc	H-Protein	PostdietW9_TotalWater	13.448	13.93	1.031731554	0.461404378	12	14.4	2.4
CC002/Unc	H-Protein	PostdietW9_TotalWater	14.434	14.6	0.713673595	0.319164534	13.54	15.25	1.71
CC004/TauUnc	H-Protein	PostdietW9_TotalWater	16.724	16.37	1.634787448	0.731099172	15.18	19.42	4.24
CC006/TauUnc	H-Protein	PostdietW9_TotalWater	12.585	12.92	1.016448064	0.508224032	11.12	13.38	2.26
CC008/GeniUnc	H-Protein	PostdietW9_TotalWater	17.4125	17.175	1.259216026	0.629608013	16.29	19.01	2.72
CC011/Unc	H-Protein	PostdietW9_TotalWater	16.168	16.38	0.936226468	0.418693205	14.87	17.03	2.16
CC012/GeniUnc	H-Protein	PostdietW9_TotalWater	11.488	11.23	1.109873867	0.496350682	10.08	12.95	2.87
CC019/TauUnc	H-Protein	PostdietW9_TotalWater	11.542	11.58	0.51920131	0.232193885	10.69	12.07	1.38
CC024/GeniUnc	H-Protein	PostdietW9_TotalWater	14.98	14.98	0.834386002	0.59	14.39	15.57	1.18
CC027/GeniUnc	H-Protein	PostdietW9_TotalWater	15.07	15.47	0.812465384	0.363345566	13.78	15.68	1.9
CC028/GeniUnc	H-Protein	PostdietW9_TotalWater	15.345	14.905	1.663219769	0.831609885	13.88	17.69	3.81
CC030/GeniUnc	H-Protein	PostdietW9_TotalWater	11.966	12.26	0.885849874	0.396164107	10.76	12.95	2.19
CC032/GeniUnc	H-Protein	PostdietW9_TotalWater	13.202	13.13	0.842300421	0.3766882	12.44	14.48	2.04
CC035/Unc	H-Protein	PostdietW9_TotalWater	12.85	12.98	1.101090369	0.492422583	11.04	13.86	2.82
CC036/Unc	H-Protein	PostdietW9_TotalWater	12.475	12.175	1.350617143	0.604014349	11.2	14.35	3.15
CC037/TauUnc	H-Protein	PostdietW9_TotalWater	14.152	14.68	1.064269703	0.47595588	12.43	15.04	2.61
CC040/TauUnc	H-Protein	PostdietW9_TotalWater	14.538	14.29	1.681939357	0.752186147	12.89	16.47	3.58
CC041/TauUnc	H-Protein	PostdietW9_TotalWater	14.886	14.87	1.736067395	0.776392942	12.55	17.36	4.81
CC045/GeniUnc	H-Protein	PostdietW9_TotalWater	12.3375	12.585	0.767001738	0.383500869	11.22	12.96	1.74
CC059/TauUnc	H-Protein	PostdietW9_TotalWater	15.836	15.72	1.606558433	0.718474773	14.11	17.84	3.73
CC063/Unc	H-Protein	PostdietW9_TotalWater	10.71	10.7	0.175214155	0.087607077	10.54	10.89	0.35
CC071/TauUnc	H-Protein	PostdietW9_TotalWater	11.096	10.79	1.227876215	0.549122937	9.74	12.89	3.15
CC001/Unc	H-Sucrose	PostdietW9_TotalWater	13.684	13.42	0.530923723	0.237436307	13.26	14.52	1.26
CC002/Unc	H-Sucrose	PostdietW9_TotalWater	14.2	14.74	2.387666225	1.067796797	10.12	15.95	5.83
CC004/TauUnc	H-Sucrose	PostdietW9_TotalWater	16.752	16.67	0.9939668	0.444515467	15.42	18.22	2.8
CC006/TauUnc	H-Sucrose	PostdietW9_TotalWater	13.2125	13.255	1.475158184	0.737579092	11.42	14.92	3.5
CC008/GeniUnc	H-Sucrose	PostdietW9_TotalWater	18.3325	18.605	0.90706027	0.453530135	17.1	19.02	1.92
CC011/Unc	H-Sucrose	PostdietW9_TotalWater	17.934	18.1	0.619419083	0.277012635	17.21	18.58	1.37
CC012/GeniUnc	H-Sucrose	PostdietW9_TotalWater	12.815	12.46	1.03361824	0.46224813	12.01	14.33	2.32
CC019/TauUnc	H-Sucrose	PostdietW9_TotalWater	12.074	12.15	0.277632851	0.124161186	11.74	12.44	0.7
CC024/GeniUnc	H-Sucrose	PostdietW9_TotalWater	14.505	14.505	0.38890873	0.275	14.23	14.78	0.55
CC027/GeniUnc	H-Sucrose	PostdietW9_TotalWater	15.562	15.51	0.29953297	0.133955216	15.22	15.88	0.66
CC028/GeniUnc	H-Sucrose	PostdietW9_TotalWater	15.0925	15.115	1.16133185	0.580665925	13.99	16.15	2.16
CC030/GeniUnc	H-Sucrose	PostdietW9_TotalWater	13.592	14.52	1.468781808	0.656859193	11.84	14.74	2.9
CC032/GeniUnc	H-Sucrose	PostdietW9_TotalWater	15.204	14.25	1.880234028	0.84086622	13.59	17.28	3.69
CC035/Unc	H-Sucrose	PostdietW9_TotalWater	12.8	12.94	1.152410517	0.515373651	11.25	14	2.75
CC036/Unc	H-Sucrose	PostdietW9_TotalWater	13.732	13.71	1.093992687	0.489248403	12.25	15.03	2.78
CC037/TauUnc	H-Sucrose	PostdietW9_TotalWater	15.644	15.88	1.1401228	0.509878417	14.11	17.19	3.08
CC040/TauUnc	H-Sucrose	PostdietW9_TotalWater	15.2225	15.715	1.789513435	0.800294737	12.81	16.65	3.84
CC041/TauUnc	H-Sucrose	PostdietW9_TotalWater	14.962	14.23	1.346391474	0.602124572	13.84	17.1	3.26
CC045/GeniUnc	H-Sucrose	PostdietW9_TotalWater	13.265	13.26	0.200914576	0.100457288	13.05	13.49	0.44
CC059/TauUnc	H-Sucrose	PostdietW9_TotalWater	16.606	15.9	1.850386446	0.827517976	15.45	19.87	4.42
CC063/Unc	H-Sucrose	PostdietW9_TotalWater	10.87666667	10.67	0.411015004	0.205507502	10.61	11.35	0.74
CC071/TauUnc	H-Sucrose	PostdietW9_TotalWater	12.8075	11.195	3.544934179	1.58534276	10.75	18.09	7.34
CC001/Unc	H-Protein	PostdietW9_MRIWeight	23.3	23.3	2.057911563	0.920326029	20.9	26.3	5.4
CC002/Unc	H-Protein	PostdietW9_MRIWeight	21.84	21.4	1.613381542	0.72152616	19.7	23.6	3.9
CC004/TauUnc	H-Protein	PostdietW9_MRIWeight	27.46	27.7	3.756061767	1.679761888	23.3	31.9	8.6
CC006/TauUnc	H-Protein	PostdietW9_MRIWeight	21	20.85	2.552123299	1.27606165	18.1	24.2	6.1
CC008/GeniUnc	H-Protein	PostdietW9_MRIWeight	28.075	26.8	5.559601305	2.779800652	23.2	35.5	12.3
CC011/Unc	H-Protein	PostdietW9_MRIWeight	25.1	25.8	1.837117307	0.821583836	22.2	26.9	4.7
CC012/GeniUnc	H-Protein	PostdietW9_MRIWeight	19.54	19.8	1.734358671	0.775628777	17.2	21.2	4
CC019/TauUnc	H-Protein	PostdietW9_MRIWeight	15.26	15.4	0.712741187	0.318747549	14.1	16	1.9
CC024/GeniUnc	H-Protein	PostdietW9_MRIWeight	22.65	22.65	2.050609665	1.45	21.2	24.1	2.9
CC027/GeniUnc	H-Protein	PostdietW9_MRIWeight	20.6	20.8	1.017349497	0.454972527	19	21.5	2.5
CC028/GeniUnc	H-Protein	PostdietW9_MRIWeight	26.2	24.9	5.212165257	2.606082629	21.4	33.6	12.2
CC030/GeniUnc	H-Protein	PostdietW9_MRIWeight	17.32	17.6	1.482228053	0.662872537	15.5	19.2	3.7
CC032/GeniUnc	H-Protein	PostdietW9_MRIWeight	20.06	19.3	1.543696861	0.690362224	18.6	22.5	3.9
CC035/Unc	H-Protein	PostdietW9_MRIWeight	20.62	21	3.248384214	1.452721584	16.1	25	8.9
CC036/Unc	H-Protein	PostdietW9_MRIWeight	17.5	17.5	1.961292091	0.877116488	15.1	19.9	4.8
CC037/TauUnc	H-Protein	PostdietW9_MRIWeight	24.62	25.6	1.852565788	0.828492607	22.4	26.6	4.2
CC040/TauUnc	H-Protein	PostdietW9_MRIWeight	26.7	24.7	3.807886553	1.702938637	22.9	31.1	8.2
CC041/TauUnc	H-Protein	PostdietW9_MRIWeight	21.88	22.4	2.322068044	1.038460399	18.3	24.7	6.4
CC045/GeniUnc	H-Protein	PostdietW9_MRIWeight	19.35	18.45	2.059935274	1.029967637	18.1	22.4	4.3
CC059/TauUnc	H-Protein	PostdietW9_MRIWeight	24.08	24.7	2.49539576	1.11597491	21	26.8	5.8
CC063/Unc	H-Protein	PostdietW9_MRIWeight	19.8	19.8	0.7	0.35	19.1	20.5	1.4
CC071/TauUnc	H-Protein	PostdietW9_MRIWeight	16.62	16.4	1.353513945	0.605309838	14.8	18.1	3.3
CC001/Unc	H-Sucrose	PostdietW9_MRIWeight	25.4	24.9	1.78325545	0.797496081	24	28.5	4.5
CC002/Unc	H-Sucrose	PostdietW9_MRIWeight	22.04	22.4	2.76459762	1.236365642	17.9	25.5	7.6
CC004/TauUnc	H-Sucrose	PostdietW9_MRIWeight	32.8	32.6	4.68027777	2.093083849	25.9	39	13.1
CC006/TauUnc	H-Sucrose	PostdietW9_MRIWeight	24.975	24.65	4.171630377	2.085815188	20.6	30	9.4
CC008/GeniUnc	H-Sucrose	PostdietW9_MRIWeight	32	32.05	0.374165739	0.187082869	31.5	32.4	0.9
CC011/Unc	H-Sucrose	PostdietW9_MRIWeight	31.38	30.2	4.672472579	2.089593262	26.6	39	12.4
CC012/GeniUnc	H-Sucrose	PostdietW9_MRIWeight	19.725	19.2	2.347161406	1.049682492	17.7	22.8	5.1
CC019/TauUnc	H-Sucrose	PostdietW9_MRIWeight	15.98	16	0.363318042	0.162480768	15.4	16.4	1
CC024/GeniUnc	H-Sucrose	PostdietW9_MRIWeight	22.45	22.45	0.494974747	0.35	22.1	22.8	0.7
CC027/GeniUnc	H-Sucrose	PostdietW9_MRIWeight	23.44	23.4	1.883613548	0.842377588	21.7	26.5	4.8
CC028/GeniUnc	H-Sucrose	PostdietW9_MRIWeight	30.7	30.85	4.307358046	2.153679023	26.4	34.7	8.3
CC030/GeniUnc	H-Sucrose	PostdietW9_MRIWeight	18.58	19.8	2.357328997	1.054229577	15.7	20.9	5.2
CC032/GeniUnc	H-Sucrose	PostdietW9_MRIWeight	24.3	23	4.177319715	1.868154169	19.4	30.2	10.8
CC035/Unc	H-Sucrose	PostdietW9_MRIWeight	20.34	20.9	1.96035711	0.876698352	18.3	23	4.7
CC036/Unc	H-Sucrose	PostdietW9_MRIWeight	19.14	19.3	2.003247364	0.895879456	17	22	5
CC037/TauUnc	H-Sucrose	PostdietW9_MRIWeight	26.74	26.5	3.404115157	1.522366579	22.3	31.3	9
CC040/TauUnc	H-Sucrose	PostdietW9_MRIWeight	26.8	27.4	3.689625094	1.650050504	21.9	30.5	8.6
CC041/TauUnc	H-Sucrose	PostdietW9_MRIWeight	23.16	22.6	3.007158127	1.344841998	20	27.8	7.8
CC045/GeniUnc	H-Sucrose	PostdietW9_MRIWeight	21.15	20.75	3.128897569	1.564448785	17.8	25.3	7.5
CC059/TauUnc	H-Sucrose	PostdietW9_MRIWeight	26.82	26.7	2.618587405	1.171067889	23.7	30.7	7
CC063/Unc	H-Sucrose	PostdietW9_MRIWeight	22.33333333	20.5	5.0083264	2.5041632	18.5	28	9.5
CC071/TauUnc	H-Sucrose	PostdietW9_MRIWeight	17.55	16.3	3.913651322	1.750238079	14.4	23.2	8.8
CC001/Unc	H-Protein	Day2_RER	0.739188235	0.737470588	0.015916869	0.00711824	0.720588235	0.758117647	0.037529412
CC002/Unc	H-Protein	Day2_RER	0.802344444	0.796764706	0.035719465	0.015974231	0.766823529	0.850470588	0.083647059
CC004/TauUnc	H-Protein	Day2_RER	0.792270588	0.795941176	0.026422623	0.011816556	0.761941176	0.820176471	0.058235295
CC006/TauUnc	H-Protein	Day2_RER	0.779839869	0.768794118	0.024868379	0.01243419	0.764888889	0.816882353	0.051993464
CC008/GeniUnc	H-Protein	Day2_RER	0.748058824	0.731411765	0.036897627	0.018448813	0.726352941	0.803058824	0.076705883
CC011/Unc	H-Protein	Day2_RER	0.764588235	0.765352941	0.027161347	0.012146924	0.729941176	0.800705882	0.070764706
CC012/GeniUnc	H-Protein	Day2_RER	0.742757517	0.747058824	0.022138535	0.009900654	0.720411765	0.773611111	0.053199346
CC019/TauUnc	H-Protein	Day2_RER	0.798623529	0.794882353	0.018396846	0.00822732	0.776294118	0.822823529	0.046529411
CC024/GeniUnc	H-Protein	Day2_RER	0.781676471	0.781676471	0.074246212	0.0525	0.729176471	0.834176471	0.105
CC027/GeniUnc	H-Protein	Day2_RER	0.803288235	0.8035	0.030882327	0.013810997	0.754176471	0.836470588	0.082294117
CC028/GeniUnc	H-Protein	Day2_RER	0.811027778	0.808735295	0.01775059	0.008875295	0.794529412	0.832111111	0.037581699
CC030/GeniUnc	H-Protein	Day2_RER	0.725960784	0.718882353	0.016668178	0.007454236	0.714	0.745	0.031
CC032/GeniUnc	H-Protein	Day2_RER	0.808329412	0.786529412	0.040519712	0.018120966	0.773352941	0.860470588	0.087117647
CC035/Unc	H-Protein	Day2_RER	0.72818219	0.731769608	0.009755359	0.004362729	0.713777778	0.735411765	0.021633987
CC036/Unc	H-Protein	Day2_RER	0.781469772	0.776326798	0.022617887	0.010115026	0.762058824	0.811166667	0.049107843
CC037/TauUnc	H-Protein	Day2_RER	0.744094118	0.735411765	0.03236047	0.014472042	0.709823529	0.790529412	0.080705883
CC040/TauUnc	H-Protein	Day2_RER	0.736512418	0.720352941	0.031908729	0.014270017	0.715444444	0.791	0.075555556
CC041/TauUnc	H-Protein	Day2_RER	0.726373857	0.724666667	0.004963516	0.002219752	0.720176471	0.733058824	0.012882353
CC045/GeniUnc	H-Protein	Day2_RER	0.77632353	0.784176471	0.022321779	0.01116089	0.743529412	0.793411765	0.049882353
CC059/TauUnc	H-Protein	Day2_RER	0.755322876	0.743294118	0.03406126	0.015232659	0.729823529	0.812764706	0.082941177
CC063/Unc	H-Protein	Day2_RER	0.730882353	0.723058824	0.014425444	0.007212722	0.722058824	0.747529412	0.025470588
CC071/TauUnc	H-Protein	Day2_RER	0.768263399	0.778117647	0.030455442	0.013620088	0.717058824	0.795411765	0.078352941
CC001/Unc	H-Sucrose	Day2_RER	0.750647059	0.75	0.022306104	0.009975593	0.727647059	0.778176471	0.050529412
CC002/Unc	H-Sucrose	Day2_RER	0.81940719	0.830176471	0.039156782	0.017511445	0.766294118	0.859588235	0.093294117
CC004/TauUnc	H-Sucrose	Day2_RER	0.806835294	0.805470588	0.049212385	0.022008448	0.751941176	0.857470588	0.105529412
CC006/TauUnc	H-Sucrose	Day2_RER	0.821091503	0.814506536	0.053355517	0.026677758	0.763588235	0.891764706	0.128176471
CC008/GeniUnc	H-Sucrose	Day2_RER	0.758955882	0.760176471	0.034929435	0.017464718	0.722647059	0.792823529	0.07017647
CC011/Unc	H-Sucrose	Day2_RER	0.786552941	0.775352941	0.040801053	0.018246786	0.730352941	0.833764706	0.103411765
CC012/GeniUnc	H-Sucrose	Day2_RER	0.775897059	0.779617647	0.018071202	0.008081687	0.751117647	0.793235294	0.042117647
CC019/TauUnc	H-Sucrose	Day2_RER	0.805964706	0.798941176	0.045760521	0.020464727	0.753470588	0.877411765	0.123941177
CC024/GeniUnc	H-Sucrose	Day2_RER	0.778882353	0.778882353	0.006155988	0.004352941	0.774529412	0.783235294	0.008705882
CC027/GeniUnc	H-Sucrose	Day2_RER	0.815280392	0.815058824	0.032423698	0.014500319	0.769705882	0.854166667	0.084460785
CC028/GeniUnc	H-Sucrose	Day2_RER	0.792790033	0.799138889	0.015140709	0.007570355	0.770470588	0.802411765	0.031941177
CC030/GeniUnc	H-Sucrose	Day2_RER	0.746741176	0.757352941	0.021435531	0.009586261	0.721411765	0.765647059	0.044235294
CC032/GeniUnc	H-Sucrose	Day2_RER	0.793835294	0.773764706	0.053151647	0.023770139	0.740588235	0.852235294	0.111647059
CC035/Unc	H-Sucrose	Day2_RER	0.766371895	0.769352941	0.037304935	0.016683274	0.725588235	0.814529412	0.088941177
CC036/Unc	H-Sucrose	Day2_RER	0.801692157	0.794888889	0.040846903	0.01826729	0.765117647	0.869277778	0.104160131
CC037/TauUnc	H-Sucrose	Day2_RER	0.761152941	0.782941176	0.031730444	0.014190286	0.722529412	0.786117647	0.063588235
CC040/TauUnc	H-Sucrose	Day2_RER	0.801578432	0.808950981	0.035593323	0.015917818	0.757294118	0.831117647	0.073823529
CC041/TauUnc	H-Sucrose	Day2_RER	0.750194771	0.747777778	0.032160001	0.01438239	0.719117647	0.803411765	0.084294118
CC045/GeniUnc	H-Sucrose	Day2_RER	0.790514706	0.768705882	0.063000712	0.031500356	0.741764706	0.882882353	0.141117647
CC059/TauUnc	H-Sucrose	Day2_RER	0.777961438	0.760411765	0.032284341	0.014437996	0.757411765	0.833764706	0.076352941
CC063/Unc	H-Sucrose	Day2_RER	0.735686274	0.735	0.002002017	0.001001009	0.734117647	0.737941176	0.003823529
CC071/TauUnc	H-Sucrose	Day2_RER	0.825303922	0.821931373	0.044607093	0.019948899	0.777176471	0.880176471	0.103
CC001/Unc	H-Protein	Day2_H_1	13.82765882	13.95917647	1.462365163	0.653989582	11.46788235	15.23676471	3.76888236
CC002/Unc	H-Protein	Day2_H_1	15.75342614	15.94735294	1.229071008	0.549657265	13.97077778	17.394	3.42322222
CC004/TauUnc	H-Protein	Day2_H_1	17.92175294	17.12970588	2.271793411	1.0159769	15.93517647	21.83258824	5.89741177
CC006/TauUnc	H-Protein	Day2_H_1	16.02975164	16.03112092	0.445173806	0.222586903	15.52029412	16.53647059	1.01617647
CC008/GeniUnc	H-Protein	Day2_H_1	13.90301471	13.58252942	1.822928968	0.911464484	12.06488235	16.38211765	4.3172353
CC011/Unc	H-Protein	Day2_H_1	15.59903529	15.72782353	1.339893841	0.599218742	14.05205882	17.52117647	3.46911765
CC012/GeniUnc	H-Protein	Day2_H_1	14.85485556	14.83611765	0.170307325	0.076163751	14.63217647	15.08211765	0.44994118
CC019/TauUnc	H-Protein	Day2_H_1	20.28951765	19.96776471	1.283945095	0.574197703	18.75788235	21.72182353	2.96394118
CC024/GeniUnc	H-Protein	Day2_H_1	15.02117647	15.02117647	3.484954968	2.46423529	12.55694118	17.48541176	4.92847058
CC027/GeniUnc	H-Protein	Day2_H_1	18.39975294	18.729	1.993244764	0.891406157	15.88588235	20.97641176	5.09052941
CC028/GeniUnc	H-Protein	Day2_H_1	16.06632925	16.03820589	1.313528775	0.656764388	14.57729412	17.61161111	3.03431699
CC030/GeniUnc	H-Protein	Day2_H_1	11.90191765	15.35282353	6.40899448	2.866189465	2.449235294	17.348	14.89876471
CC032/GeniUnc	H-Protein	Day2_H_1	17.30717647	16.63058824	1.28752958	0.575800733	16.57664706	19.57382353	2.99717647
CC035/Unc	H-Protein	Day2_H_1	15.46909673	15.86505556	1.707783573	0.763744032	13.00182353	17.19776471	4.19594118
CC036/Unc	H-Protein	Day2_H_1	17.1216969	17.3314853	0.891189192	0.398551923	15.87570588	17.94811111	2.07240523
CC037/TauUnc	H-Protein	Day2_H_1	14.80769412	14.56735294	0.561780681	0.251235958	14.24817647	15.677	1.42882353
CC040/TauUnc	H-Protein	Day2_H_1	13.7835451	14.01241176	1.200028765	0.536669179	11.79911765	14.86782353	3.06870588
CC041/TauUnc	H-Protein	Day2_H_1	15.19966471	15.35988889	0.687209516	0.307329439	14.14161111	15.85911765	1.71750654
CC045/GeniUnc	H-Protein	Day2_H_1	17.94335294	18.05605883	1.60417553	0.802087765	15.87676471	19.78452941	3.9077647
CC059/TauUnc	H-Protein	Day2_H_1	14.4455183	13.91205882	1.135088244	0.507626895	13.70164706	16.42711765	2.72547059
CC063/Unc	H-Protein	Day2_H_1	15.58696079	15.40394118	0.52149377	0.260746885	15.18164706	16.17529412	0.99364706
CC071/TauUnc	H-Protein	Day2_H_1	17.98674902	18.05688235	1.195681573	0.534725055	16.15288235	19.11988235	2.967
CC001/Unc	H-Sucrose	Day2_H_1	14.88428235	14.80523529	1.89681574	0.848281787	11.90811765	16.97835294	5.07023529
CC002/Unc	H-Sucrose	Day2_H_1	15.58524967	15.86752941	1.739821585	0.778071866	12.76111765	17.11170588	4.35058823
CC004/TauUnc	H-Sucrose	Day2_H_1	15.84723529	16.38505882	2.570033936	1.149354117	13.12817647	19.49570588	6.36752941
CC006/TauUnc	H-Sucrose	Day2_H_1	14.80556291	14.86502941	1.183784546	0.591892273	13.30047059	16.19172222	2.89125163
CC008/GeniUnc	H-Sucrose	Day2_H_1	14.71513235	14.63002941	1.043903716	0.521951858	13.58388235	16.01658824	2.43270589
CC011/Unc	H-Sucrose	Day2_H_1	14.01541177	14.28182353	1.009032271	0.45125295	12.32282353	15.034	2.71117647
CC012/GeniUnc	H-Sucrose	Day2_H_1	15.09291177	14.97467648	0.846847413	0.378721677	14.19335294	16.22894118	2.03558824
CC019/TauUnc	H-Sucrose	Day2_H_1	21.42027059	21.075	1.429689108	0.639376407	19.84847059	23.29076471	3.44229412
CC024/GeniUnc	H-Sucrose	Day2_H_1	18.20388236	18.20388236	1.462130448	1.033882355	17.17	19.23776471	2.06776471
CC027/GeniUnc	H-Sucrose	Day2_H_1	17.73678758	17.65505556	0.763372987	0.341390778	16.78623529	18.66376471	1.87752942
CC028/GeniUnc	H-Sucrose	Day2_H_1	13.86257353	13.90588236	0.841437042	0.420718521	13.03617647	14.60235294	1.56617647
CC030/GeniUnc	H-Sucrose	Day2_H_1	17.04201177	17.35217647	1.218917775	0.545116601	14.97858824	17.99429412	3.01570588
CC032/GeniUnc	H-Sucrose	Day2_H_1	18.53438823	16.56641176	4.827896489	2.159100947	15.51911765	27.10917647	11.59005882
CC035/Unc	H-Sucrose	Day2_H_1	16.37146863	16.04811765	0.902533836	0.403625402	15.31005556	17.61311111	2.30305555
CC036/Unc	H-Sucrose	Day2_H_1	16.98009412	16.38941176	1.269831521	0.56788592	16.04841176	19.18333333	3.13492157
CC037/TauUnc	H-Sucrose	Day2_H_1	15.34034118	15.60605882	1.89616908	0.847992592	13.13211765	17.66594118	4.53382353
CC040/TauUnc	H-Sucrose	Day2_H_1	14.93471242	14.7720719	1.137990557	0.508924849	13.73370588	16.461	2.72729412
CC041/TauUnc	H-Sucrose	Day2_H_1	14.75709804	14.46783333	0.884113267	0.395387473	13.73288235	15.87735294	2.14447059
CC045/GeniUnc	H-Sucrose	Day2_H_1	18.47239706	18.05505883	1.940886229	0.970443114	16.66323529	21.11623529	4.453
CC059/TauUnc	H-Sucrose	Day2_H_1	14.62402876	14.46555556	0.623306572	0.278751173	13.81564706	15.39594118	1.58029412
CC063/Unc	H-Sucrose	Day2_H_1	15.86770588	16.05764706	0.634203823	0.317101911	15.16023529	16.38523529	1.225
CC071/TauUnc	H-Sucrose	Day2_H_1	19.68230964	20.54856046	2.50606372	1.120745767	16.10017647	21.53194118	5.43176471
CC001/Unc	H-Protein	Day2_H_2	5.395905882	5.621470588	0.540067572	0.241525561	4.480470588	5.868058824	1.387588236
CC002/Unc	H-Protein	Day2_H_2	6.050342484	5.974705882	0.435526205	0.19477324	5.475888889	6.652764706	1.176875817
CC004/TauUnc	H-Protein	Day2_H_2	7.269376471	6.988235294	0.769527921	0.344143348	6.648470588	8.529882353	1.881411765
CC006/TauUnc	H-Protein	Day2_H_2	6.094392974	6.167844772	0.197341748	0.098670874	5.807705882	6.234176471	0.426470589
CC008/GeniUnc	H-Protein	Day2_H_2	5.659205882	5.494794118	0.607202275	0.303601138	5.166	6.481235294	1.315235294
CC011/Unc	H-Protein	Day2_H_2	6.20877647	6.369588235	0.572843814	0.256183542	5.424117647	6.931823529	1.507705882
CC012/GeniUnc	H-Protein	Day2_H_2	5.550299347	5.583294118	0.127462338	0.05700289	5.351555556	5.657529412	0.305973856
CC019/TauUnc	H-Protein	Day2_H_2	7.132694118	7.034117647	0.509846689	0.228010371	6.586411765	7.676823529	1.090411764
CC024/GeniUnc	H-Protein	Day2_H_2	5.809794118	5.809794118	1.219509631	0.86232353	4.947470588	6.672117647	1.724647059
CC027/GeniUnc	H-Protein	Day2_H_2	6.968241176	7.1635	0.746366629	0.333785304	5.996411765	7.965882353	1.969470588
CC028/GeniUnc	H-Protein	Day2_H_2	6.429236111	6.398705882	0.262079171	0.131039585	6.183588235	6.735944444	0.552356209
CC030/GeniUnc	H-Protein	Day2_H_2	4.350329412	5.715	2.377900269	1.063429329	0.864235294	6.318705882	5.454470588
CC032/GeniUnc	H-Protein	Day2_H_2	6.508152941	6.386647059	0.453235572	0.20269311	6.141764706	7.295647059	1.153882353
CC035/Unc	H-Protein	Day2_H_2	5.858713725	6.039444444	0.74698625	0.334062407	4.631352941	6.593058824	1.961705883
CC036/Unc	H-Protein	Day2_H_2	6.216996732	6.18403268	0.240934381	0.107749131	5.962588235	6.537333333	0.574745098
CC037/TauUnc	H-Protein	Day2_H_2	5.863882353	5.805764706	0.274425077	0.122726625	5.635588235	6.331235294	0.695647059
CC040/TauUnc	H-Protein	Day2_H_2	5.554071242	5.744235294	0.388112626	0.173569243	4.930941176	5.884411765	0.953470589
CC041/TauUnc	H-Protein	Day2_H_2	5.842534641	5.881611111	0.350948346	0.156948871	5.470944444	6.221411765	0.750467321
CC045/GeniUnc	H-Protein	Day2_H_2	6.678455883	6.622794118	0.489135785	0.244567893	6.142176471	7.326058824	1.183882353
CC059/TauUnc	H-Protein	Day2_H_2	5.677975817	5.543764706	0.321923792	0.143968697	5.515411765	6.253411765	0.738
CC063/Unc	H-Protein	Day2_H_2	5.845607843	5.828647059	0.159823457	0.079911729	5.694941176	6.013235294	0.318294118
CC071/TauUnc	H-Protein	Day2_H_2	6.452111111	6.623176471	0.391287503	0.174989091	5.780411765	6.743588235	0.96317647
CC001/Unc	H-Sucrose	Day2_H_2	5.942129412	6.083176471	0.77659374	0.347303279	4.687058824	6.744470588	2.057411764
CC002/Unc	H-Sucrose	Day2_H_2	6.081018301	6.179294118	0.452972123	0.202575292	5.319823529	6.526444444	1.206620915
CC004/TauUnc	H-Sucrose	Day2_H_2	6.703470588	6.962411765	0.852175798	0.381104602	5.834	7.821117647	1.987117647
CC006/TauUnc	H-Sucrose	Day2_H_2	5.860451798	5.886058824	0.256589208	0.128294604	5.535411765	6.134277778	0.598866013
CC008/GeniUnc	H-Sucrose	Day2_H_2	6.224147059	6.197205883	0.449417494	0.224708747	5.722647059	6.779529412	1.056882353
CC011/Unc	H-Sucrose	Day2_H_2	5.877858824	5.953647059	0.242195146	0.108312962	5.476176471	6.071294118	0.595117647
CC012/GeniUnc	H-Sucrose	Day2_H_2	5.645264706	5.604411765	0.209354506	0.093626181	5.452764706	5.919470588	0.466705882
CC019/TauUnc	H-Sucrose	Day2_H_2	7.615882353	7.541823529	0.516341651	0.230915006	7.070235294	8.283411765	1.213176471
CC024/GeniUnc	H-Sucrose	Day2_H_2	7.044764706	7.044764706	0.527085713	0.372705882	6.672058824	7.417470588	0.745411764
CC027/GeniUnc	H-Sucrose	Day2_H_2	6.933762745	6.807166667	0.236670956	0.105842469	6.751470588	7.307411765	0.555941177
CC028/GeniUnc	H-Sucrose	Day2_H_2	5.785380719	5.781555556	0.152923882	0.076461941	5.626470588	5.951941176	0.325470588
CC030/GeniUnc	H-Sucrose	Day2_H_2	6.244952941	6.369352941	0.329194223	0.147220132	5.695117647	6.541764706	0.846647059
CC032/GeniUnc	H-Sucrose	Day2_H_2	7.054423529	6.401823529	1.44668973	0.646979316	6.369470588	9.641470588	3.272
CC035/Unc	H-Sucrose	Day2_H_2	6.173352288	6.213588235	0.243259914	0.108789141	5.821166667	6.495888889	0.674722222
CC036/Unc	H-Sucrose	Day2_H_2	6.303640523	6.150666667	0.363706203	0.162654359	6.027588235	6.926888889	0.899300654
CC037/TauUnc	H-Sucrose	Day2_H_2	6.179070588	6.296588235	0.612594808	0.273960727	5.523470588	7.031411765	1.507941177
CC040/TauUnc	H-Sucrose	Day2_H_2	6.022196895	6.008423203	0.24275567	0.108563636	5.739470588	6.332470588	0.593
CC041/TauUnc	H-Sucrose	Day2_H_2	5.741603922	5.616	0.254579717	0.11385151	5.527166667	6.156058824	0.628892157
CC045/GeniUnc	H-Sucrose	Day2_H_2	7.020882353	7.044264706	0.58815524	0.29407762	6.282117647	7.712882353	1.430764706
CC059/TauUnc	H-Sucrose	Day2_H_2	5.915792157	5.853176471	0.339801033	0.151963642	5.584588235	6.444470588	0.859882353
CC063/Unc	H-Sucrose	Day2_H_2	6.003372549	6.043	0.098661042	0.049330521	5.891058824	6.076058824	0.185
CC071/TauUnc	H-Sucrose	Day2_H_2	7.108417484	7.187629085	0.634171059	0.28360992	6.283470588	7.774941176	1.491470588
CC001/Unc	H-Protein	Day2_H_3	0.321376471	0.328	0.036824272	0.016468315	0.267058824	0.367176471	0.100117647
CC002/Unc	H-Protein	Day2_H_3	0.343273856	0.329722222	0.027164231	0.012148214	0.314176471	0.372411765	0.058235294
CC004/TauUnc	H-Protein	Day2_H_3	0.487964706	0.482823529	0.054543015	0.024392378	0.411882353	0.561941176	0.150058823
CC006/TauUnc	H-Protein	Day2_H_3	0.336308824	0.3415	0.037260806	0.018630403	0.286705882	0.375529412	0.08882353
CC008/GeniUnc	H-Protein	Day2_H_3	0.385529412	0.40332353	0.053569367	0.026784683	0.307176471	0.428294118	0.121117647
CC011/Unc	H-Protein	Day2_H_3	0.392094118	0.413705882	0.048293161	0.021597358	0.311882353	0.429176471	0.117294118
CC012/GeniUnc	H-Protein	Day2_H_3	0.290210458	0.298647059	0.02514497	0.011245173	0.254111111	0.313117647	0.059006536
CC019/TauUnc	H-Protein	Day2_H_3	0.310035294	0.307470588	0.03097654	0.01385313	0.274882353	0.343941176	0.069058823
CC024/GeniUnc	H-Protein	Day2_H_3	0.336617647	0.336617647	0.048041666	0.033970588	0.302647059	0.370588235	0.067941176
CC027/GeniUnc	H-Protein	Day2_H_3	0.37873268	0.368058824	0.042545547	0.019026947	0.322411765	0.436294118	0.113882353
CC028/GeniUnc	H-Protein	Day2_H_3	0.416265523	0.399176471	0.050427203	0.025213602	0.376944444	0.489764706	0.112820262
CC030/GeniUnc	H-Protein	Day2_H_3	0.212717647	0.294235294	0.121588188	0.054375891	0.037941176	0.305352941	0.267411765
CC032/GeniUnc	H-Protein	Day2_H_3	0.3466	0.342352941	0.028847871	0.01290116	0.309294118	0.377705882	0.068411764
CC035/Unc	H-Protein	Day2_H_3	0.320471242	0.333222222	0.065188946	0.029153383	0.209352941	0.371470588	0.162117647
CC036/Unc	H-Protein	Day2_H_3	0.298718138	0.307267974	0.02436991	0.010898555	0.264277778	0.316058824	0.051781046
CC037/TauUnc	H-Protein	Day2_H_3	0.364823529	0.364764706	0.034180849	0.015286141	0.326352941	0.417058824	0.090705883
CC040/TauUnc	H-Protein	Day2_H_3	0.365575163	0.353470588	0.040294724	0.018020349	0.338111111	0.435823529	0.097712418
CC041/TauUnc	H-Protein	Day2_H_3	0.332986928	0.330333333	0.042891311	0.019181577	0.273470588	0.387588235	0.114117647
CC045/GeniUnc	H-Protein	Day2_H_3	0.345308824	0.342441177	0.022444054	0.011222027	0.324411765	0.371941176	0.047529411
CC059/TauUnc	H-Protein	Day2_H_3	0.345943791	0.345	0.019469567	0.008707055	0.315777778	0.367235294	0.051457516
CC063/Unc	H-Protein	Day2_H_3	0.308509804	0.309	0.0076882	0.0038441	0.300588235	0.315941176	0.015352941
CC071/TauUnc	H-Protein	Day2_H_3	0.298399347	0.303235294	0.02465673	0.011026825	0.264882353	0.326764706	0.061882353
CC001/Unc	H-Sucrose	Day2_H_3	0.378611765	0.400352941	0.057490493	0.02571053	0.285647059	0.422882353	0.137235294
CC002/Unc	H-Sucrose	Day2_H_3	0.364991503	0.377722222	0.03412491	0.015261124	0.306411765	0.390529412	0.084117647
CC004/TauUnc	H-Sucrose	Day2_H_3	0.510764706	0.512	0.030017411	0.013424195	0.463647059	0.539058824	0.075411765
CC006/TauUnc	H-Sucrose	Day2_H_3	0.36631536	0.366352942	0.034730459	0.01736523	0.333555556	0.399	0.065444444
CC008/GeniUnc	H-Sucrose	Day2_H_3	0.471029412	0.471058824	0.035983929	0.017991964	0.427882353	0.514117647	0.086235294
CC011/Unc	H-Sucrose	Day2_H_3	0.4362	0.431352941	0.032759177	0.014650349	0.399823529	0.480588235	0.080764706
CC012/GeniUnc	H-Sucrose	Day2_H_3	0.296470589	0.296588236	0.023605172	0.010556554	0.269058824	0.323647059	0.054588235
CC019/TauUnc	H-Sucrose	Day2_H_3	0.342294117	0.345470588	0.025089425	0.011220332	0.314470588	0.372588235	0.058117647
CC024/GeniUnc	H-Sucrose	Day2_H_3	0.408117647	0.408117647	0.023792063	0.016823529	0.391294118	0.424941176	0.033647058
CC027/GeniUnc	H-Sucrose	Day2_H_3	0.415056209	0.404058824	0.024965228	0.01116479	0.390222222	0.444882353	0.054660131
CC028/GeniUnc	H-Sucrose	Day2_H_3	0.422944445	0.42732353	0.034255866	0.017127933	0.384777778	0.452352941	0.067575163
CC030/GeniUnc	H-Sucrose	Day2_H_3	0.309835294	0.313117647	0.038214483	0.017090036	0.260941176	0.350529412	0.089588236
CC032/GeniUnc	H-Sucrose	Day2_H_3	0.395988235	0.376235294	0.054443431	0.024347843	0.332117647	0.468529412	0.136411765
CC035/Unc	H-Sucrose	Day2_H_3	0.331908497	0.325777778	0.021872603	0.009781725	0.309882353	0.366882353	0.057
CC036/Unc	H-Sucrose	Day2_H_3	0.323586928	0.319294118	0.023569069	0.010540408	0.295944444	0.360647059	0.064702615
CC037/TauUnc	H-Sucrose	Day2_H_3	0.405858824	0.411	0.02759628	0.012341432	0.369294118	0.443588235	0.074294117
CC040/TauUnc	H-Sucrose	Day2_H_3	0.397072713	0.404527778	0.026985415	0.012068244	0.360470588	0.418764706	0.058294118
CC041/TauUnc	H-Sucrose	Day2_H_3	0.339679085	0.343470588	0.031005004	0.013865859	0.308222222	0.378941176	0.070718954
CC045/GeniUnc	H-Sucrose	Day2_H_3	0.387852941	0.386441177	0.043952488	0.021976244	0.336529412	0.442	0.105470588
CC059/TauUnc	H-Sucrose	Day2_H_3	0.392744444	0.383058824	0.048904387	0.021870707	0.342722222	0.472647059	0.129924837
CC063/Unc	H-Sucrose	Day2_H_3	0.325960785	0.329294118	0.02143061	0.010715305	0.303058824	0.345529412	0.042470588
CC071/TauUnc	H-Sucrose	Day2_H_3	0.33869853	0.3375	0.03590583	0.016057575	0.3065	0.373294118	0.066794118
CC001/Unc	H-Protein	Day2_Feed1	0.429176471	0.475882353	0.336955533	0.150691095	0.095882353	0.880588235	0.784705882
CC002/Unc	H-Protein	Day2_Feed1	1.411470588	1.435	0.324253068	0.14501038	0.955294118	1.745882353	0.790588235
CC004/TauUnc	H-Protein	Day2_Feed1	1.803529412	1.735882353	0.313513684	0.140207582	1.45	2.158823529	0.708823529
CC006/TauUnc	H-Protein	Day2_Feed1	1.199207517	1.177941177	0.264971521	0.13248576	0.913888889	1.527058824	0.613169935
CC008/GeniUnc	H-Protein	Day2_Feed1	0.813676471	0.826764706	0.577271028	0.288635514	0.171764706	1.429411765	1.257647059
CC011/Unc	H-Protein	Day2_Feed1	1.056941176	0.928823529	0.609674654	0.272654794	0.287647059	1.746470588	1.458823529
CC012/GeniUnc	H-Protein	Day2_Feed1	0.306418301	0.328823529	0.223560099	0.099979116	0.07	0.647058824	0.577058824
CC019/TauUnc	H-Protein	Day2_Feed1	1.340235294	1.09	0.718829739	0.321470432	0.489411765	2.333529412	1.844117647
CC024/GeniUnc	H-Protein	Day2_Feed1	1.389411765	1.389411765	1.413381672	0.999411765	0.39	2.388823529	1.998823529
CC027/GeniUnc	H-Protein	Day2_Feed1	1.943686275	1.968235294	0.618868919	0.276766594	1.297647059	2.586666667	1.289019608
CC028/GeniUnc	H-Protein	Day2_Feed1	2.077173203	2.171764706	0.610230732	0.305115366	1.362941176	2.602222222	1.239281046
CC030/GeniUnc	H-Protein	Day2_Feed1	2.425294118	0.73	3.050168383	1.364076769	0.06	7.45	7.39
CC032/GeniUnc	H-Protein	Day2_Feed1	1.734	1.508235294	0.756043975	0.338113144	1.050588235	2.810588235	1.76
CC035/Unc	H-Protein	Day2_Feed1	0.311915033	0.317222222	0.103671256	0.046363195	0.160588235	0.448235294	0.287647059
CC036/Unc	H-Protein	Day2_Feed1	0.976699346	0.951339869	0.256533899	0.114725448	0.69	1.314117647	0.624117647
CC037/TauUnc	H-Protein	Day2_Feed1	0.929176471	0.915882353	0.329347315	0.147288597	0.582352941	1.435294118	0.852941177
CC040/TauUnc	H-Protein	Day2_Feed1	0.293058824	0.265294118	0.258585251	0.11564284	0.045882353	0.668235294	0.622352941
CC041/TauUnc	H-Protein	Day2_Feed1	0.09972549	0.09	0.042612585	0.019056927	0.06	0.169411765	0.109411765
CC045/GeniUnc	H-Protein	Day2_Feed1	0.961029412	1.012647059	0.249392052	0.124696026	0.652352941	1.166470588	0.514117647
CC059/TauUnc	H-Protein	Day2_Feed1	0.479464052	0.53	0.35888151	0.16049669	0.02	0.984705882	0.964705882
CC063/Unc	H-Protein	Day2_Feed1	6.79	7.49	6.199709671	3.099854835	0.27	12.61	12.34
CC071/TauUnc	H-Protein	Day2_Feed1	0.974013072	1.306470588	0.610454918	0.273003739	0.188888889	1.491176471	1.302287582
CC001/Unc	H-Sucrose	Day2_Feed1	0.774823529	0.754705882	0.322043217	0.144022105	0.29	1.132352941	0.842352941
CC002/Unc	H-Sucrose	Day2_Feed1	1.688392157	1.562941176	0.62179787	0.278076461	1.112352941	2.691764706	1.579411765
CC004/TauUnc	H-Sucrose	Day2_Feed1	2.151411765	2.436470588	0.905060513	0.404755366	0.616470588	2.824117647	2.207647059
CC006/TauUnc	H-Sucrose	Day2_Feed1	1.396045752	1.183562092	0.572298432	0.286149216	0.985882353	2.231176471	1.245294118
CC008/GeniUnc	H-Sucrose	Day2_Feed1	0.840294118	0.865882353	0.253694955	0.126847478	0.527058824	1.102352941	0.575294117
CC011/Unc	H-Sucrose	Day2_Feed1	1.005176471	0.913529412	0.606187587	0.27109533	0.413529412	2.02	1.606470588
CC012/GeniUnc	H-Sucrose	Day2_Feed1	0.770147059	0.785294118	0.311256105	0.139197962	0.431176471	1.078823529	0.647647058
CC019/TauUnc	H-Sucrose	Day2_Feed1	2.538352941	1.854117647	1.928313057	0.862367815	1.14	5.877647059	4.737647059
CC024/GeniUnc	H-Sucrose	Day2_Feed1	2.616764706	2.616764706	0.822323592	0.581470588	2.035294118	3.198235294	1.162941176
CC027/GeniUnc	H-Sucrose	Day2_Feed1	1.812071895	2	0.487346394	0.217947933	1.19	2.348235294	1.158235294
CC028/GeniUnc	H-Sucrose	Day2_Feed1	1.627320262	1.636111111	0.426436755	0.213218378	1.123529412	2.113529412	0.99
CC030/GeniUnc	H-Sucrose	Day2_Feed1	0.997882353	0.960588235	0.388518524	0.173750766	0.399411765	1.357058824	0.957647059
CC032/GeniUnc	H-Sucrose	Day2_Feed1	1.282	1.120588235	0.87629258	0.391889955	0.332352941	2.217647059	1.885294118
CC035/Unc	H-Sucrose	Day2_Feed1	0.549045752	0.624117647	0.326522543	0.146025321	0.13	1	0.87
CC036/Unc	H-Sucrose	Day2_Feed1	1.471464052	1.561176471	0.231193306	0.103392789	1.211666667	1.754117647	0.54245098
CC037/TauUnc	H-Sucrose	Day2_Feed1	1.299882353	1.571176471	0.651943249	0.291557884	0.575882353	1.966470588	1.390588235
CC040/TauUnc	H-Sucrose	Day2_Feed1	1.181119281	1.150179739	0.538131781	0.240659849	0.692941176	1.731176471	1.038235295
CC041/TauUnc	H-Sucrose	Day2_Feed1	0.457379085	0.109411765	0.734124469	0.328310443	0.018888889	1.745882353	1.726993464
CC045/GeniUnc	H-Sucrose	Day2_Feed1	1.253529412	1.352941177	0.600852144	0.300426072	0.474705882	1.833529412	1.35882353
CC059/TauUnc	H-Sucrose	Day2_Feed1	0.957653595	1.029444444	0.133185472	0.059562354	0.757647059	1.081764706	0.324117647
CC063/Unc	H-Sucrose	Day2_Feed1	0.369215686	0.362352941	0.056489988	0.028244994	0.316470588	0.428823529	0.112352941
CC071/TauUnc	H-Sucrose	Day2_Feed1	1.575735294	1.539705883	0.332985646	0.148915708	1.207647059	2.015882353	0.808235294
CC001/Unc	H-Protein	Night2_RER	0.793811765	0.782941176	0.046216158	0.020668494	0.734352941	0.853529412	0.119176471
CC002/Unc	H-Protein	Night2_RER	0.847458823	0.849941176	0.027889996	0.012472786	0.816411765	0.875823529	0.059411764
CC004/TauUnc	H-Protein	Night2_RER	0.806317647	0.808941176	0.025762208	0.011521209	0.777058824	0.837352941	0.060294117
CC006/TauUnc	H-Protein	Night2_RER	0.870088235	0.868058824	0.025806372	0.012903186	0.847764706	0.896470588	0.048705882
CC008/GeniUnc	H-Protein	Night2_RER	0.821102941	0.821764706	0.073235213	0.036617607	0.733941176	0.906941176	0.173
CC011/Unc	H-Protein	Night2_RER	0.838376471	0.832647059	0.076505485	0.034214293	0.742058824	0.948764706	0.206705882
CC012/GeniUnc	H-Protein	Night2_RER	0.764305882	0.771470588	0.030439099	0.013612779	0.722705882	0.803647059	0.080941177
CC019/TauUnc	H-Protein	Night2_RER	0.926776471	0.923470588	0.013179319	0.005893971	0.913294118	0.948588235	0.035294117
CC024/GeniUnc	H-Protein	Night2_RER	0.9205	0.9205	0.033899531	0.023970588	0.896529412	0.944470588	0.047941176
CC027/GeniUnc	H-Protein	Night2_RER	0.868317647	0.864352941	0.01260716	0.005638093	0.855529412	0.886823529	0.031294117
CC028/GeniUnc	H-Protein	Night2_RER	0.886705882	0.890176471	0.021119203	0.010559602	0.858647059	0.907823529	0.04917647
CC030/GeniUnc	H-Protein	Night2_RER	0.798313725	0.762352941	0.087549834	0.039153476	0.734470588	0.898117647	0.163647059
CC032/GeniUnc	H-Protein	Night2_RER	0.894788235	0.893647059	0.033205755	0.014850065	0.842	0.927294118	0.085294118
CC035/Unc	H-Protein	Night2_RER	0.804552941	0.806647059	0.027524025	0.012309118	0.766764706	0.842588235	0.075823529
CC036/Unc	H-Protein	Night2_RER	0.879808824	0.876911765	0.037070256	0.016578322	0.841882353	0.923529412	0.081647059
CC037/TauUnc	H-Protein	Night2_RER	0.820047059	0.843235294	0.040409376	0.018071622	0.753235294	0.848529412	0.095294118
CC040/TauUnc	H-Protein	Night2_RER	0.832458824	0.827	0.030244774	0.013525874	0.796764706	0.876529412	0.079764706
CC041/TauUnc	H-Protein	Night2_RER	0.779411765	0.798529412	0.057484841	0.025708002	0.716529412	0.836941176	0.120411764
CC045/GeniUnc	H-Protein	Night2_RER	0.835058824	0.835558824	0.033655182	0.016827591	0.795	0.874117647	0.079117647
CC059/TauUnc	H-Protein	Night2_RER	0.850423529	0.872	0.053233334	0.023806671	0.769117647	0.908588235	0.139470588
CC063/Unc	H-Protein	Night2_RER	0.808901961	0.808588235	0.009827286	0.004913643	0.799235294	0.818882353	0.019647059
CC071/TauUnc	H-Protein	Night2_RER	0.88282353	0.889058824	0.022318084	0.009980951	0.849411765	0.907411765	0.058
CC001/Unc	H-Sucrose	Night2_RER	0.772305882	0.785	0.03609643	0.016142814	0.735470588	0.818823529	0.083352941
CC002/Unc	H-Sucrose	Night2_RER	0.921388235	0.909941176	0.035823181	0.016020614	0.894058824	0.982941176	0.088882352
CC004/TauUnc	H-Sucrose	Night2_RER	0.839494118	0.842	0.015639184	0.006994056	0.816882353	0.854823529	0.037941176
CC006/TauUnc	H-Sucrose	Night2_RER	0.841029412	0.862058824	0.060141097	0.030070549	0.752705882	0.887294118	0.134588236
CC008/GeniUnc	H-Sucrose	Night2_RER	0.824397059	0.807558824	0.060145141	0.03007257	0.771529412	0.910941176	0.139411764
CC011/Unc	H-Sucrose	Night2_RER	0.842388235	0.816352941	0.067841365	0.030339581	0.758705882	0.913588235	0.154882353
CC012/GeniUnc	H-Sucrose	Night2_RER	0.83792647	0.835029412	0.017122489	0.00765741	0.820823529	0.860823529	0.04
CC019/TauUnc	H-Sucrose	Night2_RER	0.943964706	0.952411765	0.029795804	0.013325089	0.895529412	0.975705882	0.08017647
CC024/GeniUnc	H-Sucrose	Night2_RER	0.919852941	0.919852941	0.022669012	0.016029412	0.903823529	0.935882353	0.032058824
CC027/GeniUnc	H-Sucrose	Night2_RER	0.861388235	0.881588235	0.036396452	0.016276988	0.807823529	0.889941176	0.082117647
CC028/GeniUnc	H-Sucrose	Night2_RER	0.879191177	0.853352941	0.057639223	0.028819611	0.844647059	0.965411765	0.120764706
CC030/GeniUnc	H-Sucrose	Night2_RER	0.842752941	0.841882353	0.064211338	0.028716183	0.776705882	0.932647059	0.155941177
CC032/GeniUnc	H-Sucrose	Night2_RER	0.889482353	0.863058824	0.074852039	0.033474849	0.804588235	0.995294118	0.190705883
CC035/Unc	H-Sucrose	Night2_RER	0.854729412	0.857588235	0.027395148	0.012251483	0.823	0.894294118	0.071294118
CC036/Unc	H-Sucrose	Night2_RER	0.897117647	0.912235294	0.039717166	0.017762057	0.843176471	0.934941176	0.091764705
CC037/TauUnc	H-Sucrose	Night2_RER	0.801858824	0.798588235	0.055118253	0.024649632	0.733352941	0.875411765	0.142058824
CC040/TauUnc	H-Sucrose	Night2_RER	0.872132353	0.857176471	0.047522092	0.021252525	0.833647059	0.940529412	0.106882353
CC041/TauUnc	H-Sucrose	Night2_RER	0.8016	0.784294118	0.075190167	0.033626065	0.728529412	0.896647059	0.168117647
CC045/GeniUnc	H-Sucrose	Night2_RER	0.864470588	0.871764706	0.044279624	0.022139812	0.811117647	0.903235294	0.092117647
CC059/TauUnc	H-Sucrose	Night2_RER	0.871270588	0.875882353	0.038694719	0.017304805	0.818470588	0.925235294	0.106764706
CC063/Unc	H-Sucrose	Night2_RER	0.796686274	0.795823529	0.013667497	0.006833748	0.783470588	0.810764706	0.027294118
CC071/TauUnc	H-Sucrose	Night2_RER	0.930838236	0.933617648	0.02979764	0.01332591	0.892352941	0.963764706	0.071411765
CC001/Unc	H-Protein	Night2_H_1	17.35585883	17.473	1.751092282	0.783112276	15.44876471	20.08611765	4.63735294
CC002/Unc	H-Protein	Night2_H_1	17.84671765	17.93329412	1.329793397	0.594701686	16.01229412	19.747	3.73470588
CC004/TauUnc	H-Protein	Night2_H_1	25.19288235	24.885	3.853681758	1.723418875	20.84852941	29.79852941	8.95
CC006/TauUnc	H-Protein	Night2_H_1	19.60475	19.9942353	0.98698112	0.49349056	18.14476471	20.28576471	2.141
CC008/GeniUnc	H-Protein	Night2_H_1	16.64866176	16.79626471	2.961175817	1.480587908	13.07923529	19.92288235	6.84364706
CC011/Unc	H-Protein	Night2_H_1	17.70764706	17.57952941	1.722976222	0.770538391	15.05417647	19.54264706	4.48847059
CC012/GeniUnc	H-Protein	Night2_H_1	16.08018823	15.67923529	0.900671926	0.40279273	15.29811765	17.33952941	2.04141176
CC019/TauUnc	H-Protein	Night2_H_1	26.41602353	26.37164706	0.952986165	0.42618837	24.96917647	27.57	2.60082353
CC024/GeniUnc	H-Protein	Night2_H_1	20.95755882	20.95755882	3.096919727	2.18985294	18.76770588	23.14741176	4.37970588
CC027/GeniUnc	H-Protein	Night2_H_1	22.29671765	22.15258824	1.067062607	0.477204905	20.86788235	23.63176471	2.76388236
CC028/GeniUnc	H-Protein	Night2_H_1	19.09955883	19.45044118	1.181425535	0.590712768	17.445	20.05235294	2.60735294
CC030/GeniUnc	H-Protein	Night2_H_1	15.96729412	15.71870588	5.638571347	2.521645765	7.191764706	21.26582353	14.07405882
CC032/GeniUnc	H-Protein	Night2_H_1	20.76443529	20.687	0.701205359	0.31358857	19.79217647	21.55082353	1.75864706
CC035/Unc	H-Protein	Night2_H_1	18.37282353	18.46270588	2.21582919	0.990948939	15.31776471	21.00394118	5.68617647
CC036/Unc	H-Protein	Night2_H_1	22.77263235	22.52258824	0.852252148	0.381138747	22.07835294	23.967	1.88864706
CC037/TauUnc	H-Protein	Night2_H_1	17.61510588	17.44276471	0.62652036	0.280188423	16.95029412	18.63376471	1.68347059
CC040/TauUnc	H-Protein	Night2_H_1	17.79490588	18.48770588	1.432354775	0.640568529	15.85011765	19.02611765	3.176
CC041/TauUnc	H-Protein	Night2_H_1	17.80763529	18.259	1.292717306	0.578120754	15.78952941	18.95535294	3.16582353
CC045/GeniUnc	H-Protein	Night2_H_1	21.83432353	21.59194118	2.75110276	1.37555138	18.72964706	25.42376471	6.69411765
CC059/TauUnc	H-Protein	Night2_H_1	17.85301176	17.77511765	1.846532224	0.825794315	15.74682353	19.73352941	3.98670588
CC063/Unc	H-Protein	Night2_H_1	19.19021569	19.54629412	1.16462655	0.582313275	17.88911765	20.13523529	2.24611764
CC071/TauUnc	H-Protein	Night2_H_1	23.12078823	23.15629412	1.133558757	0.506942888	21.42741176	24.61929412	3.19188236
CC001/Unc	H-Sucrose	Night2_H_1	17.47583529	17.87129412	0.654273536	0.292600021	16.54752941	18.03017647	1.48264706
CC002/Unc	H-Sucrose	Night2_H_1	18.35621176	19.73541176	2.182661787	0.976116025	14.82882353	19.85652941	5.02770588
CC004/TauUnc	H-Sucrose	Night2_H_1	18.90777647	20.05958824	3.214306192	1.437481429	14.34047059	22.23258824	7.89211765
CC006/TauUnc	H-Sucrose	Night2_H_1	17.33044118	17.30008824	1.858918496	0.929459248	15.48529412	19.23629412	3.751
CC008/GeniUnc	H-Sucrose	Night2_H_1	15.47036765	15.55014706	0.602721215	0.301360607	14.69305882	16.08811765	1.39505883
CC011/Unc	H-Sucrose	Night2_H_1	16.22424706	16.41423529	1.880094739	0.840803928	13.28717647	18.36958824	5.08241177
CC012/GeniUnc	H-Sucrose	Night2_H_1	17.72519118	17.65926471	0.330621164	0.147858279	17.43729412	18.14494118	0.70764706
CC019/TauUnc	H-Sucrose	Night2_H_1	27.66341177	27.28311765	1.954835775	0.874229135	24.94064706	29.69688235	4.75623529
CC024/GeniUnc	H-Sucrose	Night2_H_1	22.26167647	22.26167647	0.317074996	0.22420588	22.03747059	22.48588235	0.44841176
CC027/GeniUnc	H-Sucrose	Night2_H_1	20.39994118	20.86652941	0.846585824	0.37860469	19.27052941	21.17023529	1.89970588
CC028/GeniUnc	H-Sucrose	Night2_H_1	15.99576471	15.74767647	1.410527265	0.705263632	14.57011765	17.91758824	3.34747059
CC030/GeniUnc	H-Sucrose	Night2_H_1	21.96136471	21.90329412	1.28538607	0.574842126	20.29047059	23.88123529	3.5907647
CC032/GeniUnc	H-Sucrose	Night2_H_1	22.32869412	18.79923529	7.86673964	3.518112919	15.88435294	35.75435294	19.87
CC035/Unc	H-Sucrose	Night2_H_1	18.79818824	18.21605882	1.412195618	0.63155308	17.59129412	20.766	3.17470588
CC036/Unc	H-Sucrose	Night2_H_1	22.61951765	23.00423529	1.121267844	0.501446224	21.019	23.81505882	2.79605882
CC037/TauUnc	H-Sucrose	Night2_H_1	18.02141176	18.43388235	1.231161955	0.550592365	16.57623529	19.322	2.74576471
CC040/TauUnc	H-Sucrose	Night2_H_1	18.03442647	17.63035295	1.383942054	0.618917702	16.88876471	19.98823529	3.09947058
CC041/TauUnc	H-Sucrose	Night2_H_1	18.19758823	18.31835294	1.72020007	0.769296858	16.26423529	20.38205882	4.11782353
CC045/GeniUnc	H-Sucrose	Night2_H_1	22.65639706	22.72041176	2.369205491	1.184602746	19.69835294	25.48641176	5.78805882
CC059/TauUnc	H-Sucrose	Night2_H_1	17.29738824	17.17111765	0.687740696	0.30756699	16.42047059	18.19888235	1.77841176
CC063/Unc	H-Sucrose	Night2_H_1	18.8532549	18.42429412	0.919905849	0.459952925	18.22617647	19.90929412	1.68311765
CC071/TauUnc	H-Sucrose	Night2_H_1	24.63491177	26.08614706	4.307578511	1.926407674	18.56523529	27.80211765	9.23688236
CC001/Unc	H-Protein	Night2_H_2	6.768470588	6.643470588	0.58793855	0.262934113	6.221470588	7.735764706	1.514294118
CC002/Unc	H-Protein	Night2_H_2	6.855023529	6.856294118	0.479215331	0.214311611	6.276117647	7.552705882	1.276588235
CC004/TauUnc	H-Protein	Night2_H_2	10.2029647	10.38223529	1.25940666	0.563223781	8.811	11.64217647	2.83117647
CC006/TauUnc	H-Protein	Night2_H_2	7.448088235	7.494117647	0.229501468	0.114750734	7.156588235	7.647529412	0.490941177
CC008/GeniUnc	H-Protein	Night2_H_2	6.769676471	6.759647059	1.051877312	0.525938656	5.677235294	7.882176471	2.204941177
CC011/Unc	H-Protein	Night2_H_2	7.051364706	7.119294118	0.758402138	0.339167747	5.811	7.731705882	1.920705882
CC012/GeniUnc	H-Protein	Night2_H_2	6.011741176	5.860705882	0.427848986	0.191339884	5.540176471	6.616470588	1.076294117
CC019/TauUnc	H-Protein	Night2_H_2	9.283176471	9.379176471	0.362956733	0.162319186	8.796058824	9.743647059	0.947588235
CC024/GeniUnc	H-Protein	Night2_H_2	8.113529412	8.113529412	1.016819551	0.719	7.394529412	8.832529412	1.438
CC027/GeniUnc	H-Protein	Night2_H_2	8.44537647	8.412823529	0.416012018	0.18604623	7.876823529	9.038588235	1.161764706
CC028/GeniUnc	H-Protein	Night2_H_2	7.647411765	7.636705882	0.157311745	0.078655872	7.468882353	7.847352941	0.378470588
CC030/GeniUnc	H-Protein	Night2_H_2	5.810705882	5.614823529	2.094886638	0.936861786	2.537529412	7.745764706	5.208235294
CC032/GeniUnc	H-Protein	Night2_H_2	7.811011765	7.958588235	0.297738249	0.133152593	7.376941176	8.077705882	0.700764706
CC035/Unc	H-Protein	Night2_H_2	6.923623529	7.077941176	0.587957985	0.262942805	6.090941176	7.481823529	1.390882353
CC036/Unc	H-Protein	Night2_H_2	8.275132353	8.285176471	0.379388455	0.169667675	7.800705882	8.729470588	0.928764706
CC037/TauUnc	H-Protein	Night2_H_2	6.972117647	7.017058824	0.186497609	0.083404266	6.780235294	7.208705882	0.428470588
CC040/TauUnc	H-Protein	Night2_H_2	7.166858824	7.329176471	0.353111105	0.157916087	6.623882353	7.511764706	0.887882353
CC041/TauUnc	H-Protein	Night2_H_2	6.840611765	6.971764706	0.497873687	0.222655882	6.108294118	7.423294118	1.315
CC045/GeniUnc	H-Protein	Night2_H_2	8.121352941	7.957147059	0.870125143	0.435062572	7.245882353	9.325235294	2.079352941
CC059/TauUnc	H-Protein	Night2_H_2	7.013376471	7.130764706	0.567181462	0.253651261	6.371176471	7.579411765	1.208235294
CC063/Unc	H-Protein	Night2_H_2	7.195568628	7.332176471	0.377125259	0.18856263	6.769176471	7.485352941	0.71617647
CC071/TauUnc	H-Protein	Night2_H_2	8.294294118	8.331117647	0.362593417	0.162156706	7.826529412	8.755941176	0.929411764
CC001/Unc	H-Sucrose	Night2_H_2	6.976317647	7.112411765	0.347852011	0.155564149	6.546647059	7.408058824	0.861411765
CC002/Unc	H-Sucrose	Night2_H_2	7.162235294	7.220705882	0.618120733	0.276431995	6.181823529	7.732764706	1.550941177
CC004/TauUnc	H-Sucrose	Night2_H_2	8.012211765	8.409823529	1.239315086	0.554238555	6.157823529	9.447	3.289176471
CC006/TauUnc	H-Sucrose	Night2_H_2	6.855102941	6.939470588	0.488443335	0.244221667	6.253764706	7.287705882	1.033941176
CC008/GeniUnc	H-Sucrose	Night2_H_2	6.543411765	6.586941177	0.266196487	0.133098244	6.189941176	6.809823529	0.619882353
CC011/Unc	H-Sucrose	Night2_H_2	6.795588235	6.785411765	0.570097613	0.254955403	5.904764706	7.418470588	1.513705882
CC012/GeniUnc	H-Sucrose	Night2_H_2	6.633808823	6.609235294	0.10036199	0.044883247	6.540823529	6.775941176	0.235117647
CC019/TauUnc	H-Sucrose	Night2_H_2	9.835141177	9.763470588	0.697787612	0.312060107	8.884117647	10.56176471	1.677647063
CC024/GeniUnc	H-Sucrose	Night2_H_2	8.616588235	8.616588235	0.075286075	0.053235294	8.563352941	8.669823529	0.106470588
CC027/GeniUnc	H-Sucrose	Night2_H_2	7.974105882	8.008823529	0.223266581	0.09984785	7.714352941	8.209882353	0.495529412
CC028/GeniUnc	H-Sucrose	Night2_H_2	6.67282353	6.590205883	0.397426905	0.198713453	6.288411765	7.222470588	0.934058823
CC030/GeniUnc	H-Sucrose	Night2_H_2	8.054329412	8.321235294	0.434565108	0.194343425	7.519588235	8.453411765	0.93382353
CC032/GeniUnc	H-Sucrose	Night2_H_2	8.456823528	7.276823529	2.46609571	1.102871529	6.621705882	12.71623529	6.094529408
CC035/Unc	H-Sucrose	Night2_H_2	7.084788235	6.934411765	0.377689418	0.168907843	6.706411765	7.637823529	0.931411764
CC036/Unc	H-Sucrose	Night2_H_2	8.406835294	8.367	0.484642942	0.216738913	7.834235294	9.171764706	1.337529412
CC037/TauUnc	H-Sucrose	Night2_H_2	7.267	7.337176471	0.306321633	0.136991199	6.930705882	7.628294118	0.697588236
CC040/TauUnc	H-Sucrose	Night2_H_2	7.271955883	7.170352942	0.29113366	0.130198931	7.057882353	7.689235294	0.631352941
CC041/TauUnc	H-Sucrose	Night2_H_2	7.075458824	6.998117647	0.536544819	0.239950138	6.595058824	7.902705882	1.307647058
CC045/GeniUnc	H-Sucrose	Night2_H_2	8.602911765	8.623176471	0.602974883	0.301487442	7.856117647	9.309176471	1.453058824
CC059/TauUnc	H-Sucrose	Night2_H_2	6.991494118	7.077529412	0.209085228	0.093505757	6.692882353	7.187529412	0.494647059
CC063/Unc	H-Sucrose	Night2_H_2	7.132137255	7.082352941	0.190444502	0.095222251	6.971529412	7.342529412	0.371
CC071/TauUnc	H-Sucrose	Night2_H_2	8.88239706	9.122588236	1.227016659	0.548738532	7.245470588	10.03894118	2.793470592
CC001/Unc	H-Protein	Night2_H_3	0.402341177	0.406294118	0.027897098	0.012475962	0.365235294	0.441882353	0.076647059
CC002/Unc	H-Protein	Night2_H_3	0.389105882	0.381	0.031608943	0.014135949	0.346058824	0.422647059	0.076588235
CC004/TauUnc	H-Protein	Night2_H_3	0.681682353	0.682529412	0.051123072	0.022862933	0.612470588	0.754	0.141529412
CC006/TauUnc	H-Protein	Night2_H_3	0.410088235	0.418676471	0.033075444	0.016537722	0.363882353	0.439117647	0.075235294
CC008/GeniUnc	H-Protein	Night2_H_3	0.459470588	0.476235294	0.069225656	0.034612828	0.362176471	0.523235294	0.161058823
CC011/Unc	H-Protein	Night2_H_3	0.445894118	0.472941176	0.064233185	0.028725954	0.334235294	0.492882353	0.158647059
CC012/GeniUnc	H-Protein	Night2_H_3	0.314941176	0.324411765	0.040342543	0.018041734	0.263176471	0.367705882	0.104529411
CC019/TauUnc	H-Protein	Night2_H_3	0.40317647	0.408352941	0.024935765	0.011151613	0.370941176	0.430117647	0.059176471
CC024/GeniUnc	H-Protein	Night2_H_3	0.4715	0.4715	0.027161219	0.019205882	0.452294118	0.490705882	0.038411764
CC027/GeniUnc	H-Protein	Night2_H_3	0.459294117	0.460764706	0.031749615	0.01419886	0.423705882	0.505823529	0.082117647
CC028/GeniUnc	H-Protein	Night2_H_3	0.495911765	0.484176471	0.065504105	0.032752052	0.429176471	0.586117647	0.156941176
CC030/GeniUnc	H-Protein	Night2_H_3	0.280517647	0.289705882	0.107931506	0.048268437	0.111411765	0.374294118	0.262882353
CC032/GeniUnc	H-Protein	Night2_H_3	0.416517647	0.400882353	0.034687742	0.01551283	0.381941176	0.465470588	0.083529412
CC035/Unc	H-Protein	Night2_H_3	0.373388235	0.382882353	0.023550637	0.010532165	0.338294118	0.398823529	0.060529411
CC036/Unc	H-Protein	Night2_H_3	0.398382353	0.409147059	0.045266569	0.020243825	0.335823529	0.439411765	0.103588236
CC037/TauUnc	H-Protein	Night2_H_3	0.433047059	0.434	0.025606059	0.011451378	0.399235294	0.462294118	0.063058824
CC040/TauUnc	H-Protein	Night2_H_3	0.470964706	0.462352941	0.032558003	0.014560382	0.432941176	0.519529412	0.086588236
CC041/TauUnc	H-Protein	Night2_H_3	0.389188235	0.372176471	0.047921114	0.021430974	0.346823529	0.462470588	0.115647059
CC045/GeniUnc	H-Protein	Night2_H_3	0.419088236	0.411058824	0.029377765	0.014688882	0.394058824	0.460176471	0.066117647
CC059/TauUnc	H-Protein	Night2_H_3	0.426623529	0.422058824	0.021724271	0.009715389	0.403411765	0.460352941	0.056941176
CC063/Unc	H-Protein	Night2_H_3	0.37945098	0.384588235	0.011106489	0.005553245	0.366705882	0.387058824	0.020352942
CC071/TauUnc	H-Protein	Night2_H_3	0.383682353	0.381823529	0.027860087	0.01245941	0.342058824	0.419176471	0.077117647
CC001/Unc	H-Sucrose	Night2_H_3	0.444447059	0.445882353	0.043723268	0.01955364	0.405294118	0.513823529	0.108529411
CC002/Unc	H-Sucrose	Night2_H_3	0.429847059	0.447941176	0.043083057	0.019267329	0.353352941	0.456705882	0.103352941
CC004/TauUnc	H-Sucrose	Night2_H_3	0.6136	0.651941176	0.096105644	0.042979751	0.487588235	0.724823529	0.237235294
CC006/TauUnc	H-Sucrose	Night2_H_3	0.427632353	0.416970588	0.036756293	0.018378147	0.396176471	0.480411765	0.084235294
CC008/GeniUnc	H-Sucrose	Night2_H_3	0.495161765	0.500705883	0.023007515	0.011503758	0.462823529	0.516411765	0.053588236
CC011/Unc	H-Sucrose	Night2_H_3	0.502305882	0.508470588	0.017434971	0.007797156	0.479352941	0.518235294	0.038882353
CC012/GeniUnc	H-Sucrose	Night2_H_3	0.349073529	0.338852941	0.035825457	0.016021631	0.321117647	0.397470588	0.076352941
CC019/TauUnc	H-Sucrose	Night2_H_3	0.442082353	0.447470588	0.032825654	0.014680079	0.401588235	0.475058824	0.073470589
CC024/GeniUnc	H-Sucrose	Night2_H_3	0.499676471	0.499676471	0.003868291	0.002735294	0.496941176	0.502411765	0.005470589
CC027/GeniUnc	H-Sucrose	Night2_H_3	0.477105882	0.467823529	0.023899204	0.010688049	0.452823529	0.510588235	0.057764706
CC028/GeniUnc	H-Sucrose	Night2_H_3	0.487161765	0.48932353	0.038130214	0.019065107	0.441352941	0.528647059	0.087294118
CC030/GeniUnc	H-Sucrose	Night2_H_3	0.400494117	0.409941176	0.057228199	0.025593229	0.315823529	0.457764706	0.141941177
CC032/GeniUnc	H-Sucrose	Night2_H_3	0.467552941	0.436941176	0.062823125	0.028095355	0.419235294	0.572117647	0.152882353
CC035/Unc	H-Sucrose	Night2_H_3	0.380317647	0.38	0.015290192	0.006837982	0.366	0.404529412	0.038529412
CC036/Unc	H-Sucrose	Night2_H_3	0.433011765	0.405647059	0.053189863	0.02378723	0.395882353	0.523823529	0.127941176
CC037/TauUnc	H-Sucrose	Night2_H_3	0.478788235	0.480705882	0.034126256	0.015261726	0.430823529	0.518823529	0.088
CC040/TauUnc	H-Sucrose	Night2_H_3	0.479470588	0.482617647	0.032620533	0.014588346	0.437647059	0.515	0.077352941
CC041/TauUnc	H-Sucrose	Night2_H_3	0.417788235	0.403470588	0.0346626	0.015501586	0.385647059	0.460705882	0.075058823
CC045/GeniUnc	H-Sucrose	Night2_H_3	0.473764706	0.471558824	0.022779875	0.011389938	0.453647059	0.498294118	0.044647059
CC059/TauUnc	H-Sucrose	Night2_H_3	0.462988235	0.452941176	0.036972996	0.016534826	0.431411765	0.527117647	0.095705882
CC063/Unc	H-Sucrose	Night2_H_3	0.387196078	0.377823529	0.025001338	0.012500669	0.368235294	0.415529412	0.047294118
CC071/TauUnc	H-Sucrose	Night2_H_3	0.421	0.414029412	0.039759862	0.017781151	0.383294118	0.472647059	0.089352941
CC001/Unc	H-Protein	Night2_Feed1	0.92317647	0.822941176	0.62378832	0.278966618	0.212941176	1.670588235	1.457647059
CC002/Unc	H-Protein	Night2_Feed1	2.390705883	2.207058824	0.566472024	0.25333399	1.645882353	3.052352941	1.406470588
CC004/TauUnc	H-Protein	Night2_Feed1	2.44282353	2.248235294	0.862268514	0.385618202	1.285294118	3.633529412	2.348235294
CC006/TauUnc	H-Protein	Night2_Feed1	2.204264706	2.02882353	0.530257141	0.26512857	1.787058824	2.972352941	1.185294117
CC008/GeniUnc	H-Protein	Night2_Feed1	1.663382353	1.514705883	1.175352643	0.587676322	0.652352941	2.971764706	2.319411765
CC011/Unc	H-Protein	Night2_Feed1	1.682	1.551176471	0.901404767	0.403120467	0.526470588	3.009411765	2.482941177
CC012/GeniUnc	H-Protein	Night2_Feed1	0.659647059	0.577058824	0.403753496	0.180564053	0.109411765	1.212941176	1.103529411
CC019/TauUnc	H-Protein	Night2_Feed1	2.901058824	2.699411765	0.665023141	0.29740739	2.135294118	3.817647059	1.682352941
CC024/GeniUnc	H-Protein	Night2_Feed1	3.339117647	3.339117647	1.654213922	1.169705882	2.169411765	4.508823529	2.339411764
CC027/GeniUnc	H-Protein	Night2_Feed1	3.161764706	3.395294118	0.615945836	0.275459352	2.524117647	3.917647059	1.393529412
CC028/GeniUnc	H-Protein	Night2_Feed1	3.594411765	3.505	0.622134307	0.311067153	2.991764706	4.375882353	1.384117647
CC030/GeniUnc	H-Protein	Night2_Feed1	2.980588235	1.857647059	3.042430479	1.360616273	0.139411765	7.45	7.310588235
CC032/GeniUnc	H-Protein	Night2_Feed1	2.510705882	2.512352941	1.121325711	0.501472103	1.255882353	3.866470588	2.610588235
CC035/Unc	H-Protein	Night2_Feed1	0.826352941	0.836470588	0.228817254	0.102330187	0.468235294	1.061176471	0.592941177
CC036/Unc	H-Protein	Night2_Feed1	2.002058824	1.897352941	0.397914547	0.177952795	1.646470588	2.567058824	0.920588236
CC037/TauUnc	H-Protein	Night2_Feed1	1.607882353	1.549411765	0.459897424	0.20567238	1.206470588	2.357058824	1.150588236
CC040/TauUnc	H-Protein	Night2_Feed1	1.036823529	0.872352941	0.435541384	0.194780028	0.554117647	1.694705882	1.140588235
CC041/TauUnc	H-Protein	Night2_Feed1	0.461882353	0.638235294	0.352459573	0.157624713	0.06	0.760588235	0.700588235
CC045/GeniUnc	H-Protein	Night2_Feed1	1.642352941	1.590294118	0.455344021	0.22767201	1.19	2.198823529	1.008823529
CC059/TauUnc	H-Protein	Night2_Feed1	1.38282353	1.235294118	0.522060464	0.233472537	0.819411765	2.095882353	1.276470588
CC063/Unc	H-Protein	Night2_Feed1	6.958235295	7.49	5.971900639	2.98595032	0.738235294	12.64647059	11.9082353
CC071/TauUnc	H-Protein	Night2_Feed1	1.865411765	2.134705882	0.541666083	0.242240436	1.107647059	2.314705882	1.207058823
CC001/Unc	H-Sucrose	Night2_Feed1	1.165529412	1.324705882	0.557236073	0.249203548	0.36	1.651764706	1.291764706
CC002/Unc	H-Sucrose	Night2_Feed1	3.054470588	2.858235294	0.977434818	0.437122139	2.107647059	4.512352941	2.404705882
CC004/TauUnc	H-Sucrose	Night2_Feed1	3.306705883	3.859411765	1.381090199	0.617642314	0.917647059	4.285294118	3.367647059
CC006/TauUnc	H-Sucrose	Night2_Feed1	2.305294118	2.057941177	0.8997466	0.4498733	1.527058824	3.578235294	2.05117647
CC008/GeniUnc	H-Sucrose	Night2_Feed1	1.673676471	1.487941177	0.840422036	0.420211018	0.866470588	2.852352941	1.985882353
CC011/Unc	H-Sucrose	Night2_Feed1	1.739411765	1.62	0.997912007	0.446279817	0.618235294	3.322352941	2.704117647
CC012/GeniUnc	H-Sucrose	Night2_Feed1	1.479117647	1.592941177	0.460758239	0.206057349	0.881764706	1.848823529	0.967058823
CC019/TauUnc	H-Sucrose	Night2_Feed1	4.231882353	3.052941176	2.593094817	1.159667256	2.551764706	8.787647059	6.235882353
CC024/GeniUnc	H-Sucrose	Night2_Feed1	4.021470589	4.021470589	0.998684342	0.706176471	3.315294118	4.727647059	1.412352941
CC027/GeniUnc	H-Sucrose	Night2_Feed1	2.941764706	3.311176471	0.596120822	0.266593336	2.074117647	3.438235294	1.364117647
CC028/GeniUnc	H-Sucrose	Night2_Feed1	3.0125	2.925	0.655122373	0.327561186	2.392352941	3.807647059	1.415294118
CC030/GeniUnc	H-Sucrose	Night2_Feed1	1.706588235	1.858823529	0.587805931	0.262874804	1.068823529	2.494705882	1.425882353
CC032/GeniUnc	H-Sucrose	Night2_Feed1	2.094	1.249411765	1.638682978	0.732841307	0.581176471	3.979411765	3.398235294
CC035/Unc	H-Sucrose	Night2_Feed1	1.266117647	1.437058824	0.304708892	0.136269959	0.878235294	1.527058824	0.64882353
CC036/Unc	H-Sucrose	Night2_Feed1	2.548117647	2.593529412	0.173272192	0.07748968	2.324705882	2.712941176	0.388235294
CC037/TauUnc	H-Sucrose	Night2_Feed1	1.888235294	2.304117647	0.925801439	0.41403099	0.818235294	2.861764706	2.043529412
CC040/TauUnc	H-Sucrose	Night2_Feed1	1.905882353	1.618529412	0.598860317	0.267818475	1.583529412	2.802941176	1.219411764
CC041/TauUnc	H-Sucrose	Night2_Feed1	1.022588235	0.294705882	1.261318076	0.564078592	0.118823529	3.073529412	2.954705883
CC045/GeniUnc	H-Sucrose	Night2_Feed1	2.2375	2.386176471	0.794009924	0.397004962	1.205882353	2.971764706	1.765882353
CC059/TauUnc	H-Sucrose	Night2_Feed1	2.146	2.058823529	0.374838927	0.167633064	1.735294118	2.748235294	1.012941176
CC063/Unc	H-Sucrose	Night2_Feed1	0.730392157	0.666470588	0.140754681	0.07037734	0.632941176	0.891764706	0.25882353
CC071/TauUnc	H-Sucrose	Night2_Feed1	2.852941177	2.888235294	0.520474675	0.232763351	2.183529412	3.451764706	1.268235294
CC001/Unc	H-Protein	DayNight2_RER	0.7665	0.755705882	0.030768263	0.013759985	0.727470588	0.805823529	0.078352941
CC002/Unc	H-Protein	DayNight2_RER	0.82477395	0.823352941	0.031654372	0.014156266	0.793428571	0.863147059	0.069718488
CC004/TauUnc	H-Protein	DayNight2_RER	0.799294118	0.802441176	0.025886915	0.01157698	0.7695	0.826117647	0.056617647
CC006/TauUnc	H-Protein	DayNight2_RER	0.824668068	0.818426471	0.02409795	0.012048975	0.805142857	0.856676471	0.051533614
CC008/GeniUnc	H-Protein	DayNight2_RER	0.784580883	0.776352942	0.052246286	0.026123143	0.730617647	0.855	0.124382353
CC011/Unc	H-Protein	DayNight2_RER	0.801482353	0.799	0.04943271	0.02210698	0.736	0.863558824	0.127558824
CC012/GeniUnc	H-Protein	DayNight2_RER	0.753526723	0.759264706	0.024317719	0.010875215	0.722382353	0.777147059	0.054764706
CC019/TauUnc	H-Protein	DayNight2_RER	0.8627	0.862058824	0.010651027	0.004763284	0.849882353	0.874852941	0.024970588
CC024/GeniUnc	H-Protein	DayNight2_RER	0.851088235	0.851088235	0.054072871	0.038235294	0.812852941	0.889323529	0.076470588
CC027/GeniUnc	H-Protein	DayNight2_RER	0.835654286	0.830823529	0.016273996	0.007277952	0.814558824	0.853705882	0.039147058
CC028/GeniUnc	H-Protein	DayNight2_RER	0.848596429	0.848514706	0.016678748	0.008339374	0.828470588	0.868885714	0.040415126
CC030/GeniUnc	H-Protein	DayNight2_RER	0.762137255	0.738176471	0.051780833	0.023157092	0.726676471	0.821558824	0.094882353
CC032/GeniUnc	H-Protein	DayNight2_RER	0.851558824	0.848205882	0.031112358	0.013913869	0.807676471	0.885323529	0.077647058
CC035/Unc	H-Protein	DayNight2_RER	0.761156723	0.766629832	0.014690893	0.006569967	0.739514286	0.771852941	0.032338655
CC036/Unc	H-Protein	DayNight2_RER	0.829985924	0.825188656	0.026085328	0.011665713	0.803823529	0.865742857	0.061919328
CC037/TauUnc	H-Protein	DayNight2_RER	0.782070588	0.786147059	0.031740627	0.01419484	0.731529412	0.819529412	0.088
CC040/TauUnc	H-Protein	DayNight2_RER	0.784166891	0.769628571	0.030547024	0.013661044	0.756735294	0.833764706	0.077029412
CC041/TauUnc	H-Protein	DayNight2_RER	0.752694454	0.760542857	0.030740145	0.013747411	0.718352941	0.783176471	0.06482353
CC045/GeniUnc	H-Protein	DayNight2_RER	0.805691177	0.812529412	0.026189328	0.013094664	0.769264706	0.828441176	0.05917647
CC059/TauUnc	H-Protein	DayNight2_RER	0.80254874	0.807647059	0.041234235	0.018440511	0.749470588	0.860676471	0.111205883
CC063/Unc	H-Protein	DayNight2_RER	0.769892157	0.770470588	0.003812465	0.001906233	0.765823529	0.773382353	0.007558824
CC071/TauUnc	H-Protein	DayNight2_RER	0.825193613	0.826085714	0.0121258	0.005422823	0.812235294	0.839470588	0.027235294
CC001/Unc	H-Sucrose	DayNight2_RER	0.761476471	0.776882353	0.026819679	0.011994125	0.731558824	0.784411765	0.052852941
CC002/Unc	H-Sucrose	DayNight2_RER	0.870107227	0.874205882	0.033488187	0.014976372	0.838117647	0.921264706	0.083147059
CC004/TauUnc	H-Sucrose	DayNight2_RER	0.823164706	0.828852941	0.029119753	0.01302275	0.784411765	0.854852941	0.070441176
CC006/TauUnc	H-Sucrose	DayNight2_RER	0.830769328	0.828215127	0.039701183	0.019850592	0.787970588	0.878676471	0.090705883
CC008/GeniUnc	H-Sucrose	DayNight2_RER	0.791676471	0.783867647	0.044883734	0.022441867	0.747088235	0.851882353	0.104794118
CC011/Unc	H-Sucrose	DayNight2_RER	0.814470588	0.795647059	0.054118067	0.024202335	0.744529412	0.873676471	0.129147059
CC012/GeniUnc	H-Sucrose	DayNight2_RER	0.806911765	0.809647059	0.016202564	0.007246007	0.785970588	0.822382353	0.036411765
CC019/TauUnc	H-Sucrose	DayNight2_RER	0.874964706	0.870117647	0.027691184	0.012383874	0.840735294	0.916147059	0.075411765
CC024/GeniUnc	H-Sucrose	DayNight2_RER	0.849367648	0.849367648	0.0144125	0.010191177	0.839176471	0.859558824	0.020382353
CC027/GeniUnc	H-Sucrose	DayNight2_RER	0.838236975	0.845735294	0.032021784	0.014320577	0.788764706	0.870714286	0.08194958
CC028/GeniUnc	H-Sucrose	DayNight2_RER	0.835386555	0.827779412	0.030240893	0.015120446	0.807558824	0.878428571	0.070869747
CC030/GeniUnc	H-Sucrose	DayNight2_RER	0.794747059	0.781647059	0.037734398	0.016875336	0.751205882	0.848117647	0.096911765
CC032/GeniUnc	H-Sucrose	DayNight2_RER	0.841658824	0.843235294	0.053759016	0.024041763	0.789176471	0.922117647	0.132941176
CC035/Unc	H-Sucrose	DayNight2_RER	0.809993781	0.813470588	0.02490291	0.01113692	0.777028571	0.840028571	0.063
CC036/Unc	H-Sucrose	DayNight2_RER	0.84890437	0.854941176	0.031648517	0.014153647	0.804147059	0.890142857	0.085995798
CC037/TauUnc	H-Sucrose	DayNight2_RER	0.781505882	0.791088235	0.041895484	0.01873623	0.727941176	0.829176471	0.101235295
CC040/TauUnc	H-Sucrose	DayNight2_RER	0.836789916	0.832932774	0.03743851	0.016743011	0.795470588	0.885823529	0.090352941
CC041/TauUnc	H-Sucrose	DayNight2_RER	0.775370252	0.765514286	0.049484845	0.022130296	0.723823529	0.832823529	0.109
CC045/GeniUnc	H-Sucrose	DayNight2_RER	0.827492647	0.821426471	0.049156369	0.024578184	0.776441176	0.890676471	0.114235295
CC059/TauUnc	H-Sucrose	DayNight2_RER	0.824196135	0.82	0.015581052	0.006968058	0.808558824	0.849657143	0.041098319
CC063/Unc	H-Sucrose	DayNight2_RER	0.766186274	0.766882353	0.006630401	0.003315201	0.759235294	0.772441176	0.013205882
CC071/TauUnc	H-Sucrose	DayNight2_RER	0.877501681	0.884018068	0.017199725	0.007691951	0.852176471	0.889794118	0.037617647
CC001/Unc	H-Protein	DayNight2_H_1	15.59175882	14.97744118	1.322232096	0.59132017	14.47641176	17.66144118	3.18502942
CC002/Unc	H-Protein	DayNight2_H_1	16.79423899	16.76011765	1.279181505	0.57206736	14.96237143	18.5705	3.60812857
CC004/TauUnc	H-Protein	DayNight2_H_1	21.55731765	20.41008824	2.734890327	1.223080136	19.23188235	25.81555882	6.58367647
CC006/TauUnc	H-Protein	DayNight2_H_1	17.8041916	17.98655967	0.67815405	0.339077025	16.83252941	18.41111765	1.57858824
CC008/GeniUnc	H-Protein	DayNight2_H_1	15.27583824	15.18939706	2.364296622	1.182148311	12.57205882	18.1525	5.58044118
CC011/Unc	H-Protein	DayNight2_H_1	16.65334118	16.75467647	1.411083893	0.631055902	14.55311765	18.53191176	3.97879411
CC012/GeniUnc	H-Protein	DayNight2_H_1	15.46603378	15.31291176	0.446139746	0.19951976	15.03025714	15.98585294	0.9555958
CC019/TauUnc	H-Protein	DayNight2_H_1	23.35277059	22.90538235	0.907210205	0.405716738	22.46847059	24.64591176	2.17744117
CC024/GeniUnc	H-Protein	DayNight2_H_1	17.98936765	17.98936765	3.290937348	2.327044115	15.66232353	20.31641176	4.65408823
CC027/GeniUnc	H-Protein	DayNight2_H_1	20.33422739	21.11034286	1.368392565	0.611963759	18.37688235	21.5645	3.18761765
CC028/GeniUnc	H-Protein	DayNight2_H_1	17.5742271	17.74432353	1.213528448	0.606764224	16.01114706	18.79711429	2.78596723
CC030/GeniUnc	H-Protein	DayNight2_H_1	13.93460588	15.21814706	5.868431589	2.624442391	4.8205	19.30691176	14.48641176
CC032/GeniUnc	H-Protein	DayNight2_H_1	19.03580588	18.97094118	0.606390022	0.271185862	18.46344118	20.02211765	1.55867647
CC035/Unc	H-Protein	DayNight2_H_1	16.91480722	17.00288235	1.305274376	0.583736447	14.92328571	18.27914706	3.35586135
CC036/Unc	H-Protein	DayNight2_H_1	19.9087063	19.89311219	0.776597172	0.347304814	18.97702941	20.87157143	1.89454202
CC037/TauUnc	H-Protein	DayNight2_H_1	16.2114	16.23702941	0.399934482	0.178856137	15.59923529	16.60055882	1.00132353
CC040/TauUnc	H-Protein	DayNight2_H_1	15.77551681	16.02014286	1.255057909	0.56127896	13.82461765	16.8875	3.06288235
CC041/TauUnc	H-Protein	DayNight2_H_1	16.49337277	16.94982353	0.933076699	0.417284585	14.94202857	17.20935294	2.26732437
CC045/GeniUnc	H-Protein	DayNight2_H_1	19.88883824	20.22351471	1.902819021	0.95140951	17.30320588	21.80511765	4.50191177
CC059/TauUnc	H-Protein	DayNight2_H_1	16.13406134	15.80147059	1.375532486	0.615156829	14.72423529	18.08032353	3.35608824
CC063/Unc	H-Protein	DayNight2_H_1	17.38858824	17.36397059	0.75466885	0.377334425	16.64652941	18.15526471	1.5087353
CC071/TauUnc	H-Protein	DayNight2_H_1	20.54295698	20.60658824	0.962050291	0.43024197	19.48131429	21.79002941	2.30871512
CC001/Unc	H-Sucrose	DayNight2_H_1	16.18005882	16.41770588	1.159911625	0.518728248	14.46676471	17.44155882	2.97479411
CC002/Unc	H-Sucrose	DayNight2_H_1	16.96254319	17.86202941	1.931176871	0.863648552	13.79497059	18.42632353	4.63135294
CC004/TauUnc	H-Sucrose	DayNight2_H_1	17.37750588	18.324	2.725894938	1.219057276	13.98964706	20.2295	6.23985294
CC006/TauUnc	H-Sucrose	DayNight2_H_1	16.05712857	15.95135294	1.403451369	0.701725684	14.65529412	17.67051429	3.01522017
CC008/GeniUnc	H-Sucrose	DayNight2_H_1	15.09275	15.09008824	0.817459319	0.40872966	14.13847059	16.05235294	1.91388235
CC011/Unc	H-Sucrose	DayNight2_H_1	15.11982941	15.27176471	1.433368748	0.641021992	12.805	16.70179412	3.89679412
CC012/GeniUnc	H-Sucrose	DayNight2_H_1	16.40905147	16.31697059	0.570574292	0.255168581	15.81532353	17.18694118	1.37161765
CC019/TauUnc	H-Sucrose	DayNight2_H_1	24.54184117	24.17905882	1.676328386	0.749676845	22.39455882	26.49382353	4.09926471
CC024/GeniUnc	H-Sucrose	DayNight2_H_1	20.23277941	20.23277941	0.889602726	0.62904412	19.60373529	20.86182353	1.25808824
CC027/GeniUnc	H-Sucrose	DayNight2_H_1	19.05832101	19.36242857	0.763441684	0.341421501	18.02838235	19.81611765	1.7877353
CC028/GeniUnc	H-Sucrose	DayNight2_H_1	14.91722416	14.83411765	1.05251324	0.52625662	13.80314706	16.19751429	2.39436723
CC030/GeniUnc	H-Sucrose	DayNight2_H_1	19.50168824	19.55861765	0.963741871	0.430998467	18.44094118	20.93776471	2.49682353
CC032/GeniUnc	H-Sucrose	DayNight2_H_1	20.43154118	17.68282353	6.320146495	2.826455438	15.70173529	31.43176471	15.73002942
CC035/Unc	H-Sucrose	DayNight2_H_1	17.57198723	17.13208824	1.110779435	0.496755665	16.44074286	18.84823529	2.40749243
CC036/Unc	H-Sucrose	DayNight2_H_1	19.77064336	19.8704	0.981656194	0.439009996	18.69382353	21.18122857	2.48740504
CC037/TauUnc	H-Sucrose	DayNight2_H_1	16.68087647	17.25629412	1.501224416	0.671367969	14.85417647	18.04991176	3.19573529
CC040/TauUnc	H-Sucrose	DayNight2_H_1	16.47362227	16.17931807	1.254387323	0.560979065	15.31123529	18.22461765	2.91338236
CC041/TauUnc	H-Sucrose	DayNight2_H_1	16.45539546	16.33808571	1.284365817	0.574385855	14.99855882	18.12970588	3.13114706
CC045/GeniUnc	H-Sucrose	DayNight2_H_1	20.56439706	20.18660294	2.032863663	1.016431832	18.58305882	23.30132353	4.71826471
CC059/TauUnc	H-Sucrose	DayNight2_H_1	15.95004185	16.27888571	0.512704191	0.229288285	15.3905	16.40547059	1.01497059
CC063/Unc	H-Sucrose	DayNight2_H_1	17.36048039	17.24097059	0.734359391	0.367179695	16.69320588	18.14726471	1.45405883
CC071/TauUnc	H-Sucrose	DayNight2_H_1	22.13606176	23.27225588	3.385960521	1.514247579	17.33270588	24.66702941	7.33432353
CC001/Unc	H-Protein	DayNight2_H_2	6.082188235	5.921470588	0.436894207	0.195385029	5.655882353	6.801911765	1.146029412
CC002/Unc	H-Protein	DayNight2_H_2	6.450396639	6.379382353	0.456627689	0.204210111	5.864571429	7.102735294	1.238163865
CC004/TauUnc	H-Protein	DayNight2_H_2	8.736170588	8.515352941	0.83954586	0.375456322	8.005382353	10.08602941	2.080647057
CC006/TauUnc	H-Protein	DayNight2_H_2	6.766239496	6.766714286	0.176950614	0.088475307	6.590676471	6.940852941	0.35017647
CC008/GeniUnc	H-Protein	DayNight2_H_2	6.214441177	6.1095	0.814815323	0.407407661	5.457058824	7.181705882	1.724647058
CC011/Unc	H-Protein	DayNight2_H_2	6.630070588	6.741764706	0.622554009	0.278414617	5.617558824	7.331764706	1.714205882
CC012/GeniUnc	H-Protein	DayNight2_H_2	5.780481345	5.757529412	0.259407589	0.116010601	5.443171429	6.099882353	0.656710924
CC019/TauUnc	H-Protein	DayNight2_H_2	8.207935294	8.008294118	0.377571971	0.168855319	7.892970588	8.710235294	0.817264706
CC024/GeniUnc	H-Protein	DayNight2_H_2	6.961661765	6.961661765	1.118164591	0.790661765	6.171	7.752323529	1.581323529
CC027/GeniUnc	H-Protein	DayNight2_H_2	7.701451428	7.866323529	0.514094775	0.229910173	6.936617647	8.189352941	1.252735294
CC028/GeniUnc	H-Protein	DayNight2_H_2	7.034989496	7.041567227	0.18628251	0.093141255	6.854911765	7.201911765	0.347
CC030/GeniUnc	H-Protein	DayNight2_H_2	5.080517647	5.664911765	2.183290905	0.976397375	1.700882353	7.032235294	5.331352941
CC032/GeniUnc	H-Protein	DayNight2_H_2	7.159582353	7.187088235	0.215044161	0.096170672	6.881794118	7.462705882	0.580911764
CC035/Unc	H-Protein	DayNight2_H_2	6.388788907	6.295828571	0.422189844	0.188809038	5.934057143	6.8355	0.901442857
CC036/Unc	H-Protein	DayNight2_H_2	7.232289706	7.191279412	0.277535649	0.124117715	6.944514286	7.602085714	0.657571428
CC037/TauUnc	H-Protein	DayNight2_H_2	6.418	6.422147059	0.164378956	0.073512504	6.239823529	6.674147059	0.43432353
CC040/TauUnc	H-Protein	DayNight2_H_2	6.355030084	6.449441176	0.340237282	0.152158738	5.777411765	6.628	0.850588235
CC041/TauUnc	H-Protein	DayNight2_H_2	6.337619328	6.2442	0.399145638	0.178503356	5.780514286	6.822352941	1.041838655
CC045/GeniUnc	H-Protein	DayNight2_H_2	7.399904412	7.45382353	0.554342166	0.277171083	6.694029412	7.997941176	1.303911764
CC059/TauUnc	H-Protein	DayNight2_H_2	6.33982084	6.339	0.385582819	0.172437879	5.957470588	6.882735294	0.925264706
CC063/Unc	H-Protein	DayNight2_H_2	6.520588236	6.513558824	0.225273446	0.112636723	6.298911765	6.749294118	0.450382353
CC071/TauUnc	H-Protein	DayNight2_H_2	7.369254118	7.366558824	0.292865013	0.130973215	7.055764706	7.749764706	0.694
CC001/Unc	H-Sucrose	DayNight2_H_2	6.459223529	6.730617647	0.507400281	0.226916304	5.694117647	6.928441176	1.234323529
CC002/Unc	H-Sucrose	DayNight2_H_2	6.618459664	6.739882353	0.520140684	0.232613985	5.750823529	7.064857143	1.314033614
CC004/TauUnc	H-Sucrose	DayNight2_H_2	7.357841176	7.780176471	0.968375371	0.433070632	6.007205882	8.204705882	2.1975
CC006/TauUnc	H-Sucrose	DayNight2_H_2	6.353657983	6.310426471	0.295398316	0.147699158	6.099264706	6.694514286	0.59524958
CC008/GeniUnc	H-Sucrose	DayNight2_H_2	6.383779412	6.39207353	0.35498323	0.177491615	5.956294118	6.794676471	0.838382353
CC011/Unc	H-Sucrose	DayNight2_H_2	6.336723529	6.391205882	0.397087769	0.177583049	5.690470588	6.744882353	1.054411765
CC012/GeniUnc	H-Sucrose	DayNight2_H_2	6.139536765	6.14625	0.111339043	0.049792334	5.996794118	6.268852941	0.272058823
CC019/TauUnc	H-Sucrose	DayNight2_H_2	8.725511765	8.652647059	0.601389563	0.268949589	7.977176471	9.422588235	1.445411764
CC024/GeniUnc	H-Sucrose	DayNight2_H_2	7.830676471	7.830676471	0.301185895	0.212970589	7.617705882	8.043647059	0.425941177
CC027/GeniUnc	H-Sucrose	DayNight2_H_2	7.450062017	7.465457143	0.211225372	0.094462858	7.232911765	7.758647059	0.525735294
CC028/GeniUnc	H-Sucrose	DayNight2_H_2	6.224286555	6.205338236	0.235635927	0.117817964	5.957441176	6.529028571	0.571587395
CC030/GeniUnc	H-Sucrose	DayNight2_H_2	7.149641177	7.095558824	0.233162487	0.104273434	6.865294118	7.411382353	0.546088235
CC032/GeniUnc	H-Sucrose	DayNight2_H_2	7.755623529	6.833264706	1.938515168	0.866930338	6.545588235	11.17885294	4.633264705
CC035/Unc	H-Sucrose	DayNight2_H_2	6.624258487	6.532058824	0.283118685	0.126614525	6.251142857	6.932441176	0.681298319
CC036/Unc	H-Sucrose	DayNight2_H_2	7.344661849	7.227171429	0.334841448	0.149745648	6.967676471	7.741852941	0.77417647
CC037/TauUnc	H-Sucrose	DayNight2_H_2	6.723035294	6.931911765	0.426665126	0.190810445	6.247823529	7.184294118	0.936470589
CC040/TauUnc	H-Sucrose	DayNight2_H_2	6.642667647	6.580570588	0.261811726	0.117085763	6.398676471	7.010852941	0.61217647
CC041/TauUnc	H-Sucrose	DayNight2_H_2	6.400212269	6.241628571	0.388115596	0.173570571	6.105529412	7.029382353	0.923852941
CC045/GeniUnc	H-Sucrose	DayNight2_H_2	7.811897059	7.674264706	0.53058126	0.26529063	7.388029412	8.511029412	1.123
CC059/TauUnc	H-Sucrose	DayNight2_H_2	6.449457311	6.387257143	0.240409707	0.107514489	6.221705882	6.816	0.594294118
CC063/Unc	H-Sucrose	DayNight2_H_2	6.567754902	6.523794118	0.109838393	0.054919197	6.486705882	6.692764706	0.206058824
CC071/TauUnc	H-Sucrose	DayNight2_H_2	7.987595588	8.139485294	0.924340122	0.413377469	6.764470588	8.906941176	2.142470588
CC001/Unc	H-Protein	DayNight2_H_3	0.361858823	0.359441176	0.025213392	0.011275772	0.337235294	0.388529412	0.051294118
CC002/Unc	H-Protein	DayNight2_H_3	0.366052101	0.354441176	0.02925189	0.013081843	0.330117647	0.397411765	0.067294118
CC004/TauUnc	H-Protein	DayNight2_H_3	0.584823529	0.6015	0.036590487	0.016363763	0.543470588	0.618411765	0.074941177
CC006/TauUnc	H-Protein	DayNight2_H_3	0.372918067	0.379527311	0.03490527	0.017452635	0.325294118	0.407323529	0.082029411
CC008/GeniUnc	H-Protein	DayNight2_H_3	0.4225	0.445529412	0.059214952	0.029607476	0.334676471	0.464264706	0.129588235
CC011/Unc	H-Protein	DayNight2_H_3	0.418994118	0.437735294	0.054296481	0.024282125	0.323058824	0.453911765	0.130852941
CC012/GeniUnc	H-Protein	DayNight2_H_3	0.302549916	0.314794118	0.032052882	0.014334484	0.258514286	0.338941176	0.08042689
CC019/TauUnc	H-Protein	DayNight2_H_3	0.356605882	0.346735294	0.026511256	0.011856194	0.322911765	0.384441176	0.061529411
CC024/GeniUnc	H-Protein	DayNight2_H_3	0.404058824	0.404058824	0.037601443	0.026588236	0.377470588	0.430647059	0.053176471
CC027/GeniUnc	H-Protein	DayNight2_H_3	0.418713109	0.417705882	0.032901587	0.014714037	0.373058824	0.451771429	0.078712605
CC028/GeniUnc	H-Protein	DayNight2_H_3	0.455902101	0.441676471	0.057863912	0.028931956	0.402314286	0.537941176	0.13562689
CC030/GeniUnc	H-Protein	DayNight2_H_3	0.246617647	0.292235294	0.112616537	0.050363646	0.074676471	0.339823529	0.265147058
CC032/GeniUnc	H-Protein	DayNight2_H_3	0.381558824	0.386382353	0.026772518	0.011973034	0.355088235	0.419235294	0.064147059
CC035/Unc	H-Protein	DayNight2_H_3	0.346791933	0.354617647	0.04343216	0.019423453	0.273823529	0.385147059	0.11132353
CC036/Unc	H-Protein	DayNight2_H_3	0.347916597	0.357451261	0.034907363	0.015611047	0.299028571	0.377735294	0.078706723
CC037/TauUnc	H-Protein	DayNight2_H_3	0.398935294	0.399382353	0.028733348	0.012849944	0.371794118	0.439676471	0.067882353
CC040/TauUnc	H-Protein	DayNight2_H_3	0.417931429	0.407911765	0.035893007	0.016051841	0.386735294	0.477676471	0.090941177
CC041/TauUnc	H-Protein	DayNight2_H_3	0.360862689	0.350657143	0.044734442	0.020005851	0.310147059	0.425029412	0.114882353
CC045/GeniUnc	H-Protein	DayNight2_H_3	0.382198529	0.387426471	0.015689486	0.007844743	0.359235294	0.394705882	0.035470588
CC059/TauUnc	H-Protein	DayNight2_H_3	0.385948908	0.379676471	0.015700671	0.007021554	0.372685714	0.409205882	0.036520168
CC063/Unc	H-Protein	DayNight2_H_3	0.343980392	0.343823529	0.002738666	0.001369333	0.341323529	0.346794118	0.005470589
CC071/TauUnc	H-Protein	DayNight2_H_3	0.340848235	0.3468	0.023627835	0.010566689	0.312558824	0.372970588	0.060411764
CC001/Unc	H-Sucrose	DayNight2_H_3	0.411529412	0.424470588	0.046854432	0.020953939	0.347147059	0.467882353	0.120735294
CC002/Unc	H-Sucrose	DayNight2_H_3	0.397235798	0.410852941	0.037908296	0.016953106	0.329882353	0.419911765	0.090029412
CC004/TauUnc	H-Sucrose	DayNight2_H_3	0.562182353	0.586382353	0.061614644	0.027554906	0.475617647	0.6295	0.153882353
CC006/TauUnc	H-Sucrose	DayNight2_H_3	0.39675021	0.391661765	0.032744816	0.016372408	0.363971429	0.439705882	0.075734453
CC008/GeniUnc	H-Sucrose	DayNight2_H_3	0.483095588	0.485882353	0.029204045	0.014602022	0.445352941	0.515264706	0.069911765
CC011/Unc	H-Sucrose	DayNight2_H_3	0.469252941	0.474088235	0.023863842	0.010672235	0.444235294	0.499411765	0.055176471
CC012/GeniUnc	H-Sucrose	DayNight2_H_3	0.322772059	0.317308824	0.029203749	0.013060313	0.295911765	0.360558824	0.064647059
CC019/TauUnc	H-Sucrose	DayNight2_H_3	0.392188235	0.396470588	0.028714933	0.012841709	0.360529412	0.423823529	0.063294117
CC024/GeniUnc	H-Sucrose	DayNight2_H_3	0.453897059	0.453897059	0.009961887	0.007044118	0.446852941	0.460941176	0.014088235
CC027/GeniUnc	H-Sucrose	DayNight2_H_3	0.445859328	0.432794118	0.024143763	0.010797419	0.425147059	0.477735294	0.052588235
CC028/GeniUnc	H-Sucrose	DayNight2_H_3	0.454738025	0.453314286	0.034745048	0.017372524	0.422294118	0.490029412	0.067735294
CC030/GeniUnc	H-Sucrose	DayNight2_H_3	0.355164706	0.380235294	0.045124556	0.020180315	0.288382353	0.393088235	0.104705882
CC032/GeniUnc	H-Sucrose	DayNight2_H_3	0.431770588	0.402970588	0.053188578	0.023786655	0.384529412	0.502882353	0.118352941
CC035/Unc	H-Sucrose	DayNight2_H_3	0.355859496	0.345314286	0.017940633	0.008023295	0.343571429	0.385705882	0.042134453
CC036/Unc	H-Sucrose	DayNight2_H_3	0.377795462	0.360764706	0.037621565	0.016824875	0.347742857	0.442235294	0.094492437
CC037/TauUnc	H-Sucrose	DayNight2_H_3	0.44232353	0.453117647	0.025856488	0.011563373	0.400058824	0.464911765	0.064852941
CC040/TauUnc	H-Sucrose	DayNight2_H_3	0.437983824	0.442997059	0.02962937	0.013250657	0.399058824	0.466882353	0.067823529
CC041/TauUnc	H-Sucrose	DayNight2_H_3	0.378280504	0.373470588	0.032477776	0.014524503	0.346257143	0.413911765	0.067654622
CC045/GeniUnc	H-Sucrose	DayNight2_H_3	0.430808824	0.428632353	0.032492041	0.01624602	0.395823529	0.470147059	0.07432353
CC059/TauUnc	H-Sucrose	DayNight2_H_3	0.427612941	0.416676471	0.042949068	0.019207407	0.3858	0.499882353	0.114082353
CC063/Unc	H-Sucrose	DayNight2_H_3	0.356578432	0.353558824	0.022593028	0.011296514	0.335647059	0.380529412	0.044882353
CC071/TauUnc	H-Sucrose	DayNight2_H_3	0.37952479	0.376314286	0.036708062	0.016416344	0.346117647	0.419352941	0.073235294
CC001/Unc	H-Protein	DayNight2_Feed1	0.676176471	0.649411765	0.476024074	0.212884438	0.155588235	1.275588235	1.12
CC002/Unc	H-Protein	DayNight2_Feed1	1.898882353	1.81	0.443131619	0.198174484	1.300588235	2.399117647	1.098529412
CC004/TauUnc	H-Protein	DayNight2_Feed1	2.123176471	1.906176471	0.481977813	0.215547031	1.690882353	2.896176471	1.205294118
CC006/TauUnc	H-Protein	DayNight2_Feed1	1.698617647	1.603382353	0.396333625	0.198166813	1.338	2.249705882	0.911705882
CC008/GeniUnc	H-Protein	DayNight2_Feed1	1.238529412	1.170735295	0.871404724	0.435702362	0.412058824	2.200588235	1.788529411
CC011/Unc	H-Protein	DayNight2_Feed1	1.369470588	1.425	0.721507798	0.322668097	0.407058824	2.377941176	1.970882352
CC012/GeniUnc	H-Protein	DayNight2_Feed1	0.481796639	0.456176471	0.308553598	0.137989364	0.089705882	0.93	0.840294118
CC019/TauUnc	H-Protein	DayNight2_Feed1	2.120647059	1.894705882	0.691670956	0.309324655	1.312352941	3.075588235	1.763235294
CC024/GeniUnc	H-Protein	DayNight2_Feed1	2.364264706	2.364264706	1.533797797	1.084558824	1.279705882	3.448823529	2.169117647
CC027/GeniUnc	H-Protein	DayNight2_Feed1	2.548922689	2.681764706	0.604563936	0.270369212	1.911764706	3.233142857	1.321378151
CC028/GeniUnc	H-Protein	DayNight2_Feed1	2.829457983	2.838382353	0.595739794	0.297869897	2.177352941	3.463714286	1.286361345
CC030/GeniUnc	H-Protein	DayNight2_Feed1	2.702941176	1.293823529	3.02577428	1.353167395	0.099705882	7.45	7.350294118
CC032/GeniUnc	H-Protein	DayNight2_Feed1	2.122352941	2.010294118	0.932926573	0.417217447	1.153235294	3.338529412	2.185294118
CC035/Unc	H-Protein	DayNight2_Feed1	0.56649916	0.59	0.141510632	0.063285479	0.376571429	0.715	0.338428571
CC036/Unc	H-Protein	DayNight2_Feed1	1.481663866	1.341857143	0.30791086	0.137701923	1.302352941	1.940588235	0.638235294
CC037/TauUnc	H-Protein	DayNight2_Feed1	1.268529412	1.182352941	0.375265477	0.167823823	0.923823529	1.896176471	0.972352942
CC040/TauUnc	H-Protein	DayNight2_Feed1	0.66264874	0.557647059	0.322157807	0.144073351	0.3	1.055294118	0.755294118
CC041/TauUnc	H-Protein	DayNight2_Feed1	0.279163025	0.347714286	0.189506902	0.084750063	0.06	0.465	0.405
CC045/GeniUnc	H-Protein	DayNight2_Feed1	1.301691177	1.302941177	0.345820937	0.172910469	0.921176471	1.679705882	0.758529411
CC059/TauUnc	H-Protein	DayNight2_Feed1	0.927845378	0.761176471	0.409653716	0.183202711	0.526764706	1.540294118	1.013529412
CC063/Unc	H-Protein	DayNight2_Feed1	6.874117646	7.49	6.085477833	3.042738917	0.504117647	12.62823529	12.12411764
CC071/TauUnc	H-Protein	DayNight2_Feed1	1.417087395	1.720588235	0.579581402	0.259196683	0.635142857	1.889411765	1.254268908
CC001/Unc	H-Sucrose	DayNight2_Feed1	0.970176471	1.157941176	0.423815957	0.189536258	0.325	1.388529412	1.063529412
CC002/Unc	H-Sucrose	DayNight2_Feed1	2.368477311	2.210588235	0.800193273	0.357857311	1.61	3.602058824	1.992058824
CC004/TauUnc	H-Sucrose	DayNight2_Feed1	2.729058824	3.147941176	1.141701581	0.510584469	0.767058824	3.528529412	2.761470588
CC006/TauUnc	H-Sucrose	DayNight2_Feed1	1.847243698	1.593310925	0.732143577	0.366071789	1.297647059	2.904705882	1.607058823
CC008/GeniUnc	H-Sucrose	DayNight2_Feed1	1.256985294	1.176911765	0.535923427	0.267961714	0.696764706	1.977352941	1.280588235
CC011/Unc	H-Sucrose	DayNight2_Feed1	1.372294118	1.266764706	0.800522467	0.358004531	0.515882353	2.671176471	2.155294118
CC012/GeniUnc	H-Sucrose	DayNight2_Feed1	1.124632353	1.1925	0.382861229	0.171220747	0.656470588	1.457058824	0.800588236
CC019/TauUnc	H-Sucrose	DayNight2_Feed1	3.385117647	2.371470588	2.256823128	1.009281986	1.845882353	7.332647059	5.486764706
CC024/GeniUnc	H-Sucrose	DayNight2_Feed1	3.319117647	3.319117647	0.910503966	0.643823529	2.675294118	3.962941176	1.287647058
CC027/GeniUnc	H-Sucrose	DayNight2_Feed1	2.373105882	2.655588235	0.531732167	0.237797854	1.632058824	2.834411765	1.202352941
CC028/GeniUnc	H-Sucrose	DayNight2_Feed1	2.312747899	2.314558824	0.492299392	0.246149696	1.845588235	2.776285714	0.930697479
CC030/GeniUnc	H-Sucrose	DayNight2_Feed1	1.352235294	1.409705882	0.466964939	0.208833069	0.734117647	1.913529412	1.179411765
CC032/GeniUnc	H-Sucrose	DayNight2_Feed1	1.688	0.913823529	1.22994958	0.550050174	0.617647059	3.098529412	2.480882353
CC035/Unc	H-Sucrose	DayNight2_Feed1	0.903541176	1.057941176	0.295801836	0.132286602	0.563235294	1.218529412	0.655294118
CC036/Unc	H-Sucrose	DayNight2_Feed1	2.002236975	2.039411765	0.128180617	0.057324115	1.816285714	2.137058824	0.32077311
CC037/TauUnc	H-Sucrose	DayNight2_Feed1	1.594058824	2.022647059	0.786106415	0.351557476	0.697058824	2.414117647	1.717058823
CC040/TauUnc	H-Sucrose	DayNight2_Feed1	1.539039916	1.428676471	0.475033576	0.212441474	1.138235294	2.160571429	1.022336135
CC041/TauUnc	H-Sucrose	DayNight2_Feed1	0.736223529	0.160588235	0.990557446	0.442990757	0.078823529	2.409705882	2.330882353
CC045/GeniUnc	H-Sucrose	DayNight2_Feed1	1.745514706	1.928382353	0.690618981	0.345309491	0.840294118	2.285	1.444705882
CC059/TauUnc	H-Sucrose	DayNight2_Feed1	1.546915966	1.570294118	0.226995674	0.101515552	1.246470588	1.864285714	0.617815126
CC063/Unc	H-Sucrose	DayNight2_Feed1	0.549803922	0.514411765	0.097725134	0.048862567	0.474705882	0.660294118	0.185588236
CC071/TauUnc	H-Sucrose	DayNight2_Feed1	2.209743697	2.204781513	0.424208564	0.189711837	1.695588235	2.733823529	1.038235294
CC001/Unc	H-Protein	Day2_EnergyInt	1.745286177	1.935220008	1.370261126	0.612799405	0.389914538	3.580994252	3.191079714
CC002/Unc	H-Protein	Day2_EnergyInt	5.739876895	5.835561444	1.318605365	0.589698246	3.884792699	7.09979355	3.215000852
CC004/TauUnc	H-Protein	Day2_EnergyInt	7.334220695	7.059127617	1.274932662	0.57016722	5.896560344	8.779057387	2.882497043
CC006/TauUnc	H-Protein	Day2_EnergyInt	4.876689301	4.790207744	1.077531422	0.538765711	3.71641447	6.209927244	2.493512774
CC008/GeniUnc	H-Protein	Day2_EnergyInt	3.308891317	3.362115848	2.347526518	1.173763259	0.69849721	5.812836365	5.114339155
CC011/Unc	H-Protein	Day2_EnergyInt	4.298149949	3.777147578	2.479298887	1.108776169	1.169743615	7.102185663	5.932442048
CC012/GeniUnc	H-Protein	Day2_EnergyInt	1.246078621	1.337191573	0.909128011	0.406574406	0.284661534	2.631325105	2.346663571
CC019/TauUnc	H-Protein	Day2_EnergyInt	5.450191922	4.432586741	2.92318823	1.307289519	1.990238624	9.489515167	7.499276543
CC024/GeniUnc	H-Protein	Day2_EnergyInt	5.650172629	5.650172629	5.747648494	4.064201226	1.585971403	9.714373855	8.128402452
CC027/GeniUnc	H-Protein	Day2_EnergyInt	7.904181661	8.004012539	2.516688224	1.12549719	5.277002889	10.51892144	5.241918554
CC028/GeniUnc	H-Protein	Day2_EnergyInt	8.447018713	8.831683891	2.481560233	1.240780116	5.54252751	10.58217956	5.039652049
CC030/GeniUnc	H-Protein	Day2_EnergyInt	9.862684908	2.968613139	12.40379443	5.547145506	0.2439956	30.29612039	30.05212479
CC032/GeniUnc	H-Protein	Day2_EnergyInt	7.051472852	6.133379603	3.074523392	1.374968661	4.27231512	11.4295194	7.15720428
CC035/Unc	H-Protein	Day2_EnergyInt	1.268431594	1.290013775	0.421588839	0.188540261	0.653047047	1.822790662	1.169743615
CC036/Unc	H-Protein	Day2_EnergyInt	3.971839057	3.868712376	1.043219047	0.466541741	2.805949405	5.343982072	2.538032667
CC037/TauUnc	H-Protein	Day2_EnergyInt	3.778582848	3.724521078	1.339321599	0.598962828	2.368192592	5.836757502	3.46856491
CC040/TauUnc	H-Protein	Day2_EnergyInt	1.19175106	1.078843294	1.051561061	0.470272403	0.186584871	2.717441197	2.530856325
CC041/TauUnc	H-Protein	Day2_EnergyInt	0.405543014	0.365993401	0.173288054	0.077496774	0.2439956	0.688928755	0.444933155
CC045/GeniUnc	H-Protein	Day2_EnergyInt	3.908115805	4.118023785	1.014176058	0.507088029	2.652854126	4.743561525	2.0907074
CC059/TauUnc	H-Protein	Day2_EnergyInt	1.949785323	2.155294471	1.459425159	0.652674773	0.081331867	4.004398382	3.923066515
CC063/Unc	H-Protein	Day2_EnergyInt	27.61216878	30.45878412	25.21169806	12.60584903	1.097980202	51.27974203	50.18176182
CC071/TauUnc	H-Protein	Day2_EnergyInt	3.960915072	5.312884593	2.482471903	1.110195186	0.768134298	6.064008307	5.295874009
CC001/Unc	H-Sucrose	Day2_EnergyInt	3.414781335	3.326119383	1.419300172	0.634730333	1.278080169	4.990475303	3.712395134
CC002/Unc	H-Sucrose	Day2_EnergyInt	7.44103632	6.888152145	2.740370782	1.225531071	4.902331843	11.86307272	6.96074088
CC004/TauUnc	H-Sucrose	Day2_EnergyInt	9.481643832	10.73794738	3.988758255	1.783826921	2.716892528	12.44637503	9.729482503
CC006/TauUnc	H-Sucrose	Day2_EnergyInt	6.152615138	5.216162888	2.522218193	1.261109096	4.344954083	9.833180692	5.488226609
CC008/GeniUnc	H-Sucrose	Day2_EnergyInt	3.703321544	3.816093324	1.118077555	0.559038778	2.322839416	4.858260113	2.535420697
CC011/Unc	H-Sucrose	Day2_EnergyInt	4.429986597	4.026082155	2.671573565	1.19476402	1.822495658	8.902489451	7.079993794
CC012/GeniUnc	H-Sucrose	Day2_EnergyInt	3.394171321	3.460927031	1.371759503	0.613469499	1.900269299	4.754561924	2.854292625
CC019/TauUnc	H-Sucrose	Day2_EnergyInt	11.18696054	8.171417225	8.498409232	3.800604149	5.024177215	25.9038074	20.87963018
CC024/GeniUnc	H-Sucrose	Day2_EnergyInt	11.53253475	11.53253475	3.624122327	2.562641473	8.969893275	14.09517622	5.125282947
CC027/GeniUnc	H-Sucrose	Day2_EnergyInt	7.986114324	8.814345992	2.147819868	0.960534246	5.244535865	10.34907918	5.10454331
CC028/GeniUnc	H-Sucrose	Day2_EnergyInt	7.171881912	7.210624706	1.879380552	0.939690276	4.951588485	9.31468975	4.363101266
CC030/GeniUnc	H-Sucrose	Day2_EnergyInt	4.397840159	4.233478529	1.712268348	0.765749684	1.760276745	5.980793003	4.220516258
CC032/GeniUnc	H-Sucrose	Day2_EnergyInt	5.649995781	4.938626209	3.861972994	1.727126829	1.464736907	9.773554233	8.308817326
CC035/Unc	H-Sucrose	Day2_EnergyInt	2.41973961	2.75059444	1.439041335	0.64355885	0.572932489	4.407172996	3.834240506
CC036/Unc	H-Sucrose	Day2_EnergyInt	6.484996636	6.880374785	1.018908893	0.45566991	5.340024615	7.730699925	2.390675311
CC037/TauUnc	H-Sucrose	Day2_EnergyInt	5.728806404	6.924446515	2.873226681	1.284946035	2.538013155	8.666576072	6.128562918
CC040/TauUnc	H-Sucrose	Day2_EnergyInt	5.205397	5.069041084	2.371639854	1.060629586	3.053911639	7.629594194	4.575682555
CC041/TauUnc	H-Sucrose	Day2_EnergyInt	2.015748752	0.482196576	3.235413537	1.446920921	0.083246602	7.69440556	7.611158958
CC045/GeniUnc	H-Sucrose	Day2_EnergyInt	5.524520973	5.962645818	2.648059344	1.324029672	2.092110944	8.080681312	5.988570367
CC059/TauUnc	H-Sucrose	Day2_EnergyInt	4.220545062	4.536939754	0.586971417	0.262501598	3.339081659	4.7675242	1.428442541
CC063/Unc	H-Sucrose	Day2_EnergyInt	1.627197401	1.596952097	0.248961151	0.124480576	1.394740629	1.889899477	0.495158848
CC071/TauUnc	H-Sucrose	Day2_EnergyInt	6.944538037	6.785750187	1.467525348	0.656297287	5.322309507	8.884342269	3.562032762
CC001/Unc	H-Protein	Night2_EnergyInt	3.754183287	3.346567106	2.53669343	1.134443789	0.865945168	6.793602991	5.927657823
CC002/Unc	H-Protein	Night2_EnergyInt	9.722028622	8.975210716	2.303611359	1.030206319	6.693134216	12.41267814	5.719543927
CC004/TauUnc	H-Protein	Night2_EnergyInt	9.933969898	9.142658675	3.506495395	1.568152413	5.226768501	14.77608651	9.549318009
CC006/TauUnc	H-Protein	Night2_EnergyInt	8.963848174	8.250400254	2.156340157	1.078170079	7.267241513	12.08735068	4.820109163
CC008/GeniUnc	H-Protein	Night2_EnergyInt	6.7642996	6.159692855	4.779681231	2.389840616	2.652854126	12.08495856	9.432104438
CC011/Unc	H-Protein	Night2_EnergyInt	6.84001	6.308003907	3.665646623	1.639327006	2.140941787	12.23805384	10.09711206
CC012/GeniUnc	H-Protein	Night2_EnergyInt	2.682516337	2.346663571	1.641901278	0.734280574	0.444933155	4.932538509	4.487605354
CC019/TauUnc	H-Protein	Night2_EnergyInt	11.79742649	10.97740991	2.704378678	1.209434912	8.683372841	15.52481811	6.841445267
CC024/GeniUnc	H-Protein	Night2_EnergyInt	13.57883359	13.57883359	6.727015321	4.75671815	8.822115437	18.33555174	9.513436301
CC027/GeniUnc	H-Protein	Night2_EnergyInt	12.8576113	13.80728045	2.504801237	1.120181167	10.26456001	15.93147744	5.666917427
CC028/GeniUnc	H-Protein	Night2_EnergyInt	14.61701095	14.25340966	2.529967229	1.264983615	12.16629043	17.79493404	5.628643606
CC030/GeniUnc	H-Protein	Night2_EnergyInt	12.12084027	7.554295159	12.37232752	5.533073077	0.566930955	30.29612039	29.72918943
CC032/GeniUnc	H-Protein	Night2_EnergyInt	10.21001982	10.21671774	4.559975668	2.039283114	5.107162813	15.72336355	10.61620073
CC035/Unc	H-Protein	Night2_EnergyInt	3.360441368	3.401585723	0.930506721	0.416135256	1.904122528	4.31537317	2.411250642
CC036/Unc	H-Protein	Night2_EnergyInt	8.141559079	7.715762835	1.618156645	0.723661652	6.695526329	10.43918432	3.74365799
CC037/TauUnc	H-Protein	Night2_EnergyInt	6.53860367	6.300827565	1.870215801	0.836385933	4.906225259	9.585199717	4.678974458
CC040/TauUnc	H-Protein	Night2_EnergyInt	4.216339659	3.547504661	1.771169693	0.792091167	2.253371133	6.891679654	4.638308521
CC041/TauUnc	H-Protein	Night2_EnergyInt	1.878287701	2.595443396	1.433309754	0.640995608	0.2439956	3.093003051	2.849007451
CC045/GeniUnc	H-Protein	Night2_EnergyInt	6.678781533	6.467079468	1.851698963	0.925849482	4.839246075	8.94172112	4.102475045
CC059/TauUnc	H-Protein	Night2_EnergyInt	5.623380957	5.023438834	2.123007606	0.949437865	3.332214427	8.52310122	5.190886793
CC063/Unc	H-Protein	Night2_EnergyInt	28.29631331	30.45878412	24.28529137	12.14264568	3.00210273	51.42805308	48.42595035
CC071/TauUnc	H-Protein	Night2_EnergyInt	7.58587106	8.680980724	2.202735685	0.985093346	4.504350154	9.412967525	4.908617371
CC001/Unc	H-Sucrose	Night2_EnergyInt	5.136689749	5.838207991	2.455835775	1.098283147	1.586582278	7.279612808	5.693030529
CC002/Unc	H-Sucrose	Night2_EnergyInt	13.46158029	12.5967374	4.307724335	1.926472888	9.288765203	19.88672003	10.59795483
CC004/TauUnc	H-Sucrose	Night2_EnergyInt	14.57322487	17.00909531	6.086703431	2.722056526	4.044229338	18.88603252	14.84180318
CC006/TauUnc	H-Sucrose	Night2_EnergyInt	10.15982998	9.06970278	3.965338919	1.982669459	6.730012412	15.76990196	9.039889548
CC008/GeniUnc	H-Sucrose	Night2_EnergyInt	7.376181744	6.557614172	3.703885302	1.851942651	3.818685777	12.57081286	8.752127079
CC011/Unc	H-Sucrose	Night2_EnergyInt	7.665888557	7.139620253	4.397970849	1.966832356	2.724669893	14.64218416	11.91751427
CC012/GeniUnc	H-Sucrose	Night2_EnergyInt	6.518727351	7.020367337	2.030641267	0.908130382	3.886089601	8.148085131	4.26199553
CC019/TauUnc	H-Sucrose	Night2_EnergyInt	18.65063763	13.45483991	11.42821745	5.110854216	11.2460685	38.72868081	27.48261231
CC024/GeniUnc	H-Sucrose	Night2_EnergyInt	17.72331658	17.72331658	4.401374663	3.112241871	14.61107471	20.83555845	6.224483742
CC027/GeniUnc	H-Sucrose	Night2_EnergyInt	12.96486597	14.59292753	2.62720759	1.174922952	9.140995284	15.15289774	6.011902457
CC028/GeniUnc	H-Sucrose	Night2_EnergyInt	13.27660865	12.89098101	2.887237629	1.443618815	10.54351328	16.7809593	6.237446018
CC030/GeniUnc	H-Sucrose	Night2_EnergyInt	7.521229584	8.192156861	2.590562428	1.158534738	4.710490194	10.9946004	6.284110201
CC032/GeniUnc	H-Sucrose	Night2_EnergyInt	9.228620254	5.506373791	7.221959371	3.229758417	2.561345249	17.53795607	14.97661082
CC035/Unc	H-Sucrose	Night2_EnergyInt	5.579999504	6.333366842	1.3429048	0.600565284	3.870534872	6.730012412	2.85947754
CC036/Unc	H-Sucrose	Night2_EnergyInt	11.22999528	11.43013279	0.763640527	0.341510426	10.24538099	11.95640109	1.711020104
CC037/TauUnc	H-Sucrose	Night2_EnergyInt	8.321779597	10.15464507	4.080167102	1.8247062	3.606104492	12.61229213	9.006187641
CC040/TauUnc	H-Sucrose	Night2_EnergyInt	8.399553239	7.133139117	2.639281016	1.180322353	6.978888063	12.35304666	5.374158597
CC041/TauUnc	H-Sucrose	Night2_EnergyInt	4.506723256	1.298819805	5.558846962	2.485991937	0.523675848	13.54557583	13.02189998
CC045/GeniUnc	H-Sucrose	Night2_EnergyInt	9.861049579	10.51629251	3.499339094	1.749669547	5.314532142	13.09708116	7.78254902
CC059/TauUnc	H-Sucrose	Night2_EnergyInt	9.457793249	9.07359146	1.651979998	0.738787915	7.647741377	12.11194837	4.464206997
CC063/Unc	H-Sucrose	Night2_EnergyInt	3.218964589	2.937251178	0.620330228	0.310165114	2.789481259	3.930161331	1.140680072
CC071/TauUnc	H-Sucrose	Night2_EnergyInt	12.57340531	12.72895259	2.293821931	1.025828353	9.62319186	15.2125242	5.58933234
CC001/Unc	H-Protein	DayNight2_EnergyInt	2.750009706	2.641157648	1.935989908	0.865801007	0.632777352	5.187817352	4.55504
CC002/Unc	H-Protein	DayNight2_EnergyInt	7.722754529	7.36127	1.802216293	0.805975628	5.289492352	9.75721147	4.467719119
CC004/TauUnc	H-Protein	DayNight2_EnergyInt	8.634958707	7.752419708	1.960203767	0.876629775	6.87681853	11.77874971	4.901931178
CC006/TauUnc	H-Protein	DayNight2_EnergyInt	6.90827797	6.52095603	1.611888854	0.805944427	5.441646	9.149553822	3.707907822
CC008/GeniUnc	H-Protein	DayNight2_EnergyInt	5.037099119	4.761380443	3.544003013	1.772001507	1.675843237	8.949792352	7.273949115
CC011/Unc	H-Protein	DayNight2_EnergyInt	5.569636882	5.795475	2.934372216	1.312291149	1.655508237	9.671086763	8.015578526
CC012/GeniUnc	H-Protein	DayNight2_EnergyInt	1.95946693	1.855269708	1.254887482	0.561202743	0.364833822	3.78231	3.417476178
CC019/TauUnc	H-Protein	DayNight2_EnergyInt	8.624671587	7.705768822	2.813025777	1.258023372	5.337339411	12.50841735	7.171077941
CC024/GeniUnc	H-Protein	DayNight2_EnergyInt	9.615464557	9.615464557	6.237955642	4.410900735	5.204563822	14.02636529	8.82180147
CC027/GeniUnc	H-Protein	DayNight2_EnergyInt	10.36646858	10.90673706	2.458761528	1.099591583	7.775147059	13.149192	5.37404494
CC028/GeniUnc	H-Protein	DayNight2_EnergyInt	11.50740562	11.54370103	2.422873744	1.211436872	8.855294411	14.086926	5.23163159
CC030/GeniUnc	H-Protein	DayNight2_EnergyInt	10.99286176	5.261980292	12.305824	5.503331795	0.405503822	30.29915	29.89364618
CC032/GeniUnc	H-Protein	DayNight2_EnergyInt	8.631609412	8.175866178	3.794212371	1.696823356	4.690207941	13.57779912	8.887591178
CC035/Unc	H-Protein	DayNight2_EnergyInt	2.303952083	2.39953	0.575523741	0.257382041	1.531516002	2.907905	1.376388998
CC036/Unc	H-Protein	DayNight2_EnergyInt	6.025926941	5.457333001	1.252273468	0.56003372	5.296669411	7.892372352	2.595702941
CC037/TauUnc	H-Protein	DayNight2_EnergyInt	5.159109118	4.808629411	1.526204696	0.682539489	3.757190292	7.711749708	3.954559415
CC040/TauUnc	H-Protein	DayNight2_EnergyInt	2.694992424	2.267950589	1.3102158	0.585946319	1.2201	4.291881178	3.071781178
CC041/TauUnc	H-Protein	DayNight2_EnergyInt	1.135356024	1.414154001	0.770724569	0.344678506	0.24402	1.891155	1.647135
CC045/GeniUnc	H-Protein	DayNight2_EnergyInt	5.293978015	5.299061765	1.406453751	0.703226876	3.746424708	6.831363822	3.084939115
CC059/TauUnc	H-Protein	DayNight2_EnergyInt	3.773547153	3.095704708	1.666061662	0.745085426	2.142352059	6.264376178	4.122024119
CC063/Unc	H-Protein	DayNight2_EnergyInt	27.95703646	30.46183	24.74963835	12.37481917	2.05024647	51.35903292	49.30878645
CC071/TauUnc	H-Protein	DayNight2_EnergyInt	5.763294435	6.997632352	2.357157561	1.054152908	2.583125999	7.684237648	5.101111649
CC001/Unc	H-Sucrose	DayNight2_EnergyInt	4.458737024	5.321666057	1.947773375	0.871070734	1.493635	6.381403472	4.887768472
CC002/Unc	H-Sucrose	DayNight2_EnergyInt	10.88504803	10.15942141	3.677528243	1.644640628	7.399238	16.55434194	9.155103943
CC004/TauUnc	H-Sucrose	DayNight2_EnergyInt	12.54220854	14.46730806	5.247032125	2.346544102	3.525248943	16.21641547	12.69116653
CC006/TauUnc	H-Sucrose	DayNight2_EnergyInt	8.489562585	7.322538347	3.364785452	1.682392726	5.963726354	13.34944729	7.385720939
CC008/GeniUnc	H-Sucrose	DayNight2_EnergyInt	5.776853014	5.408851087	2.462996888	1.231498444	3.202191236	9.087518646	5.88532741
CC011/Unc	H-Sucrose	DayNight2_EnergyInt	6.306789307	5.821797236	3.679041153	1.645317222	2.370892118	12.27619283	9.905300708
CC012/GeniUnc	H-Sucrose	DayNight2_EnergyInt	5.168585368	5.4804915	1.759553638	0.786896309	3.017007528	6.696350943	3.679343415
CC019/TauUnc	H-Sucrose	DayNight2_EnergyInt	15.55732368	10.89880453	10.37190773	4.638458149	8.483306118	33.69937935	25.21607324
CC024/GeniUnc	H-Sucrose	DayNight2_EnergyInt	15.25400088	15.25400088	4.184494129	2.958884175	12.29511671	18.21288506	5.917768349
CC027/GeniUnc	H-Sucrose	DayNight2_EnergyInt	10.90632001	12.20455241	2.443734693	1.092871379	7.500615943	13.02638959	5.525773646
CC028/GeniUnc	H-Sucrose	DayNight2_EnergyInt	10.62892679	10.63724944	2.262509544	1.131254772	8.48195441	12.75925388	4.277299474
CC030/GeniUnc	H-Sucrose	DayNight2_EnergyInt	6.214602964	6.478726292	2.146077468	0.959755021	3.373857882	8.794198472	5.42034059
CC032/GeniUnc	H-Sucrose	DayNight2_EnergyInt	7.7577104	4.199750175	5.652602279	2.527920589	2.838582354	14.24022147	11.40163912
CC035/Unc	H-Sucrose	DayNight2_EnergyInt	4.152494538	4.862086057	1.359446076	0.607962768	2.588516764	5.600117472	3.011600708
CC036/Unc	H-Sucrose	DayNight2_EnergyInt	9.201880689	9.37272859	0.589092479	0.263450166	8.347285884	9.821494943	1.474209059
CC037/TauUnc	H-Sucrose	DayNight2_EnergyInt	7.325975542	9.295681354	3.612787862	1.615687849	3.203542943	11.09480188	7.891258939
CC040/TauUnc	H-Sucrose	DayNight2_EnergyInt	7.073119646	6.565911323	2.183159311	0.976338525	5.231101764	9.929554173	4.698452409
CC041/TauUnc	H-Sucrose	DayNight2_EnergyInt	3.383536095	0.73803141	4.552403908	2.03589692	0.362257175	11.07452629	10.71226912
CC045/GeniUnc	H-Sucrose	DayNight2_EnergyInt	8.022036486	8.862459618	3.173946715	1.586973357	3.861823708	10.501403	6.639579292
CC059/TauUnc	H-Sucrose	DayNight2_EnergyInt	7.109316397	7.216757708	1.043226719	0.466545172	5.728529528	8.567884284	2.839354756
CC063/Unc	H-Sucrose	DayNight2_EnergyInt	2.526788863	2.36413359	0.449125173	0.224562586	2.181653292	3.034579708	0.852926415
CC071/TauUnc	H-Sucrose	DayNight2_EnergyInt	10.15554008	10.13273488	1.949577718	0.871877661	7.79258441	12.56410617	4.771521764
CC001/Unc	H-Protein	Night2_ProteinInt	0.415071591	0.37000456	0.280462966	0.125426851	0.095740994	0.751117191	0.655376197
CC002/Unc	H-Protein	Night2_ProteinInt	1.074891017	0.992321022	0.254692848	0.113902104	0.74000912	1.372375741	0.632366621
CC004/TauUnc	H-Protein	Night2_ProteinInt	1.098323757	1.010834473	0.387686619	0.173378727	0.577884177	1.633679891	1.055795714
CC006/TauUnc	H-Protein	Night2_ProteinInt	0.991064752	0.912184223	0.238410187	0.119205094	0.803483812	1.336406749	0.532922936
CC008/GeniUnc	H-Protein	Night2_ProteinInt	0.747877337	0.681030552	0.528453126	0.264226563	0.293305973	1.336142271	1.042836297
CC011/Unc	H-Protein	Night2_ProteinInt	0.756248062	0.697428181	0.405282763	0.181247962	0.236707706	1.353068856	1.116361149
CC012/GeniUnc	H-Protein	Night2_ProteinInt	0.296585499	0.259452805	0.18153258	0.081183838	0.049192887	0.545353397	0.49616051
CC019/TauUnc	H-Protein	Night2_ProteinInt	1.304352029	1.213689011	0.299002653	0.133718051	0.96005472	1.716461468	0.756406749
CC024/GeniUnc	H-Protein	Night2_ProteinInt	1.50130871	1.50130871	0.743755097	0.525914273	0.975394437	2.027222982	1.051828545
CC027/GeniUnc	H-Protein	Night2_ProteinInt	1.421568628	1.526566348	0.276936888	0.123849941	1.134874601	1.761422709	0.626548108
CC028/GeniUnc	H-Protein	Night2_ProteinInt	1.616092111	1.575891473	0.279719301	0.13985965	1.345134519	1.96745098	0.622316461
CC030/GeniUnc	H-Protein	Night2_ProteinInt	1.340109439	0.835221158	1.367914479	0.611749952	0.062681259	3.349612403	3.286931144
CC032/GeniUnc	H-Protein	Night2_ProteinInt	1.128844505	1.129585043	0.504161947	0.225468077	0.564660283	1.738413133	1.17375285
CC035/Unc	H-Protein	Night2_ProteinInt	0.371538532	0.376087551	0.102879075	0.046008921	0.210524396	0.477118103	0.266593707
CC036/Unc	H-Protein	Night2_ProteinInt	0.900150479	0.853073415	0.178907316	0.080009784	0.740273598	1.154181487	0.413907889
CC037/TauUnc	H-Protein	Night2_ProteinInt	0.722923849	0.696634747	0.206775586	0.092472853	0.54244414	1.059762882	0.517318742
CC040/TauUnc	H-Protein	Night2_ProteinInt	0.466168719	0.392220702	0.195824808	0.087575517	0.249138167	0.761960784	0.512822617
CC041/TauUnc	H-Protein	Night2_ProteinInt	0.207668035	0.286958504	0.158470196	0.070870026	0.026976744	0.341969904	0.31499316
CC045/GeniUnc	H-Protein	Night2_ProteinInt	0.738422253	0.71501596	0.20472832	0.10236416	0.53503876	0.988618331	0.453579571
CC059/TauUnc	H-Protein	Night2_ProteinInt	0.62173461	0.555403557	0.23472486	0.104972148	0.368417693	0.942334701	0.573917009
CC063/Unc	H-Protein	Night2_ProteinInt	3.128508892	3.367596899	2.685040597	1.342520299	0.331919745	5.686010033	5.354090288
CC071/TauUnc	H-Protein	Night2_ProteinInt	0.838712266	0.959790242	0.243539789	0.108914305	0.498011856	1.040720474	0.542708618
CC001/Unc	H-Sucrose	Night2_ProteinInt	0.2374702	0.269901529	0.113533781	0.050773851	0.073348018	0.336537963	0.263189946
CC002/Unc	H-Sucrose	Night2_ProteinInt	0.622331563	0.582349702	0.199146962	0.089061229	0.429421482	0.919367064	0.489945582
CC004/TauUnc	H-Sucrose	Night2_ProteinInt	0.673723115	0.786333895	0.281389523	0.12584122	0.186965535	0.873105079	0.686139544
CC006/TauUnc	H-Sucrose	Night2_ProteinInt	0.469690982	0.419294182	0.183318415	0.091659208	0.311129826	0.729045737	0.417915911
CC008/GeniUnc	H-Sucrose	Night2_ProteinInt	0.341002365	0.303159821	0.171231362	0.085615681	0.176538611	0.581151205	0.404612594
CC011/Unc	H-Sucrose	Night2_ProteinInt	0.354395569	0.330066079	0.203319076	0.090927055	0.125962037	0.676911117	0.55094908
CC012/GeniUnc	H-Sucrose	Night2_ProteinInt	0.301362076	0.324552993	0.093876954	0.04198305	0.179654703	0.376687613	0.19703291
CC019/TauUnc	H-Sucrose	Night2_ProteinInt	0.862222726	0.622019953	0.52832879	0.236275818	0.519908007	1.790434698	1.270526691
CC024/GeniUnc	H-Sucrose	Night2_ProteinInt	0.819352488	0.819352488	0.203476435	0.143879567	0.675472921	0.963232055	0.287759134
CC027/GeniUnc	H-Sucrose	Night2_ProteinInt	0.59936836	0.674633973	0.121456335	0.054316924	0.422590049	0.700521508	0.277931459
CC028/GeniUnc	H-Sucrose	Night2_ProteinInt	0.613780286	0.595952643	0.133477576	0.066738788	0.487428738	0.775787121	0.288358383
CC030/GeniUnc	H-Sucrose	Night2_ProteinInt	0.347707955	0.378725058	0.119762222	0.053559294	0.217766908	0.508282586	0.290515678
CC032/GeniUnc	H-Sucrose	Night2_ProteinInt	0.426640969	0.254560767	0.333872633	0.149312381	0.118411506	0.810783234	0.692371728
CC035/Unc	H-Sucrose	Night2_ProteinInt	0.257964499	0.292792822	0.062082759	0.027764254	0.178935605	0.311129826	0.132194221
CC036/Unc	H-Sucrose	Night2_ProteinInt	0.519164939	0.528417336	0.035303255	0.015788096	0.473646022	0.552746826	0.079100803
CC037/TauUnc	H-Sucrose	Night2_ProteinInt	0.384717543	0.469451283	0.188626945	0.084356534	0.166710935	0.5830688	0.416357865
CC040/TauUnc	H-Sucrose	Night2_ProteinInt	0.388313034	0.329766455	0.122014492	0.05456654	0.322635398	0.57108383	0.248448432
CC041/TauUnc	H-Sucrose	Night2_ProteinInt	0.208346722	0.060044701	0.256986612	0.114927907	0.02420964	0.626214693	0.602005053
CC045/GeniUnc	H-Sucrose	Night2_ProteinInt	0.455878304	0.486170316	0.16177515	0.080887575	0.245691889	0.605480695	0.359788805
CC059/TauUnc	H-Sucrose	Night2_ProteinInt	0.437235683	0.419473957	0.076371367	0.034154314	0.353556621	0.559937808	0.206381187
CC063/Unc	H-Sucrose	Night2_ProteinInt	0.14881338	0.135789712	0.028677991	0.014338996	0.128958279	0.181692148	0.052733869
CC071/TauUnc	H-Sucrose	Night2_ProteinInt	0.581271055	0.588462037	0.106043849	0.047424251	0.444882094	0.703278051	0.258395957
CC001/Unc	H-Protein	Night2_CarbInt	0.415071591	0.37000456	0.280462966	0.125426851	0.095740994	0.751117191	0.655376197
CC002/Unc	H-Protein	Night2_CarbInt	1.074891017	0.992321022	0.254692848	0.113902104	0.74000912	1.372375741	0.632366621
CC004/TauUnc	H-Protein	Night2_CarbInt	1.098323757	1.010834473	0.387686619	0.173378727	0.577884177	1.633679891	1.055795714
CC006/TauUnc	H-Protein	Night2_CarbInt	0.991064752	0.912184223	0.238410187	0.119205094	0.803483812	1.336406749	0.532922936
CC008/GeniUnc	H-Protein	Night2_CarbInt	0.747877337	0.681030552	0.528453126	0.264226563	0.293305973	1.336142271	1.042836297
CC011/Unc	H-Protein	Night2_CarbInt	0.756248062	0.697428181	0.405282763	0.181247962	0.236707706	1.353068856	1.116361149
CC012/GeniUnc	H-Protein	Night2_CarbInt	0.296585499	0.259452805	0.18153258	0.081183838	0.049192887	0.545353397	0.49616051
CC019/TauUnc	H-Protein	Night2_CarbInt	1.304352029	1.213689011	0.299002653	0.133718051	0.96005472	1.716461468	0.756406749
CC024/GeniUnc	H-Protein	Night2_CarbInt	1.50130871	1.50130871	0.743755097	0.525914273	0.975394437	2.027222982	1.051828545
CC027/GeniUnc	H-Protein	Night2_CarbInt	1.421568628	1.526566348	0.276936888	0.123849941	1.134874601	1.761422709	0.626548108
CC028/GeniUnc	H-Protein	Night2_CarbInt	1.616092111	1.575891473	0.279719301	0.13985965	1.345134519	1.96745098	0.622316461
CC030/GeniUnc	H-Protein	Night2_CarbInt	1.340109439	0.835221158	1.367914479	0.611749952	0.062681259	3.349612403	3.286931144
CC032/GeniUnc	H-Protein	Night2_CarbInt	1.128844505	1.129585043	0.504161947	0.225468077	0.564660283	1.738413133	1.17375285
CC035/Unc	H-Protein	Night2_CarbInt	0.371538532	0.376087551	0.102879075	0.046008921	0.210524396	0.477118103	0.266593707
CC036/Unc	H-Protein	Night2_CarbInt	0.900150479	0.853073415	0.178907316	0.080009784	0.740273598	1.154181487	0.413907889
CC037/TauUnc	H-Protein	Night2_CarbInt	0.722923849	0.696634747	0.206775586	0.092472853	0.54244414	1.059762882	0.517318742
CC040/TauUnc	H-Protein	Night2_CarbInt	0.466168719	0.392220702	0.195824808	0.087575517	0.249138167	0.761960784	0.512822617
CC041/TauUnc	H-Protein	Night2_CarbInt	0.207668035	0.286958504	0.158470196	0.070870026	0.026976744	0.341969904	0.31499316
CC045/GeniUnc	H-Protein	Night2_CarbInt	0.738422253	0.71501596	0.20472832	0.10236416	0.53503876	0.988618331	0.453579571
CC059/TauUnc	H-Protein	Night2_CarbInt	0.62173461	0.555403557	0.23472486	0.104972148	0.368417693	0.942334701	0.573917009
CC063/Unc	H-Protein	Night2_CarbInt	3.128508892	3.367596899	2.685040597	1.342520299	0.331919745	5.686010033	5.354090288
CC071/TauUnc	H-Protein	Night2_CarbInt	0.838712266	0.959790242	0.243539789	0.108914305	0.498011856	1.040720474	0.542708618
CC001/Unc	H-Sucrose	Night2_CarbInt	0.727814071	0.827211713	0.347965698	0.155614991	0.224801762	1.031443379	0.806641617
CC002/Unc	H-Sucrose	Night2_CarbInt	1.90736214	1.784823141	0.610358526	0.272960631	1.316118813	2.817735812	1.501616999
CC004/TauUnc	H-Sucrose	Night2_CarbInt	2.064870303	2.410007126	0.862420862	0.385686335	0.5730241	2.67594908	2.102924981
CC006/TauUnc	H-Sucrose	Night2_CarbInt	1.439539389	1.285080008	0.56184617	0.280923085	0.953570874	2.234426665	1.280855791
CC008/GeniUnc	H-Sucrose	Night2_CarbInt	1.045126166	0.929143884	0.524800985	0.262400492	0.541066986	1.781149909	1.240082923
CC011/Unc	H-Sucrose	Night2_CarbInt	1.086174527	1.01160793	0.623145493	0.278679137	0.386056621	2.074641099	1.688584478
CC012/GeniUnc	H-Sucrose	Night2_CarbInt	0.923634037	0.994711065	0.287720178	0.128672375	0.550617388	1.154496631	0.603879243
CC019/TauUnc	H-Sucrose	Night2_CarbInt	2.642596139	1.9064071	1.619256345	0.724153452	1.593447784	5.487440399	3.893992615
CC024/GeniUnc	H-Sucrose	Night2_CarbInt	2.511204652	2.511204652	0.623627777	0.44097143	2.070233221	2.952176082	0.881942861
CC027/GeniUnc	H-Sucrose	Night2_CarbInt	1.836983027	2.067661959	0.372247254	0.166474033	1.295181394	2.147003757	0.851822363
CC028/GeniUnc	H-Sucrose	Night2_CarbInt	1.881153634	1.826514317	0.409090733	0.204545366	1.493903213	2.37768269	0.883779477
CC030/GeniUnc	H-Sucrose	Night2_CarbInt	1.065677896	1.160741124	0.367055025	0.164151998	0.667426146	1.55781744	0.890391293
CC032/GeniUnc	H-Sucrose	Night2_CarbInt	1.307596916	0.780194351	1.023274503	0.45762227	0.362915263	2.484941047	2.122025784
CC035/Unc	H-Sucrose	Night2_CarbInt	0.790626328	0.897370433	0.190275266	0.085093686	0.548413449	0.953570874	0.405157425
CC036/Unc	H-Sucrose	Night2_CarbInt	1.591170381	1.619527728	0.108199706	0.04838838	1.451661052	1.694094325	0.242433273
CC037/TauUnc	H-Sucrose	Night2_CarbInt	1.179107282	1.438804742	0.578116097	0.258541378	0.510946489	1.78702708	1.276080591
CC040/TauUnc	H-Sucrose	Night2_CarbInt	1.190126976	1.010689622	0.373957929	0.16723907	0.988833895	1.750294765	0.76146087
CC041/TauUnc	H-Sucrose	Night2_CarbInt	0.638554548	0.184028893	0.787629239	0.352238504	0.074199274	1.91926341	1.845064136
CC045/GeniUnc	H-Sucrose	Night2_CarbInt	1.397205397	1.490046321	0.495818972	0.247909486	0.753012438	1.855716507	1.102704068
CC059/TauUnc	H-Sucrose	Night2_CarbInt	1.340068282	1.285630992	0.23406792	0.104678356	1.083603265	1.716133713	0.632530448
CC063/Unc	H-Sucrose	Night2_CarbInt	0.4560929	0.416177118	0.087894167	0.043947084	0.395239699	0.556861881	0.161622182
CC071/TauUnc	H-Sucrose	Night2_CarbInt	1.781517232	1.803556621	0.325010067	0.14534892	1.363503498	2.15545219	0.791948691
CC001/Unc	H-Protein	Night2_FatInt	0.093033288	0.082932056	0.062862389	0.028112915	0.021459188	0.168353853	0.146894665
CC002/Unc	H-Protein	Night2_FatInt	0.240923849	0.222416781	0.057086328	0.025529782	0.165864113	0.307601459	0.141737346
CC004/TauUnc	H-Protein	Night2_FatInt	0.246176015	0.226566347	0.086895277	0.038860749	0.129525764	0.366169631	0.236643867
CC006/TauUnc	H-Protein	Night2_FatInt	0.222135203	0.204455084	0.053436766	0.026718383	0.180091199	0.299539444	0.119448244
CC008/GeniUnc	H-Protein	Night2_FatInt	0.167627679	0.152644779	0.11844639	0.059223195	0.065740994	0.299480164	0.23373917
CC011/Unc	H-Protein	Night2_FatInt	0.169503876	0.156320109	0.09083924	0.040624543	0.053055176	0.303274054	0.250218878
CC012/GeniUnc	H-Protein	Night2_FatInt	0.06647606	0.058153215	0.040688337	0.018196377	0.011025992	0.122234382	0.11120839
CC019/TauUnc	H-Protein	Night2_FatInt	0.292354765	0.272033744	0.067017836	0.029971287	0.215184679	0.384724122	0.169539444
CC024/GeniUnc	H-Protein	Night2_FatInt	0.336500228	0.336500228	0.166703729	0.117877337	0.218622891	0.454377565	0.235754674
CC027/GeniUnc	H-Protein	Night2_FatInt	0.318627451	0.342161423	0.062072061	0.02775947	0.254368445	0.394801642	0.140433197
CC028/GeniUnc	H-Protein	Night2_FatInt	0.362227542	0.353217054	0.062695705	0.031347853	0.301495668	0.440980392	0.139484724
CC030/GeniUnc	H-Protein	Night2_FatInt	0.300369357	0.187204742	0.306601521	0.137116369	0.014049248	0.750775194	0.736725946
CC032/GeniUnc	H-Protein	Night2_FatInt	0.253016872	0.253182855	0.113001816	0.050535948	0.126561788	0.389644323	0.263082535
CC035/Unc	H-Protein	Night2_FatInt	0.083275878	0.084295486	0.023059103	0.010312344	0.047186502	0.106940265	0.059753762
CC036/Unc	H-Protein	Night2_FatInt	0.201757866	0.19120611	0.040099916	0.017933227	0.165923393	0.25869585	0.092772458
CC037/TauUnc	H-Protein	Night2_FatInt	0.162034656	0.156142271	0.046346252	0.020726674	0.121582307	0.23753306	0.115950752
CC040/TauUnc	H-Protein	Night2_FatInt	0.104486092	0.087911537	0.043891767	0.019628995	0.055841313	0.170784314	0.114943
CC041/TauUnc	H-Protein	Night2_FatInt	0.046546284	0.064318285	0.035519182	0.015884661	0.006046512	0.076648427	0.070601915
CC045/GeniUnc	H-Protein	Night2_FatInt	0.165508436	0.160262198	0.045887382	0.022943691	0.119922481	0.221586867	0.101664387
CC059/TauUnc	H-Protein	Night2_FatInt	0.139354309	0.124487004	0.052610744	0.02352824	0.082576379	0.21121295	0.128636571
CC063/Unc	H-Protein	Night2_FatInt	0.70121751	0.754806202	0.601819444	0.300909722	0.074395805	1.274450525	1.20005472
CC071/TauUnc	H-Protein	Night2_FatInt	0.187987232	0.215125399	0.054586504	0.024411827	0.111623347	0.233264934	0.121641587
CC001/Unc	H-Sucrose	Night2_FatInt	0.200245141	0.227592641	0.095736594	0.042814706	0.06185022	0.283783364	0.221933143
CC002/Unc	H-Sucrose	Night2_FatInt	0.524776885	0.491062451	0.16792933	0.075100279	0.362106763	0.775250065	0.413143301
CC004/TauUnc	H-Sucrose	Night2_FatInt	0.568112464	0.663070744	0.237279814	0.106114759	0.157657424	0.736239959	0.578582534
CC006/TauUnc	H-Sucrose	Night2_FatInt	0.396063747	0.353566986	0.154582015	0.077291007	0.262358124	0.614762892	0.352404768
CC008/GeniUnc	H-Sucrose	Night2_FatInt	0.28754794	0.255637471	0.144389689	0.072194844	0.148864991	0.490051827	0.341186836
CC011/Unc	H-Sucrose	Night2_FatInt	0.298841669	0.278325991	0.171447437	0.076673625	0.106216636	0.570800726	0.464584089
CC012/GeniUnc	H-Sucrose	Night2_FatInt	0.254121534	0.273677118	0.079161107	0.035401923	0.151492615	0.317639285	0.16614667
CC019/TauUnc	H-Sucrose	Night2_FatInt	0.727063488	0.524514123	0.445509682	0.199237987	0.438408914	1.509771962	1.071363047
CC024/GeniUnc	H-Sucrose	Night2_FatInt	0.690913449	0.690913449	0.171580129	0.121325473	0.569587976	0.812238922	0.242650946
CC027/GeniUnc	H-Sucrose	Night2_FatInt	0.505413319	0.568880539	0.102417234	0.045802379	0.356346204	0.590710028	0.234363825
CC028/GeniUnc	H-Sucrose	Night2_FatInt	0.517566079	0.50253304	0.112554064	0.056277032	0.41102099	0.654177248	0.243156258
CC030/GeniUnc	H-Sucrose	Night2_FatInt	0.293202384	0.319357346	0.100988684	0.045163513	0.183630474	0.428605856	0.244975382
CC032/GeniUnc	H-Sucrose	Night2_FatInt	0.359762115	0.214656647	0.281535842	0.125906656	0.099849702	0.683687484	0.583837782
CC035/Unc	H-Sucrose	Night2_FatInt	0.21752682	0.246895569	0.052350867	0.023412019	0.15088624	0.262358124	0.111471884
CC036/Unc	H-Sucrose	Night2_FatInt	0.437782327	0.445584348	0.029769231	0.013313205	0.399398808	0.466100026	0.066701218
CC037/TauUnc	H-Sucrose	Night2_FatInt	0.324410469	0.395861622	0.159058397	0.071133078	0.14057787	0.491668826	0.351090956
CC040/TauUnc	H-Sucrose	Night2_FatInt	0.327442343	0.278073335	0.102887896	0.046012866	0.272060119	0.481562581	0.209502462
CC041/TauUnc	H-Sucrose	Night2_FatInt	0.175686966	0.050632288	0.216702224	0.096912181	0.020414615	0.528051309	0.507636694
CC045/GeniUnc	H-Sucrose	Night2_FatInt	0.3844163	0.409959834	0.136415802	0.068207901	0.207178025	0.510567505	0.303389479
CC059/TauUnc	H-Sucrose	Night2_FatInt	0.368696035	0.35371858	0.064399639	0.028800394	0.298134232	0.472163773	0.174029541
CC063/Unc	H-Sucrose	Night2_FatInt	0.125485877	0.114503757	0.024182522	0.012091261	0.108743198	0.153210676	0.044467479
CC071/TauUnc	H-Sucrose	Night2_FatInt	0.490152889	0.496216636	0.089420759	0.039990179	0.37514382	0.593034465	0.217890645
CC001/Unc	H-Protein	Day2_ProteinInt	0.192963064	0.213962608	0.151499387	0.067752586	0.043109895	0.395923392	0.352813497
CC002/Unc	H-Protein	Day2_ProteinInt	0.634614683	0.645193798	0.145788201	0.065198466	0.429512084	0.78497036	0.355458276
CC004/TauUnc	H-Protein	Day2_ProteinInt	0.810889193	0.780474236	0.140959641	0.063039068	0.651937984	0.970633835	0.31869585
CC006/TauUnc	H-Protein	Day2_ProteinInt	0.539178573	0.529616963	0.119134482	0.059567241	0.41089578	0.686584588	0.275688808
CC008/GeniUnc	H-Protein	Day2_ProteinInt	0.365839033	0.371723666	0.259548214	0.129774107	0.077227542	0.642681259	0.565453716
CC011/Unc	H-Protein	Day2_ProteinInt	0.475213862	0.417610579	0.274117286	0.122588977	0.129329685	0.785234838	0.655905153
CC012/GeniUnc	H-Protein	Day2_ProteinInt	0.137769468	0.147843137	0.100515393	0.044951851	0.031472868	0.290925673	0.259452805
CC019/TauUnc	H-Protein	Day2_ProteinInt	0.602586411	0.490077519	0.323194766	0.144537094	0.2200456	1.049183767	0.829138167
CC024/GeniUnc	H-Protein	Day2_ProteinInt	0.624696762	0.624696762	0.63547393	0.449347925	0.175348837	1.074044687	0.89869585
CC027/GeniUnc	H-Protein	Day2_ProteinInt	0.873905457	0.884943	0.278251142	0.124437694	0.583438213	1.162997416	0.579559204
CC028/GeniUnc	H-Protein	Day2_ProteinInt	0.933922835	0.976452348	0.274367306	0.137183653	0.612795257	1.169991387	0.557196129
CC030/GeniUnc	H-Protein	Day2_ProteinInt	1.090442316	0.328217054	1.371393536	0.613305834	0.026976744	3.349612403	3.322635659
CC032/GeniUnc	H-Protein	Day2_ProteinInt	0.779627907	0.678121295	0.339926748	0.152019863	0.472357501	1.26367533	0.791317829
CC035/Unc	H-Protein	Day2_ProteinInt	0.140240867	0.142627046	0.046611883	0.020845468	0.072202462	0.201532148	0.129329685
CC036/Unc	H-Protein	Day2_ProteinInt	0.43913614	0.427734205	0.115340823	0.051581984	0.310232558	0.590843593	0.280611035
CC037/TauUnc	H-Protein	Day2_ProteinInt	0.417769266	0.411792066	0.148078638	0.06622278	0.261833105	0.645326038	0.383492932
CC040/TauUnc	H-Protein	Day2_ProteinInt	0.131762882	0.119279526	0.116263136	0.051994455	0.020629275	0.300446876	0.279817601
CC041/TauUnc	H-Protein	Day2_ProteinInt	0.044837817	0.040465116	0.019159147	0.008568231	0.026976744	0.076169631	0.049192887
CC045/GeniUnc	H-Protein	Day2_ProteinInt	0.432090743	0.455298677	0.11212976	0.05606488	0.293305973	0.524459644	0.231153671
CC059/TauUnc	H-Protein	Day2_ProteinInt	0.215572985	0.238294574	0.161357578	0.072161303	0.008992248	0.442735978	0.43374373
CC063/Unc	H-Protein	Day2_ProteinInt	3.052868217	3.367596899	2.787466364	1.393733182	0.121395349	5.669612403	5.548217054
CC071/TauUnc	H-Protein	Day2_ProteinInt	0.437928358	0.587405381	0.274468103	0.122745867	0.084926787	0.670451437	0.585524649
CC001/Unc	H-Sucrose	Day2_ProteinInt	0.157866027	0.153767168	0.065614532	0.029343711	0.059085903	0.230710676	0.171624773
CC002/Unc	H-Sucrose	Day2_ProteinInt	0.344000605	0.318440658	0.126687892	0.056656548	0.226635786	0.548432236	0.32179645
CC004/TauUnc	H-Sucrose	Day2_ProteinInt	0.4383383	0.496417466	0.184401096	0.082466677	0.125602488	0.575398419	0.449795932
CC006/TauUnc	H-Sucrose	Day2_ProteinInt	0.284436634	0.241144259	0.116602654	0.058301327	0.200868101	0.45458992	0.253721819
CC008/GeniUnc	H-Sucrose	Day2_ProteinInt	0.171205299	0.176418761	0.05168895	0.025844475	0.107385333	0.224598342	0.117213008
CC011/Unc	H-Sucrose	Day2_ProteinInt	0.204799171	0.186126587	0.123507383	0.055234181	0.084254341	0.411563877	0.327309536
CC012/GeniUnc	H-Sucrose	Day2_ProteinInt	0.156913222	0.159999352	0.063416718	0.028360818	0.087849832	0.219804353	0.131954522
CC019/TauUnc	H-Sucrose	Day2_ProteinInt	0.517175434	0.377766261	0.392883167	0.175702694	0.232268722	1.197538222	0.9652695
CC024/GeniUnc	H-Sucrose	Day2_ProteinInt	0.533151399	0.533151399	0.167543904	0.11847143	0.414679969	0.65162283	0.236942861
CC027/GeniUnc	H-Sucrose	Day2_ProteinInt	0.36919967	0.407488987	0.099294144	0.044405691	0.242455947	0.47844001	0.235984063
CC028/GeniUnc	H-Sucrose	Day2_ProteinInt	0.331557542	0.333348629	0.086884141	0.04344207	0.228912931	0.430619979	0.201707048
CC030/GeniUnc	H-Sucrose	Day2_ProteinInt	0.203313034	0.195714563	0.07915851	0.035400762	0.081377948	0.276493263	0.195115315
CC032/GeniUnc	H-Sucrose	Day2_ProteinInt	0.261200441	0.228313682	0.178539788	0.07984542	0.067715082	0.451833377	0.384118295
CC035/Unc	H-Sucrose	Day2_ProteinInt	0.111865049	0.127160534	0.06652717	0.029751855	0.026486784	0.203744493	0.177257709
CC036/Unc	H-Sucrose	Day2_ProteinInt	0.299802698	0.318081109	0.047104363	0.021065712	0.246870411	0.357391811	0.1105214
CC037/TauUnc	H-Sucrose	Day2_ProteinInt	0.264843871	0.320118554	0.132829847	0.059403313	0.117332858	0.400657554	0.283324695
CC040/TauUnc	H-Sucrose	Day2_ProteinInt	0.24064655	0.234342788	0.109641387	0.049033119	0.141182949	0.352717673	0.211534724
CC041/TauUnc	H-Sucrose	Day2_ProteinInt	0.09318847	0.022292045	0.149573818	0.066891445	0.003848507	0.355713916	0.351865408
CC045/GeniUnc	H-Sucrose	Day2_ProteinInt	0.255399715	0.275654315	0.122420316	0.061210158	0.096718709	0.373571521	0.276852812
CC059/TauUnc	H-Sucrose	Day2_ProteinInt	0.195116647	0.209743637	0.027135807	0.012135502	0.154366416	0.220403602	0.066037186
CC063/Unc	H-Sucrose	Day2_ProteinInt	0.075225663	0.073827416	0.011509524	0.005754762	0.06447914	0.087370433	0.022891293
CC071/TauUnc	H-Sucrose	Day2_ProteinInt	0.321047389	0.313706595	0.067843992	0.030340756	0.246051438	0.410724929	0.164673491
CC001/Unc	H-Protein	Day2_CarbInt	0.192963064	0.213962608	0.151499387	0.067752586	0.043109895	0.395923392	0.352813497
CC002/Unc	H-Protein	Day2_CarbInt	0.634614683	0.645193798	0.145788201	0.065198466	0.429512084	0.78497036	0.355458276
CC004/TauUnc	H-Protein	Day2_CarbInt	0.810889193	0.780474236	0.140959641	0.063039068	0.651937984	0.970633835	0.31869585
CC006/TauUnc	H-Protein	Day2_CarbInt	0.539178573	0.529616963	0.119134482	0.059567241	0.41089578	0.686584588	0.275688808
CC008/GeniUnc	H-Protein	Day2_CarbInt	0.365839033	0.371723666	0.259548214	0.129774107	0.077227542	0.642681259	0.565453716
CC011/Unc	H-Protein	Day2_CarbInt	0.475213862	0.417610579	0.274117286	0.122588977	0.129329685	0.785234838	0.655905153
CC012/GeniUnc	H-Protein	Day2_CarbInt	0.137769468	0.147843137	0.100515393	0.044951851	0.031472868	0.290925673	0.259452805
CC019/TauUnc	H-Protein	Day2_CarbInt	0.602586411	0.490077519	0.323194766	0.144537094	0.2200456	1.049183767	0.829138167
CC024/GeniUnc	H-Protein	Day2_CarbInt	0.624696762	0.624696762	0.63547393	0.449347925	0.175348837	1.074044687	0.89869585
CC027/GeniUnc	H-Protein	Day2_CarbInt	0.873905457	0.884943	0.278251142	0.124437694	0.583438213	1.162997416	0.579559204
CC028/GeniUnc	H-Protein	Day2_CarbInt	0.933922835	0.976452348	0.274367306	0.137183653	0.612795257	1.169991387	0.557196129
CC030/GeniUnc	H-Protein	Day2_CarbInt	1.090442316	0.328217054	1.371393536	0.613305834	0.026976744	3.349612403	3.322635659
CC032/GeniUnc	H-Protein	Day2_CarbInt	0.779627907	0.678121295	0.339926748	0.152019863	0.472357501	1.26367533	0.791317829
CC035/Unc	H-Protein	Day2_CarbInt	0.140240867	0.142627046	0.046611883	0.020845468	0.072202462	0.201532148	0.129329685
CC036/Unc	H-Protein	Day2_CarbInt	0.43913614	0.427734205	0.115340823	0.051581984	0.310232558	0.590843593	0.280611035
CC037/TauUnc	H-Protein	Day2_CarbInt	0.417769266	0.411792066	0.148078638	0.06622278	0.261833105	0.645326038	0.383492932
CC040/TauUnc	H-Protein	Day2_CarbInt	0.131762882	0.119279526	0.116263136	0.051994455	0.020629275	0.300446876	0.279817601
CC041/TauUnc	H-Protein	Day2_CarbInt	0.044837817	0.040465116	0.019159147	0.008568231	0.026976744	0.076169631	0.049192887
CC045/GeniUnc	H-Protein	Day2_CarbInt	0.432090743	0.455298677	0.11212976	0.05606488	0.293305973	0.524459644	0.231153671
CC059/TauUnc	H-Protein	Day2_CarbInt	0.215572985	0.238294574	0.161357578	0.072161303	0.008992248	0.442735978	0.43374373
CC063/Unc	H-Protein	Day2_CarbInt	3.052868217	3.367596899	2.787466364	1.393733182	0.121395349	5.669612403	5.548217054
CC071/TauUnc	H-Protein	Day2_CarbInt	0.437928358	0.587405381	0.274468103	0.122745867	0.084926787	0.670451437	0.585524649
CC001/Unc	H-Sucrose	Day2_CarbInt	0.483838041	0.471275589	0.201099674	0.089934508	0.181090308	0.707097046	0.526006737
CC002/Unc	H-Sucrose	Day2_CarbInt	1.054315367	0.975977585	0.388281269	0.173644662	0.694608059	1.680870692	0.986262633
CC004/TauUnc	H-Sucrose	Day2_CarbInt	1.343447655	1.521452449	0.56516444	0.252749221	0.384954651	1.763518399	1.378563747
CC006/TauUnc	H-Sucrose	Day2_CarbInt	0.871759847	0.739074566	0.357371377	0.178685689	0.615633584	1.393256673	0.777623089
CC008/GeniUnc	H-Sucrose	Day2_CarbInt	0.524721107	0.540699663	0.158419647	0.079209824	0.329121534	0.688363566	0.359242031
CC011/Unc	H-Sucrose	Day2_CarbInt	0.627681783	0.570452838	0.378533438	0.1692853	0.258228168	1.261387665	1.003159497
CC012/GeniUnc	H-Sucrose	Day2_CarbInt	0.480917822	0.490376393	0.194363669	0.086922075	0.269247862	0.67367064	0.404422777
CC019/TauUnc	H-Sucrose	Day2_CarbInt	1.585072817	1.157802539	1.204133814	0.538505013	0.711872247	3.670292822	2.958420575
CC024/GeniUnc	H-Sucrose	Day2_CarbInt	1.634036992	1.634036992	0.513499423	0.363098924	1.270938067	1.997135916	0.726197849
CC027/GeniUnc	H-Sucrose	Day2_CarbInt	1.131547098	1.248898678	0.304323134	0.136097443	0.743094714	1.466353978	0.723259264
CC028/GeniUnc	H-Sucrose	Day2_CarbInt	1.016179062	1.021668502	0.26628815	0.133144075	0.701587199	1.319792045	0.618204846
CC030/GeniUnc	H-Sucrose	Day2_CarbInt	0.623126976	0.599838689	0.242610136	0.108498551	0.249412413	0.847414486	0.598002073
CC032/GeniUnc	H-Sucrose	Day2_CarbInt	0.800544053	0.699750583	0.547200322	0.244715424	0.207537574	1.384808241	1.177270666
CC035/Unc	H-Sucrose	Day2_CarbInt	0.342851257	0.389729852	0.203896786	0.091185415	0.081178414	0.624449339	0.543270925
CC036/Unc	H-Sucrose	Day2_CarbInt	0.918854755	0.974875616	0.144368507	0.064563559	0.75662445	1.095357606	0.338733156
CC037/TauUnc	H-Sucrose	Day2_CarbInt	0.811710676	0.981120109	0.407105531	0.182063128	0.359609355	1.227961259	0.868351904
CC040/TauUnc	H-Sucrose	Day2_CarbInt	0.737549155	0.718228978	0.336036035	0.150279883	0.432706659	1.081032003	0.648325344
CC041/TauUnc	H-Sucrose	Day2_CarbInt	0.285610067	0.068322104	0.45842354	0.205013239	0.011795154	1.090215082	1.078419927
CC045/GeniUnc	H-Sucrose	Day2_CarbInt	0.782765613	0.844843224	0.375201724	0.187600862	0.296429774	1.14494623	0.848516455
CC059/TauUnc	H-Sucrose	Day2_CarbInt	0.598006154	0.642835903	0.08316758	0.037193673	0.473112205	0.675507256	0.20239505
CC063/Unc	H-Sucrose	Day2_CarbInt	0.230556491	0.226271055	0.035275136	0.017637568	0.19761985	0.267778569	0.07015872
CC071/TauUnc	H-Sucrose	Day2_CarbInt	0.983966863	0.961468321	0.207932667	0.092990316	0.754114408	1.258816403	0.504701995
CC001/Unc	H-Protein	Day2_FatInt	0.043250342	0.047957136	0.033956759	0.015185924	0.009662563	0.08874145	0.079078887
CC002/Unc	H-Protein	Day2_FatInt	0.142241222	0.144612403	0.032676666	0.014613449	0.09626995	0.175941632	0.079671683
CC004/TauUnc	H-Protein	Day2_FatInt	0.181751026	0.174933881	0.031594402	0.014129446	0.146124031	0.21755586	0.071431829
CC006/TauUnc	H-Protein	Day2_FatInt	0.12085037	0.11870725	0.026702556	0.013351278	0.09209733	0.153889649	0.061792319
CC008/GeniUnc	H-Protein	Day2_FatInt	0.081998404	0.083317373	0.0581746	0.0290873	0.017309622	0.144049248	0.126739626
CC011/Unc	H-Protein	Day2_FatInt	0.106513452	0.093602371	0.061440081	0.02747684	0.028987688	0.176000912	0.147013224
CC012/GeniUnc	H-Protein	Day2_FatInt	0.030879364	0.033137255	0.022529312	0.010075415	0.007054264	0.065207478	0.058153215
CC019/TauUnc	H-Protein	Day2_FatInt	0.135062472	0.109844961	0.072440206	0.032396245	0.049320565	0.235161879	0.185841313
CC024/GeniUnc	H-Protein	Day2_FatInt	0.14001824	0.14001824	0.142433812	0.100715914	0.039302326	0.240734154	0.201431829
CC027/GeniUnc	H-Protein	Day2_FatInt	0.195875361	0.198349293	0.062366635	0.027891207	0.130770634	0.260671835	0.129901201
CC028/GeniUnc	H-Protein	Day2_FatInt	0.209327532	0.218860009	0.06149612	0.03074806	0.137350661	0.262239449	0.124888788
CC030/GeniUnc	H-Protein	Day2_FatInt	0.244409485	0.073565891	0.30738131	0.137465101	0.006046512	0.750775194	0.744728682
CC032/GeniUnc	H-Protein	Day2_FatInt	0.174744186	0.151992704	0.076190478	0.034073418	0.105873233	0.283237574	0.177364341
CC035/Unc	H-Protein	Day2_FatInt	0.031433298	0.031968131	0.010447491	0.00467226	0.016183311	0.045170999	0.028987688
CC036/Unc	H-Protein	Day2_FatInt	0.098427066	0.09587146	0.025852253	0.011561479	0.069534884	0.132430461	0.062895577
CC037/TauUnc	H-Protein	Day2_FatInt	0.093637939	0.092298222	0.03319004	0.014843037	0.05868673	0.144642043	0.085955312
CC040/TauUnc	H-Protein	Day2_FatInt	0.02953306	0.026735066	0.026058979	0.01165393	0.004623803	0.067341541	0.062717738
CC041/TauUnc	H-Protein	Day2_FatInt	0.010049856	0.009069767	0.004294291	0.001920466	0.006046512	0.017072503	0.011025992
CC045/GeniUnc	H-Protein	Day2_FatInt	0.096847925	0.102049704	0.025132532	0.012566266	0.065740994	0.1175513	0.051810306
CC059/TauUnc	H-Protein	Day2_FatInt	0.048318083	0.053410853	0.036166354	0.016174085	0.002015504	0.099233926	0.097218422
CC063/Unc	H-Protein	Day2_FatInt	0.684263566	0.754806202	0.624776944	0.312388472	0.027209302	1.270775194	1.243565891
CC071/TauUnc	H-Protein	Day2_FatInt	0.098156356	0.131659827	0.061518713	0.027512005	0.019035314	0.150273598	0.131238283
CC001/Unc	H-Sucrose	Day2_FatInt	0.133119461	0.129663125	0.055329011	0.024743886	0.049823789	0.194545219	0.14472143
CC002/Unc	H-Sucrose	Day2_FatInt	0.290076186	0.268522933	0.106828709	0.047775251	0.191109096	0.462461778	0.271352682
CC004/TauUnc	H-Sucrose	Day2_FatInt	0.36962581	0.418600674	0.155494978	0.069539468	0.105913449	0.485200829	0.37928738
CC006/TauUnc	H-Sucrose	Day2_FatInt	0.23984927	0.203343267	0.0983244	0.0491622	0.169380669	0.383329878	0.21394921
CC008/GeniUnc	H-Sucrose	Day2_FatInt	0.144367712	0.148763928	0.043586358	0.021793179	0.090551957	0.189391034	0.098839077
CC011/Unc	H-Sucrose	Day2_FatInt	0.172695517	0.156949987	0.104146766	0.04657585	0.071046903	0.347048458	0.276001555
CC012/GeniUnc	H-Sucrose	Day2_FatInt	0.132316015	0.134918373	0.053475719	0.023915068	0.074078777	0.185348536	0.111269759
CC019/TauUnc	H-Sucrose	Day2_FatInt	0.43610469	0.318548847	0.331296076	0.148160109	0.195859031	1.009816015	0.813956984
CC024/GeniUnc	H-Sucrose	Day2_FatInt	0.449576315	0.449576315	0.141280265	0.099900233	0.349676082	0.549476548	0.199800466
CC027/GeniUnc	H-Sucrose	Day2_FatInt	0.311325127	0.343612335	0.083729116	0.037444799	0.204449339	0.403441306	0.198991967
CC028/GeniUnc	H-Sucrose	Day2_FatInt	0.279583657	0.281093979	0.073264465	0.036632232	0.193029282	0.363117388	0.170088106
CC030/GeniUnc	H-Sucrose	Day2_FatInt	0.171442343	0.165034983	0.066749879	0.029851453	0.068621405	0.233151075	0.164529671
CC032/GeniUnc	H-Sucrose	Day2_FatInt	0.220255507	0.19252397	0.15055247	0.067329111	0.057100285	0.381005442	0.323905157
CC035/Unc	H-Sucrose	Day2_FatInt	0.094329446	0.107227261	0.056098587	0.025088051	0.022334802	0.171806167	0.149471366
CC036/Unc	H-Sucrose	Day2_FatInt	0.252806599	0.268219746	0.039720436	0.017763519	0.208171806	0.30136823	0.093196424
CC037/TauUnc	H-Sucrose	Day2_FatInt	0.223327805	0.269937808	0.112007871	0.050091443	0.09894014	0.337851775	0.238911635
CC040/TauUnc	H-Sucrose	Day2_FatInt	0.202923577	0.197607973	0.092454359	0.041346846	0.119051568	0.297426795	0.178375227
CC041/TauUnc	H-Sucrose	Day2_FatInt	0.078580548	0.018797616	0.126127111	0.056405759	0.003245228	0.299953356	0.296708128
CC045/GeniUnc	H-Sucrose	Day2_FatInt	0.215364084	0.232443638	0.103230104	0.051615052	0.081557398	0.315011661	0.233454263
CC059/TauUnc	H-Sucrose	Day2_FatInt	0.164530794	0.176864904	0.022882086	0.01023318	0.130168437	0.185853848	0.055685411
CC063/Unc	H-Sucrose	Day2_FatInt	0.063433532	0.06225447	0.009705328	0.004852664	0.054371599	0.073674527	0.019302928
CC071/TauUnc	H-Sucrose	Day2_FatInt	0.270721042	0.264530967	0.057208988	0.025584637	0.207481213	0.346341021	0.138859808
CC001/Unc	H-Protein	DayNight2_ProteinInt	0.304017328	0.291983584	0.214026328	0.095715484	0.0699544	0.573520292	0.503565891
CC002/Unc	H-Protein	DayNight2_ProteinInt	0.853761058	0.81379845	0.199237472	0.089101706	0.584760602	1.078673051	0.493912449
CC004/TauUnc	H-Protein	DayNight2_ProteinInt	0.954606475	0.857040584	0.216703203	0.096912619	0.760241678	1.302156863	0.541915185
CC006/TauUnc	H-Protein	DayNight2_ProteinInt	0.763719562	0.720900593	0.178196514	0.089098257	0.601581395	1.011495668	0.409914273
CC008/GeniUnc	H-Protein	DayNight2_ProteinInt	0.556858185	0.526377109	0.391794372	0.195897186	0.185266758	0.989411765	0.804145006
CC011/Unc	H-Protein	DayNight2_ProteinInt	0.615730962	0.640697674	0.324398855	0.145075578	0.183018696	1.069151847	0.886133151
CC012/GeniUnc	H-Protein	DayNight2_ProteinInt	0.216621745	0.205102599	0.138729525	0.06204173	0.040332877	0.418139535	0.377806658
CC019/TauUnc	H-Protein	DayNight2_ProteinInt	0.95346922	0.851883265	0.310983841	0.139076201	0.59005016	1.382822617	0.792772458
CC024/GeniUnc	H-Protein	DayNight2_ProteinInt	1.063002736	1.063002736	0.689614514	0.487631099	0.575371637	1.550633835	0.975262198
CC027/GeniUnc	H-Protein	DayNight2_ProteinInt	1.146027256	1.205754674	0.271819444	0.121561351	0.859553124	1.45366113	0.594108006
CC028/GeniUnc	H-Protein	DayNight2_ProteinInt	1.272159403	1.276171911	0.267852001	0.133926	0.978964888	1.557328904	0.578364016
CC030/GeniUnc	H-Protein	DayNight2_ProteinInt	1.215275878	0.581719106	1.360425645	0.608400844	0.044829001	3.349612403	3.304783402
CC032/GeniUnc	H-Protein	DayNight2_ProteinInt	0.954236206	0.903853169	0.419455358	0.187586139	0.518508892	1.501044232	0.98253534
CC035/Unc	H-Protein	DayNight2_ProteinInt	0.254705049	0.265271318	0.063624935	0.028453936	0.169311185	0.321472868	0.152161683
CC036/Unc	H-Protein	DayNight2_ProteinInt	0.666174451	0.603315615	0.138440542	0.061912492	0.585554035	0.87251254	0.286958504
CC037/TauUnc	H-Protein	DayNight2_ProteinInt	0.570346557	0.531600547	0.168724013	0.075455672	0.415362517	0.85254446	0.437181943
CC040/TauUnc	H-Protein	DayNight2_ProteinInt	0.297935092	0.250725034	0.144846146	0.064777166	0.134883721	0.474473324	0.339589603
CC041/TauUnc	H-Protein	DayNight2_ProteinInt	0.125515159	0.156336656	0.085204653	0.038104679	0.026976744	0.209069767	0.182093023
CC045/GeniUnc	H-Protein	DayNight2_ProteinInt	0.585256498	0.585818513	0.155485383	0.077742691	0.414172367	0.755216598	0.341044231
CC059/TauUnc	H-Protein	DayNight2_ProteinInt	0.41717079	0.342234382	0.184185392	0.082370211	0.236839945	0.69253534	0.455695395
CC063/Unc	H-Protein	DayNight2_ProteinInt	3.090688554	3.367596899	2.736106313	1.368053156	0.226657547	5.677811216	5.451153669
CC071/TauUnc	H-Protein	DayNight2_ProteinInt	0.637140069	0.773597811	0.260586987	0.116538043	0.285568106	0.849502964	0.563934858
CC001/Unc	H-Sucrose	DayNight2_ProteinInt	0.197668114	0.235924138	0.086350167	0.038616969	0.06621696	0.282905222	0.216688261
CC002/Unc	H-Sucrose	DayNight2_ProteinInt	0.48256421	0.45039518	0.163034973	0.072911456	0.328028634	0.73389965	0.405871016
CC004/TauUnc	H-Sucrose	DayNight2_ProteinInt	0.556030707	0.64137568	0.23261541	0.104028774	0.156284011	0.718918437	0.562634426
CC006/TauUnc	H-Sucrose	DayNight2_ProteinInt	0.376365731	0.324628327	0.149170222	0.074585111	0.264388443	0.591817828	0.327429386
CC008/GeniUnc	H-Sucrose	DayNight2_ProteinInt	0.256103832	0.239789291	0.109191447	0.054595724	0.141961972	0.402874773	0.260912801
CC011/Unc	H-Sucrose	DayNight2_ProteinInt	0.27959737	0.258096333	0.163102044	0.072941452	0.105108189	0.544237497	0.439129308
CC012/GeniUnc	H-Sucrose	DayNight2_ProteinInt	0.229137649	0.242965308	0.078005867	0.034885284	0.133752267	0.296867712	0.163115445
CC019/TauUnc	H-Sucrose	DayNight2_ProteinInt	0.68969908	0.483174074	0.459815285	0.205635647	0.376088365	1.49398646	1.117898095
CC024/GeniUnc	H-Sucrose	DayNight2_ProteinInt	0.676251943	0.676251943	0.185510169	0.131175499	0.545076445	0.807427442	0.262350998
CC027/GeniUnc	H-Sucrose	DayNight2_ProteinInt	0.483507256	0.54106148	0.108337501	0.048450003	0.332522998	0.577495789	0.244972791
CC028/GeniUnc	H-Sucrose	DayNight2_ProteinInt	0.471209649	0.471578615	0.10030329	0.050151645	0.37602844	0.565652926	0.189624486
CC030/GeniUnc	H-Sucrose	DayNight2_ProteinInt	0.275510495	0.287219811	0.095141535	0.042548588	0.149572428	0.389871081	0.240298653
CC032/GeniUnc	H-Sucrose	DayNight2_ProteinInt	0.343920705	0.186186512	0.250595454	0.112069694	0.125842187	0.631308305	0.505466118
CC035/Unc	H-Sucrose	DayNight2_ProteinInt	0.184091539	0.215549689	0.060267995	0.026952667	0.11475609	0.248268658	0.133512568
CC036/Unc	H-Sucrose	DayNight2_ProteinInt	0.407944758	0.415518917	0.026116095	0.011679473	0.370058213	0.435413967	0.065355755
CC037/TauUnc	H-Sucrose	DayNight2_ProteinInt	0.324780707	0.4121032	0.160164853	0.0716279	0.142021897	0.491863177	0.34984128
CC040/TauUnc	H-Sucrose	DayNight2_ProteinInt	0.313570908	0.291084964	0.096785475	0.04328378	0.231909173	0.440204531	0.208295358
CC041/TauUnc	H-Sucrose	DayNight2_ProteinInt	0.15000149	0.032718969	0.201820625	0.090256927	0.01605986	0.490964304	0.474904444
CC045/GeniUnc	H-Sucrose	DayNight2_ProteinInt	0.355639009	0.392897286	0.140709814	0.070354907	0.171205299	0.465556167	0.294350868
CC059/TauUnc	H-Sucrose	DayNight2_ProteinInt	0.31517561	0.31993878	0.046249119	0.020683235	0.253961518	0.379837948	0.12587643
CC063/Unc	H-Sucrose	DayNight2_ProteinInt	0.112019521	0.104808564	0.019910958	0.009955479	0.096718709	0.134531291	0.037812581
CC071/TauUnc	H-Sucrose	DayNight2_ProteinInt	0.45022311	0.449212092	0.086430159	0.038652742	0.345466766	0.55700149	0.211534724
CC001/Unc	H-Protein	DayNight2_CarbInt	0.304017328	0.291983584	0.214026328	0.095715484	0.0699544	0.573520292	0.503565891
CC002/Unc	H-Protein	DayNight2_CarbInt	0.853761058	0.81379845	0.199237472	0.089101706	0.584760602	1.078673051	0.493912449
CC004/TauUnc	H-Protein	DayNight2_CarbInt	0.954606475	0.857040584	0.216703203	0.096912619	0.760241678	1.302156863	0.541915185
CC006/TauUnc	H-Protein	DayNight2_CarbInt	0.763719562	0.720900593	0.178196514	0.089098257	0.601581395	1.011495668	0.409914273
CC008/GeniUnc	H-Protein	DayNight2_CarbInt	0.556858185	0.526377109	0.391794372	0.195897186	0.185266758	0.989411765	0.804145006
CC011/Unc	H-Protein	DayNight2_CarbInt	0.615730962	0.640697674	0.324398855	0.145075578	0.183018696	1.069151847	0.886133151
CC012/GeniUnc	H-Protein	DayNight2_CarbInt	0.216621745	0.205102599	0.138729525	0.06204173	0.040332877	0.418139535	0.377806658
CC019/TauUnc	H-Protein	DayNight2_CarbInt	0.95346922	0.851883265	0.310983841	0.139076201	0.59005016	1.382822617	0.792772458
CC024/GeniUnc	H-Protein	DayNight2_CarbInt	1.063002736	1.063002736	0.689614514	0.487631099	0.575371637	1.550633835	0.975262198
CC027/GeniUnc	H-Protein	DayNight2_CarbInt	1.146027256	1.205754674	0.271819444	0.121561351	0.859553124	1.45366113	0.594108006
CC028/GeniUnc	H-Protein	DayNight2_CarbInt	1.272159403	1.276171911	0.267852001	0.133926	0.978964888	1.557328904	0.578364016
CC030/GeniUnc	H-Protein	DayNight2_CarbInt	1.215275878	0.581719106	1.360425645	0.608400844	0.044829001	3.349612403	3.304783402
CC032/GeniUnc	H-Protein	DayNight2_CarbInt	0.954236206	0.903853169	0.419455358	0.187586139	0.518508892	1.501044232	0.98253534
CC035/Unc	H-Protein	DayNight2_CarbInt	0.254705049	0.265271318	0.063624935	0.028453936	0.169311185	0.321472868	0.152161683
CC036/Unc	H-Protein	DayNight2_CarbInt	0.666174451	0.603315615	0.138440542	0.061912492	0.585554035	0.87251254	0.286958504
CC037/TauUnc	H-Protein	DayNight2_CarbInt	0.570346557	0.531600547	0.168724013	0.075455672	0.415362517	0.85254446	0.437181943
CC040/TauUnc	H-Protein	DayNight2_CarbInt	0.297935092	0.250725034	0.144846146	0.064777166	0.134883721	0.474473324	0.339589603
CC041/TauUnc	H-Protein	DayNight2_CarbInt	0.125515159	0.156336656	0.085204653	0.038104679	0.026976744	0.209069767	0.182093023
CC045/GeniUnc	H-Protein	DayNight2_CarbInt	0.585256498	0.585818513	0.155485383	0.077742691	0.414172367	0.755216598	0.341044231
CC059/TauUnc	H-Protein	DayNight2_CarbInt	0.41717079	0.342234382	0.184185392	0.082370211	0.236839945	0.69253534	0.455695395
CC063/Unc	H-Protein	DayNight2_CarbInt	3.090688554	3.367596899	2.736106313	1.368053156	0.226657547	5.677811216	5.451153669
CC071/TauUnc	H-Protein	DayNight2_CarbInt	0.637140069	0.773597811	0.260586987	0.116538043	0.285568106	0.849502964	0.563934858
CC001/Unc	H-Sucrose	DayNight2_CarbInt	0.605826056	0.723075602	0.264651594	0.118355791	0.202946035	0.867066274	0.664120239
CC002/Unc	H-Sucrose	DayNight2_CarbInt	1.478994092	1.380400363	0.49968016	0.223463761	1.005363436	2.249303252	1.243939816
CC004/TauUnc	H-Sucrose	DayNight2_CarbInt	1.704158979	1.965729787	0.712934798	0.318834134	0.478989376	2.20338786	1.724398484
CC006/TauUnc	H-Sucrose	DayNight2_CarbInt	1.153510106	0.994941954	0.457186573	0.228593287	0.810314849	1.813841669	1.00352682
CC008/GeniUnc	H-Sucrose	DayNight2_CarbInt	0.784923636	0.734921774	0.33465703	0.167328515	0.43509426	1.234756737	0.799662477
CC011/Unc	H-Sucrose	DayNight2_CarbInt	0.856928155	0.791030384	0.499885725	0.223555693	0.322142394	1.668014382	1.345871988
CC012/GeniUnc	H-Sucrose	DayNight2_CarbInt	0.70227593	0.744655837	0.239077442	0.106918682	0.409932625	0.90985942	0.499926795
CC019/TauUnc	H-Sucrose	DayNight2_CarbInt	2.113834478	1.480863242	1.409271711	0.630245469	1.152660016	4.578866611	3.426206595
CC024/GeniUnc	H-Sucrose	DayNight2_CarbInt	2.072620821	2.072620821	0.5685636	0.402035177	1.670585644	2.474655999	0.804070355
CC027/GeniUnc	H-Sucrose	DayNight2_CarbInt	1.4818844	1.658280319	0.3320398	0.148492713	1.019138054	1.769946554	0.7508085
CC028/GeniUnc	H-Sucrose	DayNight2_CarbInt	1.444193897	1.445324728	0.30741603	0.153708015	1.152476354	1.73364978	0.581173426
CC030/GeniUnc	H-Sucrose	DayNight2_CarbInt	0.844402436	0.880289906	0.291595948	0.130405672	0.45841928	1.194902177	0.736482897
CC032/GeniUnc	H-Sucrose	DayNight2_CarbInt	1.054070485	0.570636499	0.768041202	0.343478468	0.385689298	1.934874644	1.549185346
CC035/Unc	H-Sucrose	DayNight2_CarbInt	0.564215691	0.660630668	0.184713261	0.082606282	0.351711907	0.760909886	0.409197979
CC036/Unc	H-Sucrose	DayNight2_CarbInt	1.250295556	1.273509329	0.080042302	0.035796005	1.134178414	1.33448497	0.200306557
CC037/TauUnc	H-Sucrose	DayNight2_CarbInt	0.995408979	1.263040619	0.490883631	0.219529834	0.435277922	1.507494169	1.072216247
CC040/TauUnc	H-Sucrose	DayNight2_CarbInt	0.961052459	0.892136078	0.296634403	0.132658938	0.710770277	1.349167401	0.638397124
CC041/TauUnc	H-Sucrose	DayNight2_CarbInt	0.459734296	0.100279217	0.618552942	0.276625285	0.049221301	1.504739246	1.455517945
CC045/GeniUnc	H-Sucrose	DayNight2_CarbInt	1.089985505	1.204177086	0.431256567	0.215628283	0.524721107	1.42686674	0.902145633
CC059/TauUnc	H-Sucrose	DayNight2_CarbInt	0.965970653	0.980569124	0.141747299	0.063391319	0.778357735	1.164151982	0.385794247
CC063/Unc	H-Sucrose	DayNight2_CarbInt	0.343324696	0.321224087	0.061024396	0.030512198	0.296429774	0.412320226	0.115890451
CC071/TauUnc	H-Sucrose	DayNight2_CarbInt	1.379872992	1.376774359	0.264896757	0.118465431	1.058808953	1.707134296	0.648325343
CC001/Unc	H-Protein	DayNight2_FatInt	0.068141815	0.065444596	0.047971418	0.02145347	0.015679435	0.128547652	0.112868217
CC002/Unc	H-Protein	DayNight2_FatInt	0.191360237	0.182403101	0.044656675	0.019971072	0.131067031	0.241771546	0.110704514
CC004/TauUnc	H-Protein	DayNight2_FatInt	0.21396352	0.192095303	0.048571408	0.021721794	0.170398997	0.291862745	0.121463748
CC006/TauUnc	H-Protein	DayNight2_FatInt	0.171178523	0.161581167	0.039940598	0.019970299	0.134837209	0.226714546	0.091877337
CC008/GeniUnc	H-Protein	DayNight2_FatInt	0.124813042	0.117981076	0.08781598	0.04390799	0.041525308	0.221764706	0.180239398
CC011/Unc	H-Protein	DayNight2_FatInt	0.138008664	0.143604651	0.072710088	0.03251694	0.041021432	0.239637483	0.198616051
CC012/GeniUnc	H-Protein	DayNight2_FatInt	0.04855315	0.045971272	0.031094549	0.013905905	0.009040128	0.09372093	0.084680803
CC019/TauUnc	H-Protein	DayNight2_FatInt	0.213708618	0.190939352	0.069703275	0.031172252	0.132252622	0.309943	0.177690378
CC024/GeniUnc	H-Protein	DayNight2_FatInt	0.238259234	0.238259234	0.15456877	0.109296626	0.128962608	0.34755586	0.218593251
CC027/GeniUnc	H-Protein	DayNight2_FatInt	0.256868178	0.270255358	0.060925048	0.02724651	0.192658459	0.325820598	0.133162139
CC028/GeniUnc	H-Protein	DayNight2_FatInt	0.285139177	0.286038532	0.060035793	0.030017897	0.219423165	0.349056478	0.129633314
CC030/GeniUnc	H-Protein	DayNight2_FatInt	0.272389421	0.130385317	0.304922989	0.136365706	0.01004788	0.750775194	0.740727314
CC032/GeniUnc	H-Protein	DayNight2_FatInt	0.213880529	0.202587779	0.094015856	0.042045169	0.11621751	0.336440948	0.220223438
CC035/Unc	H-Protein	DayNight2_FatInt	0.057089063	0.059457364	0.014260761	0.006377606	0.037949059	0.072054264	0.034105205
CC036/Unc	H-Protein	DayNight2_FatInt	0.149314963	0.135225914	0.031029777	0.013876938	0.13124487	0.195563155	0.064318285
CC037/TauUnc	H-Protein	DayNight2_FatInt	0.127836297	0.119151847	0.037817451	0.016912478	0.093098495	0.191087551	0.097989056
CC040/TauUnc	H-Protein	DayNight2_FatInt	0.066778555	0.05619699	0.032465515	0.01451902	0.030232558	0.106347469	0.076114911
CC041/TauUnc	H-Protein	DayNight2_FatInt	0.028132708	0.035040975	0.019097595	0.008540704	0.006046512	0.046860465	0.040813953
CC045/GeniUnc	H-Protein	DayNight2_FatInt	0.131178181	0.13130415	0.034850172	0.017425086	0.092831737	0.169272686	0.076440948
CC059/TauUnc	H-Protein	DayNight2_FatInt	0.093503798	0.076707706	0.041282933	0.018462289	0.053084815	0.155223438	0.102138623
CC063/Unc	H-Protein	DayNight2_FatInt	0.692740538	0.754806202	0.613265208	0.306632604	0.050802554	1.272612859	1.221810305
CC071/TauUnc	H-Protein	DayNight2_FatInt	0.142807257	0.173392613	0.058407428	0.026120596	0.064006645	0.190405837	0.126399192
CC001/Unc	H-Sucrose	DayNight2_FatInt	0.166682301	0.198941436	0.072814195	0.032563498	0.055837004	0.238557917	0.182720912
CC002/Unc	H-Sucrose	DayNight2_FatInt	0.406919009	0.379792692	0.137478139	0.061482093	0.27660793	0.618855921	0.342247992
CC004/TauUnc	H-Sucrose	DayNight2_FatInt	0.468869137	0.540835709	0.196151373	0.087721561	0.131785437	0.606223115	0.474437678
CC006/TauUnc	H-Sucrose	DayNight2_FatInt	0.31736786	0.273740643	0.125786782	0.062893391	0.222943768	0.499046385	0.276102617
CC008/GeniUnc	H-Sucrose	DayNight2_FatInt	0.215957826	0.2022007	0.09207495	0.046037475	0.119708474	0.33972143	0.220012957
CC011/Unc	H-Sucrose	DayNight2_FatInt	0.235768593	0.217637989	0.137534697	0.061507386	0.08863177	0.458924592	0.370292822
CC012/GeniUnc	H-Sucrose	DayNight2_FatInt	0.193218774	0.204878855	0.06577792	0.02941678	0.112785696	0.250331692	0.137545996
CC019/TauUnc	H-Sucrose	DayNight2_FatInt	0.581584089	0.407433273	0.387736132	0.17340087	0.317133973	1.259793988	0.942660016
CC024/GeniUnc	H-Sucrose	DayNight2_FatInt	0.570244882	0.570244882	0.156430197	0.110612853	0.459632029	0.680857735	0.221225706
CC027/GeniUnc	H-Sucrose	DayNight2_FatInt	0.407714226	0.456246437	0.091354866	0.040855138	0.280397772	0.486969422	0.206571651
CC028/GeniUnc	H-Sucrose	DayNight2_FatInt	0.397344353	0.397655481	0.084580072	0.042290036	0.317083441	0.476983008	0.159899567
CC030/GeniUnc	H-Sucrose	DayNight2_FatInt	0.232322363	0.242196165	0.080227457	0.035878809	0.126125939	0.328756154	0.202630215
CC032/GeniUnc	H-Sucrose	DayNight2_FatInt	0.290008811	0.157000518	0.211312923	0.094502012	0.106115574	0.532346463	0.426230889
CC035/Unc	H-Sucrose	DayNight2_FatInt	0.155233947	0.181760819	0.05082058	0.022727654	0.096767297	0.209350868	0.112583571
CC036/Unc	H-Sucrose	DayNight2_FatInt	0.343996661	0.350383519	0.022022221	0.009848636	0.312049087	0.367159886	0.055110799
CC037/TauUnc	H-Sucrose	DayNight2_FatInt	0.273869137	0.347503239	0.13505793	0.060399743	0.119759005	0.414760301	0.295001296
CC040/TauUnc	H-Sucrose	DayNight2_FatInt	0.264416549	0.245455429	0.081613698	0.036498755	0.195555843	0.371199497	0.175643653
CC041/TauUnc	H-Sucrose	DayNight2_FatInt	0.126487743	0.027590049	0.170183878	0.076108544	0.013542368	0.414002332	0.400459964
CC045/GeniUnc	H-Sucrose	DayNight2_FatInt	0.299890192	0.331307981	0.1186526	0.0593263	0.144367712	0.392577093	0.248209381
CC059/TauUnc	H-Sucrose	DayNight2_FatInt	0.265769703	0.269786214	0.038999257	0.017440998	0.214151335	0.320295783	0.106144449
CC063/Unc	H-Sucrose	DayNight2_FatInt	0.094459705	0.088379114	0.016789781	0.00839489	0.081557398	0.113442602	0.031885204
CC071/TauUnc	H-Sucrose	DayNight2_FatInt	0.379647596	0.378795062	0.072881648	0.032593664	0.291312516	0.469687743	0.178375227
CC001/Unc	H-Protein	DayNight2_XYZ	2045.864706	1987.058824	239.2083113	106.977209	1821.911764	2333.058823	511.1470587
CC002/Unc	H-Protein	DayNight2_XYZ	1645.317983	1490.705882	273.2171917	122.1864427	1400.352941	1996.942857	596.5899159
CC004/TauUnc	H-Protein	DayNight2_XYZ	7374.752941	7283.382353	1956.724193	875.0736616	5047.294117	10417.76471	5370.470589
CC006/TauUnc	H-Protein	DayNight2_XYZ	2972.063866	3073.867647	298.2496496	149.1248248	2547.314286	3193.205882	645.8915964
CC008/GeniUnc	H-Protein	DayNight2_XYZ	2229.066176	2314.691177	439.0504763	219.5252381	1677	2609.882353	932.8823523
CC011/Unc	H-Protein	DayNight2_XYZ	2079.811765	1833.117647	618.2507601	276.4901453	1318.764706	2842.794118	1524.029412
CC012/GeniUnc	H-Protein	DayNight2_XYZ	1253.058151	1217.147059	103.2084894	46.15623963	1158.647059	1400.441177	241.7941179
CC019/TauUnc	H-Protein	DayNight2_XYZ	1925.764706	1951.705882	183.2309449	81.94336967	1663.088236	2149.235295	486.147059
CC024/GeniUnc	H-Protein	DayNight2_XYZ	1921.573529	1921.573529	124.5963743	88.1029412	1833.470588	2009.67647	176.2058824
CC027/GeniUnc	H-Protein	DayNight2_XYZ	3285.12437	3300.147058	641.5867825	286.9263318	2443.617647	4111.857143	1668.239496
CC028/GeniUnc	H-Protein	DayNight2_XYZ	1879.17521	1876.382353	204.226907	102.1134535	1632.171429	2131.764706	499.5932772
CC030/GeniUnc	H-Protein	DayNight2_XYZ	1325.752941	931.1764706	981.453603	438.9193946	129.5588235	2397.352941	2267.794117
CC032/GeniUnc	H-Protein	DayNight2_XYZ	2247.594118	2354.705882	228.7072123	102.2809747	1858.117647	2431.470588	573.3529411
CC035/Unc	H-Protein	DayNight2_XYZ	1803.383698	1885.294118	516.879373	231.1554829	1246.428572	2373.205883	1126.777311
CC036/Unc	H-Protein	DayNight2_XYZ	2533.385084	2658.121008	474.5961289	212.2458412	1854.857143	2962.441177	1107.584034
CC037/TauUnc	H-Protein	DayNight2_XYZ	1877.311765	1865.352941	260.5303335	116.5127072	1468.941177	2150.323529	681.3823525
CC040/TauUnc	H-Protein	DayNight2_XYZ	2386.704874	2385.647059	243.8538237	109.0547453	2095.323529	2707.171428	611.8478989
CC041/TauUnc	H-Protein	DayNight2_XYZ	1524.852773	1590.742857	506.0175729	226.2979382	997.0882353	2073.676471	1076.588235
CC045/GeniUnc	H-Protein	DayNight2_XYZ	3030.455882	3132.676471	595.7218281	297.8609141	2293.264706	3563.205882	1269.941176
CC059/TauUnc	H-Protein	DayNight2_XYZ	1870.990084	1975.5	328.9275205	147.1008591	1302.470589	2157.117647	854.6470588
CC063/Unc	H-Protein	DayNight2_XYZ	2281.745098	2405	277.2536866	138.6268433	1964.235294	2476	511.764706
CC071/TauUnc	H-Protein	DayNight2_XYZ	2224.311429	2311.82353	378.7011974	169.3603241	1739.529412	2606.057143	866.5277309
CC001/Unc	H-Sucrose	DayNight2_XYZ	1655.547059	1616.647059	354.571327	158.569118	1227.558824	2095.235294	867.6764704
CC002/Unc	H-Sucrose	DayNight2_XYZ	1795.183025	1724.852942	333.8549479	149.3044716	1339.941177	2171.529412	831.5882354
CC004/TauUnc	H-Sucrose	DayNight2_XYZ	4161.217647	4018.264706	1191.777088	532.9789167	2707.058824	5837.323529	3130.264705
CC006/TauUnc	H-Sucrose	DayNight2_XYZ	2111.796639	2260.960925	474.9850124	237.4925062	1435.264706	2490	1054.735294
CC008/GeniUnc	H-Sucrose	DayNight2_XYZ	1913.977941	1887.161765	340.8287508	170.4143754	1563.117647	2318.470589	755.3529418
CC011/Unc	H-Sucrose	DayNight2_XYZ	2434.47647	2197.529412	838.0367715	374.7814377	1465.735294	3734.323529	2268.588235
CC012/GeniUnc	H-Sucrose	DayNight2_XYZ	1435.948529	1350.029412	290.1825123	129.7735647	1188.5	1855.235294	666.7352933
CC019/TauUnc	H-Sucrose	DayNight2_XYZ	1783	1807.882353	262.1032449	117.2161346	1361.529412	2070.529411	708.9999993
CC024/GeniUnc	H-Sucrose	DayNight2_XYZ	2668.514706	2668.514706	125.927399	89.04411775	2579.470589	2757.558824	178.0882355
CC027/GeniUnc	H-Sucrose	DayNight2_XYZ	3442.617647	3556.264706	507.3599944	226.8982873	2855.029412	4129.911765	1274.882353
CC028/GeniUnc	H-Sucrose	DayNight2_XYZ	1779.10063	1761.701261	177.8167292	88.90836459	1591.882353	2001.117647	409.2352936
CC030/GeniUnc	H-Sucrose	DayNight2_XYZ	1848.811765	1860.205883	349.284988	156.2049954	1496.852941	2377.882353	881.0294116
CC032/GeniUnc	H-Sucrose	DayNight2_XYZ	2214.641177	2168.764706	364.0484144	162.8074003	1778.058824	2749.088235	971.0294116
CC035/Unc	H-Sucrose	DayNight2_XYZ	1806.807059	1718.2	407.6991667	182.3286102	1392.6	2474.147058	1081.547059
CC036/Unc	H-Sucrose	DayNight2_XYZ	2552.143698	2456.235295	371.8218456	166.2837845	2120	3030.794118	910.7941176
CC037/TauUnc	H-Sucrose	DayNight2_XYZ	2203.894118	2480.735294	589.9304731	263.824928	1493.617647	2881.647059	1388.029412
CC040/TauUnc	H-Sucrose	DayNight2_XYZ	2198.405462	2237.560925	467.3313141	208.9969173	1592.205882	2726.294118	1134.088236
CC041/TauUnc	H-Sucrose	DayNight2_XYZ	1556.132605	1293.117647	594.3255854	265.7904819	950.0882353	2203.6	1253.511765
CC045/GeniUnc	H-Sucrose	DayNight2_XYZ	5041.558825	2610.470588	4936.848186	2468.424093	2500.029412	12445.26471	9945.235299
CC059/TauUnc	H-Sucrose	DayNight2_XYZ	1827.377983	1973.470589	555.787913	248.5559109	1033.735294	2454.742857	1421.007563
CC063/Unc	H-Sucrose	DayNight2_XYZ	2365.362745	2419.352941	234.4595239	117.2297619	2108.617647	2568.117647	459.4999995
CC071/TauUnc	H-Sucrose	DayNight2_XYZ	2416.211344	2480.040336	369.8985214	165.4236477	1911.235294	2793.529412	882.2941178
CC001/Unc	H-Protein	Day2_XYZ	1295.576471	1398.470589	241.2070763	107.8710839	876.4117647	1463.235294	586.8235294
CC002/Unc	H-Protein	Day2_XYZ	1291.073856	1247.294117	186.0109139	83.1866096	1087.941177	1585.722222	497.7810453
CC004/TauUnc	H-Protein	Day2_XYZ	3029.694118	2237	1542.920811	690.0151634	1502.705883	5053.176471	3550.470588
CC006/TauUnc	H-Protein	Day2_XYZ	1633.962418	1668.323529	347.3200807	173.6600403	1186.555556	2012.647059	826.091503
CC008/GeniUnc	H-Protein	Day2_XYZ	1651.338235	1693.058823	210.4440265	105.2220133	1364.705882	1854.529412	489.8235296
CC011/Unc	H-Protein	Day2_XYZ	1447.894118	1487.235294	581.1332122	259.8906733	551.4705883	2050.647059	1499.176471
CC012/GeniUnc	H-Protein	Day2_XYZ	897.2483661	915.8823529	126.8090141	56.71071514	731.1764706	1061.529412	330.3529414
CC019/TauUnc	H-Protein	Day2_XYZ	1085.870588	1070.764706	138.3644915	61.87848175	936.0588235	1282.117647	346.0588234
CC024/GeniUnc	H-Protein	Day2_XYZ	866.1764706	866.1764706	286.669408	202.7058823	663.4705883	1068.882353	405.4117647
CC027/GeniUnc	H-Protein	Day2_XYZ	2000.015033	1859.722222	763.7703006	341.5684623	1190.058824	3224.294117	2034.235293
CC028/GeniUnc	H-Protein	Day2_XYZ	1246.066177	1250.897059	103.5348157	51.76740787	1138.058824	1344.411765	206.3529407
CC030/GeniUnc	H-Protein	Day2_XYZ	692.1882353	672.2941176	599.7985307	268.2380575	0.529411765	1601.705882	1601.17647
CC032/GeniUnc	H-Protein	Day2_XYZ	1935.317647	2242.529412	460.6243614	205.9974768	1267.117647	2268.176471	1001.058824
CC035/Unc	H-Protein	Day2_XYZ	1070.594118	943	325.9083788	145.7506579	756.2777777	1570.705883	814.4281048
CC036/Unc	H-Protein	Day2_XYZ	1322.582516	1359.694444	227.3419582	101.6704145	1037.941177	1533	495.0588233
CC037/TauUnc	H-Protein	Day2_XYZ	1034.6	882.4117647	348.8442048	156.0078711	746.7058824	1628.882353	882.1764706
CC040/TauUnc	H-Protein	Day2_XYZ	1250.496732	1223.352941	328.0910889	146.7267955	915.8823529	1693.764706	777.8823533
CC041/TauUnc	H-Protein	Day2_XYZ	807.5431372	773.8235295	253.6454016	113.433672	568.4444445	1229.705882	661.2614377
CC045/GeniUnc	H-Protein	Day2_XYZ	2246.705883	2196.441177	550.9323104	275.4661552	1636.764706	2957.176471	1320.411765
CC059/TauUnc	H-Protein	Day2_XYZ	1130.07451	1184.882353	247.0430026	110.4809894	738.1176471	1349.117647	610.9999998
CC063/Unc	H-Protein	Day2_XYZ	1037.470588	1036.352941	159.5617593	79.78087964	878.4705882	1197.588235	319.1176471
CC071/TauUnc	H-Protein	Day2_XYZ	1310.007843	1229.82353	403.435858	180.4220006	981.9411764	1984.333333	1002.392157
CC001/Unc	H-Sucrose	Day2_XYZ	1172.447059	1152.117647	454.3609176	203.1963796	703.8823529	1862.117647	1158.235294
CC002/Unc	H-Sucrose	Day2_XYZ	1413.015686	1389.235294	315.8348497	141.2456387	1087	1761.666666	674.6666664
CC004/TauUnc	H-Sucrose	Day2_XYZ	2003.141176	2052.647059	422.2794413	188.8491073	1312.882353	2364.411764	1051.529411
CC006/TauUnc	H-Sucrose	Day2_XYZ	936.4779411	856.7352941	174.954478	87.47723899	834.9411765	1197.5	362.5588232
CC008/GeniUnc	H-Sucrose	Day2_XYZ	1564.970588	1503.676471	440.4681648	220.2340824	1177.764706	2074.764706	897.0000002
CC011/Unc	H-Sucrose	Day2_XYZ	1667.011765	1445.882353	554.9642706	248.1875668	1122.764706	2291.882353	1169.117647
CC012/GeniUnc	H-Sucrose	Day2_XYZ	916.9852941	919.4705883	58.75732301	26.27707368	844.0588236	984.9411764	140.8823529
CC019/TauUnc	H-Sucrose	Day2_XYZ	1060.552941	1136.529412	287.6932377	128.6603272	565.4705882	1297.176471	731.7058826
CC024/GeniUnc	H-Sucrose	Day2_XYZ	1220.794118	1220.794118	271.9033545	192.2647058	1028.529412	1413.058823	384.5294116
CC027/GeniUnc	H-Sucrose	Day2_XYZ	2198.332026	2273.176471	314.2520968	140.5378101	1696.777778	2516.941177	820.1633989
CC028/GeniUnc	H-Sucrose	Day2_XYZ	1093.697712	1071.794118	82.99430777	41.49715389	1026.647059	1204.555556	177.9084968
CC030/GeniUnc	H-Sucrose	Day2_XYZ	972.4588236	1053.882353	299.0820773	133.7535711	591.5882353	1289.235294	697.6470588
CC032/GeniUnc	H-Sucrose	Day2_XYZ	1468.552941	1274.470588	578.38502	258.6616444	957.8235294	2447.882353	1490.058824
CC035/Unc	H-Sucrose	Day2_XYZ	1190.271242	1117	277.5915954	124.1427355	901.9444445	1612.882353	710.9379081
CC036/Unc	H-Sucrose	Day2_XYZ	1228.204575	1346.941177	346.4616093	154.942342	835.4117647	1559.333333	723.9215687
CC037/TauUnc	H-Sucrose	Day2_XYZ	1168.2	1302.176471	347.7903571	155.5365761	568.4705882	1444.294117	875.8235291
CC040/TauUnc	H-Sucrose	Day2_XYZ	1293.281046	1376.03268	496.272919	221.9399964	622.0588235	1799	1176.941177
CC041/TauUnc	H-Sucrose	Day2_XYZ	831.7522876	752.6111111	407.9770904	182.4529015	399.7058824	1305.444445	905.7385621
CC045/GeniUnc	H-Sucrose	Day2_XYZ	2325.75	1734.264706	1384.3831	692.1915498	1444.176471	4390.294118	2946.117647
CC059/TauUnc	H-Sucrose	Day2_XYZ	1110.028104	1154.17647	462.3404544	206.7649369	596.8235295	1743.611111	1146.787581
CC063/Unc	H-Sucrose	Day2_XYZ	892	885.4117647	49.50635205	24.75317603	846.117647	944.4705882	98.3529412
CC071/TauUnc	H-Sucrose	Day2_XYZ	1424.71732	1359.669934	208.6397118	93.30651568	1251.647059	1727.882353	476.2352944
CC001/Unc	H-Protein	Night2_XYZ	2796.152941	3054.823529	462.6893151	206.9209522	2245.352941	3235.882353	990.5294118
CC002/Unc	H-Protein	Night2_XYZ	2004.4	1826.647059	400.6031124	179.1551583	1593.764706	2435.117648	841.3529413
CC004/TauUnc	H-Protein	Night2_XYZ	11719.81176	12329.76471	3005.163395	1343.949927	8591.882353	15782.35294	7190.470591
CC006/TauUnc	H-Protein	Night2_XYZ	4330.176471	4308.441177	419.2984283	209.6492141	3951.705883	4752.117647	800.4117649
CC008/GeniUnc	H-Protein	Night2_XYZ	2806.794117	2882.82353	681.9730408	340.9865204	1989.294117	3472.235294	1482.941176
CC011/Unc	H-Protein	Night2_XYZ	2711.729412	2359.235294	706.6128581	316.0068769	2086.058823	3634.941176	1548.882353
CC012/GeniUnc	H-Protein	Night2_XYZ	1613.105882	1612.705883	195.305981	87.34348999	1372.764706	1885	512.2352936
CC019/TauUnc	H-Protein	Night2_XYZ	2765.658823	2832.647059	236.8176536	105.9080744	2390.117647	3016.352941	626.2352942
CC024/GeniUnc	H-Protein	Night2_XYZ	2976.970588	2976.970588	535.8621567	378.9117648	2598.058824	3355.882353	757.8235296
CC027/GeniUnc	H-Protein	Night2_XYZ	4596.729412	4239.529411	1100.64531	492.2235466	3697.176471	6496.470588	2799.294117
CC028/GeniUnc	H-Protein	Night2_XYZ	2518.970588	2511.529412	343.2568401	171.6284201	2113.588236	2939.235294	825.6470585
CC030/GeniUnc	H-Protein	Night2_XYZ	1959.317647	1413.235294	1485.161481	664.1844059	258.5882353	3963.352941	3704.764706
CC032/GeniUnc	H-Protein	Night2_XYZ	2559.870588	2466.882353	167.0092066	74.68878775	2447.176471	2836.176471	388.9999996
CC035/Unc	H-Protein	Night2_XYZ	2546.941176	2558.823529	799.7166885	357.6441756	1643.705883	3488.294117	1844.588235
CC036/Unc	H-Protein	Night2_XYZ	3770.676471	4094.323529	868.2141323	388.2771638	2502.176471	4391.882353	1889.705883
CC037/TauUnc	H-Protein	Night2_XYZ	2720.023529	2671.764706	374.5225391	167.4915713	2191.176471	3228.941176	1037.764705
CC040/TauUnc	H-Protein	Night2_XYZ	3543.388235	3367.411765	689.9080182	308.5362454	2737.941176	4549.941176	1812
CC041/TauUnc	H-Protein	Night2_XYZ	2256.682353	2425.470588	816.5010553	365.1503727	1330.82353	3123.117647	1792.294117
CC045/GeniUnc	H-Protein	Night2_XYZ	3814.205882	3748.470588	783.6948283	391.8474142	2949.764706	4810.117647	1860.352942
CC059/TauUnc	H-Protein	Night2_XYZ	2619.729412	2685.823529	466.1837417	208.4837073	1866.82353	3129.352941	1262.529411
CC063/Unc	H-Protein	Night2_XYZ	3526.019608	3612.411765	595.4251783	297.7125892	2892.117647	4073.529412	1181.411765
CC071/TauUnc	H-Protein	Night2_XYZ	3145.929412	3264.352941	633.9248093	283.4997932	2455.17647	3842.82353	1387.64706
CC001/Unc	H-Sucrose	Night2_XYZ	2138.647059	2081.176471	300.7598567	134.5038969	1751.235294	2530.705883	779.4705885
CC002/Unc	H-Sucrose	Night2_XYZ	2180.988235	2328.176471	411.4846621	184.0215352	1592.882353	2637.411765	1044.529412
CC004/TauUnc	H-Sucrose	Night2_XYZ	6319.294118	5983.882353	2408.283645	1077.017188	3451.235294	9310.235294	5859
CC006/TauUnc	H-Sucrose	Night2_XYZ	3304.602941	3540.67647	921.5327667	460.7663834	1995.529411	4141.529412	2146
CC008/GeniUnc	H-Sucrose	Night2_XYZ	2262.985294	2270.647059	255.5069654	127.7534827	1948.470588	2562.17647	613.7058824
CC011/Unc	H-Sucrose	Night2_XYZ	3201.941177	3151	1311.27833	586.4214968	1485.588236	5176.764706	3691.17647
CC012/GeniUnc	H-Sucrose	Night2_XYZ	1954.911765	1780.588235	528.7404404	236.4599135	1532.941177	2725.529412	1192.588235
CC019/TauUnc	H-Sucrose	Night2_XYZ	2505.447059	2479.235295	277.0389609	123.8955898	2157.588235	2843.882353	686.2941179
CC024/GeniUnc	H-Sucrose	Night2_XYZ	4116.235294	4116.235294	20.04855664	14.17647035	4102.058824	4130.411764	28.3529407
CC027/GeniUnc	H-Sucrose	Night2_XYZ	4702.694118	4595.588236	902.2790507	403.5114584	3436.882353	5883.941176	2447.058824
CC028/GeniUnc	H-Sucrose	Night2_XYZ	2471.661765	2380.441176	375.4742248	187.7371124	2157.117647	2968.647059	811.5294113
CC030/GeniUnc	H-Sucrose	Night2_XYZ	2725.164706	2526.823529	551.4352371	246.609335	2402.117648	3701.882353	1299.764705
CC032/GeniUnc	H-Sucrose	Night2_XYZ	2960.729412	2859.882353	933.1844769	417.3327852	2247	4540.352942	2293.352942
CC035/Unc	H-Sucrose	Night2_XYZ	2436.188235	2354.764706	536.0458064	239.7269724	1912.117647	3335.411765	1423.294119
CC036/Unc	H-Sucrose	Night2_XYZ	3898.117647	4029.411764	740.9840191	331.3781274	2713.647059	4714.647059	2001
CC037/TauUnc	H-Sucrose	Night2_XYZ	3239.588235	3521.352941	930.2132911	416.0040305	2175.705882	4422.82353	2247.117647
CC040/TauUnc	H-Sucrose	Night2_XYZ	3116.823529	3125.676471	445.7656553	199.3524615	2562.352941	3653.588235	1091.235294
CC041/TauUnc	H-Sucrose	Night2_XYZ	2295.764706	2087.705882	819.9762096	366.7045089	1500.470588	3163.529412	1663.058823
CC045/GeniUnc	H-Sucrose	Night2_XYZ	7757.367647	3663.970589	8498.502749	4249.251374	3201.294117	20500.23529	17298.94118
CC059/TauUnc	H-Sucrose	Night2_XYZ	2553.094118	2792.764706	686.0200316	306.7974849	1470.647059	3207.705882	1737.058824
CC063/Unc	H-Sucrose	Night2_XYZ	3838.72549	3953.294117	422.1491163	211.0745582	3371.117647	4191.764706	820.6470585
CC071/TauUnc	H-Sucrose	Night2_XYZ	3423.279412	3631.558823	582.0190414	260.2868282	2570.823529	3859.176471	1288.352941
CC001/Unc	H-Protein	Day2_Feed1_PerHr	0.613109244	0.679831933	0.481365047	0.215272993	0.13697479	1.257983193	1.121008403
CC002/Unc	H-Protein	Day2_Feed1_PerHr	2.016386555	2.05	0.463218668	0.207157686	1.364705883	2.494117647	1.129411764
CC004/TauUnc	H-Protein	Day2_Feed1_PerHr	2.576470588	2.479831933	0.447876692	0.200296546	2.071428571	3.084033613	1.012605041
CC006/TauUnc	H-Protein	Day2_Feed1_PerHr	1.713153595	1.682773109	0.378530744	0.189265372	1.305555556	2.181512606	0.87595705
CC008/GeniUnc	H-Protein	Day2_Feed1_PerHr	1.162394958	1.181092437	0.824672897	0.412336449	0.245378151	2.042016807	1.796638656
CC011/Unc	H-Protein	Day2_Feed1_PerHr	1.509915966	1.326890756	0.870963791	0.389506849	0.41092437	2.494957983	2.084033613
CC012/GeniUnc	H-Protein	Day2_Feed1_PerHr	0.437740429	0.469747899	0.31937157	0.142827308	0.1	0.924369749	0.824369749
CC019/TauUnc	H-Protein	Day2_Feed1_PerHr	1.914621849	1.557142857	1.026899627	0.459243475	0.699159664	3.333613446	2.634453781
CC024/GeniUnc	H-Protein	Day2_Feed1_PerHr	1.984873949	1.984873949	2.019116674	1.427731092	0.557142857	3.412605041	2.855462184
CC027/GeniUnc	H-Protein	Day2_Feed1_PerHr	2.776694678	2.811764706	0.884098456	0.395380849	1.853781513	3.695238096	1.841456583
CC028/GeniUnc	H-Protein	Day2_Feed1_PerHr	2.967390289	3.102521009	0.871758189	0.435879095	1.947058823	3.717460317	1.770401494
CC030/GeniUnc	H-Protein	Day2_Feed1_PerHr	3.464705882	1.042857143	4.357383404	1.948681099	0.085714286	10.64285714	10.55714286
CC032/GeniUnc	H-Protein	Day2_Feed1_PerHr	2.477142857	2.154621849	1.080062821	0.483018777	1.500840336	4.01512605	2.514285714
CC035/Unc	H-Protein	Day2_Feed1_PerHr	0.445592904	0.453174603	0.148101794	0.066233136	0.229411764	0.640336134	0.41092437
CC036/Unc	H-Protein	Day2_Feed1_PerHr	1.39528478	1.359056956	0.366476999	0.163893497	0.985714286	1.877310924	0.891596639
CC037/TauUnc	H-Protein	Day2_Feed1_PerHr	1.327394958	1.308403361	0.470496165	0.210412281	0.831932773	2.050420169	1.218487396
CC040/TauUnc	H-Protein	Day2_Feed1_PerHr	0.418655462	0.378991597	0.369407502	0.165204057	0.065546219	0.954621849	0.88907563
CC041/TauUnc	H-Protein	Day2_Feed1_PerHr	0.142464986	0.128571429	0.060875121	0.027224182	0.085714286	0.242016807	0.156302521
CC045/GeniUnc	H-Protein	Day2_Feed1_PerHr	1.372899159	1.446638655	0.35627436	0.17813718	0.931932773	1.666386554	0.734453781
CC059/TauUnc	H-Protein	Day2_Feed1_PerHr	0.684948646	0.757142857	0.512687871	0.229280986	0.028571429	1.406722689	1.37815126
CC063/Unc	H-Protein	Day2_Feed1_PerHr	9.7	10.7	8.856728101	4.42836405	0.385714286	18.01428571	17.62857143
CC071/TauUnc	H-Protein	Day2_Feed1_PerHr	1.391447245	1.866386554	0.872078454	0.390005341	0.26984127	2.130252101	1.860410831
CC001/Unc	H-Sucrose	Day2_Feed1_PerHr	1.106890756	1.07815126	0.460061739	0.205745865	0.414285714	1.617647059	1.203361344
CC002/Unc	H-Sucrose	Day2_Feed1_PerHr	2.411988795	2.232773109	0.888282672	0.397252087	1.58907563	3.845378151	2.256302521
CC004/TauUnc	H-Sucrose	Day2_Feed1_PerHr	3.073445378	3.480672269	1.292943591	0.578221952	0.880672269	4.034453781	3.153781513
CC006/TauUnc	H-Sucrose	Day2_Feed1_PerHr	1.994351074	1.690802988	0.817569188	0.408784594	1.408403361	3.187394959	1.778991597
CC008/GeniUnc	H-Sucrose	Day2_Feed1_PerHr	1.200420168	1.23697479	0.362421364	0.181210682	0.752941177	1.574789916	0.821848739
CC011/Unc	H-Sucrose	Day2_Feed1_PerHr	1.435966387	1.305042017	0.865982268	0.387279043	0.590756303	2.885714286	2.294957983
CC012/GeniUnc	H-Sucrose	Day2_Feed1_PerHr	1.100210084	1.12184874	0.444651579	0.198854231	0.615966387	1.54117647	0.925210083
CC019/TauUnc	H-Sucrose	Day2_Feed1_PerHr	3.626218487	2.648739496	2.754732939	1.231954022	1.628571429	8.396638656	6.768067227
CC024/GeniUnc	H-Sucrose	Day2_Feed1_PerHr	3.738235294	3.738235294	1.174747988	0.830672269	2.907563026	4.568907563	1.661344537
CC027/GeniUnc	H-Sucrose	Day2_Feed1_PerHr	2.588674136	2.857142857	0.696209135	0.31135419	1.7	3.354621849	1.654621849
CC028/GeniUnc	H-Sucrose	Day2_Feed1_PerHr	2.324743231	2.337301587	0.609195365	0.304597682	1.605042017	3.019327731	1.414285714
CC030/GeniUnc	H-Sucrose	Day2_Feed1_PerHr	1.425546219	1.372268907	0.555026463	0.24821538	0.570588236	1.938655463	1.368067227
CC032/GeniUnc	H-Sucrose	Day2_Feed1_PerHr	1.831428571	1.600840336	1.251846543	0.559842793	0.474789916	3.168067227	2.693277311
CC035/Unc	H-Sucrose	Day2_Feed1_PerHr	0.784351074	0.891596639	0.466460776	0.208607601	0.185714286	1.428571429	1.242857143
CC036/Unc	H-Sucrose	Day2_Feed1_PerHr	2.102091503	2.230252101	0.330276151	0.147703985	1.730952381	2.505882353	0.774929971
CC037/TauUnc	H-Sucrose	Day2_Feed1_PerHr	1.85697479	2.244537816	0.931347498	0.416511263	0.822689076	2.809243697	1.986554621
CC040/TauUnc	H-Sucrose	Day2_Feed1_PerHr	1.687313259	1.643113912	0.768759687	0.343799784	0.989915966	2.473109244	1.483193279
CC041/TauUnc	H-Sucrose	Day2_Feed1_PerHr	0.653398693	0.156302521	1.048749242	0.469014919	0.026984127	2.494117647	2.46713352
CC045/GeniUnc	H-Sucrose	Day2_Feed1_PerHr	1.790756303	1.932773109	0.858360206	0.429180103	0.67815126	2.619327731	1.941176471
CC059/TauUnc	H-Sucrose	Day2_Feed1_PerHr	1.368076564	1.47063492	0.19026496	0.085089077	1.082352941	1.545378151	0.46302521
CC063/Unc	H-Sucrose	Day2_Feed1_PerHr	0.52745098	0.517647059	0.080699983	0.040349992	0.45210084	0.612605041	0.160504201
CC071/TauUnc	H-Sucrose	Day2_Feed1_PerHr	2.25105042	2.199579832	0.47569378	0.212736726	1.725210084	2.879831933	1.154621849
CC001/Unc	H-Protein	Night2_Feed1_PerHr	1.318823529	1.175630251	0.891126172	0.398523739	0.30420168	2.386554621	2.082352941
CC002/Unc	H-Protein	Night2_Feed1_PerHr	3.415294118	3.152941177	0.809245748	0.361905701	2.351260504	4.360504201	2.009243697
CC004/TauUnc	H-Protein	Night2_Feed1_PerHr	3.489747899	3.211764706	1.231812162	0.550883146	1.836134454	5.190756303	3.354621849
CC006/TauUnc	H-Protein	Night2_Feed1_PerHr	3.14894958	2.898319328	0.757510201	0.378755101	2.552941177	4.246218487	1.69327731
CC008/GeniUnc	H-Protein	Night2_Feed1_PerHr	2.376260504	2.163865546	1.679075204	0.839537602	0.931932773	4.245378151	3.313445379
CC011/Unc	H-Protein	Night2_Feed1_PerHr	2.402857143	2.215966387	1.287721096	0.575886381	0.75210084	4.299159664	3.547058824
CC012/GeniUnc	H-Protein	Night2_Feed1_PerHr	0.942352941	0.824369749	0.576790709	0.257948647	0.156302521	1.732773109	1.576470587
CC019/TauUnc	H-Protein	Night2_Feed1_PerHr	4.144369748	3.856302521	0.950033059	0.4248677	3.050420169	5.453781513	2.403361344
CC024/GeniUnc	H-Protein	Night2_Feed1_PerHr	4.770168067	4.770168067	2.363162746	1.671008403	3.099159664	6.44117647	3.342016806
CC027/GeniUnc	H-Protein	Night2_Feed1_PerHr	4.516806723	4.850420169	0.879922624	0.39351336	3.605882353	5.596638656	1.990756303
CC028/GeniUnc	H-Protein	Night2_Feed1_PerHr	5.13487395	5.007142857	0.888763296	0.444381648	4.27394958	6.251260504	1.977310924
CC030/GeniUnc	H-Protein	Night2_Feed1_PerHr	4.257983193	2.653781513	4.346329255	1.943737533	0.199159664	10.64285714	10.44369748
CC032/GeniUnc	H-Protein	Night2_Feed1_PerHr	3.586722689	3.58907563	1.601893872	0.716388718	1.794117647	5.523529411	3.729411764
CC035/Unc	H-Protein	Night2_Feed1_PerHr	1.180504202	1.194957983	0.326881791	0.146185981	0.668907563	1.515966387	0.847058824
CC036/Unc	H-Protein	Night2_Feed1_PerHr	2.860084034	2.710504201	0.568449352	0.254218279	2.35210084	3.667226891	1.315126051
CC037/TauUnc	H-Protein	Night2_Feed1_PerHr	2.29697479	2.213445379	0.65699632	0.293817686	1.723529411	3.367226891	1.64369748
CC040/TauUnc	H-Protein	Night2_Feed1_PerHr	1.48117647	1.246218487	0.622201978	0.278257184	0.791596639	2.421008403	1.629411764
CC041/TauUnc	H-Protein	Night2_Feed1_PerHr	0.659831933	0.911764706	0.503513676	0.225178161	0.085714286	1.086554621	1.000840336
CC045/GeniUnc	H-Protein	Night2_Feed1_PerHr	2.346218487	2.271848739	0.650491459	0.325245729	1.7	3.14117647	1.44117647
[truncated: 993 more rows]
