# Supplementary material for: Genetic Background Shapes Phenotypic Response to Diet for Adiposity in the Collaborative Cross
Source: Front Genet. 2021 Feb 11;11:615012. doi: 10.3389/fgene.2020.615012 (PMC7905354; doi:10.3389/fgene.2020.615012)
Supplement: Supplementary File 4 — R code, data required for generating post-diet figures and calculating post-diet H2 estimates, and a README file with brief descriptions of all contents within Supplementary File 4. [file Data_Sheet_4.zip › FileS4.1/FrontiersPostdietFigs.Rmd]

---
title: "CC Diet Post-diet Figures"
author: "Phoebe Yam"
date: "2020"
output: html_document
editor_options: 
  chunk_output_type: console
---

# Objective
The purpose of this markdown file is to visualize post-diet data i.e. generate the corresponding figures from "Genetic background shapes phenotypic response to diet for adiposity in the Collaborative Cross" by Yam et al. The code included in this markdown generates Figures 4-9 and Supplementary Figures 4-8.

#	About the data
Reaching the objectives described above will require the master phenotype data set as well as the summary statistics for post-diet data generated using the PostdietStats.Rmd markdown file. DOWNLOAD THE MASTER PHENOTYPE DATA SET (CCDiet_MasterPhenotypeFile_genetics.csv) FROM FILES3 AND COPY/MOVE IT TO THE SAME DIRECTORY AS THIS MARKDOWN FILE.
* The number of mice in the master phenotype data set are 204 mice (HP: 102, HS: 102).
* See CCDiet_MasterPhenotypeFileKey_genetics.csv in FileS3 for descriptions of the data in each column of the master phenotype data set.
* Please see the PostdietStats.Rmd markdown file for details regarding the summary statistics for post-diet data and the Hedges' g calculations.


```{r setup, include=FALSE}
# Clear enviroment to start fresh (if necessary)
rm(list = ls())

# Set working directory to the directory that contains both this markdown file and the master phenotype file 
#setwd()

#  Load packages to summarize data
library(reshape2)
library(reshape)
library(plyr)
library(dplyr)
library(lubridate)
library(magrittr)
library(purrr)
library(ggpubr)
library(ggplot2)

# Read in the master phenotype data and set variables
Phenos <- read.csv("./CCDiet_MasterPhenotypeFile_genetics.csv", stringsAsFactors=FALSE, na.strings=c(""," ","NA"))

# Postdiet summary statistics
PostSumStats <- read.csv("./PostdietStrainDietStats.csv", stringsAsFactors=FALSE, na.strings=c(""," ","NA"))

```

## Figure 4.  Average post-diet body fat %, total weight, circulating metabolic health marker levels, and metabolic health score by strain and diet show greater phenotypic variation by strain than diet.
Phenotypic variation showed greater dependence on CC strain than experimental diet. Post-diet measurements of metabolic phenotypes are shown by diet for (A) body fat %, (B) total weight, (C) triglycerides (TG), (D) total cholesterol, (E) glucose, (F) insulin, (G) metabolic health score for each CC strain. CC strains in (A–F) are arranged in descending order based on HP diet. CC strains for (G) metabolic health score are ordered left to right from least healthy to most healthy. Data are mean ± SE for (A–F); data are mean for (G). For body fat % and weight, there were 4–5 mice per strain per diet except for CC024/GeniUnc (n = 2 per diet) and CC063/Unc (n = 3 per diet). For TG, cholesterol, glucose, insulin, and metabolic health score, 8–10 mice were available per strain, except for CC024/GeniUni (n = 2 per diet), CC063/Unc (n = 3 per diet), and CC071/TauUnc (HP n = 5, HS n = 3). H-Protein and H-Sucrose represent the HP and HS diets, respectively.


```{r Figure 4. Average phenos}
#### Prep the postdiet summary stats df
# Copy and rename columns
names(PostSumStats)
PostSumStats1 <- PostSumStats
colnames(PostSumStats1) <- gsub("Mean", "avg", names(PostSumStats1))
colnames(PostSumStats1) <- gsub("SE", "se", names(PostSumStats1))
names(PostSumStats1)

# Get vector of phenotypes we want to plot
levels(factor(PostSumStats1$Phenotype))
PostPhenos_plotVec <- c("PostdietW9_PercentFat", "PostdietW9_MRIWeight", "Postdiet_TRIGL", "Postdiet_CHOL2", "Postdiet_GLUC3", "Postdiet_InsulinMeanFixed", "Postdiet_MetaHealthScore1")

#### Get a list of dfs of phenotypes we want to plot
PostPhenos_plot <- list()
for(i in PostPhenos_plotVec){
  # Subset from postdiet summary stats df by phenotype
  PostPheno_df <- PostSumStats1[which(PostSumStats1$Phenotype == i),]
  
  # Rearrange the order of rows by diet, then strains from largest avg to smallest
  PostPheno_df1 <- arrange(PostPheno_df, Experimental_Diet, desc(avg))

  # Rearrange the order of strains from largest avg to smallest
  PostPheno_df_vec <- PostPheno_df1[c(1:22), 1] # Get a vector of strain order by HP
  
  PostPheno_df1$CC_Strain1 <- PostPheno_df1$CC_Strain # Copy the column
  PostPheno_df1$CC_Strain1 <- factor(PostPheno_df1$CC_Strain1, levels = PostPheno_df_vec) # set the order
  
  PostPhenos_plot[[i]] <- PostPheno_df1 # Put all dfs into a list 
  
}

# Take one df out to make sure the structure is correct
names(PostPhenos_plot)
test_df <- PostPhenos_plot[[1]]

PostPhenos_plot1 <- PostPhenos_plot
names(PostPhenos_plot1) <- gsub("W9", "", names(PostPhenos_plot1))
names(PostPhenos_plot1) <- gsub("_", "", names(PostPhenos_plot1))


## Fix order of strains for metabolic health score
MetaHealth_df <- PostPhenos_plot1[[7]]
MetaHealth_df1 <- MetaHealth_df[order(MetaHealth_df$Experimental_Diet, MetaHealth_df$avg),]


# Rearrange the order of strains from largest avg to smallest
MetaHealth_df_vec <- MetaHealth_df1[c(1:22), 1] # Get a vector of strain order by HP
  
MetaHealth_df1$CC_Strain1 <- MetaHealth_df1$CC_Strain # Copy the column
MetaHealth_df1$CC_Strain1 <- factor(MetaHealth_df1$CC_Strain1, levels = MetaHealth_df_vec)

#### Generate the plots
PostPheno_barplot <- ggplot(subset(MetaHealth_df1) , aes(fill= Experimental_Diet, x=CC_Strain1, y=avg)) +
  geom_bar(position=position_dodge(), stat="identity", colour="black", size=.3) + theme_linedraw() +  
  #geom_errorbar(aes(ymin=avg-se, ymax=avg+se), width=.9, position=position_dodge(.9)) +
  ylab("Metabolic \n health score") + 
  xlab("") +   
  #scale_y_continuous() + 
  scale_fill_discrete(name = "Diet") +
  theme(axis.text.x=element_text(angle=90, size=8, hjust = 1),
        #legend.position = "none", 
        strip.text.y=element_text(angle=0, size=12))
        #panel.grid = element_blank())
plot(PostPheno_barplot)
#### Switch out the df to get each figure. Export at W=950 , H=280 
## Change the y axis label as appropriate
# A "Body fat %", B "Total weight (g)", C "TG (mg/dL)", D "Cholesterol (mg/dL)",
# E "Glucose (mg/dL)", F "Insulin (ng/ml)", G "Metabolic \n health score" - remove error bars for I

## Substitute MetaHealth_df1 in the ggplot code above with PostPhenos_plot1[[#]]
# [1] "PostdietPercentFat"       "PostdietMRIWeight"        "PostdietTRIGL" 
# [4] "PostdietCHOL2"            "PostdietGLUC3"       "PostdietInsulinMeanFixed"
# [7] "PostdietMetaHealthScore1"


```

## Figure 5.  Average post-diet body fat %, total weight, circulating metabolic health marker levels, and metabolic health score by diet. 
Post-diet measurements of phenotypes are shown for (A) body fat %, (B) total weight, (C) triglycerides (TG), (D) total cholesterol, (E) glucose, (F) insulin, and (G) metabolic health score by diet after 8 weeks of feeding the experimental diets as indicated. Points are measurements obtained for each mouse. Linear mixed model analysis revealed that experimental diet alone did not have a significant effect in general on body fat %, TG, glucose, insulin, nor metabolic health score, but experimental diet did have significant effects on total weight (p < 0.01) and cholesterol (p < 0.001). For body fat % and weight, there were 4–5 mice per strain per diet except for CC024/GeniUnc (n = 2 per diet) and CC063/Unc (n = 3 per diet). For TG, cholesterol, glucose, insulin, and metabolic health score, 8–10 mice were available per strain, except for CC024/GeniUni (n = 2 per diet), CC063/Unc (n = 3 per diet), and CC071/TauUnc (HP n = 5, HS n = 3). H-Protein and H-Sucrose represent the HP and HS diets, respectively.

```{r Fig 5}
## Check the normality of trait data to determine whether to use wilcoxon or t test 
##########################################################
# Get the data into the right form
##########################################################
# Get a vector of all columns with "Baseline" in it
BaseNames <- names(Phenos[, grep("Baseline", names(Phenos))])
BaseNames

# Keep only relevant entries
BaseNames1 <- BaseNames[c(3:6, 9:26, 29, 33:35)]
BaseNames1

# Get the phenotype names without "Baseline"
PhenoNames <- gsub("Baseline_", "", BaseNames1)

# Get all column names that have the "suffix"
GoodCols <- unique(grep(paste(PhenoNames,collapse="|"), names(Phenos), value=TRUE))
GoodCols1 <- GoodCols[-c(47, 50, 55:57)]

Metadata_vec <- c("Cage", "CC_Strain", "Week", "Randomization_Cage", "Experimental_Diet", "MouseSac_ID", "Age")

GoodCols2 <- c(Metadata_vec, GoodCols1) # Use this vector to get a subset of the phenotype data
GoodCols2

names(Phenos)

### Subset the main phenotype df using the vector above
# Subset the data
Delta_df <- Phenos[names(Phenos) %in% GoodCols2]
names(Delta_df)

Delta_df1 <- Delta_df

# Change some of the headings
colnames(Delta_df1) <- gsub("W9", "", names(Delta_df1))
colnames(Delta_df1) <- gsub("InsulinMeanFixed", "InsulinMean", names(Delta_df1))
names(Delta_df1)

# Set metadata as factors
Delta_df1$Cage <- as.factor(Delta_df1$Cage)
Delta_df1$Week <- as.factor(Delta_df1$Week)
Delta_df1$Randomization_Cage <- as.factor(Delta_df1$Randomization_Cage)
Delta_df1$MouseSac_ID <- as.factor(Delta_df1$MouseSac_ID)

AllDelta_dfs <- list()
for(i in PhenoNames){
  # Get a df with all the metadata, and baseline & postdiet data for individual phenotype
  metadata <- names(Delta_df1[c(1:7)]) # Get vector of metadata (names of columns)
  BasePhenoName <- paste0("Baseline_", i) # Get baseline column name
  PostPhenoName <- paste0("Postdiet_", i) # Get postdiet column name
  GoodData <- Delta_df1[c(metadata, BasePhenoName, PostPhenoName)] # Subset by the above columns
  #print(GoodData) # Check
  
  # Subtract baseline from postdiet to get the change (delta)
  GoodData$Delta <- GoodData[,9] - GoodData[,8] # Postdiet data is in the 9th column and baseline data is in the 8th column
  #GoodData1 <- GoodData[complete.cases(GoodData$Delta),] # Remove rows with NA; this number varies by phenotype
  colnames(GoodData)[10] <- paste0("Delta_", i)
  #print(GoodData1) # Check
  
  AllDelta_dfs[[i]] <- GoodData # Get dfs for all phenotypes
}

# Check the structure of the DF
BFdelta <- AllDelta_dfs[[21]]


### Perform Shapiro test
ShappieTester <- function(x){
  Shappie2 <- shapiro.test(x[,9]) 
  ShapStats1 <- data.frame(Shappie2[cbind(unlist(c(1:3)))])
  colnames(ShapStats1) <- gsub("statistic", "W", names(ShapStats1))
  ShapStats1$Phenotype <- names(x[9])
  
  return(ShapStats1)
}

PostdietNormal <- lapply(AllDelta_dfs, ShappieTester)
PostdietNormal_df <- do.call("rbind", PostdietNormal)

## Postdiet BF%, weight, and cholesterol have W > 0.95
## Metabolic health score, TG, Glucose, and Insulin have W < 0.95

### View the data as histograms
hist(Phenos$Postdiet_CHOL2)
hist(Phenos$Postdiet_MetaHealthScore1) #a little right skewed
hist(Phenos$Postdiet_GLUC3) # left skewed with 2 high outliers
hist(Phenos$Postdiet_TRIGL) # left skewed with 2 high outliers
hist(Phenos$PostdietW9_PercentFat) 
hist(Phenos$PostdietW9_MRIWeight) # a litle left skewed
hist(Phenos$Postdiet_InsulinMeanFixed) # left skewed with a few high outliers


##########################################################
# Generate the plots
##########################################################
# Get a vector of phenotypes to plot
FigSx1_vec <- c("PostdietW9_PercentFat", "PostdietW9_MRIWeight", "Postdiet_TRIGL",
                "Postdiet_CHOL2", "Postdiet_GLUC3", "Postdiet_InsulinMeanFixed",
                "Postdiet_MetaHealthScore1")

# Since we have to adjust the label on the y axis, it's faster to just "manually" change the variable for each plot and replace y with each trait
# Use t.test for BF%, Weight, and Cholesterol (method = "t.test"); use wilcoxon for all other traits (method = "wilcox.test")

### Note: in the paper we report the results from the linear mixed model to avoid confusion, put the p values from the linear mixed models match the cutoff points in the figure. 

# (A) Body fat %    (B) Total weight (g)    (C) TG (mg/dL)  (D) Cholesterol (mg/dL)
# (E) Glucose (mg/dL)   (F) Insulin (ng/ml)     (G) Metabolic health score
my_comparisons <- list(c("H-Protein", "H-Sucrose"))
symbol <- list(cutpoints = c(0, 0.00099, 0.0099, 0.0499, 0.099, 1), symbols = c("p<0.001", "p<0.01", "p<0.05", "p<0.10", "p>0.1"))
p1 <- ggplot(Phenos, aes(x = Experimental_Diet, y = Postdiet_MetaHealthScore1, fill = Experimental_Diet), alpha = 0.1) +
  geom_boxplot(lwd=0.15, outlier.shape = NA) +
  scale_fill_manual(values=c("#F8766D","#00BFC4"), labels = c("H-Protein", "H-Sucrose")) +
  geom_point(position=position_jitterdodge(), size = 2, alpha = 0.3)+
  xlab(NULL) +
  ylab("Metabolic health score") +
  theme_bw() +
  theme(legend.position = "none",
        #panel.grid.major = element_blank(), 
        #panel.grid.minor = element_blank(),
        panel.background = element_blank(),
        axis.text.x = element_text(size=14, colour = "black"),
        axis.title.y=element_text(size=14, colour = "black"),
        axis.text.y=element_text(size=12, colour = "black")
        ) +
  stat_compare_means(comparisons = my_comparisons, method = "wilcox.test", symnum.args = symbol) 
p1

# Change the file name and save
#ggsave(paste0("./FigSx1/FigSx1G_MetaHealthScore_Diet_wilcox.jpg"), p1, width = 3, height = 3.5, dpi = 600) 

```

## Figure 6. Dietary effects of heat expenditure, energy intake, RER, and activity in the Collaborative Cross. 
Similar to body composition, circulating analytes, and metabolic health score, phenotypic variation of metabolic traits showed greater dependence on CC strain than experimental diet. Post-diet quantification of average (A) heat expenditure adjusted for total body mass (kcal/h/kg), (B) heat expenditure adjusted for lean mass (kcal/h/kg), (C) RER, (D) energy intake (kcal/h), and (E) total basal activity (beam breaks/h) for each CC strain on each diet shows range of variation across strains for metabolic traits. Strains are ordered in descending order by HP diet. For metabolic traits, there were 4–5 mice per strain per diet except for CC024/GeniUnc (n = 2 per diet) and CC063/Unc (n = 3 per diet). H-Protein and H-Sucrose represent the HP and HS diets, respectively.


```{r Fig 6. Average postdiet TSE}
names(PostSumStats1)
levels(factor(PostSumStats1$Phenotype))

###########################################
# Get the appropriate dfs for plotting - 
#  include Day2 and Night2 in same df
###########################################
## Fig 6A. Heat1
# Get a df with only Day and Night 2 Heat1
H1stats <- PostSumStats[which(PostSumStats$Phenotype %in% c("Day2_H_1", "Night2_H_1")),]
head(H1stats)

# Reorder the strains
H1_HP_Night <- H1stats[which(H1stats$Experimental_Diet == "H-Protein" & H1stats$Phenotype == "Night2_H_1"),]
H1_HP_Night1 <- H1_HP_Night[order(H1_HP_Night$Mean),]
H1_HP_Night1_vec <- H1_HP_Night1$CC_Strain

H1stats$CC_Strain <- factor(H1stats$CC_Strain, levels = H1_HP_Night1_vec)

# Get clean labels
H1stats$Time <- gsub("2.*","", H1stats$Phenotype) # Remove everything after the _
head(H1stats)

### Fig 6B. Heat2
# Get a df with only Day and Night 2 Heat2
H2stats <- PostSumStats[which(PostSumStats$Phenotype %in% c("Day2_H_2", "Night2_H_2")),]
head(H2stats)

# Reorder the strains
H2_HP_Night <- H2stats[which(H2stats$Experimental_Diet == "H-Protein" & H2stats$Phenotype == "Night2_H_2"),]
H2_HP_Night1 <- H2_HP_Night[order(H2_HP_Night$Mean),]
H2_HP_Night1_vec <- H2_HP_Night1$CC_Strain

H2stats$CC_Strain <- factor(H2stats$CC_Strain, levels = H2_HP_Night1_vec)

# Get clean labels
H2stats$Time <- gsub("2.*","", H2stats$Phenotype) # Remove everything after the _
head(H2stats)

### Fig 6C. Energy Intake - CONVERTED
# Get a df with only Day and Night 2 EnergyInt_PerHr
EnergyIntstats <- PostSumStats[which(PostSumStats$Phenotype %in% c("Day2_EnergyInt_PerHr", "Night2_EnergyInt_PerHr")),]

# Reorder the strains
EnergyIntstats_HP_Night <- EnergyIntstats[which(EnergyIntstats$Experimental_Diet == "H-Protein" & EnergyIntstats$Phenotype == "Night2_EnergyInt_PerHr"),]
EnergyIntstats_HP_Night1 <- EnergyIntstats_HP_Night[order(EnergyIntstats_HP_Night$Mean),]
EnergyIntstats_HP_Night1_vec <- EnergyIntstats_HP_Night1$CC_Strain

EnergyIntstats$CC_Strain <- factor(EnergyIntstats$CC_Strain, levels = EnergyIntstats_HP_Night1_vec)

# Get clean labels
EnergyIntstats$Time <- gsub("2.*","", EnergyIntstats$Phenotype) # Remove everything after the 2

### Fig 6D. RER
# Get a df with only Day and Night 2 RER
RERstats <- PostSumStats[which(PostSumStats$Phenotype %in% c("Day2_RER", "Night2_RER")),]
head(RERstats)

# Reorder the strains
RER_HP_Night <- RERstats[which(RERstats$Experimental_Diet == "H-Protein" & RERstats$Phenotype == "Night2_RER"),]
RER_HP_Night1 <- RER_HP_Night[order(RER_HP_Night$Mean),]
RER_HP_Night1_vec <- RER_HP_Night1$CC_Strain

RERstats$CC_Strain <- factor(RERstats$CC_Strain, levels = RER_HP_Night1_vec)

# Get clean labels
RERstats$Time <- gsub("2.*","", RERstats$Phenotype) # Remove everything after the _


### Fig 6E. Basal activity - CONVERTED
# Get a df with only Day and Night 2 XYZ_PerHr
XYZstats <- PostSumStats[which(PostSumStats$Phenotype %in% c("Day2_XYZ_PerHr", "Night2_XYZ_PerHr")),]

# Reorder the strains
XYZstats_HP_Night <- XYZstats[which(XYZstats$Experimental_Diet == "H-Protein" & XYZstats$Phenotype == "Night2_XYZ_PerHr"),]
XYZstats_HP_Night1 <- XYZstats_HP_Night[order(XYZstats_HP_Night$Mean),]
XYZstats_HP_Night1_vec <- XYZstats_HP_Night1$CC_Strain

XYZstats$CC_Strain <- factor(XYZstats$CC_Strain, levels = XYZstats_HP_Night1_vec)

# Get clean labels
XYZstats$Time <- gsub("2.*","", XYZstats$Phenotype) # Remove everything after the 2


#### Plot it
TSE_Plot <- ggplot(data = XYZstats, aes(x = Time, y = CC_Strain)) +
  geom_tile(aes(fill = Mean)) +
  scale_fill_gradient(low = "white", high = "steelblue4", name= "Total activity\n(beam breaks/h)") + 
  ylab("CC Strains") + xlab("") + #theme_bw() +
  #scale_y_reverse() +
  theme(legend.title = element_text(size = 10),
        legend.text = element_text(size = 10),
        plot.title = element_text(size=16),
        axis.title=element_text(size=14,face="bold"),
        axis.text.x = element_text(angle = 90, hjust = 1),
        panel.background = element_blank(),
        strip.background =element_rect(fill="white"),
        strip.text = element_text(colour = "black", size = 10, face = "bold")) +
    facet_grid(.~Experimental_Diet) + facet_wrap(~Experimental_Diet, ncol = 6)
plot(TSE_Plot)

#### Switch out the df to get each figure. Export at w=420, h=540
# A "Heat1\n(kcal/h/kg)", B "Heat2\n(kcal/h/kg)", C "Energy Intake\n(kcal/h)", 
# D "RER", E "Total activity\n(beam breaks/h)"

# Heat1 - H1stats, Heat2 - H2stats
# Energy Intake - EnergyIntstats, RER - RERstats, 
# total basal activity - XYZstats


```

## Figure 7. Post-diet Spearman’s correlations of indirect calorimetry phenotypes contrast the difference in relationship between body fat % and each metabolic trait depending on time. 
Phenotypic correlations between body fat % and metabolic traits reveal stronger relationships between body fat % and energy expenditure than body fat % and energy intake regardless of the time of day. (A) Spearman’s correlation of post-diet phenotypes assessed using indirect calorimetry with p-values adjusted using the Benjamini–Hochberg method. Only significant correlations (Padj < 0.05) are shown. Scale indicates rho value. Spearman’s correlations by diet between post-diet body fat % and nocturnal (B) heat production adjusted for total body weight (R < −0.49, p < 2.11 × 10−7), (C) energy intake (R < −0.269, p < 6.81 × 10−3), (D) RER (R < −0.471, p < 1.01 × 10−6), and (E) total basal activity (R < −0.0471, p > 0.419). R is Spearman’s rho. H-Protein and H-Sucrose represent the HP and HS diets, respectively.


```{r Fig 7A TSE conviCorr}
## Fig 7A. TSE conviCorr plot

#### Get a df with only the phenotypes we want and then turn it into a matrix later
TSEPhenosDF <- Phenos[c("PostdietW9_PercentFat", "PostdietW9_PercentLean", 
                               "PostdietW9_Fat", "PostdietW9_Lean", "PostdietW9_MRIWeight", 
                               "Day2_Feed1_PerHr", "Night2_Feed1_PerHr",
                               "Day2_EnergyInt_PerHr", "Night2_EnergyInt_PerHr",
                               "Day2_CarbInt", "Night2_CarbInt",
                               "Day2_ProteinInt", "Night2_ProteinInt",  
                               "Day2_FatInt","Night2_FatInt",
                               "Day2_RER", "Night2_RER",
                               "Day2_H_1", "Night2_H_1",
                               "Day2_H_2", "Night2_H_2",
                               "Day2_XYZ_PerHr", "Night2_XYZ_PerHr")]
names(TSEPhenosDF)

# "Fix" the labels
TSEPhenosDF1 <- TSEPhenosDF

colnames(TSEPhenosDF1)[1] <- "Body Fat %"
colnames(TSEPhenosDF1)[2] <- "Body Lean %"
colnames(TSEPhenosDF1)[3] <- "Fat mass"
colnames(TSEPhenosDF1)[4] <- "Lean mass"
colnames(TSEPhenosDF1)[5] <- "Total weight"

colnames(TSEPhenosDF1)[6] <- "Day feed intake"
colnames(TSEPhenosDF1)[7] <- "Night feed intake"
colnames(TSEPhenosDF1)[8] <- "Day energy intake"
colnames(TSEPhenosDF1)[9] <- "Night energy intake"

colnames(TSEPhenosDF1)[10] <- "Day carb intake"
colnames(TSEPhenosDF1)[11] <- "Night carb intake"
colnames(TSEPhenosDF1)[12] <- "Day protein intake"
colnames(TSEPhenosDF1)[13] <- "Night protein intake"
colnames(TSEPhenosDF1)[14] <- "Day fat intake"
colnames(TSEPhenosDF1)[15] <- "Night fat intake"

colnames(TSEPhenosDF1)[16] <- "Day RER"
colnames(TSEPhenosDF1)[17] <- "Night RER"

colnames(TSEPhenosDF1)[18] <- "Day heat1"
colnames(TSEPhenosDF1)[19] <- "Night heat1"
colnames(TSEPhenosDF1)[20] <- "Day heat2"
colnames(TSEPhenosDF1)[21] <- "Night heat2"
colnames(TSEPhenosDF1)[22] <- "Day basal activity"
colnames(TSEPhenosDF1)[23] <- "Night basal activity"

# Get list of new column names
TSEList <- c("Body Fat %", "Body Lean %", "Fat mass", "Lean mass", "Total weight",
             "Day feed intake", "Night feed intake", "Day energy intake", "Night energy intake",
             "Day carb intake", "Night carb intake", "Day protein intake", "Night protein intake",
             "Day fat intake", "Night fat intake", "Day RER", "Night RER",
             "Day heat1", "Night heat1", "Day heat2", "Night heat2", 
             "Day basal activity", "Night basal activity")

# Set up the function to perform the correlation and generate the plot
conveCorr <- function(dat, type = "spearman", alpha = 0.05, plot_order = "original", FDR_correct = T){
  #load libraries
  require(Hmisc)
  require(corrplot)
  require(stats)
  #Add custom code
  flattenCorrMatrix <- function(cormat, pmat) {
    ut <- upper.tri(cormat)
    data.frame(
      row = rownames(cormat)[row(cormat)[ut]],
      column = rownames(cormat)[col(cormat)[ut]],
      cor  =(cormat)[ut],
      p = pmat[ut]
    )
  }
  #Check for all numeric dataset
  check <- sapply(dat, function(x) is.numeric(x) | is.integer(x))
  if(!all(check)){
    stop(
    paste0("\nThe following variables are neither numeric nor integers:\n",
        paste0("\t",colnames(dat)[check == 0], collapse = "\n"))
    )
  }
 
  #convert data to matrix
  dat <- as.matrix(dat)
  tmp <- rcorr(dat, type = type)
 
  # Remove extra columns and rows; we want phenos as columns
  # Get a flattened matrix
  cor_r <- tmp$r
  cor_r1 <- cor_r
  
  cor_p2 <- tmp$P  
  cor_p1 <- cor_p2
  
 
  #Switching conveCorr to a FWER method of multiple correction
  if(FDR_correct == TRUE){
    cor_p <- apply(cor_p1, 2, p.adjust, method = "BH")
  }
 
  #Flatten adjusted matrix
  flat_mat <- flattenCorrMatrix(cor_r1, cor_p)
  flat_mat$row <- as.character(flat_mat$row)
  flat_mat$column <- as.character(flat_mat$column)
  flat_mat <- data.frame(flat_mat)
  names(flat_mat)[c(1,2)] <- c("var1","var2")
  flat_mat_sig <- flat_mat[flat_mat$p <= alpha,]
 
  wallFlower <- function(x){
    #Ask which indices in B are in A
    swaps <- x[,2] %in% x[,1]
    tmp <- x[,1]
    x[swaps,1] <- x[swaps,2]
    x[swaps,2] <- tmp[swaps]
    return(x)
  }
 
  flat_mat_sig <- wallFlower(flat_mat_sig)
 
 
 
  #visualize
   corrplot(cor_r, type = "upper", order = plot_order,
           p.mat = cor_p, insig = "blank", tl.pos = "td",
           tl.cex = 0.55, sig.level = 0.05) # Changed the order to alphabet from "plot_order" (hclust)
  if(type == "pearson"){
    print("Running Pearson Correlation")
  }
  else{
    print("Running Spearman Correlation")
  }
  #return(flat_mat_sig)
}

#Automatically correct for FDR using BH method

# Let's use the function and add a title; these 3 lines should be run together
#png(filename = "./Fig7A_TSEConviCorr030520.png",
#    width = 4000, height = 4000, units = "px", pointsize = 150)
#plot.new()
conveCorr(TSEPhenosDF1)
#title(main = "Baseline", line = -3, adj = 0.1) 
#dev.off()


```

Fig 7B-E: BF v night 2 H1, energy intake, RER, basal activity

```{r}
## Fig 7B. Postdiet BF% vs night2 H1
sp130 <- ggscatter(Phenos, x = "PostdietW9_PercentFat", 
                y = "Night2_H_1",
                xlab = "Body fat %", ylab = "Night heat1 (kcal/h/kg)",
                color = "Experimental_Diet", # Color of dots
                add = "reg.line",  # Add regression line
                add.params = list(color = "Experimental_Diet", fill = "lightgray"), # Customize reg. line
                conf.int = TRUE, legend.title = "Diet", legend = "right") + # Add confidence interval
  guides(colour = guide_legend(override.aes = list(size = 5))) +  # Get rid of the a in the legend
  theme(legend.key=element_rect(fill=NA))
# Add correlation coefficient
sp130 + stat_cor(method = "spearman", aes(color = Experimental_Diet), na.rm= TRUE,
                 label.x=0.27, label.y=c(39, 37, 35)) 
# run the code above in the console, then export with width=560 and height=330; repeat for C and D

## Fig 7C. Postdiet BF% vs night2 energy intake per hour
sp131 <- ggscatter(Phenos, x = "PostdietW9_PercentFat", 
                y = "Night2_EnergyInt_PerHr",
                xlab = "Body fat %", ylab = "Night energy intake (kcal/h)",
                color = "Experimental_Diet", # Color of dots
                add = "reg.line",  # Add regression line
                add.params = list(color = "Experimental_Diet", fill = "lightgray"), # Customize reg. line
                conf.int = TRUE, legend.title = "Diet", legend = "right") + # Add confidence interval
  guides(colour = guide_legend(override.aes = list(size = 5))) +  # Get rid of the a in the legend
  theme(legend.key=element_rect(fill=NA))
# Add correlation coefficient
sp131 + stat_cor(method = "spearman", aes(color = Experimental_Diet), na.rm= TRUE) 

## Fig 7D. Postdiet BF% vs night2 RER
sp133 <- ggscatter(Phenos, x = "PostdietW9_PercentFat", 
                y = "Night2_RER",
                xlab = "Body fat %", ylab = "Night RER",
                color = "Experimental_Diet", # Color of dots
                add = "reg.line",  # Add regression line
                add.params = list(color = "Experimental_Diet", fill = "lightgray"), # Customize reg. line
                conf.int = TRUE, legend.title = "Diet", legend = "right") + # Add confidence interval
  guides(colour = guide_legend(override.aes = list(size = 5))) +  # Get rid of the a in the legend
  theme(legend.key=element_rect(fill=NA))
# Add correlation coefficient
sp133 + stat_cor(method = "spearman", aes(color = Experimental_Diet), na.rm= TRUE) 


## Fig 7E. Postdiet BF% vs night2 basal activity per hr
sp132 <- ggscatter(Phenos, x = "PostdietW9_PercentFat", 
                y = "Night2_XYZ_PerHr",
                xlab = "Body fat %", ylab = "Total activity\n(beam breaks/h)",
                color = "Experimental_Diet", # Color of dots
                add = "reg.line",  # Add regression line
                add.params = list(color = "Experimental_Diet", fill = "lightgray"), # Customize reg. line
                conf.int = TRUE, legend.title = "Diet", legend = "right") + # Add confidence interval
  guides(colour = guide_legend(override.aes = list(size = 5))) +  # Get rid of the a in the legend
  theme(legend.key=element_rect(fill=NA))
# Add correlation coefficient
sp132 + stat_cor(method = "spearman", aes(color = Experimental_Diet), na.rm= TRUE,
                 label.x=20, label.y=c(27000, 24500))

```

## Figure 8. Strain-specific effects of diet on body fat %, heat expenditure, energy intake, activity, and RER. 
Examination of body composition and metabolic traits of two specific CC strains suggests different methods of maintaining energy balance for each strain. Post-diet quantification of average (A) total weight, (B) body fat %, (C) energy intake (kcal/h), (D) heat expenditure adjusted for total body mass (kcal/h/kg), (E) RER, and (F) total basal activity (beam breaks/h) for strains CC019/TauUnc and CC030/GeniUnc. Data are mean ± SE calculated using data from both diets for each strain.

We'll split this up into 2 chunks. First let's plot Fig 8 A and B.

```{r}
#############################################
# Prep the data 
#############################################
# Get the summary tables and combine
se = function(x){sd(x, na.rm = TRUE)/sqrt(length(x))} #se is standard error; defines function

PostdietPercentFat = ddply(Phenos, .(CC_Strain), summarise, 
                        avg=mean(PostdietW9_PercentFat, na.rm = TRUE),
                        se=se(PostdietW9_PercentFat))
PostdietPercentFat$Phenotype <- "Body Fat %"

PostdietWeight = ddply(Phenos, .(CC_Strain), summarise, 
                       avg=mean(PostdietW9_MRIWeight, na.rm = TRUE),
                       se=se(PostdietW9_MRIWeight))
PostdietWeight$Phenotype <- "Total weight"

PostBodyComp <- rbind(PostdietPercentFat, PostdietWeight)

# Get only rows with CC019 and CC030
CC1930_bodyComp <- PostBodyComp[which(PostBodyComp$CC_Strain %in% c("CC019/TauUnc", "CC030/GeniUnc")),]
CC1930_bodyComp

## See first code chunk for details but below are the colors for the respective strains
#00BA38 for CC0190
#00BDD2 for CC0030


### Plot averages for BF% and total weight by diet; change the phenotype
CC1930_barplotSupp <- ggplot(CC1930_bodyComp[which(CC1930_bodyComp$Phenotype %in% "Body Fat %"),], aes(fill= CC_Strain, x=CC_Strain, y=avg)) +
  geom_bar(position=position_dodge(), stat="identity", colour="black", size=.3) + theme_linedraw() +                
  geom_errorbar(aes(ymin=avg-se, ymax=avg+se),width=.9, position=position_dodge(.9)) +
  ylab("Body fat %") + 
  xlab("") +   
  scale_fill_manual("CC strain", values = c("CC019/TauUnc" = "#00BA38", "CC030/GeniUnc" = "#00BDD2")) +
  #scale_y_continuous() + 
  theme(axis.text.x=element_text(angle=0, size=8, hjust = 0.5),
        legend.position = "right", 
        strip.text.y=element_text(angle=0, size=12))
        #panel.grid = element_blank())
plot(CC1930_barplotSupp)
# Export at W=370, H=350

```

Now let's prepare and plot the data for Fig 8 C-F.

```{r}
#############################################
# Prep the data 
#############################################
### Get the average values by strain for each phenotype on each diet
#1) Get a list of postdiet phenotypes we want to look at
levels(factor(PostSumStats1$Phenotype))
Fig10_List <- c("Day2_EnergyInt_PerHr", "Night2_EnergyInt_PerHr", 
                   "Day2_Feed1_PerHr", "Day2_H_1", "Day2_H_2", "Day2_RER", 
                   "Day2_XYZ_PerHr", "Night2_Feed1_PerHr", "Night2_H_1", 
                   "Night2_H_2", "Night2_RER", "Night2_XYZ_PerHr")

#2) Use aggregate to get all summary stats
 avg <- aggregate(Phenos[paste0(Fig10_List)],by=Phenos[c("CC_Strain")],
     FUN = mean, na.rm = T)
melted_avg <- melt(avg, id=c("CC_Strain"))
  colnames(melted_avg)[3] <- "avg"
  
  med1 <- aggregate(Phenos[paste0(Fig10_List)],by=Phenos[c("CC_Strain")],
     FUN = median, na.rm = T)
  melted_med1 <- melt(med1, id=c("CC_Strain"))
  colnames(melted_med1)[3] <- "Median"

  
  StdDev <- aggregate(Phenos[paste0(Fig10_List)],by=Phenos[c("CC_Strain")],
     FUN = sd, na.rm = T)
  melted_StdDev <- melt(StdDev, id=c("CC_Strain"))
  colnames(melted_StdDev)[3] <- "SD"
  

  StdError <- aggregate(Phenos[paste0(Fig10_List)],by=Phenos[c("CC_Strain")],
     FUN = se)
  melted_StdError <- melt(StdError, id=c("CC_Strain"))
  colnames(melted_StdError)[3] <- "se"

  Mini <- aggregate(Phenos[paste0(Fig10_List)],by=Phenos[c("CC_Strain")],
     FUN = min, na.rm = T)
  melted_Mini <- melt(Mini, id=c("CC_Strain"))
  colnames(melted_Mini)[3] <- "Min"

  Maxi <- aggregate(Phenos[paste0(Fig10_List)],by=Phenos[c("CC_Strain")],
     FUN = max, na.rm = T)
  melted_Maxi <- melt(Maxi, id=c("CC_Strain"))
  colnames(melted_Maxi)[3] <- "Max"
  
#3) Put them all into one huge data frame
# Put all dfs that have "melted_" in its name in to a list
 dfs <- Filter(function(x) is(x, "data.frame"), mget(ls(pattern = "melted_")))

# Combine into one DF
PostFig10_Stats <- do.call("cbind", dfs)

# Remove extra columns
names(PostFig10_Stats)

PostFig10_Stats1 <- PostFig10_Stats[c(1:3, 6, 9, 12, 15, 18)]
names(PostFig10_Stats1)
  
# Clean column names and add a new columns with only time and only phenotype
names(PostFig10_Stats1) <- gsub(".*\\.","", names(PostFig10_Stats1)) # Remove everything before the .

PostFig10_Stats1$Time <- paste0(gsub("2.*","", PostFig10_Stats1$variable)) # Remove everything after 2

#4) Get only rows that have the strains we want
CC1930 <- PostFig10_Stats1[which(PostFig10_Stats1$CC_Strain %in% c("CC019/TauUnc", "CC030/GeniUnc")),]

# Rename phenotypes
levels(factor(CC1930$variable))

CC1930$variable <- gsub("Day2_", "", CC1930$variable)
CC1930$variable <- gsub("Night2_", "", CC1930$variable)


#############################################
# Plot the data (Fig 8 C-F)
#############################################

###### Run the code below and switch the term after %in% to get the graph for each phenotype
# Phenotypes: (C) Energy intake, (D) Day and Night H1, (E) RER, (F) activity.

# for RER, set the ylim to 0.7-1

levels(factor(CC1930$variable))
# [1] "EnergyInt_PerHr" "Feed1_PerHr"     "H_1" (kcal/h/kg)            "H_2"             "RER"        "XYZ_PerHr"

CC1930_barplot <- ggplot(CC1930[which(CC1930$variable %in% "XYZ_PerHr"),], aes(x=CC_Strain, y=avg, fill=Time)) +
  geom_bar(position=position_dodge2(preserve = "single"), stat="identity", size=0.3)     +
  geom_errorbar(aes(ymin=avg-se, ymax=avg+se), width=0.9, position=position_dodge2(preserve = "single")) +
  xlab("") + ylab("Total basal activity (beam breaks/h)") +
  #scale_y_continuous() +
  scale_fill_manual("Time", values = c("Day" = "goldenrod2", "Night" = "darkblue")) +
  theme(axis.text.x=element_text(angle=0, size=10, hjust = 0.5),
        axis.text.y=element_text(size=10),
        axis.title.y=element_text(size=14),
        strip.text.y=element_text(angle=0, size=10),
        panel.spacing = unit(0.25, "lines"),
        panel.border = element_rect(fill = NA, colour="grey50"),
        panel.background = element_rect(fill="white", colour=NA),
        panel.grid.major = element_line(colour = "grey90", size = 0.2),
        panel.grid.minor = element_line(colour = "grey98", size = 0.5),
        strip.background =element_rect(fill="white", color = "black"),
        strip.text = element_text(colour = "black", size = 10)) + 
  theme_bw() #+
  #coord_cartesian(ylim=c(0.7,1.0))
  #facet_grid(.~CC_Strain) + facet_wrap(~CC_Strain, ncol = 7) 
  #ggpubr::rotate_x_text()
plot(CC1930_barplot)

# Run the line above in the console and export with w=380 and h=480

```

## Figure 9. Post-diet phenotype correlations demonstrate that most relationships between traits are maintained after the diet challenge. 
Relationships between body fat % and weight, insulin, and metabolic health score are still strong after the diet challenge for both diets, while the association between body fat % and triglycerides (TG) is no longer significant. (A) Spearman’s correlations of post-diet phenotypes with p-values adjusted using the Benjamini–Hochberg method. Only significant correlations (padj < 0.05) are shown. Scale indicates rho value. Spearman’s correlations by diet between post-diet body fat % and (B) weight (R > 0.579, p < 3.91 × 10−10), (C) insulin (R > 0.359, p < 2.91 × 10−4), and (D) TG (R < 0.101, p > 0.329) show significant correlations between body fat % and weight, as well as body fat % and insulin, but not TG. R is Spearman’s rho. H-Protein and H-Sucrose represent the HP and HS diets, respectively. 

*Note: First run correlations for all phenotypes to get all the rho and p values. Exclude irrelevant traits in the next chunk when generating the plot.* 

```{r Fig 9. Correlation for all traits}
## Fig 9A. Correlation for all traits
PostPhenosDF_vec <- c("PostdietW9_PercentFat", "PostdietW9_PercentLean", "PostdietW9_MRIWeight",
                                "PostdietW9_Fat", "PostdietW9_Lean", "PostdietW9_FreeWater", 
                                "PostdietW9_TotalWater",
                                "Postdiet_TRIGL", "Postdiet_CHOL2", "Postdiet_GLUC3",
                                "Postdiet_InsulinMeanFixed", "Postdiet_GlucInsRatio", 
                                "Postdiet_HOMA.IR_Conv", "Postdiet_HOMA.B_Conv",
                                "Postdiet_ALB2", "Postdiet_ALTPL", "Postdiet_ASTPL",  
                                "Postdiet_CRE2", "Postdiet_NEFAS", "Postdiet_UREL", 
                                "Postdiet_Betaine", "Postdiet_Carnitine", "Postdiet_Choline", 
                                "Postdiet_Glycerophosphocholine", "Postdiet_Phosphocholine", 
                                "Postdiet_TMAO",
                                "DayNight2_H_1", "DayNight2_H_2", "DayNight2_Feed1_PerHr", 
                                "DayNight2_EnergyInt_PerHr", "DayNight2_RER", "DayNight2_XYZ_PerHr",
                                "Postdiet_MetaHealthScore1") 

PostPhenosDF <- Phenos[PostPhenosDF_vec]
#setdiff(PostPhenosDF_vec, names(Phenos))

# This is the list of Postdiet phenotypes

# Rename phenotypes
names(PostPhenosDF)
PostPhenosDF1 <- PostPhenosDF

colnames(PostPhenosDF1)[1] <- "Body Fat %"
colnames(PostPhenosDF1)[2] <- "Lean %"
colnames(PostPhenosDF1)[3] <- "Total weight"
colnames(PostPhenosDF1)[4] <- "Fat mass"
colnames(PostPhenosDF1)[5] <- "Lean mass"
colnames(PostPhenosDF1)[6] <- "Free water mass"
colnames(PostPhenosDF1)[7] <- "Total water mass"

colnames(PostPhenosDF1)[8] <- "Triglycerides"
colnames(PostPhenosDF1)[9] <- "Cholesterol"
colnames(PostPhenosDF1)[10] <- "Glucose"
colnames(PostPhenosDF1)[11] <- "Insulin"
colnames(PostPhenosDF1)[12] <- "Gluc/Ins Ratio"
colnames(PostPhenosDF1)[13] <- "HOMA-IR"
colnames(PostPhenosDF1)[14] <- "HOMA-B"

colnames(PostPhenosDF1)[15] <- "Albumin"
colnames(PostPhenosDF1)[16] <- "ALTPL"
colnames(PostPhenosDF1)[17] <- "ASTPL"
colnames(PostPhenosDF1)[18] <- "Creatinine"
colnames(PostPhenosDF1)[19] <- "NE Fatty acids"
colnames(PostPhenosDF1)[20] <- "Urea/BUN"

colnames(PostPhenosDF1)[21] <- "Betaine"
colnames(PostPhenosDF1)[22] <- "Carnitine"
colnames(PostPhenosDF1)[23] <- "Choline"
colnames(PostPhenosDF1)[24] <- "G-Phosphocholine"
colnames(PostPhenosDF1)[25] <- "Phosphocholine"
colnames(PostPhenosDF1)[26] <- "TMAO"

colnames(PostPhenosDF1)[27] <- "Heat1"
colnames(PostPhenosDF1)[28] <- "Heat2"
colnames(PostPhenosDF1)[29] <- "Feed intake"
colnames(PostPhenosDF1)[30] <- "Energy intake"
colnames(PostPhenosDF1)[31] <- "RER"
colnames(PostPhenosDF1)[32] <- "Basal activity"

colnames(PostPhenosDF1)[33] <- "Metabolic health score"

# Get a list of column names for adjustments later
PostList <- list("Body Fat %", "Lean %", "Total weight", 
                 "Fat mass", "Lean mass", "Free water mass", "Total water mass",
                 "Triglycerides", "Cholesterol", "Glucose", "Insulin",
                 "Gluc/Ins Ratio", "HOMA-IR", "HOMA-B",
                 "Albumin", "ALTPL", "ASTPL", "Creatinine",
                 "NE Fatty acids", "Urea/BUN",
                 "Betaine", "Carnitine", "Choline", "G-Phosphocholine",
                 "Phosphocholine", "TMAO",
                 "Heat1", "Heat2", "Feed intake", "Energy intake", 
                 "RER", "Basal activity", "Metabolic health score")


# Let's use the function and add a title; these 3 lines should be run together
#png(filename = "./Fig9A_PostConviCorr030520.png",
#    width = 4000, height = 4000, units = "px", pointsize = 150)
#plot.new()
conveCorr(PostPhenosDF1)
#title(main = "Baseline", line = -3, adj = 0.1) 
#dev.off()


#convert data to matrix
  PostPhenosDF1_mat <- as.matrix(PostPhenosDF1)
  tmp <- rcorr(PostPhenosDF1_mat, type = "spearman")
 
  # Remove extra columns and rows; we want phenos as columns
  cor_r <- tmp$r
  
  cor_p <- tmp$P  
  cor_p1 <- apply(cor_p, 2, p.adjust, method = "BH")
  

# Also export the unflattened matrix if desired
#write.csv(cor_p1, file = "./PostPhenoCorr_adjp.csv", row.names = T)
#write.csv(cor_r, file = "./PostPhenoCorr_r.csv", row.names = T)  

```

Generate the figure with the proper naming for traits:
- triglycerides = TG
- GlucInsRatio = Glucose/Insulin
- ALTPL = ALT
- ASTPL = AST
- MetaHealthScore = Metabolic health score

Only include most relevant traits in the figure; exclude free water, total water, and HOMA scores, as per reviewer's suggestion. 

```{r Fig 9. Postdiet conviCorr}
## Fig 9A. Postdiet conveCorr
PostPhenosDF_vec1 <- c("PostdietW9_PercentFat", "PostdietW9_PercentLean", "PostdietW9_MRIWeight",
                                "PostdietW9_Fat", "PostdietW9_Lean", 
                                "Postdiet_TRIGL", "Postdiet_CHOL2", "Postdiet_GLUC3",
                                "Postdiet_InsulinMeanFixed", "Postdiet_GlucInsRatio",
                                "Postdiet_ALB2", "Postdiet_ALTPL", "Postdiet_ASTPL",  
                                "Postdiet_CRE2", "Postdiet_NEFAS", "Postdiet_UREL", 
                                "Postdiet_Betaine", "Postdiet_Carnitine", "Postdiet_Choline", 
                                "Postdiet_Glycerophosphocholine", "Postdiet_Phosphocholine", 
                                "Postdiet_TMAO",
                                "DayNight2_H_1", "DayNight2_H_2", "DayNight2_Feed1_PerHr", 
                                "DayNight2_EnergyInt_PerHr", "DayNight2_RER", "DayNight2_XYZ_PerHr",
                                "Postdiet_MetaHealthScore1") 

PostPhenosDF_new <- Phenos[PostPhenosDF_vec1]
#setdiff(PostPhenosDF_vec1, names(Phenos))

# This is the list of Postdiet phenotypes

# Rename phenotypes
names(PostPhenosDF_new)
PostPhenosDF_new1 <- PostPhenosDF_new

colnames(PostPhenosDF_new1)[1] <- "Body Fat %"
colnames(PostPhenosDF_new1)[2] <- "Lean %"
colnames(PostPhenosDF_new1)[3] <- "Total weight"
colnames(PostPhenosDF_new1)[4] <- "Fat mass"
colnames(PostPhenosDF_new1)[5] <- "Lean mass"

colnames(PostPhenosDF_new1)[6] <- "TG"
colnames(PostPhenosDF_new1)[7] <- "Cholesterol"
colnames(PostPhenosDF_new1)[8] <- "Glucose"
colnames(PostPhenosDF_new1)[9] <- "Insulin"
colnames(PostPhenosDF_new1)[10] <- "Glucose/Insulin"

colnames(PostPhenosDF_new1)[11] <- "Albumin"
colnames(PostPhenosDF_new1)[12] <- "ALT"
colnames(PostPhenosDF_new1)[13] <- "AST"
colnames(PostPhenosDF_new1)[14] <- "Creatinine"
colnames(PostPhenosDF_new1)[15] <- "NE Fatty acids"
colnames(PostPhenosDF_new1)[16] <- "Urea/BUN"

colnames(PostPhenosDF_new1)[17] <- "Betaine"
colnames(PostPhenosDF_new1)[18] <- "Carnitine"
colnames(PostPhenosDF_new1)[19] <- "Choline"
colnames(PostPhenosDF_new1)[20] <- "G-Phosphocholine"
colnames(PostPhenosDF_new1)[21] <- "Phosphocholine"
colnames(PostPhenosDF_new1)[22] <- "TMAO"

colnames(PostPhenosDF_new1)[23] <- "Heat1"
colnames(PostPhenosDF_new1)[24] <- "Heat2"
colnames(PostPhenosDF_new1)[25] <- "Feed intake"
colnames(PostPhenosDF_new1)[26] <- "Energy intake"
colnames(PostPhenosDF_new1)[27] <- "RER"
colnames(PostPhenosDF_new1)[28] <- "Basal activity"

colnames(PostPhenosDF_new1)[29] <- "Metabolic health score"

# Get a list of column names for adjustments later
PostList_new <- list("Body Fat %", "Lean %", "Total weight", 
                 "Fat mass", "Lean mass", 
                 "TG", "Cholesterol", "Glucose", "Insulin", "Gluc/Ins Ratio", 
                 "Albumin", "ALT", "AST", "Creatinine",
                 "NE Fatty acids", "Urea/BUN",
                 "Betaine", "Carnitine", "Choline", "G-Phosphocholine",
                 "Phosphocholine", "TMAO",
                 "Heat1", "Heat2", "Feed intake", "Energy intake", 
                 "RER", "Basal activity", "Metabolic health score")


# Let's use the function and add a title; these 3 lines should be run together
png(filename = "./Fig9A_PostConviCorr120420.png",
    width = 4000, height = 4000, units = "px", pointsize = 150)
plot.new()
conveCorr(PostPhenosDF_new1)
#title(main = "Postdiet", line = -3, adj = 0.1) 
dev.off()
  
#### Check that the number of significant correlations in the figure is true
# Count the # of significant correlations in each row
SigCounter <- function(x){
  sig <- length(which(x < 0.05))
  return(sig)
}

HowManySigs <- apply(cor_p1, 2, SigCounter) # Note: If rho is small, sometimes the correlations don't show up. 

```

Generate the rest of Figure 9. Fig 9 B-D: BF vs weight, insulin, TG

```{r }
## Fig 9B. Postdiet BF% vs weight  
sp6 <- ggscatter(Phenos, x = "PostdietW9_PercentFat", 
                y = "PostdietW9_MRIWeight",
                xlab = "Body Fat %", ylab = "Weight (g)",
                color = "Experimental_Diet", # Color of dots
                add = "reg.line",  # Add regression line
                add.params = list(color = "Experimental_Diet", fill = "lightgray"), # Customize reg. line
                conf.int = TRUE, legend.title = "Diet", legend = "right") + # Add confidence interval
  guides(colour = guide_legend(override.aes = list(size = 5))) +  # Get rid of the a in the legend
  theme(legend.key=element_rect(fill=NA))

# Add correlation coefficient
sp6 + stat_cor(method = "spearman", aes(color = Experimental_Diet), na.rm= TRUE) 
# run the code above in the console, then export with width=560 and height=330; repeat for C and D

## Fig 9C. Postdiet BF% vs Insulin
sp7 <- ggscatter(Phenos, x = "PostdietW9_PercentFat", 
                y = "Postdiet_InsulinMeanFixed",
                xlab = "Body Fat %", ylab = "Insulin (ng/ml)",
                color = "Experimental_Diet",
                add = "reg.line",  # Add regression line
                add.params = list(color = "Experimental_Diet", fill = "lightgray"), # Customize reg. line
                conf.int = TRUE, legend.title = "Diet", legend = "right") + # Add confidence interval
  guides(colour = guide_legend(override.aes = list(size = 5))) +  # Get rid of the a in the legend
  theme(legend.key=element_rect(fill=NA))

# Add correlation coefficient
sp7 + stat_cor(method = "spearman", aes(color = Experimental_Diet), na.rm= TRUE)

## Fig 9D. Postdiet BF% vs TG
sp8 <- ggscatter(Phenos, x = "PostdietW9_PercentFat", 
                y = "Postdiet_TRIGL",
                xlab = "Body Fat %", ylab = "TG (mg/dL)",
                color = "Experimental_Diet",
                add = "reg.line",  # Add regression line
                add.params = list(color = "Experimental_Diet", fill = "lightgray"), # Customize reg. line
                conf.int = TRUE, legend.title = "Diet", legend = "right") + # Add confidence interval
  guides(colour = guide_legend(override.aes = list(size = 5))) +  # Get rid of the a in the legend
  theme(legend.key=element_rect(fill=NA)) + 
  coord_cartesian(ylim=c(0,500))
# Add correlation coefficient
sp8 + stat_cor(method = "spearman", aes(color = Experimental_Diet), na.rm= TRUE,
               label.x=0, label.y=c(480,440,400)) # Adjust where to put the r and p vals

```

## Supplementary Figure 4. Average change in body fat % for each CC strain on the HS or HP diet

Changes in body fat % for each CC strain on the HP (H-Protein) or HS (H-Sucrose) diet were obtained by subtracting baseline body fat % from post-diet body fat % for each mouse, and then the mean change for each strain on the respective diets was calculated. Data are mean ± SE.

```{r Fig S4. Change in BF}
## First get the delta for BF%
Phenos$Delta_PercentFat <- Phenos$PostdietW9_PercentFat - Phenos$Baseline_PercentFat
hist(Phenos$Delta_PercentFat)

## Get the average values by strain and diet
se = function(x){sd(x, na.rm = TRUE)/sqrt(length(x))}      #se is standard error; defines function

# Get summary table of %BF
DeltaPercentFat = ddply(Phenos, .(CC_Strain, Experimental_Diet), summarise, 
                           avg=mean(Delta_PercentFat, na.rm = TRUE), 
                           se=se(Delta_PercentFat))

# Set the order 
DeltaPercentFat$Experimental_Diet <- factor(DeltaPercentFat$Experimental_Diet, levels =  c("H-Protein", "H-Sucrose"))

### Rearrange the order
# Let's try to change the facet order for percent fat first
DeltaPercentFat1 <- arrange(DeltaPercentFat, Experimental_Diet, desc(avg))
# the code above first orders by diet (ascending) and then avg (descending)

# Get a vector of the strains
DeltaPercentFat_HP <- DeltaPercentFat1[which(DeltaPercentFat1$Experimental_Diet == "H-Protein"),]
StrainOrder1 <- DeltaPercentFat_HP$CC_Strain

# Set the order using a new column
DeltaPercentFat1$CC_Strain1 <- DeltaPercentFat1$CC_Strain
DeltaPercentFat1$CC_Strain1 <- factor(DeltaPercentFat1$CC_Strain1, levels =c(StrainOrder1)) ## THIS SETS THE CORRECT ORDER I.E. FROM LARGEST TO SMALLEST IN THE FACET LABELS

# Bargraph of phenotypes faceted by strain
DeltaPheno_SDmean_barplot <- ggplot(DeltaPercentFat1, aes(x=Experimental_Diet, y=avg, fill=Experimental_Diet)) +
  geom_bar(position=position_dodge(), stat="identity", size=0.3)     +
  geom_errorbar(aes(ymin=avg-se, ymax=avg+se), width=0.9, position=position_dodge(0.9)) +
  xlab("") + ylab("Change in Average Body Fat %") +
  #scale_y_continuous() +
  scale_fill_discrete(name = "Diet") +
  theme(axis.text.x=element_text(angle=-90, size=18, hjust = 1, vjust = 1),
        strip.text.y=element_text(angle=0, size=20),
        panel.background = element_blank(), 
        legend.background = element_rect(colour = "black")) + theme_bw()
DeltaPheno_SD_Save <- DeltaPheno_SDmean_barplot +  
  facet_grid(.~CC_Strain1) + facet_wrap(~CC_Strain1, ncol = 6) +
  ggpubr::rotate_x_text()
plot(DeltaPheno_SD_Save)

# Save, will rename later
#ggsave(filename = "./FigS4_DeltaBFstrainFacet061020.png", plot = DeltaPheno_SD_Save, width = 10, height = 6, units = "in", dpi = 300)

```

## Supplementary Figure 5. Baseline and post-diet measurements of body fat %, total weight, and cholesterol by strain and diet
Baseline and post-diet measurements are shown for (A) body fat %, (B) total weight, and (C) total cholesterol to compare phenotypic differences between strain and diet. Strains are ordered numerically. H-Protein and H-Sucrose represent the HP and HS diets, respectively. Points are measurements obtained for each mouse. 

```{r Fig S5. Baseline and Postdiet traits}
### Prepare the baseline data
# Get a vector of all columns with "Baseline" in it
BaseNames <- names(Phenos[, grep("Baseline", names(Phenos))])
BaseNames

# Keep only relevant entries
BaseNames1 <- BaseNames[c(3:6, 9:26, 29, 33:35)]
BaseNames1

# Subset by the baseline phenos
BaseNames2 <- c("MouseSac_ID", "CC_Strain", "Experimental_Diet", BaseNames1)
Base_df <- Phenos[BaseNames2]

# Get the metadata and baseline data
names(Base_df)
Base_df1 <- Base_df

# Relabel the diet
Base_df1$Experimental_Diet <- "Baseline"

# Add a time point column just in case
Base_df1$TimePoint <- "Baseline"

# Remove the time point label
colnames(Base_df1) <- gsub("Baseline_", "", names(Base_df1))
names(Base_df1) # Check


### Prepare the postdiet data
# Get the a vector of column names we want
PostNames <- names(Delta_df[c(13:17, 19, 21, 36:49, 51, 53, 56,57,59)])
PostNames1 <- c("MouseSac_ID", "CC_Strain", "Experimental_Diet", PostNames)

# Subset by the column names we want
Post_df <- Phenos[PostNames1]

# Add a time point column just in case
Post_df$TimePoint <- "Postdiet"

# Remove the time point label
colnames(Post_df) <- gsub("Postdiet_", "", names(Post_df))
colnames(Post_df) <- gsub("PostdietW9_", "", names(Post_df))
colnames(Post_df) <- gsub("InsulinMeanFixed", "InsulinMean", names(Post_df))

names(Post_df) # Check

### Visualize
# Combine baseline and postdiet dfs
PrePost_df <- rbind(Base_df1, Post_df)

# Plot bf%, weight, and cholesterol (mg/dL); change the y variable according to trait 
p3 <- ggplot(PrePost_df, aes(x =CC_Strain, y = CHOL2, fill = Experimental_Diet), alpha = 0.1) +
  geom_boxplot(lwd=0.15, outlier.shape = NA) +
  scale_fill_manual(values=c("goldenrod", "#F8766D","#00BFC4"), labels = c("Baseline", "H-Protein", "H-Sucrose")) +
  geom_point(position=position_jitterdodge(), size = 2, alpha = 0.3)+
  xlab(NULL) +
  ylab("Cholesterol (mg/dL)") +
  theme_bw() +
  theme(legend.position = "right",
        #panel.grid.major = element_blank(), 
        #panel.grid.minor = element_blank(),
        panel.background = element_blank(),
        axis.text.x=element_text(angle=90, size=12, hjust = 1, vjust = 0.5, colour = "black"),
        axis.title.y=element_text(size=14, colour = "black"),
        axis.text.y=element_text(size=12, colour = "black")
        ) 
plot(p3)
#  Export at W=1400, H=550

```

## Supplementary Figure 6. Average post-diet heat expenditure adjusted for total body mass (Heat1) and for lean mass only (Heat2)
Post-diet quantification of average (A) heat expenditure adjusted for total body mass (kcal/h/kg) and (B) heat expenditure adjusted for lean mass (kcal/h/kg) for each CC strain on each diet show a wide range of variation across and within strains. Individual points are colored by strain. Data for each strain are ordered by diet within the day cycle followed by diet within the night cycle.

## Supplementary Figure 7. Average post-diet RER, energy intake, and total basal activity
Post-diet quantification of average (A) RER, (B) energy intake (kcal/h), and (C) total basal activity (beam breaks/h) for each CC strain on each diet show a wide range of variation across and within strains. Individual points are colored by strain. Data for each strain are ordered by diet within the day cycle followed by diet within the night cycle.


```{r Prep the data}
### Get two dfs with only night 2 and day 2 TSE traits of interest
names(Phenos)

# Get a vector of column (names) we want to keep
NightDF_vec <- c("MouseSac_ID", "CC_Strain", "Experimental_Diet", "Night2_RER", "Night2_H_1", "Night2_H_2", "Night2_XYZ_PerHr", "Night2_EnergyInt_PerHr")
DayDF_vec <- c("MouseSac_ID", "CC_Strain", "Experimental_Diet", "Day2_RER", "Day2_H_1", "Day2_H_2", "Day2_XYZ_PerHr", "Day2_EnergyInt_PerHr")

# Subset by this vector
NightDF <- Phenos[NightDF_vec]
DayDF <- Phenos[DayDF_vec]

# Create a new column that indicates time and diet
NightDF$DietTime <- paste0("Night_", NightDF$Experimental_Diet)
DayDF$DietTime <- paste0("Day_", DayDF$Experimental_Diet)

# Remove time from trait columns
colnames(NightDF) <- gsub("Night2_", "", names(NightDF))
names(NightDF)

colnames(DayDF) <- gsub("Day2_", "", names(DayDF))
names(DayDF)


### Graph all the bars together
# Combine the dfs
BothDFs <- rbind(NightDF, DayDF)

```

```{r Visualize}
# Graph it: Export at W=1100, H=400, run the code for all 5 traits, fix y axis as necessary
FigS6_box <- ggplot(BothDFs,
            aes(x = CC_Strain, 
                y = XYZ_PerHr, fill = DietTime), 
            alpha = 0.1) +
  geom_boxplot(lwd=.15, outlier.shape = NA) +
  scale_fill_manual(values=c("#F8766D","#00BFC4", "#990000", "#000099"),
                    name = "Experimental diet\n & Time phase", 
                    labels = c("HP - Day", "HS - Day", "HP - Night", "HS - Night")) +
  #stat_summary(fun.y=sum, geom="line", aes(colour = factor(Diet)))+
  geom_point(position=position_jitterdodge(), aes(colour = factor(CC_Strain)), 
             size = 0.7, alpha = 0.7, show.legend = F)+
  xlab(NULL) +
  ylab("Total activity (beam breaks/h)") +
  theme_bw()

FigS6_box <- FigS6_box + theme(
  legend.text=element_text(size=10),
  legend.position = "right") +
  theme(panel.background = element_blank(),
        axis.text.x = element_text(size=10, angle = 90,
                     colour = "black", hjust = 0.95, vjust = 0.5),
        axis.title.y=element_text(size=14,
                     colour = "black"),
        axis.text.y=element_text(size=10, 
                      colour = "black")
        )
FigS6_box

## Determine which colors the default 2 colors are
#scales::show_col(scales::hue_pal()(2)) # Default colors for 2 categories
# #F8766D is the salmon one, #00BFC4 is turqouise
# Let's use 990000 for night HP and 000099 for night HS

```

## Supplementary Figure 8. Spearman's correlation of post-diet body fat % and night energy intake adjusting for total body weight
Spearman’s correlations between post-diet body fat percentage (BF%) and nocturnal energy intake adjusting for total weight for HP (rho=-0.4, p=3.9x10-5) and HS (rho=-0.57, p=1.9x10-9) diet. H-Protein and H-Sucrose represent the HP and HS diets, respectively. R indicate rho values.

```{r Fig S8 }
# Create new column adjusting for body weight
Phenos$Night2_EnergyInt_PerHr_ADJweight <- Phenos$Night2_EnergyInt_PerHr/Phenos$PostdietW9_MRIWeight

## Fig S5. Postdiet BF% vs night2 energy intake adjusting for total weight
sp_S5 <- ggscatter(Phenos, x = "PostdietW9_PercentFat", 
                y = "Night2_EnergyInt_PerHr_ADJweight",
                xlab = "Body fat %", ylab = "Night energy intake (kcal/h)\nadjusting for total weight",
                color = "Experimental_Diet", # Color of dots
                add = "reg.line",  # Add regression line
                add.params = list(color = "Experimental_Diet", fill = "lightgray"), # Customize reg. line
                conf.int = TRUE, legend.title = "Diet", legend = "right") + # Add confidence interval
  guides(colour = guide_legend(override.aes = list(size = 5))) +  # Get rid of the a in the legend
  theme(legend.key=element_rect(fill=NA))
# Add correlation coefficient
sp_S5 + stat_cor(method = "spearman", aes(color = Experimental_Diet), na.rm= TRUE,
                 label.x=20, label.y=c(3.2, 3)) 
# run the code above in the console, then export with width=560 and height=330

```
