# Supplementary material for: Genetic Background Shapes Phenotypic Response to Diet for Adiposity in the Collaborative Cross
Source: Front Genet. 2021 Feb 11;11:615012. doi: 10.3389/fgene.2020.615012 (PMC7905354; doi:10.3389/fgene.2020.615012)
Supplement: Supplementary File 4 — R code, data required for generating post-diet figures and calculating post-diet H2 estimates, and a README file with brief descriptions of all contents within Supplementary File 4. [file Data_Sheet_4.zip › FileS4.1/PostdietStats.Rmd]

---
title: "CC Diet Post-diet statistics"
author: "Phoebe Yam"
date: "2020"
output: html_document
editor_options: 
  chunk_output_type: console
---

## CC Diet Post-diet Statistics

The purposes of this markdown file are to:
- calculate summary statistics for traits measured at week 9 post-diet (after 8 weeks of administering the experimental diet)
- calculate Hedges' g to quantify the effect of diet
- perform the Wilcoxon Signed Rank test to see if there's a significant difference between night and day for indirect calorimetry traits

The input data set for this markdown is the master phenotype file of this study, while the output are a data set of phenotype summary statistics and the Hedges' g calculations which will be used for making the Hedges' g figure.

First let's prep our "working space" by loading the appropriate packages and data.


```{r setup, include=FALSE}
# Clear enviroment to start fresh (if necessary)
rm(list = ls())

# Set working directory to the directory that contains both this markdown file and the master phenotype file 
setwd()

# Load libraries
library(reshape2)
library(reshape)
library(plyr)
library(dplyr)
library(lubridate)
library(magrittr)
library(purrr)
library(FSA) # This contains Dunn's test.
library(effsize)

# Read in data
Phenos <- read.csv("./CCDiet_MasterPhenotypeFile_genetics.csv", stringsAsFactors=FALSE, na.strings=c(""," ","NA"))

```

## Summary statistics by diet

Now let's get the summary statistics for each phenotype by diet. Let's include mean, median, sd, standard error (se), min, max, and range. 

We should calculate summary statistics for all of our phenotypes and export as a CSV for easier viewing when writing and generating figures.

```{r Summary statistics by diet}
#1) Get vectors of phenotypes of interest 
names(Phenos)

TSEphenosDay <- c("Day2_CarbInt", "Day2_EnergyInt", "Day2_EnergyInt_PerHr", 
               "Day2_FatInt", "Day2_Feed1", "Day2_Feed1_PerHr", "Day2_H_1", 
               "Day2_H_2", "Day2_H_3", "Day2_ProteinInt", 
               "Day2_RER", "Day2_XYZ", "Day2_XYZ_PerHr")

TSEphenosDayNight <- c("DayNight2_CarbInt", "DayNight2_EnergyInt", 
                       "DayNight2_EnergyInt_PerHr", "DayNight2_FatInt", 
                       "DayNight2_Feed1", "DayNight2_Feed1_PerHr", "DayNight2_H_1", 
                       "DayNight2_H_2", "DayNight2_H_3", "DayNight2_ProteinInt",
                       "DayNight2_RER", "DayNight2_XYZ", "DayNight2_XYZ_PerHr")

TSEphenosNight <- c("Night2_CarbInt", "Night2_EnergyInt", "Night2_EnergyInt_PerHr", 
                    "Night2_FatInt", "Night2_Feed1", "Night2_Feed1_PerHr",             
                    "Night2_H_1", "Night2_H_2", "Night2_H_3", "Night2_ProteinInt",
                    "Night2_RER", "Night2_XYZ", "Night2_XYZ_PerHr")

CircInteg <- c("Postdiet_ALB2", "Postdiet_ALTPL", "Postdiet_ASTPL", 
               "Postdiet_CHOL2", "Postdiet_CRE2", "Postdiet_GLUC3",
               "Postdiet_NEFAS", "Postdiet_TRIGL", "Postdiet_UREL")

CircMetabolites <- c("Postdiet_Betaine", "Postdiet_Carnitine", "Postdiet_Choline",
                     "Postdiet_Glycerophosphocholine", "Postdiet_Phosphocholine",
                     "Postdiet_TMAO")

InsEtAl <- c("Postdiet_GlucInsRatio", "Postdiet_HOMA.B", "Postdiet_HOMA.B_Conv",  
             "Postdiet_HOMA.IR", "Postdiet_HOMA.IR_Conv", "Postdiet_InsulinMeanFixed",
             "Postdiet_MetaHealthScore1")
              
BodyComp <- c("PostdietW9_Fat", "PostdietW9_FreeWater", "PostdietW9_Lean",
              "PostdietW9_MRIWeight", "PostdietW9_PercentFat", "PostdietW9_PercentLean",
              "PostdietW9_TotalWater")

PostPhenos <- c(CircInteg, BodyComp, CircMetabolites, InsEtAl, 
                TSEphenosDay, TSEphenosNight, TSEphenosDayNight)       

#2) Use aggregate to get all summary stats
avg_CxD <- aggregate(Phenos[paste0(PostPhenos)],by=Phenos[c("CC_Strain", "Experimental_Diet")],
     FUN = mean, na.rm = T)
melted_avgCxD <- reshape2::melt(avg_CxD, id=c("CC_Strain", "Experimental_Diet"))
  colnames(melted_avgCxD)[3] <- "Phenotype"
  colnames(melted_avgCxD)[4] <- "Mean"
  
  med1_CxD <- aggregate(Phenos[paste0(PostPhenos)],by=Phenos[c("CC_Strain", "Experimental_Diet")],
     FUN = median, na.rm = T)
  melted_med1CxD <- reshape2::melt(med1_CxD, id=c("CC_Strain", "Experimental_Diet"))
  colnames(melted_med1CxD)[3] <- "Phenotype"
  colnames(melted_med1CxD)[4] <- "Median"
  
  StdDev_CxD <- aggregate(Phenos[paste0(PostPhenos)],by=Phenos[c("CC_Strain", "Experimental_Diet")],
     FUN = sd, na.rm = T)
  melted_StdDevCxD <- reshape2::melt(StdDev_CxD, id=c("CC_Strain", "Experimental_Diet"))
  colnames(melted_StdDevCxD)[3] <- "Phenotype"
  colnames(melted_StdDevCxD)[4] <- "SD"
  
  se = function(x){sd(x, na.rm = TRUE)/sqrt(length(x))}   #se is standard error; defines function
  
  StdError_CxD <- aggregate(Phenos[paste0(PostPhenos)],by=Phenos[c("CC_Strain", "Experimental_Diet")],
     FUN = se)
  melted_StdErrorCxD <- reshape2::melt(StdError_CxD, id=c("CC_Strain", "Experimental_Diet"))
  colnames(melted_StdErrorCxD)[3] <- "Phenotype"
  colnames(melted_StdErrorCxD)[4] <- "SE"
  
  min_CxD <- aggregate(Phenos[paste0(PostPhenos)],by=Phenos[c("CC_Strain", "Experimental_Diet")],
     FUN = min, na.rm=T)
  melted_minCxD <- reshape2::melt(min_CxD, id=c("CC_Strain", "Experimental_Diet"))
  colnames(melted_minCxD)[3] <- "Phenotype"
  colnames(melted_minCxD)[4] <- "Min"
  
  max_CxD <- aggregate(Phenos[paste0(PostPhenos)],by=Phenos[c("CC_Strain", "Experimental_Diet")],
     FUN = max, na.rm=T)
  melted_maxCxD <- reshape2::melt(max_CxD, id=c("CC_Strain", "Experimental_Diet"))
  colnames(melted_maxCxD)[3] <- "Phenotype"
  colnames(melted_maxCxD)[4] <- "Max"

#3) Put them all into one huge data frame
SumStatsCxD <- left_join(melted_avgCxD, melted_med1CxD)
SumStatsCxD1 <- left_join(melted_StdDevCxD, melted_StdErrorCxD)
SumStatsCxD2 <- left_join(melted_minCxD, melted_maxCxD)

SumStatsCxD3 <- left_join(SumStatsCxD, SumStatsCxD1)
AllStatsCxD <- left_join(SumStatsCxD3, SumStatsCxD2)

names(AllStatsCxD) # Check
head(AllStatsCxD[c(1:10),])

AllStatsCxD$Range <- AllStatsCxD$Max-AllStatsCxD$Min


# Export - this has been done for you already
#write.csv(AllStatsCxD, file = "./PostdietStrainDietStats1.csv", row.names = F)

```

## Generate the data to recalculate Hedges' g

Get only phenotypes that both baseline and postdiet measurements. This excludes the TSE phenotypes. Also exclude mass spec creatinine; use the Integra measurement instead.

The goal of the chunk below is to get two lists of data frames - one data frame for each phenotype, one list for each diet - where in each data frame the the baseline and phenotype data are combined in one column and the diets are "baseline" and either HP or HS. The steps involved are as follows:
1) Get a vector of only the column names of columns we want to work with i.e. relevant metadata, only phenotypes that have both baseline and postdiet measurements.
2) Subset the main phenotype df using this vector, change any formatting as necessary.
3) Get a list of all the phenotype dfs for reshaping.
4) Subset the dfs by diet and reshape each df so that the first 7 columns are metadata and the 8th column contains both baseline and experimental diet measurements for one phenotype, each measurement properly labeled as corresponding to baseline or experimental diet.


```{r Generate the data to recalculate Hedges' g}
#######################################################
# 1) Get a vector of only relevant the column names 
#######################################################
# Get a vector of all columns with "Baseline" in it
BaseNames <- names(Phenos[, grep("Baseline", names(Phenos))])
BaseNames

# Keep only relevant entries
BaseNames1 <- BaseNames[c(3:6, 9:26, 29, 33:35)]
BaseNames1

# Get the phenotype names without "Baseline"
PhenoNames <- gsub("Baseline_", "", BaseNames1)

# Get all column names that have the "suffix"
GoodCols <- unique(grep(paste(PhenoNames,collapse="|"), names(Phenos), value=TRUE))
GoodCols1 <- GoodCols[c(1:46, 48, 49, 51:54)]

Metadata_vec <- c("Cage", "CC_Strain", "DOB", "Week", "Randomization_Cage", "Experimental_Diet", "MouseSac_ID")

GoodCols2 <- c(Metadata_vec, GoodCols1) # Use this vector to get a subset of the phenotype data

names(Phenos)
##########################################################
# 2) Subset the main phenotype df using the vector above
##########################################################
# Subset the data
Delta_df1 <- Phenos[names(Phenos) %in% GoodCols2]
head(Delta_df1)
names(Delta_df1) # Check that the first 7 columns are metadata

# Change some of the headings
colnames(Delta_df1) <- gsub("W9", "", names(Delta_df1))
colnames(Delta_df1) <- gsub("InsulinMeanFixed", "InsulinMean", names(Delta_df1))
names(Delta_df1)

# Set metadata as factors
Delta_df1$Cage <- as.factor(Delta_df1$Cage)
Delta_df1$Week <- as.factor(Delta_df1$Week)
Delta_df1$Randomization_Cage <- as.factor(Delta_df1$Randomization_Cage)
Delta_df1$MouseSac_ID <- as.factor(Delta_df1$MouseSac_ID)

levels(factor(Delta_df1$Experimental_Diet)) # Check that both HP and HS diets are present


##########################################################
# 3) Get a list of all the phenotype dfs for reshaping
##########################################################
# Get delta dfs 
AllDelta_dfs <- list()
for(i in PhenoNames){
  # Get a df with all the metadata, and baseline & postdiet data for individual phenotype
  metadata <- names(Delta_df1[c(1:7)]) # Get vector of metadata (names of columns)
  BasePhenoName <- paste0("Baseline_", i) # Get baseline column name
  PostPhenoName <- paste0("Postdiet_", i) # Get postdiet column name
  GoodData <- Delta_df1[c(metadata, BasePhenoName, PostPhenoName)] # Subset by the above columns
  #print(GoodData) # Check
  
  # Subtract baseline from postdiet to get the change (delta)
  GoodData$Delta <- GoodData[,9] - GoodData[,8] # Postdiet data is in the 9th column and baseline data is in the 8th column
  #GoodData1 <- GoodData[complete.cases(GoodData$Delta),] # Remove rows with NA; this number varies by phenotype
  colnames(GoodData)[10] <- paste0("Delta_", i)
  #print(GoodData1) # Check
  
  AllDelta_dfs[[i]] <- GoodData # Get dfs for all phenotypes
}

# There are 26 dfs. Extract one from the list and check that the format is correct.
names(AllDelta_dfs)
BFdelta <- AllDelta_dfs[[21]]
View(BFdelta) # First 7 columns should be metadata, followed by baseline, postdiet, delta data for one trait

##########################################################
# 4) Subset the dfs by diet and reshape each df
##########################################################
#### Get all dfs for HP
# Write the function
proTEEN <- function(df){
  ### FIRST SUBSET BY DIET!!!
trait_HP <- df[which(df$Experimental_Diet == "H-Protein"),]

# Get only metadata + baseline column
BaseTrait_HP <- trait_HP[c(1:8)]
colnames(BaseTrait_HP) <- gsub("Baseline_", "", names(BaseTrait_HP)) # Remove label
BaseTrait_HP[,7] <- "Baseline"

# Get only metadata + postdiet column
PostTrait_HP <- trait_HP[c(1:7, 9)]
colnames(PostTrait_HP) <- gsub("Postdiet_", "", names(PostTrait_HP))
colnames(PostTrait_HP) <- gsub("PostdietW9_", "", names(PostTrait_HP))

# Combine
AllTrait_HP <- rbind(BaseTrait_HP, PostTrait_HP)
  
return(AllTrait_HP)
}

# Get the data, check that everything is correct
AllHP <- lapply(AllDelta_dfs, proTEEN)
names(AllHP)
HP_bf <- AllHP[[21]] # Check that the data looks right, i.e. phenotype data for both baseline and postdiet have been combined into one column with proper diet designations under the "Experimental_Diet" column (it may be necessary to scroll down)


#### Get all dfs for HS
# Write the function
SugarSugar <- function(df){
  ### FIRST SUBSET BY DIET!!!
trait_HS <- df[which(df$Experimental_Diet == "H-Sucrose"),]

# Get only metadata + baseline column
BaseTrait_HS <- trait_HS[c(1:8)]
colnames(BaseTrait_HS) <- gsub("Baseline_", "", names(BaseTrait_HS)) # Remove label
BaseTrait_HS[,7] <- "Baseline"

# Get only metadata + postdiet column
PostTrait_HS <- trait_HS[c(1:7, 9)]
colnames(PostTrait_HS) <- gsub("Postdiet_", "", names(PostTrait_HS))
colnames(PostTrait_HS) <- gsub("PostdietW9_", "", names(PostTrait_HS))

# Combine
AllTrait_HS <- rbind(BaseTrait_HS, PostTrait_HS)
  
return(AllTrait_HS)
}

# Get the data
AllHS <- lapply(AllDelta_dfs, SugarSugar)
names(AllHS)
metaHealth_HS <- AllHS[[26]] # Check that the data looks right (same format as the HP diet only data above)
View(metaHealth_HS)

```

## Let's calculate Hedges' g to measure effect size - HP

Because our experimental groups are small when separated by strain and diet, and CC024 only has 4 mice total (n for each strain x diet group = 4 or 5), Hedges' g is a more appropriate measure of effect size. The pooled SD is weighted by n for each group.

Some info regarding the function the Hedges' g calculation from the help page:
The function computes the value of Cohen's d statistics (Cohen 1988). If required (hedges.correction==TRUE) the Hedges g statistics is computed instead (Hedges and Holkin, 1985). When paired is set, the effect size is computed using the approach suggested in (Gibbons et al. 1993).

The computation of the CI requires the use of non-central Student-t distributions that are used when noncentral==TRUE; otherwise a central distribution is used.

Also a quantification of the effect size magnitude is performed using the thresholds define in Cohen (1992). The magnitude is assessed using the thresholds provided in (Cohen 1992), i.e. |d|<0.2 "negligible", |d|<0.5 "small", |d|<0.8 "medium", otherwise "large"

The variance of the d is computed using the conversion formula reported at page 238 of Cooper et al. (2009):
((n1+n2)/(n1*n2) + 0.5*d^2/df) * ((n1+n2)/df)


About Hedges' g in general (from https://www.statisticshowto.datasciencecentral.com/hedges-g/):
Hedges’ g is a measure of effect size. Effect size tells you how much one group differs from another — usually a difference between an experimental group and control group. Hedges’ g and Cohen’s d are extremely similar. Both have an upwards bias (an inflation) in results of up to about 4%. The two statistics are very similar except when sample sizes are below 20, when Hedges’ g outperforms Cohen’s d. Hedges’ g is therefore sometimes called the corrected effect size.

    For very small sample sizes (<20) choose Hedges’ g over Cohen’s d.
    For sample sizes >20, the results for both statistics are roughly equivalent.
    If standard deviations are significantly different between groups, choose Glass’s delta instead. Glass’s delta uses only the control group’s standard deviation (SDC).


The Hedge’s g formula is: g = (M1-M2)/SD*pooled

Where:

    M1 – M2 = difference in means.
    SD*pooled = pooled and weighted standard deviation.

The main difference between Hedge’s g and Cohen’s D is that Hedge’s g uses pooled weighted standard deviations (instead of pooled standard deviations).

A g of 1 indicates the two groups differ by 1 standard deviation, a g of 2 indicates they differ by 2 standard deviations, and so on. Standard deviations are equivalent to z-scores (1 standard deviation = 1 z-score). Cohen’s d and Hedges’ g are interpreted in a similar way. Cohen suggested using the following rule of thumb for interpreting results:

    Small effect (cannot be discerned by the naked eye) = 0.2
    Medium Effect = 0.5
    Large Effect (can be seen by the naked eye) = 0.8

Cohen did suggest caution when using this rule of thumb. The terms “small” and “large” effects can mean different things in different areas.


First calculate Hedges' g for the HP diet.

```{r Calculate Hedges' g - HP}
#1) Write a function with the appropriate function and calls to do the calculation
library(effsize)

HedgesG_unit <- function(df){
  # Copy the input df
  df1 <- df
  
  #Calculte Hedges' g
  GsDeez <- cohen.d(as.numeric(df1[,8]), df1[,"Experimental_Diet"], 
                   pooled=T, paired=FALSE, 
                   na.rm=T, hedges.correction=T, 
                   conf.level=0.95, noncentral=FALSE)
  #print(GsDeez)
  
  # Extract the data from the output (it's a list)
  # and rearrange it into a data frame
  DeezOnly <- data.frame(GsDeez[c(4,5,7,9)], t(GsDeez[6][[1]]), GsDeez[1]) # [4] gets the eff size value, [4][[1]] gets only the row of conf. int.
  rownames(DeezOnly) <- paste0(names(df1[8])) # Add the phenotype to the row name
  DeezOnly$Phenotype <- row.names(DeezOnly)
  
  # [4] = the effect size estimate, [5] = standard dev, 
  # [6] = upper and lower confidence interval values, [7] = variance
  # [9] = magnitude of effect
  
  # Export the data frame
  return(DeezOnly)
}

# Test the function on one df
Hfunc_test <- HedgesG_unit(HP_bf)
View(Hfunc_test)


#2) Run the function to calculate Hedges' g for all appropriate phenotypes and combine results into one DF
Hedges_HP <- lapply(AllHP, HedgesG_unit)
Hedges_HP1 <- do.call("rbind", Hedges_HP)

#3) Rename/reorder some columns, export
names(Hedges_HP1)

colnames(Hedges_HP1)[1] <- "HedgesG"
colnames(Hedges_HP1)[5] <- "lowerCI"
colnames(Hedges_HP1)[6] <- "upperCI"

colnames(Hedges_HP1)[c(1:6)] <- paste0("HP_", colnames(Hedges_HP1)[c(1:6)])

Hedges_HP2 <- Hedges_HP1[c(8, 1:3, 5, 6, 4, 7)]

head(Hedges_HP2) # Check

```

## Let's calculate Hedges' g to measure effect size - HS


```{r Calculate Hedges' g - HS}
#1) Run the function and combine into one DF
Hedges_HS <- lapply(AllHS, HedgesG_unit)
Hedges_HS1 <- do.call("rbind", Hedges_HS)

#2) Rename/reorder some columns
names(Hedges_HS1)

colnames(Hedges_HS1)[1] <- "HedgesG"
colnames(Hedges_HS1)[5] <- "lowerCI"
colnames(Hedges_HS1)[6] <- "upperCI"

colnames(Hedges_HS1)[c(1:6)] <- paste0("HS_", colnames(Hedges_HS1)[c(1:6)])

Hedges_HS2 <- Hedges_HS1[c(8, 1:3, 5, 6, 4, 7)]

head(Hedges_HS2) # Check

#5) Combine with HP Hedges' g and export it
HedgesG_All <- left_join(Hedges_HP2, Hedges_HS2)
names(HedgesG_All)
head(HedgesG_All)

# Export then make cosmetic labeling changes in Excel, e.g. classify the phenotypes into "groups"
# Note: this has been done for you as well
#write.csv(HedgesG_All, file = "./HedgesG_newLabs1.csv", row.names = F)

```

## Perform the Wilcoxon Signed Rank test the TSE phenotypes to see if there's a significant difference between night and day for our indirect calorimetry traits

```{r}
# Look at the shape of the data for TSE phenos
hist(Phenos$Day2_XYZ_PerHr)

# Most are not normal, so we should perform a Wilcoxon Signed Rank test to compare paired samples for day vs night
wilcox.test(Phenos$Day2_H_1, Phenos$Night2_H_1, paired=TRUE, conf.int = TRUE)
wilcox.test(Phenos$Day2_H_2, Phenos$Night2_H_2, paired=TRUE, conf.int = TRUE)
wilcox.test(Phenos$Day2_RER, Phenos$Night2_RER, paired=TRUE, conf.int = TRUE)
wilcox.test(Phenos$Day2_EnergyInt_PerHr, Phenos$Night2_EnergyInt_PerHr, paired=TRUE, conf.int = TRUE)
XYZwilcox <- wilcox.test(Phenos$Day2_XYZ_PerHr, Phenos$Night2_XYZ_PerHr, paired=TRUE, conf.int = TRUE)

# Calculate the Wilcoxon W statistic - this only works if one vector of numbers is the input
#sum(sign(Phenos$Day2_XYZ_PerHr, Phenos$Night2_XYZ_PerHr) * rank(abs(Phenos$Day2_XYZ_PerHr, Phenos$Night2_XYZ_PerHr)))

```
