# Supplementary material for: Genetic Background Shapes Phenotypic Response to Diet for Adiposity in the Collaborative Cross
Source: Front Genet. 2021 Feb 11;11:615012. doi: 10.3389/fgene.2020.615012 (PMC7905354; doi:10.3389/fgene.2020.615012)
Supplement: Supplementary File 4 — R code, data required for generating post-diet figures and calculating post-diet H2 estimates, and a README file with brief descriptions of all contents within Supplementary File 4. [file Data_Sheet_4.zip › FileS4.1/FileS4_README.txt]

Welcome to FileS4!

FileS4 contains R markdown and the data required to recreate the post-diet figures of this manuscript, specifically Figures 4-9 and Supplementary Figures 4-8. We also provide code to calculate post-diet broad sense heritability (H2) estimates. The user will need to install the latest versions of R and R Studio to use the markdown and data as intended. We recommend keeping all the contents in FileS4 exactly where they are to reduce potential hiccups when running the code.

The user will also require the master phenotype file in FileS3 (CCDiet_MasterPhenotypeFile_genetics.csv). After downloading FileS3, the user should copy or move the master phenotype file to the FileS4 directory.

Here is a brief description of the data and markdown files contained in FileS4:
- FrontiersPostdietFigs.Rmd: R markdown file used to generate post-diet figures
- PostdietStats.Rmd: R markdown file used to calculate summary statistics for post-diet phenotypes by strain and diet, calculate Hedges' g, and perform the Wilcoxon Rank Sum test on indirect calorimetry phenotype data

- PostdietStrainDietStats.csv: summary statistics calculated for post-diet phenotypes by strain and diet generated by the code in PostdietStats.Rmd; used directly for making figures
- HedgesG_newlabs.csv: Hedges' g values used for generating Hedges' g figure, output of PostdietStats.Rmd; cosmetic text formatting done in Excel, including manual addition of data in "Groups" column

- PostdietH2calc: contains input data and R markdown files to perform calculations for post-diet H2 estimates
	- CCDiet_PostdietAll_H2.Rmd: R markdown file used to calculate H2 using data from all mice post-diet
	- CCDietPostdietAllFull_H2_2020.csv: post-diet H2 estimates using the "full" linear model
	- CCDietPostdietAllPartial_H2_2020.csv: post-diet H2 estimates using the "partial" linear model
	- FullMod: contains input data, results, and R markdown file to fit linear models for "full" post-diet H2 estimates
	- HP_Mod: contains input data, results, and R markdown file to fit linear models for HP-specific H2 estimates; also contains contains input data, results, and R markdown file to calculate HP-specific H2 estimates
	- HS_Mod: contains input data, results, and R markdown file to fit linear models for HS-specific H2 estimates; also contains contains input data, results, and R markdown file to calculate HS-specific H2 estimates
	- PartialMod: contains input data, results, and R markdown file to fit linear models for "partial" post-diet H2 estimates
