# Supplementary material for: Genetic Background Shapes Phenotypic Response to Diet for Adiposity in the Collaborative Cross
Source: Front Genet. 2021 Feb 11;11:615012. doi: 10.3389/fgene.2020.615012 (PMC7905354; doi:10.3389/fgene.2020.615012)
Supplement: Supplementary File 4 — R code, data required for generating post-diet figures and calculating post-diet H2 estimates, and a README file with brief descriptions of all contents within Supplementary File 4. [file Data_Sheet_4.zip › FileS4.1/HedgesG_newLabs.csv]

Phenotype	Group	HP_HedgesG	HP_sd	HP_var	HP_lowerCI	HP_upperCI	HP_magnitude	method	HS_HedgesG	HS_sd	HS_var	HS_lowerCI	HS_upperCI	HS_magnitude
Fat mass	Body composition	-0.662494074	1.993575389	0.02083464	-0.947130411	-0.377857738	medium	Hedges's g	-0.939690999	2.660383311	0.022047358	-1.232503113	-0.646878885	large
Lean mass	Body composition	-0.713675367	2.253748838	0.021008529	-0.999497047	-0.427853687	medium	Hedges's g	-0.968674297	2.4014263	0.022184588	-1.262396275	-0.674952318	large
Free water	Body composition	-0.123949898	0.066956542	0.019789007	-0.401351742	0.153451947	negligible	Hedges's g	-0.169428871	0.312930361	0.019927746	-0.447810034	0.108952292	negligible
Total water	Body composition	-0.668153899	1.967209123	0.020853233	-0.952917215	-0.383390583	medium	Hedges's g	-0.959980717	2.08331168	0.022142988	-1.253427177	-0.666534257	large
Total weight	Body composition	-0.834003584	3.785558957	0.021468297	-1.122935913	-0.545071254	large	Hedges's g	-1.135918698	4.593840115	0.02305788	-1.435366027	-0.83647137	large
Albumin	Plasma chemistries	0.711625476	4.495673011	0.021001316	0.425852868	0.997398084	medium	Hedges's g	0.619427026	4.286904636	0.020908794	0.334266893	0.90458716	medium
ALTPL	Plasma chemistries	0.267598895	61.97519531	0.019927868	-0.010774519	0.54597231	small	Hedges's g	0.336863812	72.70258793	0.020235034	0.056335766	0.617391858	small
ASTPL	Plasma chemistries	0.21041028	156.9007324	0.019860378	-0.067491353	0.488311912	small	Hedges's g	0.326087329	207.4924548	0.02021722	0.045682791	0.606491867	small
Cholesterol	Plasma chemistries	0.798422745	30.4931929	0.0213249	0.51045699	1.086388499	medium	Hedges's g	0.124306624	33.465503	0.019990614	-0.154522018	0.403135266	negligible
Creatinine	Plasma chemistries	0.496739901	9.049373046	0.020360261	0.215362632	0.778117169	small	Hedges's g	0.363834935	9.908079488	0.020282157	0.082980437	0.644689433	small
Glucose	Plasma chemistries	-0.318420725	49.95136458	0.020001396	-0.597307224	-0.039534226	small	Hedges's g	-0.426186054	53.45050985	0.020404981	-0.707889662	-0.144482446	small
NE fatty acids	Plasma chemistries	0.793811925	0.333698119	0.021306775	0.505968574	1.081655277	medium	Hedges's g	0.96746881	0.316975888	0.022285938	0.673067473	1.261870146	large
TG	Plasma chemistries	0.617642824	42.08133004	0.020692891	0.333976408	0.901309241	medium	Hedges's g	0.422885756	49.3280211	0.020397994	0.141230383	0.704541129	small
Bun/UREA	Plasma chemistries	-0.54606123	2.029513722	0.020487238	-0.828314544	-0.263807917	medium	Hedges's g	0.800070613	1.642553698	0.021548171	0.510583309	1.089557916	large
Insulin	Plasma chemistries	0.438677832	0.871954771	0.020328019	0.157514752	0.719840912	small	Hedges's g	0.39338839	0.778991561	0.020337957	0.112147817	0.674628962	small
TMAO	1-carbon metabolism	0.674362891	4.027745357	0.020873813	0.389459098	0.959266684	medium	Hedges's g	0.622352129	3.995253284	0.020917851	0.337130242	0.907574017	medium
Choline	1-carbon metabolism	0.781327915	5.540615778	0.021258228	0.493812673	1.068843157	medium	Hedges's g	0.841109095	5.09900808	0.021716108	0.550495911	1.131722279	large
Betaine	1-carbon metabolism	0.331483186	16.23439109	0.020022354	0.052450608	0.610515765	small	Hedges's g	-0.473148945	17.93360602	0.020510292	-0.755578563	-0.190719327	small
Phosphocholine	1-carbon metabolism	0.416821194	1.509584366	0.021815637	0.125415555	0.708226832	small	Hedges's g	0.2580091	1.367575005	0.022262057	-0.036428697	0.552446897	small
Carnitine	1-carbon metabolism	0.03522339	5.898285074	0.01975414	-0.241933965	0.312380745	negligible	Hedges's g	-0.262899098	5.282656834	0.020124422	-0.542659357	0.016861161	small
Body fat %	Body composition	-0.509583853	7.159894658	0.020392171	-0.791181532	-0.227986174	medium	Hedges's g	-0.753640641	8.187604382	0.021265709	-1.041215352	-0.46606593	medium
Lean %	Body composition	0.556807659	6.702620941	0.020516498	0.274352857	0.83926246	medium	Hedges's g	0.810070903	7.710475586	0.02148464	0.521019685	1.099122121	large
Glucose/Insulin ratio	Plasma chemistries	-0.640100453	89.41679613	0.020867132	-0.924967455	-0.35523345	medium	Hedges's g	-0.687500569	114.8488594	0.021130629	-0.974169434	-0.400831704	medium
HOMA-IR	Plasma chemistries	0.29697851	10.31154372	0.020069387	0.017609765	0.576347255	small	Hedges's g	0.143644463	11.96696916	0.020003534	-0.135274269	0.422563194	negligible
HOMA-B	Plasma chemistries	0.467805106	151.4503916	0.020393528	0.186189355	0.749420857	small	Hedges's g	0.184045782	189.3279738	0.020036545	-0.095102999	0.463194562	negligible
Health score	Other	0.040850229	2.593806068	0.019952215	-0.237710491	0.319410949	negligible	Hedges's g	-0.026497623	2.524721715	0.020057457	-0.305800843	0.252805596	negligible
