# Supplementary material for: Genetic Background Shapes Phenotypic Response to Diet for Adiposity in the Collaborative Cross
Source: Front Genet. 2021 Feb 11;11:615012. doi: 10.3389/fgene.2020.615012 (PMC7905354; doi:10.3389/fgene.2020.615012)
Supplement: Supplementary File 4 — R code, data required for generating post-diet figures and calculating post-diet H2 estimates, and a README file with brief descriptions of all contents within Supplementary File 4. [file Data_Sheet_4.zip › FileS4.1/PostdietH2calc/CCDietPostdietAllFull_H2_2020.csv]

Phenotype	Effect	Sum.Sq	Mean.Sq	Df	F.value	Satterth.pval	DataType	Diet	Res_Sum.Sq	Res_Mean.Sq	Res_Df	MSB	MSW	a	BigN	Sig.ni.sq	n	rI_postdiet	g2_postdiet	Sum.Sq_diet	Mean.Sq_diet	Df_diet	F.value_diet	Satterth.pval_diet	MSB_diet	MSW_diet	a_diet	BigN_diet	Sig.ni.sq_diet	n_diet	dietICC	dietEff_g2
Postdiet_ALB2	CC_Strain	1497.517445	71.31035451	21	6.07620824	2.90E-12	Raw	HPHS	1971.647298	11.73599582	168	71.31035451	11.73599582	22	198	1834	8.987493987	0.36094395	0.220214526	9.397144782	9.397144782	1	0.800711327	0.372160998	9.397144782	11.73599582	2	198	19604	98.98989899	-0.002017284	-0.001007625
Postdiet_ALTPL	CC_Strain	16.22462863	0.772601363	21	3.564659271	1.98E-06	Scaled_Jan	HPHS	36.41218393	0.21673919	168	0.772601363	0.21673919	22	198	1834	8.987493987	0.222007033	0.124863842	0.108146087	0.108146087	1	0.498968769	0.480932074	0.108146087	0.21673919	2	198	19604	98.98989899	-0.005087186	-0.00253714
Postdiet_ASTPL	CC_Strain	15.62416787	0.744007994	21	3.518509641	2.55E-06	Scaled_Jan	HPHS	35.52451342	0.211455437	168	0.744007994	0.211455437	22	198	1834	8.987493987	0.218886568	0.122893109	0.595814844	0.595814844	1	2.817685148	0.095089861	0.595814844	0.211455437	2	198	19604	98.98989899	0.018031234	0.009097638
Postdiet_Betaine	CC_Strain	27509.73269	1309.987271	21	8.972437226	2.82E-18	Raw	HPHS	24528.21413	146.0012746	168	1309.987271	146.0012746	22	198	1834	8.987493987	0.470074856	0.307253501	8485.666583	8485.666583	1	58.12049661	1.73E-12	8485.666583	146.0012746	2	198	19604	98.98989899	0.365898097	0.223913879
Postdiet_Carnitine	CC_Strain	2779.292157	132.3472456	21	7.618615797	1.44E-15	Raw	HPHS	2918.422171	17.37156054	168	132.3472456	17.37156054	22	198	1834	8.987493987	0.424104142	0.269119396	168.9371476	168.9371476	1	9.724926396	0.002139415	168.9371476	17.37156054	2	198	19604	98.98989899	0.081000237	0.042209613
Postdiet_CHOL2	CC_Strain	7.343103881	0.349671613	21	13.79161707	1.15E-26	Scaled_Jan	HPHS	4.259459262	0.025353924	168	0.349671613	0.025353924	22	198	1834	8.987493987	0.587334214	0.415763034	1.812389095	1.812389095	1	71.4835732	1.29E-14	1.812389095	0.025353924	2	198	19604	98.98989899	0.415897381	0.262544469
Postdiet_Choline	CC_Strain	3.915804515	0.186466882	21	4.120771846	9.31E-08	Scaled_Jan	HPHS	7.60207973	0.045250475	168	0.186466882	0.045250475	22	198	1834	8.987493987	0.25773896	0.147933607	0.120231794	0.120231794	1	2.657028361	0.104966648	0.120231794	0.045250475	2	198	19604	98.98989899	0.016463775	0.008300214
Postdiet_CRE2	CC_Strain	5.280829413	0.251468067	21	2.911879808	7.09E-05	Scaled_Jan	HPHS	14.50837194	0.086359357	168	0.251468067	0.086359357	22	198	1834	8.987493987	0.175411895	0.096137805	0.302205124	0.302205124	1	3.499390627	0.063130638	0.302205124	0.086359357	2	198	19604	98.98989899	0.024627137	0.012467083
Postdiet_GLUC3	CC_Strain	4.291907379	0.204376542	21	3.896849365	3.18E-07	Scaled_Jan	HPHS	8.811030608	0.052446611	168	0.204376542	0.052446611	22	198	1834	8.987493987	0.243753422	0.138792255	0.231582606	0.231582606	1	4.415587635	0.037103988	0.231582606	0.052446611	2	198	19604	98.98989899	0.033353561	0.016959612
Postdiet_GlucInsRatio	CC_Strain	19.36841653	0.922305549	21	4.878782931	1.58E-09	Scaled_Jan	HPHS	31.5703791	0.189044186	167	0.922305549	0.189044186	22	197	1815	8.942228668	0.302533299	0.178226352	0.012285823	0.012285823	1	0.064989161	0.799091054	0.012285823	0.189044186	2	197	19405	98.49746193	-0.009583716	-0.004769006
Postdiet_HOMA.B_Conv	CC_Strain	25.35323928	1.207297108	21	4.80273643	2.37E-09	Scaled_Jan	HPHS	41.97994623	0.251376924	167	1.207297108	0.251376924	22	197	1815	8.942228668	0.298371663	0.17534479	0.071450677	0.071450677	1	0.284237215	0.594646129	0.071450677	0.251376924	2	197	19405	98.49746193	-0.007320008	-0.003646657
Postdiet_HOMA.IR_Conv	CC_Strain	21.83281512	1.039657863	21	3.837800645	4.48E-07	Scaled_Jan	HPHS	45.24019853	0.270899392	167	1.039657863	0.270899392	22	197	1815	8.942228668	0.240899286	0.136944567	0.965879412	0.965879412	1	3.565454332	0.060727714	0.965879412	0.270899392	2	197	19405	98.49746193	0.025384725	0.01285553
Postdiet_InsulinMeanFixed	CC_Strain	16.73070384	0.796700183	21	4.662455679	5.04E-09	Scaled_Jan	HPHS	28.53623491	0.170875658	167	0.796700183	0.170875658	22	197	1815	8.942228668	0.290563062	0.169975888	0.264403952	0.264403952	1	1.547347087	0.215270704	0.264403952	0.170875658	2	197	19405	98.49746193	0.005526257	0.002770785
Postdiet_MetaHealthScore1	CC_Strain	76.51776751	3.643703215	21	5.334591871	1.46E-10	RN	HPHS	113.3835068	0.683033173	166	3.643703215	0.683033173	22	196	1796	8.896987366	0.327594446	0.19588218	0.013412387	0.013412387	1	0.019636509	0.888726901	0.013412387	0.683033173	2	196	19210	97.98979592	-0.010105857	-0.005027525
Postdiet_NEFAS	CC_Strain	3.354014414	0.159714972	21	2.425201273	0.000963691	Raw	HPHS	11.06387153	0.065856378	168	0.159714972	0.065856378	22	198	1834	8.987493987	0.136871505	0.073463266	0.174438751	0.174438751	1	2.648775342	0.105503735	0.174438751	0.065856378	2	198	19604	98.98989899	0.016383119	0.008259215
Postdiet_Phosphocholine	CC_Strain	3.836754583	0.182702599	21	4.193853387	7.53E-08	Scaled_Jan	HPHS	6.970299907	0.043564374	160	0.182702599	0.043564374	22	190	1692	8.623558897	0.270266731	0.156247634	0.237676801	0.237676801	1	5.455760673	0.020744698	0.237676801	0.043564374	2	190	18052	94.98947368	0.044806176	0.022916488
Postdiet_TMAO	CC_Strain	35.22180681	1.677228896	21	6.114191968	2.39E-12	Scaled_Jan	HPHS	46.08531364	0.274317343	168	1.677228896	0.274317343	22	198	1834	8.987493987	0.362665286	0.221497341	3.543932578	3.543932578	1	12.91909778	0.000427113	3.543932578	0.274317343	2	198	19604	98.98989899	0.107467366	0.056784948
Postdiet_TRIGL	CC_Strain	14.28932312	0.680443958	21	11.86154751	1.61E-23	Scaled_Jan	HPHS	9.637409014	0.05736553	168	0.680443958	0.05736553	22	198	1834	8.987493987	0.547207658	0.376659239	0.215071271	0.215071271	1	3.749137702	0.054513083	0.215071271	0.05736553	2	198	19604	98.98989899	0.027021464	0.013695772
Postdiet_UREL	CC_Strain	7.437295866	0.354156946	21	11.35929306	1.18E-22	Scaled_Jan	HPHS	5.237858257	0.031177728	168	0.354156946	0.031177728	22	198	1834	8.987493987	0.535452891	0.365609879	4.858966563	4.858966563	1	155.8473602	1.00E-25	4.858966563	0.031177728	2	198	19604	98.98989899	0.610026127	0.438875967
PostdietW9_Fat	CC_Strain	66.3477882	3.159418486	21	19.82952421	4.14E-35	Scaled_Jan	HPHS	26.76727389	0.159329011	168	3.159418486	0.159329011	22	198	1832	8.987974988	0.676894931	0.511595751	2.328852175	2.328852175	1	14.61662353	0.000185352	2.328852175	0.159329011	2	198	19604	98.98989899	0.120922156	0.064351861
PostdietW9_FreeWater	CC_Strain	59.85064054	2.850030502	21	3.872702422	3.63E-07	RN	HPHS	123.6359194	0.735928091	168	2.850030502	0.735928091	22	198	1832	8.987974988	0.242203908	0.137788398	5.371827557	5.371827557	1	7.29939191	0.007605428	5.371827557	0.735928091	2	198	19604	98.98989899	0.05982937	0.030837169
PostdietW9_Lean	CC_Strain	888.6291815	42.31567531	21	25.16056498	3.01E-41	Raw	HPHS	282.5466542	1.681825323	168	42.31567531	1.681825323	22	198	1832	8.987974988	0.728857591	0.573387832	29.39142857	29.39142857	1	17.47591035	4.67E-05	29.39142857	1.681825323	2	198	19604	98.98989899	0.142690814	0.076826635
PostdietW9_MRIWeight	CC_Strain	3280.054268	156.1930604	21	19.21288468	2.50E-34	Raw	HPHS	1365.772739	8.129599638	168	156.1930604	8.129599638	22	198	1832	8.987974988	0.669570186	0.503273589	246.9781277	246.9781277	1	30.38010956	1.32E-07	246.9781277	8.129599638	2	198	19604	98.98989899	0.228870512	0.129222913
PostdietW9_PercentFat	CC_Strain	9994.319425	475.9199726	21	16.0747947	4.38E-30	Raw	HPHS	4973.908339	29.60659726	168	475.9199726	29.60659726	22	198	1832	8.987974988	0.626477953	0.456110591	303.2157652	303.2157652	1	10.24149323	0.00164199	303.2157652	29.60659726	2	198	19604	98.98989899	0.08538644	0.044597219
PostdietW9_PercentLean	CC_Strain	8549.645285	407.1259659	21	15.62217443	1.97E-29	Raw	HPHS	4378.210126	26.06077456	168	407.1259659	26.06077456	22	198	1832	8.987974988	0.619317319	0.448558765	420.6601805	420.6601805	1	16.14150721	8.85E-05	420.6601805	26.06077456	2	198	19604	98.98989899	0.132667315	0.071046427
PostdietW9_TotalWater	CC_Strain	3.158260943	0.150393378	21	20.37832209	8.64E-36	Scaled_Jan	HPHS	1.239851222	0.007380067	168	0.150393378	0.007380067	22	198	1832	8.987974988	0.68314599	0.518771241	0.139374222	0.139374222	1	18.88522502	2.40E-05	0.139374222	0.007380067	2	198	19604	98.98989899	0.153028501	0.082853742
