# Supplementary material for: Genetic Background Shapes Phenotypic Response to Diet for Adiposity in the Collaborative Cross
Source: Front Genet. 2021 Feb 11;11:615012. doi: 10.3389/fgene.2020.615012 (PMC7905354; doi:10.3389/fgene.2020.615012)
Supplement: Supplementary File 4 — R code, data required for generating post-diet figures and calculating post-diet H2 estimates, and a README file with brief descriptions of all contents within Supplementary File 4. [file Data_Sheet_4.zip › FileS4.1/PostdietH2calc/FullMod/CCDiet_All_LMfull_modelSummary.csv]

Model	REML	EffTested	Interaction	DFtype	REML_crit	Phenotype	EffectType	Effect	var1	var2	Estimate	Std.Dev.	Std.Error	df	t.value	pval	Singular	Warnings	shapiro_W	shapiro_p.value	method
Fixed	NA	Strain	None	Satterthwaite	NA	Postdiet_Lean	Fixed	(Intercept)	NA	NA	15.1380607520586	NA	0.476394832525579	NA	31.7762908380115	6.02130450546104e-73	NA	NA	0.987807094048006	0.0875873344561282	Shapiro-Wilk normality test
Fixed	NA	Strain	None	Satterthwaite	NA	Postdiet_Lean	Fixed	CC_StrainCC002/Unc	NA	NA	0.577912538766102	NA	0.599755435591083	NA	0.963580327032044	0.336641298260225	NA	NA	0.987807094048006	0.0875873344561282	Shapiro-Wilk normality test
Fixed	NA	Strain	None	Satterthwaite	NA	Postdiet_Lean	Fixed	CC_StrainCC004/TauUnc	NA	NA	3.51681065404634	NA	0.584612711090682	NA	6.01562468165499	1.08820537413714e-08	NA	NA	0.987807094048006	0.0875873344561282	Shapiro-Wilk normality test
Fixed	NA	Strain	None	Satterthwaite	NA	Postdiet_Lean	Fixed	CC_StrainCC006/TauUnc	NA	NA	-0.723725511741162	NA	0.629067544752085	NA	-1.15047345516193	0.251583855087191	NA	NA	0.987807094048006	0.0875873344561282	Shapiro-Wilk normality test
Fixed	NA	Strain	None	Satterthwaite	NA	Postdiet_Lean	Fixed	CC_StrainCC008/GeniUnc	NA	NA	4.55931275808068	NA	0.62551752479375	NA	7.28886494360652	1.16558194111857e-11	NA	NA	0.987807094048006	0.0875873344561282	Shapiro-Wilk normality test
Fixed	NA	Strain	None	Satterthwaite	NA	Postdiet_Lean	Fixed	CC_StrainCC011/Unc	NA	NA	3.99740107988538	NA	0.588454591598762	NA	6.79304934816621	1.81760401897545e-10	NA	NA	0.987807094048006	0.0875873344561282	Shapiro-Wilk normality test
Fixed	NA	Strain	None	Satterthwaite	NA	Postdiet_Lean	Fixed	CC_StrainCC012/GeniUnc	NA	NA	-1.91752313235528	NA	0.627367812891738	NA	-3.05645762015874	0.00260613413015228	NA	NA	0.987807094048006	0.0875873344561282	Shapiro-Wilk normality test
Fixed	NA	Strain	None	Satterthwaite	NA	Postdiet_Lean	Fixed	CC_StrainCC019/TauUnc	NA	NA	-2.29974056345812	NA	0.601588585605572	NA	-3.82277958472759	0.000185621586158912	NA	NA	0.987807094048006	0.0875873344561282	Shapiro-Wilk normality test
Fixed	NA	Strain	None	Satterthwaite	NA	Postdiet_Lean	Fixed	CC_StrainCC024/GeniUnc	NA	NA	1.20411515607385	NA	0.793070446924221	NA	1.51829533018635	0.130819557521147	NA	NA	0.987807094048006	0.0875873344561282	Shapiro-Wilk normality test
Fixed	NA	Strain	None	Satterthwaite	NA	Postdiet_Lean	Fixed	CC_StrainCC027/GeniUnc	NA	NA	1.87289149706956	NA	0.594509345106501	NA	3.15031464599442	0.00193112181232675	NA	NA	0.987807094048006	0.0875873344561282	Shapiro-Wilk normality test
Fixed	NA	Strain	None	Satterthwaite	NA	Postdiet_Lean	Fixed	CC_StrainCC028/GeniUnc	NA	NA	2.05201252055764	NA	0.637783071475273	NA	3.21741452906718	0.00155215487112332	NA	NA	0.987807094048006	0.0875873344561282	Shapiro-Wilk normality test
Fixed	NA	Strain	None	Satterthwaite	NA	Postdiet_Lean	Fixed	CC_StrainCC030/GeniUnc	NA	NA	-1.75167601100804	NA	0.615169547149041	NA	-2.84746866798926	0.00495700776366314	NA	NA	0.987807094048006	0.0875873344561282	Shapiro-Wilk normality test
Fixed	NA	Strain	None	Satterthwaite	NA	Postdiet_Lean	Fixed	CC_StrainCC032/GeniUnc	NA	NA	0.218199635215205	NA	0.599009214788675	NA	0.364267576905614	0.716116274391804	NA	NA	0.987807094048006	0.0875873344561282	Shapiro-Wilk normality test
Fixed	NA	Strain	None	Satterthwaite	NA	Postdiet_Lean	Fixed	CC_StrainCC035/Unc	NA	NA	-0.644342156919018	NA	0.60310311561148	NA	-1.06837809362952	0.286882732606476	NA	NA	0.987807094048006	0.0875873344561282	Shapiro-Wilk normality test
Fixed	NA	Strain	None	Satterthwaite	NA	Postdiet_Lean	Fixed	CC_StrainCC036/Unc	NA	NA	-1.23646300611498	NA	0.638616978304696	NA	-1.93615742788009	0.0545268550728306	NA	NA	0.987807094048006	0.0875873344561282	Shapiro-Wilk normality test
Fixed	NA	Strain	None	Satterthwaite	NA	Postdiet_Lean	Fixed	CC_StrainCC037/TauUnc	NA	NA	1.67581065404634	NA	0.584612711090682	NA	2.86653133305957	0.00468128144279454	NA	NA	0.987807094048006	0.0875873344561282	Shapiro-Wilk normality test
Fixed	NA	Strain	None	Satterthwaite	NA	Postdiet_Lean	Fixed	CC_StrainCC040/TauUnc	NA	NA	1.54602307028856	NA	0.623575693278196	NA	2.47928693654009	0.0141511041894684	NA	NA	0.987807094048006	0.0875873344561282	Shapiro-Wilk normality test
Fixed	NA	Strain	None	Satterthwaite	NA	Postdiet_Lean	Fixed	CC_StrainCC041/TauUnc	NA	NA	1.35265971914587	NA	0.616211052672349	NA	2.19512407847885	0.0295260752653559	NA	NA	0.987807094048006	0.0875873344561282	Shapiro-Wilk normality test
Fixed	NA	Strain	None	Satterthwaite	NA	Postdiet_Lean	Fixed	CC_StrainCC045/GeniUnc	NA	NA	-0.812688237143668	NA	0.629475025437115	NA	-1.29105715763596	0.198457561072748	NA	NA	0.987807094048006	0.0875873344561282	Shapiro-Wilk normality test
Fixed	NA	Strain	None	Satterthwaite	NA	Postdiet_Lean	Fixed	CC_StrainCC059/TauUnc	NA	NA	3.30182802340299	NA	0.601776850898064	NA	5.4867980024082	1.48349856568247e-07	NA	NA	0.987807094048006	0.0875873344561282	Shapiro-Wilk normality test
Fixed	NA	Strain	None	Satterthwaite	NA	Postdiet_Lean	Fixed	CC_StrainCC063/Unc	NA	NA	-3.25167598117536	NA	0.687942762987545	NA	-4.72666645558451	4.80373982950648e-06	NA	NA	0.987807094048006	0.0875873344561282	Shapiro-Wilk normality test
Fixed	NA	Strain	None	Satterthwaite	NA	Postdiet_Lean	Fixed	CC_StrainCC071/TauUnc	NA	NA	-3.03681479921133	NA	0.628859027989465	NA	-4.82908674925186	3.06873283241073e-06	NA	NA	0.987807094048006	0.0875873344561282	Shapiro-Wilk normality test
Fixed	NA	Strain	None	Satterthwaite	NA	Postdiet_Lean	Fixed	Experimental_DietH-Sucrose	NA	NA	0.786136936212354	NA	0.184668525896111	NA	4.2570163616003	3.43756069366474e-05	NA	NA	0.987807094048006	0.0875873344561282	Shapiro-Wilk normality test
Fixed	NA	Strain	None	Satterthwaite	NA	Postdiet_Lean	Fixed	Week2	NA	NA	0.61451124752282	NA	0.333166538446476	NA	1.84445668039842	0.0668775953069886	NA	NA	0.987807094048006	0.0875873344561282	Shapiro-Wilk normality test
Fixed	NA	Strain	None	Satterthwaite	NA	Postdiet_Lean	Fixed	Week3	NA	NA	0.513564517754512	NA	0.355340245593857	NA	1.4452754061005	0.150243272212909	NA	NA	0.987807094048006	0.0875873344561282	Shapiro-Wilk normality test
Fixed	NA	Strain	None	Satterthwaite	NA	Postdiet_Lean	Fixed	Week4	NA	NA	0.451112431833624	NA	0.313225255216756	NA	1.44021730151181	0.151666877829425	NA	NA	0.987807094048006	0.0875873344561282	Shapiro-Wilk normality test
Fixed	NA	Strain	None	Satterthwaite	NA	Postdiet_Lean	Fixed	Week5	NA	NA	0.328160302638418	NA	0.31357655361117	NA	1.04650777891172	0.296829982365069	NA	NA	0.987807094048006	0.0875873344561282	Shapiro-Wilk normality test
Fixed	NA	Strain	None	Satterthwaite	NA	Postdiet_Lean	Fixed	Week6	NA	NA	1.91855513743004	NA	0.44568449747681	NA	4.30473832563554	2.83340676974472e-05	NA	NA	0.987807094048006	0.0875873344561282	Shapiro-Wilk normality test
Fixed	NA	Strain	None	Satterthwaite	NA	Postdiet_Lean	Fixed	Week7	NA	NA	1.9955909815293	NA	0.674614097457079	NA	2.95812226434575	0.00354177433513647	NA	NA	0.987807094048006	0.0875873344561282	Shapiro-Wilk normality test
Fixed	NA	Strain	None	Satterthwaite	NA	Postdiet_Lean	Fixed	Week8	NA	NA	-0.415171384144341	NA	0.545265624346786	NA	-0.761411256471019	0.447478953558773	NA	NA	0.987807094048006	0.0875873344561282	Shapiro-Wilk normality test
Fixed	NA	Strain	None	Satterthwaite	NA	Postdiet_MRIWeight	Fixed	(Intercept)	NA	NA	23.1483938661799	NA	1.04739664279959	NA	22.1008860638569	1.35844776564782e-51	NA	NA	0.982205555478531	0.0130367204215365	Shapiro-Wilk normality test
Fixed	NA	Strain	None	Satterthwaite	NA	Postdiet_MRIWeight	Fixed	CC_StrainCC002/Unc	NA	NA	-2.59123936762226	NA	1.31861596064893	NA	-1.96512058472812	0.0510491543708436	NA	NA	0.982205555478531	0.0130367204215365	Shapiro-Wilk normality test
Fixed	NA	Strain	None	Satterthwaite	NA	Postdiet_MRIWeight	Fixed	CC_StrainCC004/TauUnc	NA	NA	5.73406983489556	NA	1.28532332663677	NA	4.46118864885115	1.48749061901475e-05	NA	NA	0.982205555478531	0.0130367204215365	Shapiro-Wilk normality test
Fixed	NA	Strain	None	Satterthwaite	NA	Postdiet_MRIWeight	Fixed	CC_StrainCC006/TauUnc	NA	NA	-1.55735330644568	NA	1.38306125399069	NA	-1.12601904069837	0.261763403895829	NA	NA	0.982205555478531	0.0130367204215365	Shapiro-Wilk normality test
Fixed	NA	Strain	None	Satterthwaite	NA	Postdiet_MRIWeight	Fixed	CC_StrainCC008/GeniUnc	NA	NA	5.23277016671078	NA	1.37525621763771	NA	3.80494201705856	0.000198370216969177	NA	NA	0.982205555478531	0.0130367204215365	Shapiro-Wilk normality test
Fixed	NA	Strain	None	Satterthwaite	NA	Postdiet_MRIWeight	Fixed	CC_StrainCC011/Unc	NA	NA	3.97840369588085	NA	1.29377004450914	NA	3.07504700140916	0.00245723194414056	NA	NA	0.982205555478531	0.0130367204215365	Shapiro-Wilk normality test
Fixed	NA	Strain	None	Satterthwaite	NA	Postdiet_MRIWeight	Fixed	CC_StrainCC012/GeniUnc	NA	NA	-4.89090463730618	NA	1.37932424149047	NA	-3.54587013711958	0.000507169277556856	NA	NA	0.982205555478531	0.0130367204215365	Shapiro-Wilk normality test
Fixed	NA	Strain	None	Satterthwaite	NA	Postdiet_MRIWeight	Fixed	CC_StrainCC019/TauUnc	NA	NA	-8.82086123954688	NA	1.32264630489248	NA	-6.66910058034295	3.55510227101272e-10	NA	NA	0.982205555478531	0.0130367204215365	Shapiro-Wilk normality test
Fixed	NA	Strain	None	Satterthwaite	NA	Postdiet_MRIWeight	Fixed	CC_StrainCC024/GeniUnc	NA	NA	-1.64050292115525	NA	1.74363630102431	NA	-0.940851552695663	0.348131798586533	NA	NA	0.982205555478531	0.0130367204215365	Shapiro-Wilk normality test
Fixed	NA	Strain	None	Satterthwaite	NA	Postdiet_MRIWeight	Fixed	CC_StrainCC027/GeniUnc	NA	NA	-2.43767200713275	NA	1.30708196156619	NA	-1.86497257158369	0.0639293298130901	NA	NA	0.982205555478531	0.0130367204215365	Shapiro-Wilk normality test
Fixed	NA	Strain	None	Satterthwaite	NA	Postdiet_MRIWeight	Fixed	CC_StrainCC028/GeniUnc	NA	NA	4.07306401978591	NA	1.40222311891207	NA	2.90471891730472	0.00417063074669512	NA	NA	0.982205555478531	0.0130367204215365	Shapiro-Wilk normality test
Fixed	NA	Strain	None	Satterthwaite	NA	Postdiet_MRIWeight	Fixed	CC_StrainCC030/GeniUnc	NA	NA	-7.18129199512417	NA	1.352505263377	NA	-5.30962221706525	3.44003130113556e-07	NA	NA	0.982205555478531	0.0130367204215365	Shapiro-Wilk normality test
Fixed	NA	Strain	None	Satterthwaite	NA	Postdiet_MRIWeight	Fixed	CC_StrainCC032/GeniUnc	NA	NA	-2.27268675800808	NA	1.31697532748109	NA	-1.72568666290425	0.0862424712248295	NA	NA	0.982205555478531	0.0130367204215365	Shapiro-Wilk normality test
Fixed	NA	Strain	None	Satterthwaite	NA	Postdiet_MRIWeight	Fixed	CC_StrainCC035/Unc	NA	NA	-3.49486536560321	NA	1.3259761345533	NA	-2.63569250948892	0.00918278586674317	NA	NA	0.982205555478531	0.0130367204215365	Shapiro-Wilk normality test
Fixed	NA	Strain	None	Satterthwaite	NA	Postdiet_MRIWeight	Fixed	CC_StrainCC036/Unc	NA	NA	-6.53122944277574	NA	1.40405653765197	NA	-4.65168550384591	6.64089018508308e-06	NA	NA	0.982205555478531	0.0130367204215365	Shapiro-Wilk normality test
Fixed	NA	Strain	None	Satterthwaite	NA	Postdiet_MRIWeight	Fixed	CC_StrainCC037/TauUnc	NA	NA	1.28406983489555	NA	1.28532332663677	NA	0.999024765430425	0.319219449092713	NA	NA	0.982205555478531	0.0130367204215365	Shapiro-Wilk normality test
Fixed	NA	Strain	None	Satterthwaite	NA	Postdiet_MRIWeight	Fixed	CC_StrainCC040/TauUnc	NA	NA	2.63245687686183	NA	1.37098692739481	NA	1.92011814573907	0.0565371015914129	NA	NA	0.982205555478531	0.0130367204215365	Shapiro-Wilk normality test
Fixed	NA	Strain	None	Satterthwaite	NA	Postdiet_MRIWeight	Fixed	CC_StrainCC041/TauUnc	NA	NA	-1.92058413211988	NA	1.35479510641074	NA	-1.41761962604669	0.158153875013123	NA	NA	0.982205555478531	0.0130367204215365	Shapiro-Wilk normality test
Fixed	NA	Strain	None	Satterthwaite	NA	Postdiet_MRIWeight	Fixed	CC_StrainCC045/GeniUnc	NA	NA	-3.86207675529232	NA	1.3839571367173	NA	-2.79060431340601	0.00586982789513994	NA	NA	0.982205555478531	0.0130367204215365	Shapiro-Wilk normality test
Fixed	NA	Strain	None	Satterthwaite	NA	Postdiet_MRIWeight	Fixed	CC_StrainCC059/TauUnc	NA	NA	1.1289133934741	NA	1.32306022297439	NA	0.853259265051573	0.394730441852361	NA	NA	0.982205555478531	0.0130367204215365	Shapiro-Wilk normality test
Fixed	NA	Strain	None	Satterthwaite	NA	Postdiet_MRIWeight	Fixed	CC_StrainCC063/Unc	NA	NA	-2.88917959286611	NA	1.5125036864306	NA	-1.91019672797252	0.0578114653020499	NA	NA	0.982205555478531	0.0130367204215365	Shapiro-Wilk normality test
Fixed	NA	Strain	None	Satterthwaite	NA	Postdiet_MRIWeight	Fixed	CC_StrainCC071/TauUnc	NA	NA	-7.72514950808773	NA	1.38260281124063	NA	-5.5873960657984	9.1302412435465e-08	NA	NA	0.982205555478531	0.0130367204215365	Shapiro-Wilk normality test
Fixed	NA	Strain	None	Satterthwaite	NA	Postdiet_MRIWeight	Fixed	Experimental_DietH-Sucrose	NA	NA	2.2473303324992	NA	0.406010268895916	NA	5.53515638560196	1.17558777771416e-07	NA	NA	0.982205555478531	0.0130367204215365	Shapiro-Wilk normality test
Fixed	NA	Strain	None	Satterthwaite	NA	Postdiet_MRIWeight	Fixed	Week2	NA	NA	-0.163112222548545	NA	0.732496429509994	NA	-0.222679887542468	0.824055154316137	NA	NA	0.982205555478531	0.0130367204215365	Shapiro-Wilk normality test
Fixed	NA	Strain	None	Satterthwaite	NA	Postdiet_MRIWeight	Fixed	Week3	NA	NA	-0.392763048070818	NA	0.781247307644973	NA	-0.502738434075096	0.615806583902732	NA	NA	0.982205555478531	0.0130367204215365	Shapiro-Wilk normality test
Fixed	NA	Strain	None	Satterthwaite	NA	Postdiet_MRIWeight	Fixed	Week4	NA	NA	0.587615466997042	NA	0.688653735001332	NA	0.853281463718346	0.394718169585516	NA	NA	0.982205555478531	0.0130367204215365	Shapiro-Wilk normality test
Fixed	NA	Strain	None	Satterthwaite	NA	Postdiet_MRIWeight	Fixed	Week5	NA	NA	-0.0840538379293623	NA	0.689426095937698	NA	-0.121918561575537	0.903109226119793	NA	NA	0.982205555478531	0.0130367204215365	Shapiro-Wilk normality test
Fixed	NA	Strain	None	Satterthwaite	NA	Postdiet_MRIWeight	Fixed	Week6	NA	NA	1.9358307845125	NA	0.979877224801693	NA	1.97558503811972	0.0498396161510363	NA	NA	0.982205555478531	0.0130367204215365	Shapiro-Wilk normality test
Fixed	NA	Strain	None	Satterthwaite	NA	Postdiet_MRIWeight	Fixed	Week7	NA	NA	2.32873420579344	NA	1.48319942329324	NA	1.57007491320541	0.118279200307976	NA	NA	0.982205555478531	0.0130367204215365	Shapiro-Wilk normality test
Fixed	NA	Strain	None	Satterthwaite	NA	Postdiet_MRIWeight	Fixed	Week8	NA	NA	-0.846039225582695	NA	1.19881523766146	NA	-0.705729456052854	0.481333840580273	NA	NA	0.982205555478531	0.0130367204215365	Shapiro-Wilk normality test
Fixed	NA	Strain	None	Satterthwaite	NA	Postdiet_ALB2	Fixed	(Intercept)	NA	NA	37.493233320252	NA	1.25834375864851	NA	29.7957001515392	5.90844125030053e-69	NA	NA	0.97685990433694	0.00233324144827789	Shapiro-Wilk normality test
Fixed	NA	Strain	None	Satterthwaite	NA	Postdiet_ALB2	Fixed	CC_StrainCC002/Unc	NA	NA	-5.29430720791452	NA	1.584529276572	NA	-3.34124921905408	0.00102784677231638	NA	NA	0.97685990433694	0.00233324144827789	Shapiro-Wilk normality test
Fixed	NA	Strain	None	Satterthwaite	NA	Postdiet_ALB2	Fixed	CC_StrainCC004/TauUnc	NA	NA	-1.07363234559487	NA	1.54431573738652	NA	-0.695215569979108	0.487880688003801	NA	NA	0.97685990433694	0.00233324144827789	Shapiro-Wilk normality test
Fixed	NA	Strain	None	Satterthwaite	NA	Postdiet_ALB2	Fixed	CC_StrainCC006/TauUnc	NA	NA	-1.91783369547638	NA	1.66174546417764	NA	-1.1541079767144	0.25009503360862	NA	NA	0.97685990433694	0.00233324144827789	Shapiro-Wilk normality test
Fixed	NA	Strain	None	Satterthwaite	NA	Postdiet_ALB2	Fixed	CC_StrainCC008/GeniUnc	NA	NA	2.32201258965811	NA	1.65228571096944	NA	1.40533357774771	0.161768628797884	NA	NA	0.97685990433694	0.00233324144827789	Shapiro-Wilk normality test
Fixed	NA	Strain	None	Satterthwaite	NA	Postdiet_ALB2	Fixed	CC_StrainCC011/Unc	NA	NA	-2.86628256571125	NA	1.5545774146518	NA	-1.84376959210696	0.066978257248834	NA	NA	0.97685990433694	0.00233324144827789	Shapiro-Wilk normality test
Fixed	NA	Strain	None	Satterthwaite	NA	Postdiet_ALB2	Fixed	CC_StrainCC012/GeniUnc	NA	NA	-1.60650887822543	NA	1.61905878159385	NA	-0.992248642537819	0.322503226466128	NA	NA	0.97685990433694	0.00233324144827789	Shapiro-Wilk normality test
Fixed	NA	Strain	None	Satterthwaite	NA	Postdiet_ALB2	Fixed	CC_StrainCC019/TauUnc	NA	NA	-4.26671215625462	NA	1.5893509763233	NA	-2.68456257920132	0.00799014357293631	NA	NA	0.97685990433694	0.00233324144827789	Shapiro-Wilk normality test
Fixed	NA	Strain	None	Satterthwaite	NA	Postdiet_ALB2	Fixed	CC_StrainCC024/GeniUnc	NA	NA	-2.86381325854115	NA	2.09490008234981	NA	-1.36704050120083	0.17343902792266	NA	NA	0.97685990433694	0.00233324144827789	Shapiro-Wilk normality test
Fixed	NA	Strain	None	Satterthwaite	NA	Postdiet_ALB2	Fixed	CC_StrainCC027/GeniUnc	NA	NA	-1.79653401590576	NA	1.57050682082904	NA	-1.14391990666898	0.254284147669494	NA	NA	0.97685990433694	0.00233324144827789	Shapiro-Wilk normality test
Fixed	NA	Strain	None	Satterthwaite	NA	Postdiet_ALB2	Fixed	CC_StrainCC028/GeniUnc	NA	NA	-6.22064647062186	NA	1.68502338615826	NA	-3.69172708326886	0.000300779270712864	NA	NA	0.97685990433694	0.00233324144827789	Shapiro-Wilk normality test
Fixed	NA	Strain	None	Satterthwaite	NA	Postdiet_ALB2	Fixed	CC_StrainCC030/GeniUnc	NA	NA	-4.42883308019596	NA	1.6247386361811	NA	-2.72587416927919	0.00709312880130651	NA	NA	0.97685990433694	0.00233324144827789	Shapiro-Wilk normality test
Fixed	NA	Strain	None	Satterthwaite	NA	Postdiet_ALB2	Fixed	CC_StrainCC032/GeniUnc	NA	NA	1.26461632204747	NA	1.58264113360185	NA	0.799054375118755	0.425387118439066	NA	NA	0.97685990433694	0.00233324144827789	Shapiro-Wilk normality test
Fixed	NA	Strain	None	Satterthwaite	NA	Postdiet_ALB2	Fixed	CC_StrainCC035/Unc	NA	NA	3.00675120575801	NA	1.59335496804978	NA	1.88705672373695	0.0608775408459899	NA	NA	0.97685990433694	0.00233324144827789	Shapiro-Wilk normality test
Fixed	NA	Strain	None	Satterthwaite	NA	Postdiet_ALB2	Fixed	CC_StrainCC036/Unc	NA	NA	-7.70685186276953	NA	1.68653210610812	NA	-4.56964432213154	9.42578857806652e-06	NA	NA	0.97685990433694	0.00233324144827789	Shapiro-Wilk normality test
Fixed	NA	Strain	None	Satterthwaite	NA	Postdiet_ALB2	Fixed	CC_StrainCC037/TauUnc	NA	NA	-2.06573234559487	NA	1.54431573738652	NA	-1.33763601288604	0.182823124400165	NA	NA	0.97685990433694	0.00233324144827789	Shapiro-Wilk normality test
Fixed	NA	Strain	None	Satterthwaite	NA	Postdiet_ALB2	Fixed	CC_StrainCC040/TauUnc	NA	NA	-3.08135482318323	NA	1.6471795173788	NA	-1.87068549036274	0.063127893705855	NA	NA	0.97685990433694	0.00233324144827789	Shapiro-Wilk normality test
Fixed	NA	Strain	None	Satterthwaite	NA	Postdiet_ALB2	Fixed	CC_StrainCC041/TauUnc	NA	NA	2.3919751133602	NA	1.62802071390079	NA	1.4692534885683	0.143634141369621	NA	NA	0.97685990433694	0.00233324144827789	Shapiro-Wilk normality test
Fixed	NA	Strain	None	Satterthwaite	NA	Postdiet_ALB2	Fixed	CC_StrainCC045/GeniUnc	NA	NA	-3.83699550198366	NA	1.66303742473132	NA	-2.30722137994193	0.0222626491877108	NA	NA	0.97685990433694	0.00233324144827789	Shapiro-Wilk normality test
Fixed	NA	Strain	None	Satterthwaite	NA	Postdiet_ALB2	Fixed	CC_StrainCC059/TauUnc	NA	NA	1.06958065096385	NA	1.58967864949855	NA	0.672828216760187	0.501981006430225	NA	NA	0.97685990433694	0.00233324144827789	Shapiro-Wilk normality test
Fixed	NA	Strain	None	Satterthwaite	NA	Postdiet_ALB2	Fixed	CC_StrainCC063/Unc	NA	NA	1.12243918769291	NA	1.81728813222119	NA	0.61764514266706	0.537645589075351	NA	NA	0.97685990433694	0.00233324144827789	Shapiro-Wilk normality test
Fixed	NA	Strain	None	Satterthwaite	NA	Postdiet_ALB2	Fixed	CC_StrainCC071/TauUnc	NA	NA	-1.50802667774242	NA	1.71647318860427	NA	-0.878561161196263	0.380894069839702	NA	NA	0.97685990433694	0.00233324144827789	Shapiro-Wilk normality test
Fixed	NA	Strain	None	Satterthwaite	NA	Postdiet_ALB2	Fixed	Experimental_DietH-Sucrose	NA	NA	0.452115798414034	NA	0.488088142387558	NA	0.926299492141809	0.355619109888946	NA	NA	0.97685990433694	0.00233324144827789	Shapiro-Wilk normality test
Fixed	NA	Strain	None	Satterthwaite	NA	Postdiet_ALB2	Fixed	Week2	NA	NA	1.38154407816435	NA	0.880107955190232	NA	1.56974388200563	0.118356238037486	NA	NA	0.97685990433694	0.00233324144827789	Shapiro-Wilk normality test
Fixed	NA	Strain	None	Satterthwaite	NA	Postdiet_ALB2	Fixed	Week3	NA	NA	0.0303823501899919	NA	0.938822366352165	NA	0.0323621925498472	0.974221628471903	NA	NA	0.97685990433694	0.00233324144827789	Shapiro-Wilk normality test
Fixed	NA	Strain	None	Satterthwaite	NA	Postdiet_ALB2	Fixed	Week4	NA	NA	2.77013960116255	NA	0.827140648988536	NA	3.3490550906306	0.00100109594287819	NA	NA	0.97685990433694	0.00233324144827789	Shapiro-Wilk normality test
Fixed	NA	Strain	None	Satterthwaite	NA	Postdiet_ALB2	Fixed	Week5	NA	NA	1.94389070174442	NA	0.830689482199516	NA	2.34009307135723	0.0204541646941667	NA	NA	0.97685990433694	0.00233324144827789	Shapiro-Wilk normality test
Fixed	NA	Strain	None	Satterthwaite	NA	Postdiet_ALB2	Fixed	Week6	NA	NA	2.13926281217904	NA	1.17657029838611	NA	1.81821928967053	0.0708117986547642	NA	NA	0.97685990433694	0.00233324144827789	Shapiro-Wilk normality test
Fixed	NA	Strain	None	Satterthwaite	NA	Postdiet_ALB2	Fixed	Week7	NA	NA	5.17814274122385	NA	1.78842911938019	NA	2.89535810232079	0.00429085601749224	NA	NA	0.97685990433694	0.00233324144827789	Shapiro-Wilk normality test
Fixed	NA	Strain	None	Satterthwaite	NA	Postdiet_ALB2	Fixed	Week8	NA	NA	3.13397074381632	NA	1.44045124692603	NA	2.17568678600148	0.0309756508253729	NA	NA	0.97685990433694	0.00233324144827789	Shapiro-Wilk normality test
Fixed	NA	Strain	None	Satterthwaite	NA	Postdiet_NEFAS	Fixed	(Intercept)	NA	NA	1.05512074948156	NA	0.094262346701265	NA	11.1934487778607	4.39101935831359e-22	NA	NA	0.983729645305541	0.0217332704763043	Shapiro-Wilk normality test
Fixed	NA	Strain	None	Satterthwaite	NA	Postdiet_NEFAS	Fixed	CC_StrainCC002/Unc	NA	NA	0.00110160677515968	NA	0.118696856085615	NA	0.00928084206682862	0.992606077326086	NA	NA	0.983729645305541	0.0217332704763043	Shapiro-Wilk normality test
Fixed	NA	Strain	None	Satterthwaite	NA	Postdiet_NEFAS	Fixed	CC_StrainCC004/TauUnc	NA	NA	-0.30931781849567	NA	0.115684465753693	NA	-2.67380599876086	0.00823993950831864	NA	NA	0.983729645305541	0.0217332704763043	Shapiro-Wilk normality test
Fixed	NA	Strain	None	Satterthwaite	NA	Postdiet_NEFAS	Fixed	CC_StrainCC006/TauUnc	NA	NA	-0.277350505350884	NA	0.124481109392398	NA	-2.2280529688774	0.027204483380155	NA	NA	0.983729645305541	0.0217332704763043	Shapiro-Wilk normality test
Fixed	NA	Strain	None	Satterthwaite	NA	Postdiet_NEFAS	Fixed	CC_StrainCC008/GeniUnc	NA	NA	-0.419422997960956	NA	0.123772480664763	NA	-3.38866116044779	0.000875102355269901	NA	NA	0.983729645305541	0.0217332704763043	Shapiro-Wilk normality test
Fixed	NA	Strain	None	Satterthwaite	NA	Postdiet_NEFAS	Fixed	CC_StrainCC011/Unc	NA	NA	-0.127150728579299	NA	0.11645316649502	NA	-1.09186149596659	0.276457333109485	NA	NA	0.983729645305541	0.0217332704763043	Shapiro-Wilk normality test
Fixed	NA	Strain	None	Satterthwaite	NA	Postdiet_NEFAS	Fixed	CC_StrainCC012/GeniUnc	NA	NA	-0.105888063782321	NA	0.121283456250651	NA	-0.873062716513345	0.38387506583283	NA	NA	0.983729645305541	0.0217332704763043	Shapiro-Wilk normality test
Fixed	NA	Strain	None	Satterthwaite	NA	Postdiet_NEFAS	Fixed	CC_StrainCC019/TauUnc	NA	NA	-0.370657011942196	NA	0.119058048907944	NA	-3.11324614624575	0.00217559867688804	NA	NA	0.983729645305541	0.0217332704763043	Shapiro-Wilk normality test
Fixed	NA	Strain	None	Satterthwaite	NA	Postdiet_NEFAS	Fixed	CC_StrainCC024/GeniUnc	NA	NA	-0.339941246794125	NA	0.156928658412908	NA	-2.16621521035169	0.0317040765937137	NA	NA	0.983729645305541	0.0217332704763043	Shapiro-Wilk normality test
Fixed	NA	Strain	None	Satterthwaite	NA	Postdiet_NEFAS	Fixed	CC_StrainCC027/GeniUnc	NA	NA	-0.263107489053151	NA	0.117646435979216	NA	-2.23642549698345	0.0266401664166834	NA	NA	0.983729645305541	0.0217332704763043	Shapiro-Wilk normality test
Fixed	NA	Strain	None	Satterthwaite	NA	Postdiet_NEFAS	Fixed	CC_StrainCC028/GeniUnc	NA	NA	-0.202391642955423	NA	0.126224855119384	NA	-1.60342147165865	0.110720021586487	NA	NA	0.983729645305541	0.0217332704763043	Shapiro-Wilk normality test
Fixed	NA	Strain	None	Satterthwaite	NA	Postdiet_NEFAS	Fixed	CC_StrainCC030/GeniUnc	NA	NA	-0.362269908260599	NA	0.121708933326082	NA	-2.97652685271677	0.00334606737448034	NA	NA	0.983729645305541	0.0217332704763043	Shapiro-Wilk normality test
Fixed	NA	Strain	None	Satterthwaite	NA	Postdiet_NEFAS	Fixed	CC_StrainCC032/GeniUnc	NA	NA	-0.110858245556405	NA	0.118555415572202	NA	-0.935075340264749	0.351091585020272	NA	NA	0.983729645305541	0.0217332704763043	Shapiro-Wilk normality test
Fixed	NA	Strain	None	Satterthwaite	NA	Postdiet_NEFAS	Fixed	CC_StrainCC035/Unc	NA	NA	-0.342167256700593	NA	0.119357987341871	NA	-2.86673111972424	0.0046784673685012	NA	NA	0.983729645305541	0.0217332704763043	Shapiro-Wilk normality test
Fixed	NA	Strain	None	Satterthwaite	NA	Postdiet_NEFAS	Fixed	CC_StrainCC036/Unc	NA	NA	-0.196984903092518	NA	0.126337873109906	NA	-1.55919122463897	0.120832927092071	NA	NA	0.983729645305541	0.0217332704763043	Shapiro-Wilk normality test
Fixed	NA	Strain	None	Satterthwaite	NA	Postdiet_NEFAS	Fixed	CC_StrainCC037/TauUnc	NA	NA	-0.39871781849567	NA	0.115684465753693	NA	-3.4465977423848	0.000717271579127745	NA	NA	0.983729645305541	0.0217332704763043	Shapiro-Wilk normality test
Fixed	NA	Strain	None	Satterthwaite	NA	Postdiet_NEFAS	Fixed	CC_StrainCC040/TauUnc	NA	NA	-0.319249199765108	NA	0.123389976450587	NA	-2.5873187510734	0.0105188545079663	NA	NA	0.983729645305541	0.0217332704763043	Shapiro-Wilk normality test
Fixed	NA	Strain	None	Satterthwaite	NA	Postdiet_NEFAS	Fixed	CC_StrainCC041/TauUnc	NA	NA	-0.270371681819982	NA	0.12195479328747	NA	-2.21698282233701	0.0279665832084393	NA	NA	0.983729645305541	0.0217332704763043	Shapiro-Wilk normality test
Fixed	NA	Strain	None	Satterthwaite	NA	Postdiet_NEFAS	Fixed	CC_StrainCC045/GeniUnc	NA	NA	0.0191441227141557	NA	0.124577889968293	NA	0.153671913363023	0.878052866440458	NA	NA	0.983729645305541	0.0217332704763043	Shapiro-Wilk normality test
Fixed	NA	Strain	None	Satterthwaite	NA	Postdiet_NEFAS	Fixed	CC_StrainCC059/TauUnc	NA	NA	-0.412862959152622	NA	0.119082594857521	NA	-3.46703025447675	0.000668284557266306	NA	NA	0.983729645305541	0.0217332704763043	Shapiro-Wilk normality test
Fixed	NA	Strain	None	Satterthwaite	NA	Postdiet_NEFAS	Fixed	CC_StrainCC063/Unc	NA	NA	-0.0400760288766479	NA	0.136132787879451	NA	-0.294389246712088	0.768823913651709	NA	NA	0.983729645305541	0.0217332704763043	Shapiro-Wilk normality test
Fixed	NA	Strain	None	Satterthwaite	NA	Postdiet_NEFAS	Fixed	CC_StrainCC071/TauUnc	NA	NA	-0.166745834025095	NA	0.128580755215424	NA	-1.29681797050989	0.196472105283187	NA	NA	0.983729645305541	0.0217332704763043	Shapiro-Wilk normality test
Fixed	NA	Strain	None	Satterthwaite	NA	Postdiet_NEFAS	Fixed	Experimental_DietH-Sucrose	NA	NA	-0.0587473595110451	NA	0.0365626112755756	NA	-1.60676049826587	0.109984804936796	NA	NA	0.983729645305541	0.0217332704763043	Shapiro-Wilk normality test
Fixed	NA	Strain	None	Satterthwaite	NA	Postdiet_NEFAS	Fixed	Week2	NA	NA	0.053388354136179	NA	0.0659287580492193	NA	0.809788561409299	0.419207200912067	NA	NA	0.983729645305541	0.0217332704763043	Shapiro-Wilk normality test
Fixed	NA	Strain	None	Satterthwaite	NA	Postdiet_NEFAS	Fixed	Week3	NA	NA	-0.0277007383421731	NA	0.0703270459918169	NA	-0.393884571028282	0.694165741841545	NA	NA	0.983729645305541	0.0217332704763043	Shapiro-Wilk normality test
Fixed	NA	Strain	None	Satterthwaite	NA	Postdiet_NEFAS	Fixed	Week4	NA	NA	0.0920830640270803	NA	0.0619609848976452	NA	1.48614590583404	0.139114743087917	NA	NA	0.983729645305541	0.0217332704763043	Shapiro-Wilk normality test
Fixed	NA	Strain	None	Satterthwaite	NA	Postdiet_NEFAS	Fixed	Week5	NA	NA	0.0172476144452302	NA	0.0622268274738247	NA	0.277173289165116	0.781987801883089	NA	NA	0.983729645305541	0.0217332704763043	Shapiro-Wilk normality test
Fixed	NA	Strain	None	Satterthwaite	NA	Postdiet_NEFAS	Fixed	Week6	NA	NA	0.225321387254778	NA	0.0881367087670847	NA	2.55649876659481	0.0114586227649121	NA	NA	0.983729645305541	0.0217332704763043	Shapiro-Wilk normality test
Fixed	NA	Strain	None	Satterthwaite	NA	Postdiet_NEFAS	Fixed	Week7	NA	NA	0.284720329122925	NA	0.133970963453352	NA	2.12523909497795	0.0350286555300694	NA	NA	0.983729645305541	0.0217332704763043	Shapiro-Wilk normality test
Fixed	NA	Strain	None	Satterthwaite	NA	Postdiet_NEFAS	Fixed	Week8	NA	NA	0.169165704633539	NA	0.107903991982161	NA	1.56774278250527	0.118822780572099	NA	NA	0.983729645305541	0.0217332704763043	Shapiro-Wilk normality test
Fixed	NA	Strain	None	Satterthwaite	NA	Postdiet_Betaine	Fixed	(Intercept)	NA	NA	48.5038923387277	NA	4.43831017348831	NA	10.9284593556484	2.42634473714746e-21	NA	NA	0.984514528585447	0.0283577458646371	Shapiro-Wilk normality test
Fixed	NA	Strain	None	Satterthwaite	NA	Postdiet_Betaine	Fixed	CC_StrainCC002/Unc	NA	NA	11.8057718011414	NA	5.58880064375475	NA	2.11239808926337	0.0361304868365442	NA	NA	0.984514528585447	0.0283577458646371	Shapiro-Wilk normality test
Fixed	NA	Strain	None	Satterthwaite	NA	Postdiet_Betaine	Fixed	CC_StrainCC004/TauUnc	NA	NA	-3.49276850493083	NA	5.4469632810689	NA	-0.641232247162388	0.522245616567599	NA	NA	0.984514528585447	0.0283577458646371	Shapiro-Wilk normality test
Fixed	NA	Strain	None	Satterthwaite	NA	Postdiet_Betaine	Fixed	CC_StrainCC006/TauUnc	NA	NA	-15.4837346069733	NA	5.86115022124711	NA	-2.64175699691907	0.00902654370547215	NA	NA	0.984514528585447	0.0283577458646371	Shapiro-Wilk normality test
Fixed	NA	Strain	None	Satterthwaite	NA	Postdiet_Betaine	Fixed	CC_StrainCC008/GeniUnc	NA	NA	2.70664155874234	NA	5.82778468133479	NA	0.464437467535677	0.642935658642768	NA	NA	0.984514528585447	0.0283577458646371	Shapiro-Wilk normality test
Fixed	NA	Strain	None	Satterthwaite	NA	Postdiet_Betaine	Fixed	CC_StrainCC011/Unc	NA	NA	-3.95018908939873	NA	5.48315729108449	NA	-0.720422355167826	0.472266175241938	NA	NA	0.984514528585447	0.0283577458646371	Shapiro-Wilk normality test
Fixed	NA	Strain	None	Satterthwaite	NA	Postdiet_Betaine	Fixed	CC_StrainCC012/GeniUnc	NA	NA	-5.06056824089072	NA	5.71058982288064	NA	-0.886172601753766	0.376791250881737	NA	NA	0.984514528585447	0.0283577458646371	Shapiro-Wilk normality test
Fixed	NA	Strain	None	Satterthwaite	NA	Postdiet_Betaine	Fixed	CC_StrainCC019/TauUnc	NA	NA	-9.25004928639209	NA	5.60580728356413	NA	-1.65008335436586	0.100794262641141	NA	NA	0.984514528585447	0.0283577458646371	Shapiro-Wilk normality test
Fixed	NA	Strain	None	Satterthwaite	NA	Postdiet_Betaine	Fixed	CC_StrainCC024/GeniUnc	NA	NA	27.0453186988967	NA	7.38893190674758	NA	3.66024738625605	0.000337126784181038	NA	NA	0.984514528585447	0.0283577458646371	Shapiro-Wilk normality test
Fixed	NA	Strain	None	Satterthwaite	NA	Postdiet_Betaine	Fixed	CC_StrainCC027/GeniUnc	NA	NA	-2.63910854696306	NA	5.53934197433035	NA	-0.476429972944954	0.634387136188312	NA	NA	0.984514528585447	0.0283577458646371	Shapiro-Wilk normality test
Fixed	NA	Strain	None	Satterthwaite	NA	Postdiet_Betaine	Fixed	CC_StrainCC028/GeniUnc	NA	NA	26.4319896624419	NA	5.94325388905187	NA	4.44739365941149	1.57548824563115e-05	NA	NA	0.984514528585447	0.0283577458646371	Shapiro-Wilk normality test
Fixed	NA	Strain	None	Satterthwaite	NA	Postdiet_Betaine	Fixed	CC_StrainCC030/GeniUnc	NA	NA	-17.8297661814145	NA	5.73062326463714	NA	-3.11131361425195	0.00218909762523503	NA	NA	0.984514528585447	0.0283577458646371	Shapiro-Wilk normality test
Fixed	NA	Strain	None	Satterthwaite	NA	Postdiet_Betaine	Fixed	CC_StrainCC032/GeniUnc	NA	NA	-14.7888288962552	NA	5.58214096582825	NA	-2.6493112565209	0.00883527157246237	NA	NA	0.984514528585447	0.0283577458646371	Shapiro-Wilk normality test
Fixed	NA	Strain	None	Satterthwaite	NA	Postdiet_Betaine	Fixed	CC_StrainCC035/Unc	NA	NA	1.06359238539773	NA	5.61992978156362	NA	0.189253678735789	0.85012244580647	NA	NA	0.984514528585447	0.0283577458646371	Shapiro-Wilk normality test
Fixed	NA	Strain	None	Satterthwaite	NA	Postdiet_Betaine	Fixed	CC_StrainCC036/Unc	NA	NA	18.0830471359013	NA	5.9485753022638	NA	3.0398954736304	0.00274576402370574	NA	NA	0.984514528585447	0.0283577458646371	Shapiro-Wilk normality test
Fixed	NA	Strain	None	Satterthwaite	NA	Postdiet_Betaine	Fixed	CC_StrainCC037/TauUnc	NA	NA	-15.8527685049308	NA	5.44696328106889	NA	-2.91038651940755	0.00409934584018802	NA	NA	0.984514528585447	0.0283577458646371	Shapiro-Wilk normality test
Fixed	NA	Strain	None	Satterthwaite	NA	Postdiet_Betaine	Fixed	CC_StrainCC040/TauUnc	NA	NA	-13.5875549633999	NA	5.80977460197023	NA	-2.33874046659092	0.0205259493877401	NA	NA	0.984514528585447	0.0283577458646371	Shapiro-Wilk normality test
Fixed	NA	Strain	None	Satterthwaite	NA	Postdiet_Betaine	Fixed	CC_StrainCC041/TauUnc	NA	NA	-3.45936618162629	NA	5.7421994963571	NA	-0.602446185267673	0.547689463557295	NA	NA	0.984514528585447	0.0283577458646371	Shapiro-Wilk normality test
Fixed	NA	Strain	None	Satterthwaite	NA	Postdiet_Betaine	Fixed	CC_StrainCC045/GeniUnc	NA	NA	-4.20864659422605	NA	5.86570710137604	NA	-0.71750029817185	0.474061913567449	NA	NA	0.984514528585447	0.0283577458646371	Shapiro-Wilk normality test
Fixed	NA	Strain	None	Satterthwaite	NA	Postdiet_Betaine	Fixed	CC_StrainCC059/TauUnc	NA	NA	-15.9064780248	NA	5.60696302115751	NA	-2.83691509374646	0.00511595348817188	NA	NA	0.984514528585447	0.0283577458646371	Shapiro-Wilk normality test
Fixed	NA	Strain	None	Satterthwaite	NA	Postdiet_Betaine	Fixed	CC_StrainCC063/Unc	NA	NA	0.681957376180425	NA	6.40976549528851	NA	0.106393498589254	0.915397088147099	NA	NA	0.984514528585447	0.0283577458646371	Shapiro-Wilk normality test
Fixed	NA	Strain	None	Satterthwaite	NA	Postdiet_Betaine	Fixed	CC_StrainCC071/TauUnc	NA	NA	4.65818058663221	NA	6.05418063477692	NA	0.769415527490922	0.442727099338372	NA	NA	0.984514528585447	0.0283577458646371	Shapiro-Wilk normality test
Fixed	NA	Strain	None	Satterthwaite	NA	Postdiet_Betaine	Fixed	Experimental_DietH-Sucrose	NA	NA	12.9897319131132	NA	1.7215379764305	NA	7.54542280853227	2.71137628933017e-12	NA	NA	0.984514528585447	0.0283577458646371	Shapiro-Wilk normality test
Fixed	NA	Strain	None	Satterthwaite	NA	Postdiet_Betaine	Fixed	Week2	NA	NA	-13.6881539883619	NA	3.10423289696619	NA	-4.40951257289345	1.843639854075e-05	NA	NA	0.984514528585447	0.0283577458646371	Shapiro-Wilk normality test
Fixed	NA	Strain	None	Satterthwaite	NA	Postdiet_Betaine	Fixed	Week3	NA	NA	-7.02699651301607	NA	3.31132477197995	NA	-2.12211033254053	0.0352944195924322	NA	NA	0.984514528585447	0.0283577458646371	Shapiro-Wilk normality test
Fixed	NA	Strain	None	Satterthwaite	NA	Postdiet_Betaine	Fixed	Week4	NA	NA	0.467600774805405	NA	2.91741166281492	NA	0.160279325939978	0.872853598616372	NA	NA	0.984514528585447	0.0283577458646371	Shapiro-Wilk normality test
Fixed	NA	Strain	None	Satterthwaite	NA	Postdiet_Betaine	Fixed	Week5	NA	NA	-3.79529630285477	NA	2.92992876907945	NA	-1.29535446148311	0.196975105136361	NA	NA	0.984514528585447	0.0283577458646371	Shapiro-Wilk normality test
Fixed	NA	Strain	None	Satterthwaite	NA	Postdiet_Betaine	Fixed	Week6	NA	NA	10.987796322104	NA	4.14988661823203	NA	2.64773410286208	0.00887490033814113	NA	NA	0.984514528585447	0.0283577458646371	Shapiro-Wilk normality test
Fixed	NA	Strain	None	Satterthwaite	NA	Postdiet_Betaine	Fixed	Week7	NA	NA	-1.75876520030633	NA	6.30797673573155	NA	-0.278816056873482	0.78072889811295	NA	NA	0.984514528585447	0.0283577458646371	Shapiro-Wilk normality test
Fixed	NA	Strain	None	Satterthwaite	NA	Postdiet_Betaine	Fixed	Week8	NA	NA	-7.05130659917712	NA	5.08062234958127	NA	-1.38788245100687	0.1670107504517	NA	NA	0.984514528585447	0.0283577458646371	Shapiro-Wilk normality test
Fixed	NA	Strain	None	Satterthwaite	NA	Postdiet_Carnitine	Fixed	(Intercept)	NA	NA	12.7566727167922	NA	1.53094202013384	NA	8.33256423105879	2.6939632051553e-14	NA	NA	0.989993067010952	0.183687733102558	Shapiro-Wilk normality test
Fixed	NA	Strain	None	Satterthwaite	NA	Postdiet_Carnitine	Fixed	CC_StrainCC002/Unc	NA	NA	9.5116232534062	NA	1.92778995005446	NA	4.93395209013176	1.92637549504993e-06	NA	NA	0.989993067010952	0.183687733102558	Shapiro-Wilk normality test
Fixed	NA	Strain	None	Satterthwaite	NA	Postdiet_Carnitine	Fixed	CC_StrainCC004/TauUnc	NA	NA	11.6087961470358	NA	1.87886484791585	NA	6.17862224625309	4.72448046837815e-09	NA	NA	0.989993067010952	0.183687733102558	Shapiro-Wilk normality test
Fixed	NA	Strain	None	Satterthwaite	NA	Postdiet_Carnitine	Fixed	CC_StrainCC006/TauUnc	NA	NA	0.718583158426595	NA	2.0217336799991	NA	0.355429187105848	0.722713945340179	NA	NA	0.989993067010952	0.183687733102558	Shapiro-Wilk normality test
Fixed	NA	Strain	None	Satterthwaite	NA	Postdiet_Carnitine	Fixed	CC_StrainCC008/GeniUnc	NA	NA	6.90178038163027	NA	2.01022463599822	NA	3.43333787579567	0.00075084203711455	NA	NA	0.989993067010952	0.183687733102558	Shapiro-Wilk normality test
Fixed	NA	Strain	None	Satterthwaite	NA	Postdiet_Carnitine	Fixed	CC_StrainCC011/Unc	NA	NA	2.95570758712147	NA	1.89134953885544	NA	1.56275057909716	0.119993019828225	NA	NA	0.989993067010952	0.183687733102558	Shapiro-Wilk normality test
Fixed	NA	Strain	None	Satterthwaite	NA	Postdiet_Carnitine	Fixed	CC_StrainCC012/GeniUnc	NA	NA	0.510981141127984	NA	1.96979967101429	NA	0.259407669037161	0.795638314560124	NA	NA	0.989993067010952	0.183687733102558	Shapiro-Wilk normality test
Fixed	NA	Strain	None	Satterthwaite	NA	Postdiet_Carnitine	Fixed	CC_StrainCC019/TauUnc	NA	NA	3.52486162265376	NA	1.93365618708786	NA	1.82289987547491	0.0700962498358582	NA	NA	0.989993067010952	0.183687733102558	Shapiro-Wilk normality test
Fixed	NA	Strain	None	Satterthwaite	NA	Postdiet_Carnitine	Fixed	CC_StrainCC024/GeniUnc	NA	NA	13.7760729220557	NA	2.54872370289002	NA	5.40508683088515	2.19133534255297e-07	NA	NA	0.989993067010952	0.183687733102558	Shapiro-Wilk normality test
Fixed	NA	Strain	None	Satterthwaite	NA	Postdiet_Carnitine	Fixed	CC_StrainCC027/GeniUnc	NA	NA	1.68815403475755	NA	1.91072977347329	NA	0.883512707131192	0.378221885801651	NA	NA	0.989993067010952	0.183687733102558	Shapiro-Wilk normality test
Fixed	NA	Strain	None	Satterthwaite	NA	Postdiet_Carnitine	Fixed	CC_StrainCC028/GeniUnc	NA	NA	12.2647224585338	NA	2.05005435839608	NA	5.98263280595614	1.28633185005664e-08	NA	NA	0.989993067010952	0.183687733102558	Shapiro-Wilk normality test
Fixed	NA	Strain	None	Satterthwaite	NA	Postdiet_Carnitine	Fixed	CC_StrainCC030/GeniUnc	NA	NA	1.43307392724128	NA	1.97670996718425	NA	0.724979360165137	0.469473247101868	NA	NA	0.989993067010952	0.183687733102558	Shapiro-Wilk normality test
Fixed	NA	Strain	None	Satterthwaite	NA	Postdiet_Carnitine	Fixed	CC_StrainCC032/GeniUnc	NA	NA	2.28897295358068	NA	1.92549277379149	NA	1.18877254941521	0.23620680756976	NA	NA	0.989993067010952	0.183687733102558	Shapiro-Wilk normality test
Fixed	NA	Strain	None	Satterthwaite	NA	Postdiet_Carnitine	Fixed	CC_StrainCC035/Unc	NA	NA	7.23200392339501	NA	1.9385275738931	NA	3.7306685861946	0.000260930423726665	NA	NA	0.989993067010952	0.183687733102558	Shapiro-Wilk normality test
Fixed	NA	Strain	None	Satterthwaite	NA	Postdiet_Carnitine	Fixed	CC_StrainCC036/Unc	NA	NA	5.21352512870384	NA	2.05188991624901	NA	2.54084056236044	0.0119643075539824	NA	NA	0.989993067010952	0.183687733102558	Shapiro-Wilk normality test
Fixed	NA	Strain	None	Satterthwaite	NA	Postdiet_Carnitine	Fixed	CC_StrainCC037/TauUnc	NA	NA	0.158796147035798	NA	1.87886484791585	NA	0.0845170674260815	0.932745963688302	NA	NA	0.989993067010952	0.183687733102558	Shapiro-Wilk normality test
Fixed	NA	Strain	None	Satterthwaite	NA	Postdiet_Carnitine	Fixed	CC_StrainCC040/TauUnc	NA	NA	2.77421226545865	NA	2.00401227448959	NA	1.38432897880589	0.168093785813651	NA	NA	0.989993067010952	0.183687733102558	Shapiro-Wilk normality test
Fixed	NA	Strain	None	Satterthwaite	NA	Postdiet_Carnitine	Fixed	CC_StrainCC041/TauUnc	NA	NA	2.87036603731577	NA	1.98070304988513	NA	1.44916525346	0.149155483449025	NA	NA	0.989993067010952	0.183687733102558	Shapiro-Wilk normality test
Fixed	NA	Strain	None	Satterthwaite	NA	Postdiet_Carnitine	Fixed	CC_StrainCC045/GeniUnc	NA	NA	3.03596222313119	NA	2.02330552130748	NA	1.50049618861778	0.135362930830858	NA	NA	0.989993067010952	0.183687733102558	Shapiro-Wilk normality test
Fixed	NA	Strain	None	Satterthwaite	NA	Postdiet_Carnitine	Fixed	CC_StrainCC059/TauUnc	NA	NA	5.83810067163132	NA	1.93405484495016	NA	3.01858072271046	0.00293560843950708	NA	NA	0.989993067010952	0.183687733102558	Shapiro-Wilk normality test
Fixed	NA	Strain	None	Satterthwaite	NA	Postdiet_Carnitine	Fixed	CC_StrainCC063/Unc	NA	NA	4.65378371662868	NA	2.21097195832725	NA	2.10485876996359	0.0367911921714185	NA	NA	0.989993067010952	0.183687733102558	Shapiro-Wilk normality test
Fixed	NA	Strain	None	Satterthwaite	NA	Postdiet_Carnitine	Fixed	CC_StrainCC071/TauUnc	NA	NA	0.385996368562332	NA	2.08831721284947	NA	0.184836080547192	0.853580550762743	NA	NA	0.989993067010952	0.183687733102558	Shapiro-Wilk normality test
Fixed	NA	Strain	None	Satterthwaite	NA	Postdiet_Carnitine	Fixed	Experimental_DietH-Sucrose	NA	NA	1.81523795835563	NA	0.593823938470302	NA	3.05686221244584	0.00260280659021682	NA	NA	0.989993067010952	0.183687733102558	Shapiro-Wilk normality test
Fixed	NA	Strain	None	Satterthwaite	NA	Postdiet_Carnitine	Fixed	Week2	NA	NA	-0.580729236051293	NA	1.0707680167635	NA	-0.542348320980489	0.588297262033666	NA	NA	0.989993067010952	0.183687733102558	Shapiro-Wilk normality test
Fixed	NA	Strain	None	Satterthwaite	NA	Postdiet_Carnitine	Fixed	Week3	NA	NA	-0.286748500872341	NA	1.14220188260296	NA	-0.251048877820855	0.802083113207001	NA	NA	0.989993067010952	0.183687733102558	Shapiro-Wilk normality test
Fixed	NA	Strain	None	Satterthwaite	NA	Postdiet_Carnitine	Fixed	Week4	NA	NA	2.30101926094737	NA	1.00632626608914	NA	2.28655391246993	0.0234702298405607	NA	NA	0.989993067010952	0.183687733102558	Shapiro-Wilk normality test
Fixed	NA	Strain	None	Satterthwaite	NA	Postdiet_Carnitine	Fixed	Week5	NA	NA	-0.233537939481076	NA	1.010643892213	NA	-0.231078366257872	0.817535104321029	NA	NA	0.989993067010952	0.183687733102558	Shapiro-Wilk normality test
Fixed	NA	Strain	None	Satterthwaite	NA	Postdiet_Carnitine	Fixed	Week6	NA	NA	3.12144092952381	NA	1.43145376377542	NA	2.18060897844937	0.0306028580909505	NA	NA	0.989993067010952	0.183687733102558	Shapiro-Wilk normality test
Fixed	NA	Strain	None	Satterthwaite	NA	Postdiet_Carnitine	Fixed	Week7	NA	NA	-0.937418952132611	NA	2.17586114292865	NA	-0.430826643133518	0.667146670020339	NA	NA	0.989993067010952	0.183687733102558	Shapiro-Wilk normality test
Fixed	NA	Strain	None	Satterthwaite	NA	Postdiet_Carnitine	Fixed	Week8	NA	NA	-3.88046242042016	NA	1.75249992437816	NA	-2.21424398736967	0.028157973321483	NA	NA	0.989993067010952	0.183687733102558	Shapiro-Wilk normality test
Fixed	NA	Strain	None	Satterthwaite	NA	Postdiet_PercentFat	Fixed	(Intercept)	NA	NA	29.1102869597002	NA	1.99880692944531	NA	14.5638313190052	1.34083671732756e-31	NA	NA	0.992193477199644	0.370568978216096	Shapiro-Wilk normality test
Fixed	NA	Strain	None	Satterthwaite	NA	Postdiet_PercentFat	Fixed	CC_StrainCC002/Unc	NA	NA	-12.3688964844661	NA	2.51639026871179	NA	-4.9153331413883	2.09344163859938e-06	NA	NA	0.992193477199644	0.370568978216096	Shapiro-Wilk normality test
Fixed	NA	Strain	None	Satterthwaite	NA	Postdiet_PercentFat	Fixed	CC_StrainCC004/TauUnc	NA	NA	-2.02196435524425	NA	2.45285603073187	NA	-0.824330629238337	0.410920526616413	NA	NA	0.992193477199644	0.370568978216096	Shapiro-Wilk normality test
Fixed	NA	Strain	None	Satterthwaite	NA	Postdiet_PercentFat	Fixed	CC_StrainCC006/TauUnc	NA	NA	-3.30046148888743	NA	2.63937490856831	NA	-1.25047088921434	0.212866451484715	NA	NA	0.992193477199644	0.370568978216096	Shapiro-Wilk normality test
Fixed	NA	Strain	None	Satterthwaite	NA	Postdiet_PercentFat	Fixed	CC_StrainCC008/GeniUnc	NA	NA	-5.58220530602764	NA	2.62448011121131	NA	-2.12697565593332	0.0348818933704811	NA	NA	0.992193477199644	0.370568978216096	Shapiro-Wilk normality test
Fixed	NA	Strain	None	Satterthwaite	NA	Postdiet_PercentFat	Fixed	CC_StrainCC011/Unc	NA	NA	-7.74875208261836	NA	2.46897538563952	NA	-3.1384484947432	0.00200646513934574	NA	NA	0.992193477199644	0.370568978216096	Shapiro-Wilk normality test
Fixed	NA	Strain	None	Satterthwaite	NA	Postdiet_PercentFat	Fixed	CC_StrainCC012/GeniUnc	NA	NA	-7.9653784614482	NA	2.63224335383954	NA	-3.02607980748795	0.00286747953802921	NA	NA	0.992193477199644	0.370568978216096	Shapiro-Wilk normality test
Fixed	NA	Strain	None	Satterthwaite	NA	Postdiet_PercentFat	Fixed	CC_StrainCC019/TauUnc	NA	NA	-24.4504589464655	NA	2.5240816051863	NA	-9.68687339435715	6.5855213306188e-18	NA	NA	0.992193477199644	0.370568978216096	Shapiro-Wilk normality test
Fixed	NA	Strain	None	Satterthwaite	NA	Postdiet_PercentFat	Fixed	CC_StrainCC024/GeniUnc	NA	NA	-10.9358863041128	NA	3.32748089740313	NA	-3.28653616393335	0.00123492640404059	NA	NA	0.992193477199644	0.370568978216096	Shapiro-Wilk normality test
Fixed	NA	Strain	None	Satterthwaite	NA	Postdiet_PercentFat	Fixed	CC_StrainCC027/GeniUnc	NA	NA	-18.9468491923798	NA	2.49437927846345	NA	-7.59581726643077	2.0304080896866e-12	NA	NA	0.992193477199644	0.370568978216096	Shapiro-Wilk normality test
Fixed	NA	Strain	None	Satterthwaite	NA	Postdiet_PercentFat	Fixed	CC_StrainCC028/GeniUnc	NA	NA	0.176921970644891	NA	2.67594259154615	NA	0.0661157571929321	0.947364278850754	NA	NA	0.992193477199644	0.370568978216096	Shapiro-Wilk normality test
Fixed	NA	Strain	None	Satterthwaite	NA	Postdiet_PercentFat	Fixed	CC_StrainCC030/GeniUnc	NA	NA	-19.0535950329008	NA	2.5810631637345	NA	-7.38207235708733	6.88096635317974e-12	NA	NA	0.992193477199644	0.370568978216096	Shapiro-Wilk normality test
Fixed	NA	Strain	None	Satterthwaite	NA	Postdiet_PercentFat	Fixed	CC_StrainCC032/GeniUnc	NA	NA	-10.6299549557163	NA	2.5132593545857	NA	-4.22954954343285	3.83936098021271e-05	NA	NA	0.992193477199644	0.370568978216096	Shapiro-Wilk normality test
Fixed	NA	Strain	None	Satterthwaite	NA	Postdiet_PercentFat	Fixed	CC_StrainCC035/Unc	NA	NA	-9.95649366483776	NA	2.5304361096099	NA	-3.93469474571034	0.000121724108150515	NA	NA	0.992193477199644	0.370568978216096	Shapiro-Wilk normality test
Fixed	NA	Strain	None	Satterthwaite	NA	Postdiet_PercentFat	Fixed	CC_StrainCC036/Unc	NA	NA	-18.6183241334541	NA	2.67944140940764	NA	-6.94858415940141	7.76075382793637e-11	NA	NA	0.992193477199644	0.370568978216096	Shapiro-Wilk normality test
Fixed	NA	Strain	None	Satterthwaite	NA	Postdiet_PercentFat	Fixed	CC_StrainCC037/TauUnc	NA	NA	-3.99002734624427	NA	2.45285603073187	NA	-1.62668631841949	0.105677944253138	NA	NA	0.992193477199644	0.370568978216096	Shapiro-Wilk normality test
Fixed	NA	Strain	None	Satterthwaite	NA	Postdiet_PercentFat	Fixed	CC_StrainCC040/TauUnc	NA	NA	-0.305022624722802	NA	2.61633278041739	NA	-0.116584032048913	0.907328941257921	NA	NA	0.992193477199644	0.370568978216096	Shapiro-Wilk normality test
Fixed	NA	Strain	None	Satterthwaite	NA	Postdiet_PercentFat	Fixed	CC_StrainCC041/TauUnc	NA	NA	-15.3161588162467	NA	2.58543300218553	NA	-5.92402077458577	1.72907346016035e-08	NA	NA	0.992193477199644	0.370568978216096	Shapiro-Wilk normality test
Fixed	NA	Strain	None	Satterthwaite	NA	Postdiet_PercentFat	Fixed	CC_StrainCC045/GeniUnc	NA	NA	-10.7030236367894	NA	2.64108457282419	NA	-4.05251075521008	7.73212471402876e-05	NA	NA	0.992193477199644	0.370568978216096	Shapiro-Wilk normality test
Fixed	NA	Strain	None	Satterthwaite	NA	Postdiet_PercentFat	Fixed	CC_StrainCC059/TauUnc	NA	NA	-11.0524166428161	NA	2.52487150874006	NA	-4.37741746641649	2.10468017598522e-05	NA	NA	0.992193477199644	0.370568978216096	Shapiro-Wilk normality test
Fixed	NA	Strain	None	Satterthwaite	NA	Postdiet_PercentFat	Fixed	CC_StrainCC063/Unc	NA	NA	2.01872612279863	NA	2.88639730710645	NA	0.699393017665458	0.485273661970974	NA	NA	0.992193477199644	0.370568978216096	Shapiro-Wilk normality test
Fixed	NA	Strain	None	Satterthwaite	NA	Postdiet_PercentFat	Fixed	CC_StrainCC071/TauUnc	NA	NA	-17.8361164326008	NA	2.63850003604331	NA	-6.75994549514876	2.17567248343588e-10	NA	NA	0.992193477199644	0.370568978216096	Shapiro-Wilk normality test
Fixed	NA	Strain	None	Satterthwaite	NA	Postdiet_PercentFat	Fixed	Experimental_DietH-Sucrose	NA	NA	2.46819097435256	NA	0.774812621822003	NA	3.1855327402237	0.00172266313459386	NA	NA	0.992193477199644	0.370568978216096	Shapiro-Wilk normality test
Fixed	NA	Strain	None	Satterthwaite	NA	Postdiet_PercentFat	Fixed	Week2	NA	NA	-2.10998761552747	NA	1.39786483865853	NA	-1.50943607505883	0.133065810876015	NA	NA	0.992193477199644	0.370568978216096	Shapiro-Wilk normality test
Fixed	NA	Strain	None	Satterthwaite	NA	Postdiet_PercentFat	Fixed	Week3	NA	NA	-3.74122757674889	NA	1.49089892818194	NA	-2.50937706509125	0.0130411755163669	NA	NA	0.992193477199644	0.370568978216096	Shapiro-Wilk normality test
Fixed	NA	Strain	None	Satterthwaite	NA	Postdiet_PercentFat	Fixed	Week4	NA	NA	-0.66258766794228	NA	1.31419731672029	NA	-0.504176701255053	0.614797778883227	NA	NA	0.992193477199644	0.370568978216096	Shapiro-Wilk normality test
Fixed	NA	Strain	None	Satterthwaite	NA	Postdiet_PercentFat	Fixed	Week5	NA	NA	-1.2312219910715	NA	1.31567125727782	NA	-0.935812790817478	0.350712814796849	NA	NA	0.992193477199644	0.370568978216096	Shapiro-Wilk normality test
Fixed	NA	Strain	None	Satterthwaite	NA	Postdiet_PercentFat	Fixed	Week6	NA	NA	-2.23960593870406	NA	1.86995576165316	NA	-1.19767856792725	0.232729230700036	NA	NA	0.992193477199644	0.370568978216096	Shapiro-Wilk normality test
Fixed	NA	Strain	None	Satterthwaite	NA	Postdiet_PercentFat	Fixed	Week7	NA	NA	-0.940184182874672	NA	2.8304743054204	NA	-0.332164888787086	0.740178815920806	NA	NA	0.992193477199644	0.370568978216096	Shapiro-Wilk normality test
Fixed	NA	Strain	None	Satterthwaite	NA	Postdiet_PercentFat	Fixed	Week8	NA	NA	-0.232030216845556	NA	2.28776769587265	NA	-0.101422105602838	0.919336333781537	NA	NA	0.992193477199644	0.370568978216096	Shapiro-Wilk normality test
Fixed	NA	Strain	None	Satterthwaite	NA	Postdiet_PercentLean	Fixed	(Intercept)	NA	NA	65.7819165759541	NA	1.87529786018331	NA	35.0781163742831	3.21429620465431e-79	NA	NA	0.989540220473413	0.157886392675084	Shapiro-Wilk normality test
Fixed	NA	Strain	None	Satterthwaite	NA	Postdiet_PercentLean	Fixed	CC_StrainCC002/Unc	NA	NA	10.1246636613689	NA	2.36089900269201	NA	4.28847809661669	3.02681196812759e-05	NA	NA	0.989540220473413	0.157886392675084	Shapiro-Wilk normality test
Fixed	NA	Strain	None	Satterthwaite	NA	Postdiet_PercentLean	Fixed	CC_StrainCC004/TauUnc	NA	NA	0.214419561445765	NA	2.30129063393116	NA	0.0931736123565952	0.925876658437823	NA	NA	0.989540220473413	0.157886392675084	Shapiro-Wilk normality test
Fixed	NA	Strain	None	Satterthwaite	NA	Postdiet_PercentLean	Fixed	CC_StrainCC006/TauUnc	NA	NA	1.75444815460826	NA	2.47628425004172	NA	0.708500308306168	0.479616537634709	NA	NA	0.989540220473413	0.157886392675084	Shapiro-Wilk normality test
Fixed	NA	Strain	None	Satterthwaite	NA	Postdiet_PercentLean	Fixed	CC_StrainCC008/GeniUnc	NA	NA	4.43007862836292	NA	2.46230982299728	NA	1.79915564929613	0.0737888727484922	NA	NA	0.989540220473413	0.157886392675084	Shapiro-Wilk normality test
Fixed	NA	Strain	None	Satterthwaite	NA	Postdiet_PercentLean	Fixed	CC_StrainCC011/Unc	NA	NA	5.5607033188965	NA	2.31641395140647	NA	2.40056545831119	0.0174624274281634	NA	NA	0.989540220473413	0.157886392675084	Shapiro-Wilk normality test
Fixed	NA	Strain	None	Satterthwaite	NA	Postdiet_PercentLean	Fixed	CC_StrainCC012/GeniUnc	NA	NA	6.57197581244274	NA	2.46959336403085	NA	2.66115705855154	0.00854268661019539	NA	NA	0.989540220473413	0.157886392675084	Shapiro-Wilk normality test
Fixed	NA	Strain	None	Satterthwaite	NA	Postdiet_PercentLean	Fixed	CC_StrainCC019/TauUnc	NA	NA	21.9271173713284	NA	2.36811508075344	NA	9.25931241667195	9.49350562717051e-17	NA	NA	0.989540220473413	0.157886392675084	Shapiro-Wilk normality test
Fixed	NA	Strain	None	Satterthwaite	NA	Postdiet_PercentLean	Fixed	CC_StrainCC024/GeniUnc	NA	NA	10.0184671851607	NA	3.12187120965834	NA	3.20912251414021	0.00159492549069519	NA	NA	0.989540220473413	0.157886392675084	Shapiro-Wilk normality test
Fixed	NA	Strain	None	Satterthwaite	NA	Postdiet_PercentLean	Fixed	CC_StrainCC027/GeniUnc	NA	NA	15.8529458939144	NA	2.34024810224477	NA	6.7740449735685	2.01537880952362e-10	NA	NA	0.989540220473413	0.157886392675084	Shapiro-Wilk normality test
Fixed	NA	Strain	None	Satterthwaite	NA	Postdiet_PercentLean	Fixed	CC_StrainCC028/GeniUnc	NA	NA	-1.47029881857826	NA	2.5105923648626	NA	-0.585638209992218	0.558904543573395	NA	NA	0.989540220473413	0.157886392675084	Shapiro-Wilk normality test
Fixed	NA	Strain	None	Satterthwaite	NA	Postdiet_PercentLean	Fixed	CC_StrainCC030/GeniUnc	NA	NA	16.5673739674082	NA	2.42157566928812	NA	6.84156773522528	1.39532869674489e-10	NA	NA	0.989540220473413	0.157886392675084	Shapiro-Wilk normality test
Fixed	NA	Strain	None	Satterthwaite	NA	Postdiet_PercentLean	Fixed	CC_StrainCC032/GeniUnc	NA	NA	8.09767872431428	NA	2.35796155211858	NA	3.43418607357643	0.000748651298115951	NA	NA	0.989540220473413	0.157886392675084	Shapiro-Wilk normality test
Fixed	NA	Strain	None	Satterthwaite	NA	Postdiet_PercentLean	Fixed	CC_StrainCC035/Unc	NA	NA	8.23765362972747	NA	2.37407693148176	NA	3.46983432612944	0.000661812065352786	NA	NA	0.989540220473413	0.157886392675084	Shapiro-Wilk normality test
Fixed	NA	Strain	None	Satterthwaite	NA	Postdiet_PercentLean	Fixed	CC_StrainCC036/Unc	NA	NA	16.1170548603461	NA	2.51387498588626	NA	6.41123960055003	1.40455335929519e-09	NA	NA	0.989540220473413	0.157886392675084	Shapiro-Wilk normality test
Fixed	NA	Strain	None	Satterthwaite	NA	Postdiet_PercentLean	Fixed	CC_StrainCC037/TauUnc	NA	NA	3.41642866644578	NA	2.30129063393116	NA	1.48457070831149	0.139531444203277	NA	NA	0.989540220473413	0.157886392675084	Shapiro-Wilk normality test
Fixed	NA	Strain	None	Satterthwaite	NA	Postdiet_PercentLean	Fixed	CC_StrainCC040/TauUnc	NA	NA	-0.857057316648652	NA	2.45466592714172	NA	-0.349154362380641	0.727410661607718	NA	NA	0.989540220473413	0.157886392675084	Shapiro-Wilk normality test
Fixed	NA	Strain	None	Satterthwaite	NA	Postdiet_PercentLean	Fixed	CC_StrainCC041/TauUnc	NA	NA	11.6102276932176	NA	2.42567548932369	NA	4.78638950029326	3.70204683998385e-06	NA	NA	0.989540220473413	0.157886392675084	Shapiro-Wilk normality test
Fixed	NA	Strain	None	Satterthwaite	NA	Postdiet_PercentLean	Fixed	CC_StrainCC045/GeniUnc	NA	NA	8.88334249887095	NA	2.47788827175759	NA	3.5850456213548	0.000441444591188362	NA	NA	0.989540220473413	0.157886392675084	Shapiro-Wilk normality test
Fixed	NA	Strain	None	Satterthwaite	NA	Postdiet_PercentLean	Fixed	CC_StrainCC059/TauUnc	NA	NA	10.0893414113173	NA	2.3688561750644	NA	4.25916166524674	3.40793466003039e-05	NA	NA	0.989540220473413	0.157886392675084	Shapiro-Wilk normality test
Fixed	NA	Strain	None	Satterthwaite	NA	Postdiet_PercentLean	Fixed	CC_StrainCC063/Unc	NA	NA	-5.50653557868057	NA	2.70804278988452	NA	-2.0334005058005	0.0435856165309441	NA	NA	0.989540220473413	0.157886392675084	Shapiro-Wilk normality test
Fixed	NA	Strain	None	Satterthwaite	NA	Postdiet_PercentLean	Fixed	CC_StrainCC071/TauUnc	NA	NA	12.3179110811637	NA	2.47546343711081	NA	4.97600202713571	1.59523889352583e-06	NA	NA	0.989540220473413	0.157886392675084	Shapiro-Wilk normality test
Fixed	NA	Strain	None	Satterthwaite	NA	Postdiet_PercentLean	Fixed	Experimental_DietH-Sucrose	NA	NA	-2.88657894027355	NA	0.726935868762994	NA	-3.97088527931021	0.000105996201629425	NA	NA	0.989540220473413	0.157886392675084	Shapiro-Wilk normality test
Fixed	NA	Strain	None	Satterthwaite	NA	Postdiet_PercentLean	Fixed	Week2	NA	NA	2.61920475304394	NA	1.31148881972772	NA	1.9971232035266	0.047426294548386	NA	NA	0.989540220473413	0.157886392675084	Shapiro-Wilk normality test
Fixed	NA	Strain	None	Satterthwaite	NA	Postdiet_PercentLean	Fixed	Week3	NA	NA	3.25371214027287	NA	1.39877420304174	NA	2.32611677653006	0.0212066663318269	NA	NA	0.989540220473413	0.157886392675084	Shapiro-Wilk normality test
Fixed	NA	Strain	None	Satterthwaite	NA	Postdiet_PercentLean	Fixed	Week4	NA	NA	-0.100160994816199	NA	1.23299123071788	NA	-0.0812341501876557	0.935352436742367	NA	NA	0.989540220473413	0.157886392675084	Shapiro-Wilk normality test
Fixed	NA	Strain	None	Satterthwaite	NA	Postdiet_PercentLean	Fixed	Week5	NA	NA	1.9240674779299	NA	1.23437409443166	NA	1.55873935349866	0.12093988717352	NA	NA	0.989540220473413	0.157886392675084	Shapiro-Wilk normality test
Fixed	NA	Strain	None	Satterthwaite	NA	Postdiet_PercentLean	Fixed	Week6	NA	NA	2.09824706782225	NA	1.75440858584514	NA	1.19598540770448	0.233387530331983	NA	NA	0.989540220473413	0.157886392675084	Shapiro-Wilk normality test
Fixed	NA	Strain	None	Satterthwaite	NA	Postdiet_PercentLean	Fixed	Week7	NA	NA	1.49700263888108	NA	2.65557534850638	NA	0.563720641450851	0.573695969296364	NA	NA	0.989540220473413	0.157886392675084	Shapiro-Wilk normality test
Fixed	NA	Strain	None	Satterthwaite	NA	Postdiet_PercentLean	Fixed	Week8	NA	NA	0.603521271029191	NA	2.14640333764355	NA	0.281177940997694	0.778919929756654	NA	NA	0.989540220473413	0.157886392675084	Shapiro-Wilk normality test
Fixed	NA	Strain	None	Satterthwaite	NA	Postdiet_Fat_scaled_Jan	Fixed	(Intercept)	NA	NA	0.662842806625106	NA	0.146630403252978	NA	4.52050046866145	1.16014732692466e-05	NA	NA	0.990939798066299	0.250523751188189	Shapiro-Wilk normality test
Fixed	NA	Strain	None	Satterthwaite	NA	Postdiet_Fat_scaled_Jan	Fixed	CC_StrainCC002/Unc	NA	NA	-0.771203930054778	NA	0.184599780202621	NA	-4.17770773729139	4.72347786139304e-05	NA	NA	0.990939798066299	0.250523751188189	Shapiro-Wilk normality test
Fixed	NA	Strain	None	Satterthwaite	NA	Postdiet_Fat_scaled_Jan	Fixed	CC_StrainCC004/TauUnc	NA	NA	0.133227311861847	NA	0.179938974399856	NA	0.740402752134135	0.460089154047879	NA	NA	0.990939798066299	0.250523751188189	Shapiro-Wilk normality test
Fixed	NA	Strain	None	Satterthwaite	NA	Postdiet_Fat_scaled_Jan	Fixed	CC_StrainCC006/TauUnc	NA	NA	-0.235708538445067	NA	0.193621805827221	NA	-1.21736566518443	0.225172327171817	NA	NA	0.990939798066299	0.250523751188189	Shapiro-Wilk normality test
Fixed	NA	Strain	None	Satterthwaite	NA	Postdiet_Fat_scaled_Jan	Fixed	CC_StrainCC008/GeniUnc	NA	NA	-0.0637862034300936	NA	0.192529138941463	NA	-0.331306750660154	0.740825690143996	NA	NA	0.990939798066299	0.250523751188189	Shapiro-Wilk normality test
Fixed	NA	Strain	None	Satterthwaite	NA	Postdiet_Fat_scaled_Jan	Fixed	CC_StrainCC011/Unc	NA	NA	-0.222156810637117	NA	0.181121473557462	NA	-1.22656251781563	0.221703350938979	NA	NA	0.990939798066299	0.250523751188189	Shapiro-Wilk normality test
Fixed	NA	Strain	None	Satterthwaite	NA	Postdiet_Fat_scaled_Jan	Fixed	CC_StrainCC012/GeniUnc	NA	NA	-0.637694012656649	NA	0.193098642368912	NA	-3.30242618401399	0.00117109457692187	NA	NA	0.990939798066299	0.250523751188189	Shapiro-Wilk normality test
Fixed	NA	Strain	None	Satterthwaite	NA	Postdiet_Fat_scaled_Jan	Fixed	CC_StrainCC019/TauUnc	NA	NA	-2.00192777759855	NA	0.185164008669212	NA	-10.8116463452404	5.14477409877731e-21	NA	NA	0.990939798066299	0.250523751188189	Shapiro-Wilk normality test
Fixed	NA	Strain	None	Satterthwaite	NA	Postdiet_Fat_scaled_Jan	Fixed	CC_StrainCC024/GeniUnc	NA	NA	-0.621118535447413	NA	0.244100547489197	NA	-2.54451922306688	0.0118437428995144	NA	NA	0.990939798066299	0.250523751188189	Shapiro-Wilk normality test
Fixed	NA	Strain	None	Satterthwaite	NA	Postdiet_Fat_scaled_Jan	Fixed	CC_StrainCC027/GeniUnc	NA	NA	-1.21752092090828	NA	0.182985076787015	NA	-6.6536623766615	3.86312281373114e-10	NA	NA	0.990939798066299	0.250523751188189	Shapiro-Wilk normality test
Fixed	NA	Strain	None	Satterthwaite	NA	Postdiet_Fat_scaled_Jan	Fixed	CC_StrainCC028/GeniUnc	NA	NA	0.171161339117509	NA	0.196304373123781	NA	0.871918115698735	0.38449742120302	NA	NA	0.990939798066299	0.250523751188189	Shapiro-Wilk normality test
Fixed	NA	Strain	None	Satterthwaite	NA	Postdiet_Fat_scaled_Jan	Fixed	CC_StrainCC030/GeniUnc	NA	NA	-1.43303069234197	NA	0.189344116705071	NA	-7.56839302577383	2.37675798260532e-12	NA	NA	0.990939798066299	0.250523751188189	Shapiro-Wilk normality test
Fixed	NA	Strain	None	Satterthwaite	NA	Postdiet_Fat_scaled_Jan	Fixed	CC_StrainCC032/GeniUnc	NA	NA	-0.668703918178007	NA	0.184370099589603	NA	-3.62696510804356	0.000380043583399105	NA	NA	0.990939798066299	0.250523751188189	Shapiro-Wilk normality test
Fixed	NA	Strain	None	Satterthwaite	NA	Postdiet_Fat_scaled_Jan	Fixed	CC_StrainCC035/Unc	NA	NA	-0.679257848665838	NA	0.185630168523062	NA	-3.65919965526213	0.000338405067988009	NA	NA	0.990939798066299	0.250523751188189	Shapiro-Wilk normality test
Fixed	NA	Strain	None	Satterthwaite	NA	Postdiet_Fat_scaled_Jan	Fixed	CC_StrainCC036/Unc	NA	NA	-1.32537280284412	NA	0.196561042773251	NA	-6.74280510595908	2.38753069423058e-10	NA	NA	0.990939798066299	0.250523751188189	Shapiro-Wilk normality test
Fixed	NA	Strain	None	Satterthwaite	NA	Postdiet_Fat_scaled_Jan	Fixed	CC_StrainCC037/TauUnc	NA	NA	-0.130438736500667	NA	0.179938974399855	NA	-0.724905412714035	0.469518494855577	NA	NA	0.990939798066299	0.250523751188189	Shapiro-Wilk normality test
Fixed	NA	Strain	None	Satterthwaite	NA	Postdiet_Fat_scaled_Jan	Fixed	CC_StrainCC040/TauUnc	NA	NA	0.111331606925553	NA	0.191931459204541	NA	0.580059190853684	0.562651852103978	NA	NA	0.990939798066299	0.250523751188189	Shapiro-Wilk normality test
Fixed	NA	Strain	None	Satterthwaite	NA	Postdiet_Fat_scaled_Jan	Fixed	CC_StrainCC041/TauUnc	NA	NA	-0.915109855123251	NA	0.189664683521598	NA	-4.82488272530211	3.12610824240856e-06	NA	NA	0.990939798066299	0.250523751188189	Shapiro-Wilk normality test
Fixed	NA	Strain	None	Satterthwaite	NA	Postdiet_Fat_scaled_Jan	Fixed	CC_StrainCC045/GeniUnc	NA	NA	-0.754248443734766	NA	0.193747225023829	NA	-3.89295095009489	0.000142620559715127	NA	NA	0.990939798066299	0.250523751188189	Shapiro-Wilk normality test
Fixed	NA	Strain	None	Satterthwaite	NA	Postdiet_Fat_scaled_Jan	Fixed	CC_StrainCC059/TauUnc	NA	NA	-0.503348030728784	NA	0.185221955174656	NA	-2.71753977682694	0.00726638973561135	NA	NA	0.990939798066299	0.250523751188189	Shapiro-Wilk normality test
Fixed	NA	Strain	None	Satterthwaite	NA	Postdiet_Fat_scaled_Jan	Fixed	CC_StrainCC063/Unc	NA	NA	-0.0728981376727449	NA	0.211743112781173	NA	-0.344276310644785	0.731069053506659	NA	NA	0.990939798066299	0.250523751188189	Shapiro-Wilk normality test
Fixed	NA	Strain	None	Satterthwaite	NA	Postdiet_Fat_scaled_Jan	Fixed	CC_StrainCC071/TauUnc	NA	NA	-1.3645632159347	NA	0.193557626086174	NA	-7.04990675659138	4.43416051860551e-11	NA	NA	0.990939798066299	0.250523751188189	Shapiro-Wilk normality test
Fixed	NA	Strain	None	Satterthwaite	NA	Postdiet_Fat_scaled_Jan	Fixed	Experimental_DietH-Sucrose	NA	NA	0.217433477852518	NA	0.0568394503288949	NA	3.82539726535644	0.000183817415191489	NA	NA	0.990939798066299	0.250523751188189	Shapiro-Wilk normality test
Fixed	NA	Strain	None	Satterthwaite	NA	Postdiet_Fat_scaled_Jan	Fixed	Week2	NA	NA	-0.11005610521582	NA	0.102545914748525	NA	-1.07323734432242	0.284703795886724	NA	NA	0.990939798066299	0.250523751188189	Shapiro-Wilk normality test
Fixed	NA	Strain	None	Satterthwaite	NA	Postdiet_Fat_scaled_Jan	Fixed	Week3	NA	NA	-0.212371793986212	NA	0.109370799064329	NA	-1.94175955376627	0.053839050840816	NA	NA	0.990939798066299	0.250523751188189	Shapiro-Wilk normality test
Fixed	NA	Strain	None	Satterthwaite	NA	Postdiet_Fat_scaled_Jan	Fixed	Week4	NA	NA	-0.0375548422845677	NA	0.0964081521161001	NA	-0.389540111082536	0.697370000103396	NA	NA	0.990939798066299	0.250523751188189	Shapiro-Wilk normality test
Fixed	NA	Strain	None	Satterthwaite	NA	Postdiet_Fat_scaled_Jan	Fixed	Week5	NA	NA	-0.0787785745505409	NA	0.0965162788666819	NA	-0.816220594863151	0.415529794944323	NA	NA	0.990939798066299	0.250523751188189	Shapiro-Wilk normality test
Fixed	NA	Strain	None	Satterthwaite	NA	Postdiet_Fat_scaled_Jan	Fixed	Week6	NA	NA	-0.0374829850146232	NA	0.137178015223574	NA	-0.273243383449842	0.785001743571836	NA	NA	0.990939798066299	0.250523751188189	Shapiro-Wilk normality test
Fixed	NA	Strain	None	Satterthwaite	NA	Postdiet_Fat_scaled_Jan	Fixed	Week7	NA	NA	0.0392355416450709	NA	0.207640659378824	NA	0.188958856913899	0.850353143145189	NA	NA	0.990939798066299	0.250523751188189	Shapiro-Wilk normality test
Fixed	NA	Strain	None	Satterthwaite	NA	Postdiet_Fat_scaled_Jan	Fixed	Week8	NA	NA	-0.0987167604551402	NA	0.167828265378305	NA	-0.588201041300287	0.557187252908847	NA	NA	0.990939798066299	0.250523751188189	Shapiro-Wilk normality test
Fixed	NA	Strain	None	Satterthwaite	NA	Postdiet_TotalWater_scaled_Jan	Fixed	(Intercept)	NA	NA	-0.0922498260382306	NA	0.0315578018396882	NA	-2.92320189178113	0.00394225407495613	NA	NA	0.959294783720656	1.82939025885285e-05	Shapiro-Wilk normality test
Fixed	NA	Strain	None	Satterthwaite	NA	Postdiet_TotalWater_scaled_Jan	Fixed	CC_StrainCC002/Unc	NA	NA	0.036663093464159	NA	0.0397295728174026	NA	0.922816201237874	0.357426421507022	NA	NA	0.959294783720656	1.82939025885285e-05	Shapiro-Wilk normality test
Fixed	NA	Strain	None	Satterthwaite	NA	Postdiet_TotalWater_scaled_Jan	Fixed	CC_StrainCC004/TauUnc	NA	NA	0.212062123963462	NA	0.038726473987461	NA	5.47589548256121	1.56310032534729e-07	NA	NA	0.959294783720656	1.82939025885285e-05	Shapiro-Wilk normality test
Fixed	NA	Strain	None	Satterthwaite	NA	Postdiet_TotalWater_scaled_Jan	Fixed	CC_StrainCC006/TauUnc	NA	NA	-0.0461986332699743	NA	0.0416712935692887	NA	-1.10864408836164	0.269168323836679	NA	NA	0.959294783720656	1.82939025885285e-05	Shapiro-Wilk normality test
Fixed	NA	Strain	None	Satterthwaite	NA	Postdiet_TotalWater_scaled_Jan	Fixed	CC_StrainCC008/GeniUnc	NA	NA	0.2636967322896	NA	0.0414361297540597	NA	6.36393248729424	1.80125958760724e-09	NA	NA	0.959294783720656	1.82939025885285e-05	Shapiro-Wilk normality test
Fixed	NA	Strain	None	Satterthwaite	NA	Postdiet_TotalWater_scaled_Jan	Fixed	CC_StrainCC011/Unc	NA	NA	0.234609535648103	NA	0.0389809715081897	NA	6.01856563782183	1.07207167256723e-08	NA	NA	0.959294783720656	1.82939025885285e-05	Shapiro-Wilk normality test
Fixed	NA	Strain	None	Satterthwaite	NA	Postdiet_TotalWater_scaled_Jan	Fixed	CC_StrainCC012/GeniUnc	NA	NA	-0.125204436256278	NA	0.0415586983067728	NA	-3.01271313485469	0.00298995111645272	NA	NA	0.959294783720656	1.82939025885285e-05	Shapiro-Wilk normality test
Fixed	NA	Strain	None	Satterthwaite	NA	Postdiet_TotalWater_scaled_Jan	Fixed	CC_StrainCC019/TauUnc	NA	NA	-0.137597021428468	NA	0.0398510060928077	NA	-3.45278664001662	0.000702089261741335	NA	NA	0.959294783720656	1.82939025885285e-05	Shapiro-Wilk normality test
Fixed	NA	Strain	None	Satterthwaite	NA	Postdiet_TotalWater_scaled_Jan	Fixed	CC_StrainCC024/GeniUnc	NA	NA	0.0954629011678596	NA	0.0525353305707903	NA	1.8171181209039	0.0709810161207474	NA	NA	0.959294783720656	1.82939025885285e-05	Shapiro-Wilk normality test
Fixed	NA	Strain	None	Satterthwaite	NA	Postdiet_TotalWater_scaled_Jan	Fixed	CC_StrainCC027/GeniUnc	NA	NA	0.125258291573127	NA	0.0393820562772507	NA	3.1805929759306	0.00175058642199434	NA	NA	0.959294783720656	1.82939025885285e-05	Shapiro-Wilk normality test
Fixed	NA	Strain	None	Satterthwaite	NA	Postdiet_TotalWater_scaled_Jan	Fixed	CC_StrainCC028/GeniUnc	NA	NA	0.123508426327407	NA	0.0422486358208844	NA	2.92337075334287	0.00394022148209005	NA	NA	0.959294783720656	1.82939025885285e-05	Shapiro-Wilk normality test
Fixed	NA	Strain	None	Satterthwaite	NA	Postdiet_TotalWater_scaled_Jan	Fixed	CC_StrainCC030/GeniUnc	NA	NA	-0.0938254075480166	NA	0.0407506491282058	NA	-2.30242731233145	0.0225377987460039	NA	NA	0.959294783720656	1.82939025885285e-05	Shapiro-Wilk normality test
Fixed	NA	Strain	None	Satterthwaite	NA	Postdiet_TotalWater_scaled_Jan	Fixed	CC_StrainCC032/GeniUnc	NA	NA	0.0213395999300797	NA	0.0396801409457633	NA	0.537790426683406	0.591433432157649	NA	NA	0.959294783720656	1.82939025885285e-05	Shapiro-Wilk normality test
Fixed	NA	Strain	None	Satterthwaite	NA	Postdiet_TotalWater_scaled_Jan	Fixed	CC_StrainCC035/Unc	NA	NA	-0.0415548158304047	NA	0.0399513330370639	NA	-1.04013590214507	0.299771368627377	NA	NA	0.959294783720656	1.82939025885285e-05	Shapiro-Wilk normality test
Fixed	NA	Strain	None	Satterthwaite	NA	Postdiet_TotalWater_scaled_Jan	Fixed	CC_StrainCC036/Unc	NA	NA	-0.0451790391101669	NA	0.0423038762741365	NA	-1.06796452451304	0.287068704300119	NA	NA	0.959294783720656	1.82939025885285e-05	Shapiro-Wilk normality test
Fixed	NA	Strain	None	Satterthwaite	NA	Postdiet_TotalWater_scaled_Jan	Fixed	CC_StrainCC037/TauUnc	NA	NA	0.0920551537864134	NA	0.038726473987461	NA	2.37706003950216	0.0185759490815824	NA	NA	0.959294783720656	1.82939025885285e-05	Shapiro-Wilk normality test
Fixed	NA	Strain	None	Satterthwaite	NA	Postdiet_TotalWater_scaled_Jan	Fixed	CC_StrainCC040/TauUnc	NA	NA	0.098625904529239	NA	0.0413074970947821	NA	2.38760301315127	0.0180689685035814	NA	NA	0.959294783720656	1.82939025885285e-05	Shapiro-Wilk normality test
Fixed	NA	Strain	None	Satterthwaite	NA	Postdiet_TotalWater_scaled_Jan	Fixed	CC_StrainCC041/TauUnc	NA	NA	0.0928882746912168	NA	0.0408196415325634	NA	2.27557791307688	0.024134574392142	NA	NA	0.959294783720656	1.82939025885285e-05	Shapiro-Wilk normality test
Fixed	NA	Strain	None	Satterthwaite	NA	Postdiet_TotalWater_scaled_Jan	Fixed	CC_StrainCC045/GeniUnc	NA	NA	-0.0516046048387235	NA	0.041698286294301	NA	-1.23757135903632	0.217601909781435	NA	NA	0.959294783720656	1.82939025885285e-05	Shapiro-Wilk normality test
Fixed	NA	Strain	None	Satterthwaite	NA	Postdiet_TotalWater_scaled_Jan	Fixed	CC_StrainCC059/TauUnc	NA	NA	0.193354579165297	NA	0.0398634773422591	NA	4.85041928242228	2.79294680289873e-06	NA	NA	0.959294783720656	1.82939025885285e-05	Shapiro-Wilk normality test
Fixed	NA	Strain	None	Satterthwaite	NA	Postdiet_TotalWater_scaled_Jan	Fixed	CC_StrainCC063/Unc	NA	NA	-0.228988322083316	NA	0.0455713620492366	NA	-5.02482944959842	1.2797329808934e-06	NA	NA	0.959294783720656	1.82939025885285e-05	Shapiro-Wilk normality test
Fixed	NA	Strain	None	Satterthwaite	NA	Postdiet_TotalWater_scaled_Jan	Fixed	CC_StrainCC071/TauUnc	NA	NA	-0.154969329346838	NA	0.0416574808025966	NA	-3.7200840367951	0.000271236950166943	NA	NA	0.959294783720656	1.82939025885285e-05	Shapiro-Wilk normality test
Fixed	NA	Strain	None	Satterthwaite	NA	Postdiet_TotalWater_scaled_Jan	Fixed	Experimental_DietH-Sucrose	NA	NA	0.0539051067309553	NA	0.0122329890006603	NA	4.40653602550004	1.86647512345055e-05	NA	NA	0.959294783720656	1.82939025885285e-05	Shapiro-Wilk normality test
Fixed	NA	Strain	None	Satterthwaite	NA	Postdiet_TotalWater_scaled_Jan	Fixed	Week2	NA	NA	0.0404549645788759	NA	0.022069936284089	NA	1.83303495117208	0.0685673459149139	NA	NA	0.959294783720656	1.82939025885285e-05	Shapiro-Wilk normality test
Fixed	NA	Strain	None	Satterthwaite	NA	Postdiet_TotalWater_scaled_Jan	Fixed	Week3	NA	NA	0.0391373342932906	NA	0.023538788186824	NA	1.66267413524703	0.0982422484172876	NA	NA	0.959294783720656	1.82939025885285e-05	Shapiro-Wilk normality test
Fixed	NA	Strain	None	Satterthwaite	NA	Postdiet_TotalWater_scaled_Jan	Fixed	Week4	NA	NA	0.0399626721388015	NA	0.0207489667402835	NA	1.92600781711289	0.055791817674998	NA	NA	0.959294783720656	1.82939025885285e-05	Shapiro-Wilk normality test
Fixed	NA	Strain	None	Satterthwaite	NA	Postdiet_TotalWater_scaled_Jan	Fixed	Week5	NA	NA	0.0244847111370644	NA	0.0207722377843012	NA	1.1787228410975	0.240175311815402	NA	NA	0.959294783720656	1.82939025885285e-05	Shapiro-Wilk normality test
Fixed	NA	Strain	None	Satterthwaite	NA	Postdiet_TotalWater_scaled_Jan	Fixed	Week6	NA	NA	0.118039263504885	NA	0.0295234584721047	NA	3.99815162632163	9.54454982496946e-05	NA	NA	0.959294783720656	1.82939025885285e-05	Shapiro-Wilk normality test
Fixed	NA	Strain	None	Satterthwaite	NA	Postdiet_TotalWater_scaled_Jan	Fixed	Week7	NA	NA	0.122033039955352	NA	0.0446884318474793	NA	2.73075234261628	0.0069934627807042	NA	NA	0.959294783720656	1.82939025885285e-05	Shapiro-Wilk normality test
Fixed	NA	Strain	None	Satterthwaite	NA	Postdiet_TotalWater_scaled_Jan	Fixed	Week8	NA	NA	-0.0220110263615467	NA	0.0361200066589846	NA	-0.609385999547472	0.543091856463675	NA	NA	0.959294783720656	1.82939025885285e-05	Shapiro-Wilk normality test
Fixed	NA	Strain	None	Satterthwaite	NA	Postdiet_ALTPL_scaled_Jan	Fixed	(Intercept)	NA	NA	0.270918273793389	NA	0.171004700929469	NA	1.58427383762467	0.115012015963083	NA	NA	0.989737131609302	0.168659230169661	Shapiro-Wilk normality test
Fixed	NA	Strain	None	Satterthwaite	NA	Postdiet_ALTPL_scaled_Jan	Fixed	CC_StrainCC002/Unc	NA	NA	-0.326396934528187	NA	0.215332219985103	NA	-1.51578307487271	0.131453501488074	NA	NA	0.989737131609302	0.168659230169661	Shapiro-Wilk normality test
Fixed	NA	Strain	None	Satterthwaite	NA	Postdiet_ALTPL_scaled_Jan	Fixed	CC_StrainCC004/TauUnc	NA	NA	-0.247657474335405	NA	0.209867334738551	NA	-1.18006680098135	0.239641869566633	NA	NA	0.989737131609302	0.168659230169661	Shapiro-Wilk normality test
Fixed	NA	Strain	None	Satterthwaite	NA	Postdiet_ALTPL_scaled_Jan	Fixed	CC_StrainCC006/TauUnc	NA	NA	0.328680455185853	NA	0.225825641180752	NA	1.45546118442226	0.147407704032462	NA	NA	0.989737131609302	0.168659230169661	Shapiro-Wilk normality test
Fixed	NA	Strain	None	Satterthwaite	NA	Postdiet_ALTPL_scaled_Jan	Fixed	CC_StrainCC008/GeniUnc	NA	NA	-0.21798248341561	NA	0.224540092413084	NA	-0.97079537588588	0.333045793985555	NA	NA	0.989737131609302	0.168659230169661	Shapiro-Wilk normality test
Fixed	NA	Strain	None	Satterthwaite	NA	Postdiet_ALTPL_scaled_Jan	Fixed	CC_StrainCC011/Unc	NA	NA	-0.704397980632872	NA	0.211261862298865	NA	-3.3342410834019	0.00105243093086816	NA	NA	0.989737131609302	0.168659230169661	Shapiro-Wilk normality test
Fixed	NA	Strain	None	Satterthwaite	NA	Postdiet_ALTPL_scaled_Jan	Fixed	CC_StrainCC012/GeniUnc	NA	NA	-0.154667439491516	NA	0.220024664032226	NA	-0.70295500812065	0.483056750042201	NA	NA	0.989737131609302	0.168659230169661	Shapiro-Wilk normality test
Fixed	NA	Strain	None	Satterthwaite	NA	Postdiet_ALTPL_scaled_Jan	Fixed	CC_StrainCC019/TauUnc	NA	NA	-0.314536322669102	NA	0.215987472827004	NA	-1.45627113717392	0.147184008882793	NA	NA	0.989737131609302	0.168659230169661	Shapiro-Wilk normality test
Fixed	NA	Strain	None	Satterthwaite	NA	Postdiet_ALTPL_scaled_Jan	Fixed	CC_StrainCC024/GeniUnc	NA	NA	-0.222283038482519	NA	0.284689902578056	NA	-0.780790033189088	0.436024792453777	NA	NA	0.989737131609302	0.168659230169661	Shapiro-Wilk normality test
Fixed	NA	Strain	None	Satterthwaite	NA	Postdiet_ALTPL_scaled_Jan	Fixed	CC_StrainCC027/GeniUnc	NA	NA	0.206168337531696	NA	0.213426615229534	NA	0.965991693725585	0.335436839703628	NA	NA	0.989737131609302	0.168659230169661	Shapiro-Wilk normality test
Fixed	NA	Strain	None	Satterthwaite	NA	Postdiet_ALTPL_scaled_Jan	Fixed	CC_StrainCC028/GeniUnc	NA	NA	-0.218363840327005	NA	0.228989032789124	NA	-0.953599557442981	0.341656420096427	NA	NA	0.989737131609302	0.168659230169661	Shapiro-Wilk normality test
Fixed	NA	Strain	None	Satterthwaite	NA	Postdiet_ALTPL_scaled_Jan	Fixed	CC_StrainCC030/GeniUnc	NA	NA	-0.743370990913479	NA	0.220796537241228	NA	-3.36676924467036	0.000942782870647061	NA	NA	0.989737131609302	0.168659230169661	Shapiro-Wilk normality test
Fixed	NA	Strain	None	Satterthwaite	NA	Postdiet_ALTPL_scaled_Jan	Fixed	CC_StrainCC032/GeniUnc	NA	NA	-0.619953897595208	NA	0.215075627681368	NA	-2.882492564493	0.00446126993958701	NA	NA	0.989737131609302	0.168659230169661	Shapiro-Wilk normality test
Fixed	NA	Strain	None	Satterthwaite	NA	Postdiet_ALTPL_scaled_Jan	Fixed	CC_StrainCC035/Unc	NA	NA	-0.221857208209071	NA	0.216531601887926	NA	-1.02459505344583	0.307027343937493	NA	NA	0.989737131609302	0.168659230169661	Shapiro-Wilk normality test
Fixed	NA	Strain	None	Satterthwaite	NA	Postdiet_ALTPL_scaled_Jan	Fixed	CC_StrainCC036/Unc	NA	NA	-0.823695320868383	NA	0.229194062775596	NA	-3.59387721869071	0.000427779207751534	NA	NA	0.989737131609302	0.168659230169661	Shapiro-Wilk normality test
Fixed	NA	Strain	None	Satterthwaite	NA	Postdiet_ALTPL_scaled_Jan	Fixed	CC_StrainCC037/TauUnc	NA	NA	-0.381493616838239	NA	0.209867334738551	NA	-1.81778463672537	0.0708785521987572	NA	NA	0.989737131609302	0.168659230169661	Shapiro-Wilk normality test
Fixed	NA	Strain	None	Satterthwaite	NA	Postdiet_ALTPL_scaled_Jan	Fixed	CC_StrainCC040/TauUnc	NA	NA	-0.158720055337582	NA	0.223846177811565	NA	-0.709058590543338	0.479270937324994	NA	NA	0.989737131609302	0.168659230169661	Shapiro-Wilk normality test
Fixed	NA	Strain	None	Satterthwaite	NA	Postdiet_ALTPL_scaled_Jan	Fixed	CC_StrainCC041/TauUnc	NA	NA	-0.447580204168134	NA	0.22124256060728	NA	-2.02302939786806	0.0446555673145978	NA	NA	0.989737131609302	0.168659230169661	Shapiro-Wilk normality test
Fixed	NA	Strain	None	Satterthwaite	NA	Postdiet_ALTPL_scaled_Jan	Fixed	CC_StrainCC045/GeniUnc	NA	NA	-0.145702271921483	NA	0.226001214291499	NA	-0.644696854298995	0.520003000985462	NA	NA	0.989737131609302	0.168659230169661	Shapiro-Wilk normality test
Fixed	NA	Strain	None	Satterthwaite	NA	Postdiet_ALTPL_scaled_Jan	Fixed	CC_StrainCC059/TauUnc	NA	NA	-0.0139277420804447	NA	0.216032002513706	NA	-0.0644707354391211	0.948672057213697	NA	NA	0.989737131609302	0.168659230169661	Shapiro-Wilk normality test
Fixed	NA	Strain	None	Satterthwaite	NA	Postdiet_ALTPL_scaled_Jan	Fixed	CC_StrainCC063/Unc	NA	NA	0.217083483374254	NA	0.246963368648108	NA	0.879010861256798	0.380650899885444	NA	NA	0.989737131609302	0.168659230169661	Shapiro-Wilk normality test
Fixed	NA	Strain	None	Satterthwaite	NA	Postdiet_ALTPL_scaled_Jan	Fixed	CC_StrainCC071/TauUnc	NA	NA	-0.186654079907758	NA	0.23326295557422	NA	-0.80018740844758	0.424732282376026	NA	NA	0.989737131609302	0.168659230169661	Shapiro-Wilk normality test
Fixed	NA	Strain	None	Satterthwaite	NA	Postdiet_ALTPL_scaled_Jan	Fixed	Experimental_DietH-Sucrose	NA	NA	-0.040397660196184	NA	0.0663295432925641	NA	-0.609044751265652	0.543317478340666	NA	NA	0.989737131609302	0.168659230169661	Shapiro-Wilk normality test
Fixed	NA	Strain	None	Satterthwaite	NA	Postdiet_ALTPL_scaled_Jan	Fixed	Week2	NA	NA	-0.0372736552945136	NA	0.119603722455456	NA	-0.311642936601705	0.755698304065695	NA	NA	0.989737131609302	0.168659230169661	Shapiro-Wilk normality test
Fixed	NA	Strain	None	Satterthwaite	NA	Postdiet_ALTPL_scaled_Jan	Fixed	Week3	NA	NA	0.164426904670475	NA	0.127582814219522	NA	1.28878568541025	0.199244476424193	NA	NA	0.989737131609302	0.168659230169661	Shapiro-Wilk normality test
Fixed	NA	Strain	None	Satterthwaite	NA	Postdiet_ALTPL_scaled_Jan	Fixed	Week4	NA	NA	-0.424321744616201	NA	0.11240564300077	NA	-3.77491497124655	0.000221724331088899	NA	NA	0.989737131609302	0.168659230169661	Shapiro-Wilk normality test
Fixed	NA	Strain	None	Satterthwaite	NA	Postdiet_ALTPL_scaled_Jan	Fixed	Week5	NA	NA	-0.0567298395509839	NA	0.112887917544368	NA	-0.502532430263739	0.61595113565366	NA	NA	0.989737131609302	0.168659230169661	Shapiro-Wilk normality test
Fixed	NA	Strain	None	Satterthwaite	NA	Postdiet_ALTPL_scaled_Jan	Fixed	Week6	NA	NA	-0.146334544367439	NA	0.159891961648147	NA	-0.915208887670396	0.361393733878415	NA	NA	0.989737131609302	0.168659230169661	Shapiro-Wilk normality test
Fixed	NA	Strain	None	Satterthwaite	NA	Postdiet_ALTPL_scaled_Jan	Fixed	Week7	NA	NA	0.227943612042293	NA	0.243041525490324	NA	0.937879284547891	0.349652812997669	NA	NA	0.989737131609302	0.168659230169661	Shapiro-Wilk normality test
Fixed	NA	Strain	None	Satterthwaite	NA	Postdiet_ALTPL_scaled_Jan	Fixed	Week8	NA	NA	-0.113385023111698	NA	0.195752498465621	NA	-0.579226441554772	0.563212239925691	NA	NA	0.989737131609302	0.168659230169661	Shapiro-Wilk normality test
Fixed	NA	Strain	None	Satterthwaite	NA	Postdiet_ASTPL_scaled_Jan	Fixed	(Intercept)	NA	NA	0.199387448377205	NA	0.168907430192851	NA	1.18045398091459	0.239488347274251	NA	NA	0.975498636734025	0.00153494230509478	Shapiro-Wilk normality test
Fixed	NA	Strain	None	Satterthwaite	NA	Postdiet_ASTPL_scaled_Jan	Fixed	CC_StrainCC002/Unc	NA	NA	-0.284980940651096	NA	0.212691298646853	NA	-1.33988058027833	0.182093673231432	NA	NA	0.975498636734025	0.00153494230509478	Shapiro-Wilk normality test
Fixed	NA	Strain	None	Satterthwaite	NA	Postdiet_ASTPL_scaled_Jan	Fixed	CC_StrainCC004/TauUnc	NA	NA	-0.195101577466513	NA	0.207293436960731	NA	-0.941185501707288	0.347961170681181	NA	NA	0.975498636734025	0.00153494230509478	Shapiro-Wilk normality test
Fixed	NA	Strain	None	Satterthwaite	NA	Postdiet_ASTPL_scaled_Jan	Fixed	CC_StrainCC006/TauUnc	NA	NA	0.178874808037504	NA	0.223056024285707	NA	0.801927715740092	0.423727630946971	NA	NA	0.975498636734025	0.00153494230509478	Shapiro-Wilk normality test
Fixed	NA	Strain	None	Satterthwaite	NA	Postdiet_ASTPL_scaled_Jan	Fixed	CC_StrainCC008/GeniUnc	NA	NA	-0.4816967492111	NA	0.221786242007477	NA	-2.1718964388912	0.0312653951231698	NA	NA	0.975498636734025	0.00153494230509478	Shapiro-Wilk normality test
Fixed	NA	Strain	None	Satterthwaite	NA	Postdiet_ASTPL_scaled_Jan	Fixed	CC_StrainCC011/Unc	NA	NA	-0.620988788921539	NA	0.208670861471669	NA	-2.97592478672855	0.00335230904532492	NA	NA	0.975498636734025	0.00153494230509478	Shapiro-Wilk normality test
Fixed	NA	Strain	None	Satterthwaite	NA	Postdiet_ASTPL_scaled_Jan	Fixed	CC_StrainCC012/GeniUnc	NA	NA	-0.00604573869496658	NA	0.217326192664475	NA	-0.0278187300888323	0.977839745248437	NA	NA	0.975498636734025	0.00153494230509478	Shapiro-Wilk normality test
Fixed	NA	Strain	None	Satterthwaite	NA	Postdiet_ASTPL_scaled_Jan	Fixed	CC_StrainCC019/TauUnc	NA	NA	0.184317400112902	NA	0.213338515203185	NA	0.863966827262094	0.388837952686656	NA	NA	0.975498636734025	0.00153494230509478	Shapiro-Wilk normality test
Fixed	NA	Strain	None	Satterthwaite	NA	Postdiet_ASTPL_scaled_Jan	Fixed	CC_StrainCC024/GeniUnc	NA	NA	0.132245520778983	NA	0.281198350600583	NA	0.470292661733377	0.638755894466797	NA	NA	0.975498636734025	0.00153494230509478	Shapiro-Wilk normality test
Fixed	NA	Strain	None	Satterthwaite	NA	Postdiet_ASTPL_scaled_Jan	Fixed	CC_StrainCC027/GeniUnc	NA	NA	0.442565674951705	NA	0.210809064997854	NA	2.09936738230972	0.037278939478555	NA	NA	0.975498636734025	0.00153494230509478	Shapiro-Wilk normality test
Fixed	NA	Strain	None	Satterthwaite	NA	Postdiet_ASTPL_scaled_Jan	Fixed	CC_StrainCC028/GeniUnc	NA	NA	-0.00289254223877365	NA	0.226180618781412	NA	-0.0127886388071522	0.989811594843497	NA	NA	0.975498636734025	0.00153494230509478	Shapiro-Wilk normality test
Fixed	NA	Strain	None	Satterthwaite	NA	Postdiet_ASTPL_scaled_Jan	Fixed	CC_StrainCC030/GeniUnc	NA	NA	-0.0356079361604964	NA	0.218088599308612	NA	-0.163272799556608	0.8704998904214	NA	NA	0.975498636734025	0.00153494230509478	Shapiro-Wilk normality test
Fixed	NA	Strain	None	Satterthwaite	NA	Postdiet_ASTPL_scaled_Jan	Fixed	CC_StrainCC032/GeniUnc	NA	NA	-0.397035407966172	NA	0.212437853294792	NA	-1.8689485033311	0.0633706754911933	NA	NA	0.975498636734025	0.00153494230509478	Shapiro-Wilk normality test
Fixed	NA	Strain	None	Satterthwaite	NA	Postdiet_ASTPL_scaled_Jan	Fixed	CC_StrainCC035/Unc	NA	NA	0.00534319203517201	NA	0.21387597084548	NA	0.024982666421336	0.980098439112776	NA	NA	0.975498636734025	0.00153494230509478	Shapiro-Wilk normality test
Fixed	NA	Strain	None	Satterthwaite	NA	Postdiet_ASTPL_scaled_Jan	Fixed	CC_StrainCC036/Unc	NA	NA	-0.358154951685163	NA	0.226383134197299	NA	-1.58207435794674	0.115513378230711	NA	NA	0.975498636734025	0.00153494230509478	Shapiro-Wilk normality test
Fixed	NA	Strain	None	Satterthwaite	NA	Postdiet_ASTPL_scaled_Jan	Fixed	CC_StrainCC037/TauUnc	NA	NA	0.13347606385048	NA	0.207293436960731	NA	0.643899130659722	0.520518917457449	NA	NA	0.975498636734025	0.00153494230509478	Shapiro-Wilk normality test
Fixed	NA	Strain	None	Satterthwaite	NA	Postdiet_ASTPL_scaled_Jan	Fixed	CC_StrainCC040/TauUnc	NA	NA	0.278650468717374	NA	0.221100837854966	NA	1.26028680587885	0.209313621022914	NA	NA	0.975498636734025	0.00153494230509478	Shapiro-Wilk normality test
Fixed	NA	Strain	None	Satterthwaite	NA	Postdiet_ASTPL_scaled_Jan	Fixed	CC_StrainCC041/TauUnc	NA	NA	-0.337247000207025	NA	0.218529152463913	NA	-1.54325862890406	0.124649593397164	NA	NA	0.975498636734025	0.00153494230509478	Shapiro-Wilk normality test
Fixed	NA	Strain	None	Satterthwaite	NA	Postdiet_ASTPL_scaled_Jan	Fixed	CC_StrainCC045/GeniUnc	NA	NA	0.201583214014917	NA	0.223229444096894	NA	0.903031474322081	0.367802149593682	NA	NA	0.975498636734025	0.00153494230509478	Shapiro-Wilk normality test
Fixed	NA	Strain	None	Satterthwaite	NA	Postdiet_ASTPL_scaled_Jan	Fixed	CC_StrainCC059/TauUnc	NA	NA	0.255180157077448	NA	0.213382498759819	NA	1.19588137996582	0.233428019643793	NA	NA	0.975498636734025	0.00153494230509478	Shapiro-Wilk normality test
Fixed	NA	Strain	None	Satterthwaite	NA	Postdiet_ASTPL_scaled_Jan	Fixed	CC_StrainCC063/Unc	NA	NA	0.553817562442141	NA	0.243934510123945	NA	2.27035347381042	0.0244565321363456	NA	NA	0.975498636734025	0.00153494230509478	Shapiro-Wilk normality test
Fixed	NA	Strain	None	Satterthwaite	NA	Postdiet_ASTPL_scaled_Jan	Fixed	CC_StrainCC071/TauUnc	NA	NA	0.0766375481242481	NA	0.230402124450843	NA	0.332625180027796	0.739831919518954	NA	NA	0.975498636734025	0.00153494230509478	Shapiro-Wilk normality test
Fixed	NA	Strain	None	Satterthwaite	NA	Postdiet_ASTPL_scaled_Jan	Fixed	Experimental_DietH-Sucrose	NA	NA	-0.10920995150552	NA	0.0655160509770628	NA	-1.66691902025283	0.0973936862922929	NA	NA	0.975498636734025	0.00153494230509478	Shapiro-Wilk normality test
Fixed	NA	Strain	None	Satterthwaite	NA	Postdiet_ASTPL_scaled_Jan	Fixed	Week2	NA	NA	-0.262372356451722	NA	0.118136854084394	NA	-2.22091876819651	0.0276935205364503	NA	NA	0.975498636734025	0.00153494230509478	Shapiro-Wilk normality test
Fixed	NA	Strain	None	Satterthwaite	NA	Postdiet_ASTPL_scaled_Jan	Fixed	Week3	NA	NA	-0.0548022832229152	NA	0.126018087043581	NA	-0.434876330125236	0.664210299557935	NA	NA	0.975498636734025	0.00153494230509478	Shapiro-Wilk normality test
Fixed	NA	Strain	None	Satterthwaite	NA	Postdiet_ASTPL_scaled_Jan	Fixed	Week4	NA	NA	-0.411511731998462	NA	0.111027054784102	NA	-3.70640951251629	0.000285122941716357	NA	NA	0.975498636734025	0.00153494230509478	Shapiro-Wilk normality test
Fixed	NA	Strain	None	Satterthwaite	NA	Postdiet_ASTPL_scaled_Jan	Fixed	Week5	NA	NA	-0.101968891540387	NA	0.111503414517863	NA	-0.914491201738502	0.361769449115788	NA	NA	0.975498636734025	0.00153494230509478	Shapiro-Wilk normality test
Fixed	NA	Strain	None	Satterthwaite	NA	Postdiet_ASTPL_scaled_Jan	Fixed	Week6	NA	NA	-0.125984861998524	NA	0.157930982035526	NA	-0.797721006826793	0.426158499311821	NA	NA	0.975498636734025	0.00153494230509478	Shapiro-Wilk normality test
Fixed	NA	Strain	None	Satterthwaite	NA	Postdiet_ASTPL_scaled_Jan	Fixed	Week7	NA	NA	-0.497841185051975	NA	0.240060766035038	NA	-2.07381319852704	0.0396223753768561	NA	NA	0.975498636734025	0.00153494230509478	Shapiro-Wilk normality test
Fixed	NA	Strain	None	Satterthwaite	NA	Postdiet_ASTPL_scaled_Jan	Fixed	Week8	NA	NA	-0.385719170821232	NA	0.193351710742124	NA	-1.99490953217203	0.0476696742185086	NA	NA	0.975498636734025	0.00153494230509478	Shapiro-Wilk normality test
Fixed	NA	Strain	None	Satterthwaite	NA	Postdiet_CHOL2_scaled_Jan	Fixed	(Intercept)	NA	NA	-0.0221746551902782	NA	0.0584873467047668	NA	-0.379135940329312	0.70506567618759	NA	NA	0.980874674887604	0.00840160801355662	Shapiro-Wilk normality test
Fixed	NA	Strain	None	Satterthwaite	NA	Postdiet_CHOL2_scaled_Jan	Fixed	CC_StrainCC002/Unc	NA	NA	-0.0409411831989449	NA	0.0736483274349885	NA	-0.555901058786228	0.579018080365746	NA	NA	0.980874674887604	0.00840160801355662	Shapiro-Wilk normality test
Fixed	NA	Strain	None	Satterthwaite	NA	Postdiet_CHOL2_scaled_Jan	Fixed	CC_StrainCC004/TauUnc	NA	NA	-0.356389561036448	NA	0.0717792171919391	NA	-4.96508007441004	1.67551152160148e-06	NA	NA	0.980874674887604	0.00840160801355662	Shapiro-Wilk normality test
Fixed	NA	Strain	None	Satterthwaite	NA	Postdiet_CHOL2_scaled_Jan	Fixed	CC_StrainCC006/TauUnc	NA	NA	0.258186916813193	NA	0.077237306920659	NA	3.34277471738381	0.00102256695721595	NA	NA	0.980874674887604	0.00840160801355662	Shapiro-Wilk normality test
Fixed	NA	Strain	None	Satterthwaite	NA	Postdiet_CHOL2_scaled_Jan	Fixed	CC_StrainCC008/GeniUnc	NA	NA	-0.310211580345331	NA	0.076797621133825	NA	-4.03933840352641	8.13847822431361e-05	NA	NA	0.980874674887604	0.00840160801355662	Shapiro-Wilk normality test
Fixed	NA	Strain	None	Satterthwaite	NA	Postdiet_CHOL2_scaled_Jan	Fixed	CC_StrainCC011/Unc	NA	NA	0.149611649592205	NA	0.0722561761086599	NA	2.07057247766913	0.0399283926400817	NA	NA	0.980874674887604	0.00840160801355662	Shapiro-Wilk normality test
Fixed	NA	Strain	None	Satterthwaite	NA	Postdiet_CHOL2_scaled_Jan	Fixed	CC_StrainCC012/GeniUnc	NA	NA	-0.291089130351756	NA	0.0752532458985457	NA	-3.86812723990928	0.00015661856079451	NA	NA	0.980874674887604	0.00840160801355662	Shapiro-Wilk normality test
Fixed	NA	Strain	None	Satterthwaite	NA	Postdiet_CHOL2_scaled_Jan	Fixed	CC_StrainCC019/TauUnc	NA	NA	-0.285213044010291	NA	0.0738724382339038	NA	-3.86088574885284	0.000160941764789609	NA	NA	0.980874674887604	0.00840160801355662	Shapiro-Wilk normality test
Fixed	NA	Strain	None	Satterthwaite	NA	Postdiet_CHOL2_scaled_Jan	Fixed	CC_StrainCC024/GeniUnc	NA	NA	-0.560976179349268	NA	0.0973701713749766	NA	-5.76127341081619	3.8945966364118e-08	NA	NA	0.980874674887604	0.00840160801355662	Shapiro-Wilk normality test
Fixed	NA	Strain	None	Satterthwaite	NA	Postdiet_CHOL2_scaled_Jan	Fixed	CC_StrainCC027/GeniUnc	NA	NA	0.0504902722108792	NA	0.0729965689428803	NA	0.691680074037285	0.490093033507127	NA	NA	0.980874674887604	0.00840160801355662	Shapiro-Wilk normality test
Fixed	NA	Strain	None	Satterthwaite	NA	Postdiet_CHOL2_scaled_Jan	Fixed	CC_StrainCC028/GeniUnc	NA	NA	-0.313542841073498	NA	0.0783192560177082	NA	-4.00339401848512	9.35350964639701e-05	NA	NA	0.980874674887604	0.00840160801355662	Shapiro-Wilk normality test
Fixed	NA	Strain	None	Satterthwaite	NA	Postdiet_CHOL2_scaled_Jan	Fixed	CC_StrainCC030/GeniUnc	NA	NA	0.155009294619843	NA	0.0755172434128927	NA	2.05263443969115	0.0416590932893303	NA	NA	0.980874674887604	0.00840160801355662	Shapiro-Wilk normality test
Fixed	NA	Strain	None	Satterthwaite	NA	Postdiet_CHOL2_scaled_Jan	Fixed	CC_StrainCC032/GeniUnc	NA	NA	-0.228877310657455	NA	0.0735605672567667	NA	-3.11141307350918	0.00218840100507576	NA	NA	0.980874674887604	0.00840160801355662	Shapiro-Wilk normality test
Fixed	NA	Strain	None	Satterthwaite	NA	Postdiet_CHOL2_scaled_Jan	Fixed	CC_StrainCC035/Unc	NA	NA	-0.148549491976408	NA	0.0740585422700226	NA	-2.00583872465092	0.0464782966713896	NA	NA	0.980874674887604	0.00840160801355662	Shapiro-Wilk normality test
Fixed	NA	Strain	None	Satterthwaite	NA	Postdiet_CHOL2_scaled_Jan	Fixed	CC_StrainCC036/Unc	NA	NA	-0.102789233861882	NA	0.0783893807560253	NA	-1.31126477681713	0.19155766952139	NA	NA	0.980874674887604	0.00840160801355662	Shapiro-Wilk normality test
Fixed	NA	Strain	None	Satterthwaite	NA	Postdiet_CHOL2_scaled_Jan	Fixed	CC_StrainCC037/TauUnc	NA	NA	-0.310213126965404	NA	0.0717792171919391	NA	-4.32176804235533	2.64357822665575e-05	NA	NA	0.980874674887604	0.00840160801355662	Shapiro-Wilk normality test
Fixed	NA	Strain	None	Satterthwaite	NA	Postdiet_CHOL2_scaled_Jan	Fixed	CC_StrainCC040/TauUnc	NA	NA	-0.23361372169545	NA	0.0765602871677882	NA	-3.05136945455111	0.00264831770095268	NA	NA	0.980874674887604	0.00840160801355662	Shapiro-Wilk normality test
Fixed	NA	Strain	None	Satterthwaite	NA	Postdiet_CHOL2_scaled_Jan	Fixed	CC_StrainCC041/TauUnc	NA	NA	0.126802005093832	NA	0.0756697931563028	NA	1.67572818432199	0.0956515773189822	NA	NA	0.980874674887604	0.00840160801355662	Shapiro-Wilk normality test
Fixed	NA	Strain	None	Satterthwaite	NA	Postdiet_CHOL2_scaled_Jan	Fixed	CC_StrainCC045/GeniUnc	NA	NA	-0.134377077025441	NA	0.0772973567634088	NA	-1.73844336536295	0.0839648030338113	NA	NA	0.980874674887604	0.00840160801355662	Shapiro-Wilk normality test
Fixed	NA	Strain	None	Satterthwaite	NA	Postdiet_CHOL2_scaled_Jan	Fixed	CC_StrainCC059/TauUnc	NA	NA	-0.0551153415007709	NA	0.0738876683603892	NA	-0.745934236711114	0.456749596232744	NA	NA	0.980874674887604	0.00840160801355662	Shapiro-Wilk normality test
Fixed	NA	Strain	None	Satterthwaite	NA	Postdiet_CHOL2_scaled_Jan	Fixed	CC_StrainCC063/Unc	NA	NA	-0.304690533183	NA	0.0844668718870866	NA	-3.60721933198028	0.000407888175972277	NA	NA	0.980874674887604	0.00840160801355662	Shapiro-Wilk normality test
Fixed	NA	Strain	None	Satterthwaite	NA	Postdiet_CHOL2_scaled_Jan	Fixed	CC_StrainCC071/TauUnc	NA	NA	-0.16312629520087	NA	0.0797810310587603	NA	-2.04467519454248	0.0424473085143801	NA	NA	0.980874674887604	0.00840160801355662	Shapiro-Wilk normality test
Fixed	NA	Strain	None	Satterthwaite	NA	Postdiet_CHOL2_scaled_Jan	Fixed	Experimental_DietH-Sucrose	NA	NA	0.193115282058984	NA	0.0226861540895365	NA	8.51247334814033	9.14993072204457e-15	NA	NA	0.980874674887604	0.00840160801355662	Shapiro-Wilk normality test
Fixed	NA	Strain	None	Satterthwaite	NA	Postdiet_CHOL2_scaled_Jan	Fixed	Week2	NA	NA	0.0624775692963326	NA	0.0409070881935472	NA	1.52730424127787	0.128565899988903	NA	NA	0.980874674887604	0.00840160801355662	Shapiro-Wilk normality test
Fixed	NA	Strain	None	Satterthwaite	NA	Postdiet_CHOL2_scaled_Jan	Fixed	Week3	NA	NA	0.0111190001017111	NA	0.0436361120382575	NA	0.254811888189366	0.799180045201564	NA	NA	0.980874674887604	0.00840160801355662	Shapiro-Wilk normality test
Fixed	NA	Strain	None	Satterthwaite	NA	Postdiet_CHOL2_scaled_Jan	Fixed	Week4	NA	NA	0.0594565019761346	NA	0.0384451876353378	NA	1.54652651302146	0.12385913219089	NA	NA	0.980874674887604	0.00840160801355662	Shapiro-Wilk normality test
Fixed	NA	Strain	None	Satterthwaite	NA	Postdiet_CHOL2_scaled_Jan	Fixed	Week5	NA	NA	0.103116626408417	NA	0.0386101360740942	NA	2.67071388224411	0.00831303983991668	NA	NA	0.980874674887604	0.00840160801355662	Shapiro-Wilk normality test
Fixed	NA	Strain	None	Satterthwaite	NA	Postdiet_CHOL2_scaled_Jan	Fixed	Week6	NA	NA	0.0667618745517574	NA	0.0546865468925182	NA	1.22080983981256	0.223868659658397	NA	NA	0.980874674887604	0.00840160801355662	Shapiro-Wilk normality test
Fixed	NA	Strain	None	Satterthwaite	NA	Postdiet_CHOL2_scaled_Jan	Fixed	Week7	NA	NA	0.179806893396983	NA	0.0831255157767323	NA	2.16307702534958	0.0319486701904379	NA	NA	0.980874674887604	0.00840160801355662	Shapiro-Wilk normality test
Fixed	NA	Strain	None	Satterthwaite	NA	Postdiet_CHOL2_scaled_Jan	Fixed	Week8	NA	NA	0.144461728516532	NA	0.0669516345682524	NA	2.15770278721521	0.0323713357511957	NA	NA	0.980874674887604	0.00840160801355662	Shapiro-Wilk normality test
Fixed	NA	Strain	None	Satterthwaite	NA	Postdiet_CRE2_scaled_Jan	Fixed	(Intercept)	NA	NA	0.0526509595092901	NA	0.107942886111718	NA	0.487766831199952	0.626350944555101	NA	NA	0.989994356237842	0.183766483932869	Shapiro-Wilk normality test
Fixed	NA	Strain	None	Satterthwaite	NA	Postdiet_CRE2_scaled_Jan	Fixed	CC_StrainCC002/Unc	NA	NA	0.219229064512928	NA	0.135923639360197	NA	1.61288401005783	0.108646594247697	NA	NA	0.989994356237842	0.183766483932869	Shapiro-Wilk normality test
Fixed	NA	Strain	None	Satterthwaite	NA	Postdiet_CRE2_scaled_Jan	Fixed	CC_StrainCC004/TauUnc	NA	NA	0.0921601447905838	NA	0.132474052988735	NA	0.695684496030485	0.487587665233007	NA	NA	0.989994356237842	0.183766483932869	Shapiro-Wilk normality test
Fixed	NA	Strain	None	Satterthwaite	NA	Postdiet_CRE2_scaled_Jan	Fixed	CC_StrainCC006/TauUnc	NA	NA	0.164580405884105	NA	0.142547376385481	NA	1.15456636282832	0.249907705165009	NA	NA	0.989994356237842	0.183766483932869	Shapiro-Wilk normality test
Fixed	NA	Strain	None	Satterthwaite	NA	Postdiet_CRE2_scaled_Jan	Fixed	CC_StrainCC008/GeniUnc	NA	NA	0.0522060795992287	NA	0.141735902528534	NA	0.368333489736087	0.713088288122292	NA	NA	0.989994356237842	0.183766483932869	Shapiro-Wilk normality test
Fixed	NA	Strain	None	Satterthwaite	NA	Postdiet_CRE2_scaled_Jan	Fixed	CC_StrainCC011/Unc	NA	NA	-0.0339475474336963	NA	0.133354317266878	NA	-0.254566542197191	0.799369238631283	NA	NA	0.989994356237842	0.183766483932869	Shapiro-Wilk normality test
Fixed	NA	Strain	None	Satterthwaite	NA	Postdiet_CRE2_scaled_Jan	Fixed	CC_StrainCC012/GeniUnc	NA	NA	0.315622194955649	NA	0.138885639531017	NA	2.27253297044553	0.0243217662332928	NA	NA	0.989994356237842	0.183766483932869	Shapiro-Wilk normality test
Fixed	NA	Strain	None	Satterthwaite	NA	Postdiet_CRE2_scaled_Jan	Fixed	CC_StrainCC019/TauUnc	NA	NA	0.183987867007664	NA	0.136337253035747	NA	1.34950545731931	0.178990413166406	NA	NA	0.989994356237842	0.183766483932869	Shapiro-Wilk normality test
Fixed	NA	Strain	None	Satterthwaite	NA	Postdiet_CRE2_scaled_Jan	Fixed	CC_StrainCC024/GeniUnc	NA	NA	-0.0361022703020512	NA	0.179704122542304	NA	-0.200898397829201	0.841021034788662	NA	NA	0.989994356237842	0.183766483932869	Shapiro-Wilk normality test
Fixed	NA	Strain	None	Satterthwaite	NA	Postdiet_CRE2_scaled_Jan	Fixed	CC_StrainCC027/GeniUnc	NA	NA	0.440921755779965	NA	0.134720769053203	NA	3.27285658238662	0.00129246029795136	NA	NA	0.989994356237842	0.183766483932869	Shapiro-Wilk normality test
Fixed	NA	Strain	None	Satterthwaite	NA	Postdiet_CRE2_scaled_Jan	Fixed	CC_StrainCC028/GeniUnc	NA	NA	-0.0661606306280568	NA	0.144544196462668	NA	-0.457719038516668	0.647745729107371	NA	NA	0.989994356237842	0.183766483932869	Shapiro-Wilk normality test
Fixed	NA	Strain	None	Satterthwaite	NA	Postdiet_CRE2_scaled_Jan	Fixed	CC_StrainCC030/GeniUnc	NA	NA	-0.0280886300043398	NA	0.139372867200427	NA	-0.201535855353729	0.840523410188532	NA	NA	0.989994356237842	0.183766483932869	Shapiro-Wilk normality test
Fixed	NA	Strain	None	Satterthwaite	NA	Postdiet_CRE2_scaled_Jan	Fixed	CC_StrainCC032/GeniUnc	NA	NA	-0.0400893808948951	NA	0.135761671217399	NA	-0.295292334982375	0.768135198426287	NA	NA	0.989994356237842	0.183766483932869	Shapiro-Wilk normality test
Fixed	NA	Strain	None	Satterthwaite	NA	Postdiet_CRE2_scaled_Jan	Fixed	CC_StrainCC035/Unc	NA	NA	0.36074329945182	NA	0.136680722314275	NA	2.63931367455281	0.0090892017686717	NA	NA	0.989994356237842	0.183766483932869	Shapiro-Wilk normality test
Fixed	NA	Strain	None	Satterthwaite	NA	Postdiet_CRE2_scaled_Jan	Fixed	CC_StrainCC036/Unc	NA	NA	0.0814253821929588	NA	0.144673617047944	NA	0.562821223761724	0.574306932807765	NA	NA	0.989994356237842	0.183766483932869	Shapiro-Wilk normality test
Fixed	NA	Strain	None	Satterthwaite	NA	Postdiet_CRE2_scaled_Jan	Fixed	CC_StrainCC037/TauUnc	NA	NA	0.154465185123226	NA	0.132474052988735	NA	1.16600331641066	0.245265759118183	NA	NA	0.989994356237842	0.183766483932869	Shapiro-Wilk normality test
Fixed	NA	Strain	None	Satterthwaite	NA	Postdiet_CRE2_scaled_Jan	Fixed	CC_StrainCC040/TauUnc	NA	NA	0.492574241178668	NA	0.14129788448344	NA	3.48606946933023	0.000625478581787122	NA	NA	0.989994356237842	0.183766483932869	Shapiro-Wilk normality test
Fixed	NA	Strain	None	Satterthwaite	NA	Postdiet_CRE2_scaled_Jan	Fixed	CC_StrainCC041/TauUnc	NA	NA	0.158487808470632	NA	0.139654409457121	NA	1.13485717412521	0.258051737232845	NA	NA	0.989994356237842	0.183766483932869	Shapiro-Wilk normality test
Fixed	NA	Strain	None	Satterthwaite	NA	Postdiet_CRE2_scaled_Jan	Fixed	CC_StrainCC045/GeniUnc	NA	NA	0.346411648444136	NA	0.142658202977935	NA	2.42826308766636	0.0162264163932647	NA	NA	0.989994356237842	0.183766483932869	Shapiro-Wilk normality test
Fixed	NA	Strain	None	Satterthwaite	NA	Postdiet_CRE2_scaled_Jan	Fixed	CC_StrainCC059/TauUnc	NA	NA	0.523526620387992	NA	0.136365361402792	NA	3.83914664987112	0.000174610912019496	NA	NA	0.989994356237842	0.183766483932869	Shapiro-Wilk normality test
Fixed	NA	Strain	None	Satterthwaite	NA	Postdiet_CRE2_scaled_Jan	Fixed	CC_StrainCC063/Unc	NA	NA	0.0436521406874503	NA	0.155890093259741	NA	0.280018696343442	0.779807645566917	NA	NA	0.989994356237842	0.183766483932869	Shapiro-Wilk normality test
Fixed	NA	Strain	None	Satterthwaite	NA	Postdiet_CRE2_scaled_Jan	Fixed	CC_StrainCC071/TauUnc	NA	NA	0.16184091029885	NA	0.147242014463777	NA	1.0991489819549	0.27327572155191	NA	NA	0.989994356237842	0.183766483932869	Shapiro-Wilk normality test
Fixed	NA	Strain	None	Satterthwaite	NA	Postdiet_CRE2_scaled_Jan	Fixed	Experimental_DietH-Sucrose	NA	NA	0.0783123101725679	NA	0.0418690380940147	NA	1.87041101820208	0.0631662054929451	NA	NA	0.989994356237842	0.183766483932869	Shapiro-Wilk normality test
Fixed	NA	Strain	None	Satterthwaite	NA	Postdiet_CRE2_scaled_Jan	Fixed	Week2	NA	NA	-0.260757135577354	NA	0.0754971700858197	NA	-3.45386635394338	0.000699471623173733	NA	NA	0.989994356237842	0.183766483932869	Shapiro-Wilk normality test
Fixed	NA	Strain	None	Satterthwaite	NA	Postdiet_CRE2_scaled_Jan	Fixed	Week3	NA	NA	-0.413077883146223	NA	0.0805337929908167	NA	-5.12924907427776	7.94965386467923e-07	NA	NA	0.989994356237842	0.183766483932869	Shapiro-Wilk normality test
Fixed	NA	Strain	None	Satterthwaite	NA	Postdiet_CRE2_scaled_Jan	Fixed	Week4	NA	NA	-0.277433137058992	NA	0.0709535437025849	NA	-3.91006738468067	0.000133670159701951	NA	NA	0.989994356237842	0.183766483932869	Shapiro-Wilk normality test
Fixed	NA	Strain	None	Satterthwaite	NA	Postdiet_CRE2_scaled_Jan	Fixed	Week5	NA	NA	-0.257388876734642	NA	0.0712579687028994	NA	-3.61207148365105	0.000400872999086523	NA	NA	0.989994356237842	0.183766483932869	Shapiro-Wilk normality test
Fixed	NA	Strain	None	Satterthwaite	NA	Postdiet_CRE2_scaled_Jan	Fixed	Week6	NA	NA	-0.180761192532723	NA	0.100928218420637	NA	-1.79098764806654	0.0750956535725698	NA	NA	0.989994356237842	0.183766483932869	Shapiro-Wilk normality test
Fixed	NA	Strain	None	Satterthwaite	NA	Postdiet_CRE2_scaled_Jan	Fixed	Week7	NA	NA	-0.364412457300905	NA	0.153414517635049	NA	-2.37534532532176	0.0186595814075761	NA	NA	0.989994356237842	0.183766483932869	Shapiro-Wilk normality test
Fixed	NA	Strain	None	Satterthwaite	NA	Postdiet_CRE2_scaled_Jan	Fixed	Week8	NA	NA	-0.876292131792292	NA	0.123564378833503	NA	-7.0917859990463	3.51409183855142e-11	NA	NA	0.989994356237842	0.183766483932869	Shapiro-Wilk normality test
Fixed	NA	Strain	None	Satterthwaite	NA	Postdiet_GLUC3_scaled_Jan	Fixed	(Intercept)	NA	NA	0.227699461200118	NA	0.0841197629941133	NA	2.70684858225352	0.00749425280694228	NA	NA	0.967898692765154	0.000170517818016345	Shapiro-Wilk normality test
Fixed	NA	Strain	None	Satterthwaite	NA	Postdiet_GLUC3_scaled_Jan	Fixed	CC_StrainCC002/Unc	NA	NA	-0.306774169777908	NA	0.105925130781136	NA	-2.89614152482632	0.00428067389095343	NA	NA	0.967898692765154	0.000170517818016345	Shapiro-Wilk normality test
Fixed	NA	Strain	None	Satterthwaite	NA	Postdiet_GLUC3_scaled_Jan	Fixed	CC_StrainCC004/TauUnc	NA	NA	-0.108730590063579	NA	0.1032368722173	NA	-1.0532146870424	0.293755044093834	NA	NA	0.967898692765154	0.000170517818016345	Shapiro-Wilk normality test
Fixed	NA	Strain	None	Satterthwaite	NA	Postdiet_GLUC3_scaled_Jan	Fixed	CC_StrainCC006/TauUnc	NA	NA	-0.329979200873317	NA	0.111087001181059	NA	-2.97045736553361	0.00340948188134067	NA	NA	0.967898692765154	0.000170517818016345	Shapiro-Wilk normality test
Fixed	NA	Strain	None	Satterthwaite	NA	Postdiet_GLUC3_scaled_Jan	Fixed	CC_StrainCC008/GeniUnc	NA	NA	-0.108402367021411	NA	0.110454620567743	NA	-0.981419939376152	0.327796917290417	NA	NA	0.967898692765154	0.000170517818016345	Shapiro-Wilk normality test
Fixed	NA	Strain	None	Satterthwaite	NA	Postdiet_GLUC3_scaled_Jan	Fixed	CC_StrainCC011/Unc	NA	NA	-0.454495648414743	NA	0.103922861124182	NA	-4.37339429937022	2.13980399080652e-05	NA	NA	0.967898692765154	0.000170517818016345	Shapiro-Wilk normality test
Fixed	NA	Strain	None	Satterthwaite	NA	Postdiet_GLUC3_scaled_Jan	Fixed	CC_StrainCC012/GeniUnc	NA	NA	-0.20751876036727	NA	0.108233413997689	NA	-1.91732619994506	0.0568933073147498	NA	NA	0.967898692765154	0.000170517818016345	Shapiro-Wilk normality test
Fixed	NA	Strain	None	Satterthwaite	NA	Postdiet_GLUC3_scaled_Jan	Fixed	CC_StrainCC019/TauUnc	NA	NA	-0.257132064322403	NA	0.106247459427439	NA	-2.42012435598998	0.0165813031621374	NA	NA	0.967898692765154	0.000170517818016345	Shapiro-Wilk normality test
Fixed	NA	Strain	None	Satterthwaite	NA	Postdiet_GLUC3_scaled_Jan	Fixed	CC_StrainCC024/GeniUnc	NA	NA	0.116748795427734	NA	0.140043209347564	NA	0.833662667198541	0.405654822391113	NA	NA	0.967898692765154	0.000170517818016345	Shapiro-Wilk normality test
Fixed	NA	Strain	None	Satterthwaite	NA	Postdiet_GLUC3_scaled_Jan	Fixed	CC_StrainCC027/GeniUnc	NA	NA	-0.157166020749787	NA	0.104987735378977	NA	-1.49699410300128	0.136271179098327	NA	NA	0.967898692765154	0.000170517818016345	Shapiro-Wilk normality test
Fixed	NA	Strain	None	Satterthwaite	NA	Postdiet_GLUC3_scaled_Jan	Fixed	CC_StrainCC028/GeniUnc	NA	NA	-0.199348585638912	NA	0.112643120696531	NA	-1.76973599813496	0.0785851969110338	NA	NA	0.967898692765154	0.000170517818016345	Shapiro-Wilk normality test
Fixed	NA	Strain	None	Satterthwaite	NA	Postdiet_GLUC3_scaled_Jan	Fixed	CC_StrainCC030/GeniUnc	NA	NA	0.0237811083540673	NA	0.10861310994201	NA	0.218952466850128	0.826952847731651	NA	NA	0.967898692765154	0.000170517818016345	Shapiro-Wilk normality test
Fixed	NA	Strain	None	Satterthwaite	NA	Postdiet_GLUC3_scaled_Jan	Fixed	CC_StrainCC032/GeniUnc	NA	NA	-0.435465933162648	NA	0.105798909199747	NA	-4.11597753187128	6.0309453116585e-05	NA	NA	0.967898692765154	0.000170517818016345	Shapiro-Wilk normality test
Fixed	NA	Strain	None	Satterthwaite	NA	Postdiet_GLUC3_scaled_Jan	Fixed	CC_StrainCC035/Unc	NA	NA	-0.0311542549675001	NA	0.10651512462842	NA	-0.292486678076774	0.770275456781095	NA	NA	0.967898692765154	0.000170517818016345	Shapiro-Wilk normality test
Fixed	NA	Strain	None	Satterthwaite	NA	Postdiet_GLUC3_scaled_Jan	Fixed	CC_StrainCC036/Unc	NA	NA	-0.00213382531563375	NA	0.112743978004985	NA	-0.0189262908174076	0.984922365147333	NA	NA	0.967898692765154	0.000170517818016345	Shapiro-Wilk normality test
Fixed	NA	Strain	None	Satterthwaite	NA	Postdiet_GLUC3_scaled_Jan	Fixed	CC_StrainCC037/TauUnc	NA	NA	-0.133267488220086	NA	0.1032368722173	NA	-1.29089040919	0.198515250317353	NA	NA	0.967898692765154	0.000170517818016345	Shapiro-Wilk normality test
Fixed	NA	Strain	None	Satterthwaite	NA	Postdiet_GLUC3_scaled_Jan	Fixed	CC_StrainCC040/TauUnc	NA	NA	-0.274485437918398	NA	0.110113273625229	NA	-2.49275522270468	0.0136443025496855	NA	NA	0.967898692765154	0.000170517818016345	Shapiro-Wilk normality test
Fixed	NA	Strain	None	Satterthwaite	NA	Postdiet_GLUC3_scaled_Jan	Fixed	CC_StrainCC041/TauUnc	NA	NA	-0.126156944980064	NA	0.108832515488397	NA	-1.15918431558732	0.248026004339829	NA	NA	0.967898692765154	0.000170517818016345	Shapiro-Wilk normality test
Fixed	NA	Strain	None	Satterthwaite	NA	Postdiet_GLUC3_scaled_Jan	Fixed	CC_StrainCC045/GeniUnc	NA	NA	-0.104430485094564	NA	0.111173368212982	NA	-0.939348036073708	0.348900669915669	NA	NA	0.967898692765154	0.000170517818016345	Shapiro-Wilk normality test
Fixed	NA	Strain	None	Satterthwaite	NA	Postdiet_GLUC3_scaled_Jan	Fixed	CC_StrainCC059/TauUnc	NA	NA	-0.0793715448542627	NA	0.106269364244506	NA	-0.746890182495524	0.45617385308035	NA	NA	0.967898692765154	0.000170517818016345	Shapiro-Wilk normality test
Fixed	NA	Strain	None	Satterthwaite	NA	Postdiet_GLUC3_scaled_Jan	Fixed	CC_StrainCC063/Unc	NA	NA	-0.0778181043467338	NA	0.121484964600331	NA	-0.64055749287778	0.522682963037862	NA	NA	0.967898692765154	0.000170517818016345	Shapiro-Wilk normality test
Fixed	NA	Strain	None	Satterthwaite	NA	Postdiet_GLUC3_scaled_Jan	Fixed	CC_StrainCC071/TauUnc	NA	NA	-0.1780065705493	NA	0.114745527061872	NA	-1.55131598683857	0.122707754966291	NA	NA	0.967898692765154	0.000170517818016345	Shapiro-Wilk normality test
Fixed	NA	Strain	None	Satterthwaite	NA	Postdiet_GLUC3_scaled_Jan	Fixed	Experimental_DietH-Sucrose	NA	NA	0.0662884602839331	NA	0.0326284916785977	NA	2.03161276766631	0.0437684775679283	NA	NA	0.967898692765154	0.000170517818016345	Shapiro-Wilk normality test
Fixed	NA	Strain	None	Satterthwaite	NA	Postdiet_GLUC3_scaled_Jan	Fixed	Week2	NA	NA	-0.147451266764837	NA	0.0588348550155726	NA	-2.50618900523862	0.0131549768742113	NA	NA	0.967898692765154	0.000170517818016345	Shapiro-Wilk normality test
Fixed	NA	Strain	None	Satterthwaite	NA	Postdiet_GLUC3_scaled_Jan	Fixed	Week3	NA	NA	-0.176525008933765	NA	0.0627598892658203	NA	-2.81270427654981	0.00549829394242596	NA	NA	0.967898692765154	0.000170517818016345	Shapiro-Wilk normality test
Fixed	NA	Strain	None	Satterthwaite	NA	Postdiet_GLUC3_scaled_Jan	Fixed	Week4	NA	NA	-0.103511247369528	NA	0.0552940123694354	NA	-1.87201548474977	0.0629425227678087	NA	NA	0.967898692765154	0.000170517818016345	Shapiro-Wilk normality test
Fixed	NA	Strain	None	Satterthwaite	NA	Postdiet_GLUC3_scaled_Jan	Fixed	Week5	NA	NA	-0.172411581100213	NA	0.0555312504107588	NA	-3.10476677231113	0.00223540581374571	NA	NA	0.967898692765154	0.000170517818016345	Shapiro-Wilk normality test
Fixed	NA	Strain	None	Satterthwaite	NA	Postdiet_GLUC3_scaled_Jan	Fixed	Week6	NA	NA	-0.124542498072275	NA	0.0786532407904593	NA	-1.58343759037304	0.11520243118901	NA	NA	0.967898692765154	0.000170517818016345	Shapiro-Wilk normality test
Fixed	NA	Strain	None	Satterthwaite	NA	Postdiet_GLUC3_scaled_Jan	Fixed	Week7	NA	NA	-0.240920754099203	NA	0.119555751455079	NA	-2.0151331171192	0.0454851154075369	NA	NA	0.967898692765154	0.000170517818016345	Shapiro-Wilk normality test
Fixed	NA	Strain	None	Satterthwaite	NA	Postdiet_GLUC3_scaled_Jan	Fixed	Week8	NA	NA	-0.0986280485122899	NA	0.0962935737259367	NA	-1.02424330820868	0.307192919696858	NA	NA	0.967898692765154	0.000170517818016345	Shapiro-Wilk normality test
Fixed	NA	Strain	None	Satterthwaite	NA	Postdiet_TRIGL_scaled_Jan	Fixed	(Intercept)	NA	NA	0.21400850244752	NA	0.0879761253625274	NA	2.43257476463808	0.0160411496318148	NA	NA	0.982661822409702	0.015179262986535	Shapiro-Wilk normality test
Fixed	NA	Strain	None	Satterthwaite	NA	Postdiet_TRIGL_scaled_Jan	Fixed	CC_StrainCC002/Unc	NA	NA	0.00541842944210862	NA	0.110781132197145	NA	0.0489111217284369	0.961048224857772	NA	NA	0.982661822409702	0.015179262986535	Shapiro-Wilk normality test
Fixed	NA	Strain	None	Satterthwaite	NA	Postdiet_TRIGL_scaled_Jan	Fixed	CC_StrainCC004/TauUnc	NA	NA	-0.0756396266151801	NA	0.107969633876167	NA	-0.700563889120277	0.484544322251046	NA	NA	0.982661822409702	0.015179262986535	Shapiro-Wilk normality test
Fixed	NA	Strain	None	Satterthwaite	NA	Postdiet_TRIGL_scaled_Jan	Fixed	CC_StrainCC006/TauUnc	NA	NA	-0.518217206890857	NA	0.116179641908121	NA	-4.46048204642155	1.49188073098134e-05	NA	NA	0.982661822409702	0.015179262986535	Shapiro-Wilk normality test
Fixed	NA	Strain	None	Satterthwaite	NA	Postdiet_TRIGL_scaled_Jan	Fixed	CC_StrainCC008/GeniUnc	NA	NA	-0.399508591506249	NA	0.115518270618739	NA	-3.45840176940324	0.000688575673731631	NA	NA	0.982661822409702	0.015179262986535	Shapiro-Wilk normality test
Fixed	NA	Strain	None	Satterthwaite	NA	Postdiet_TRIGL_scaled_Jan	Fixed	CC_StrainCC011/Unc	NA	NA	-0.772622335029234	NA	0.108687071062402	NA	-7.10868668625396	3.19866796500614e-11	NA	NA	0.982661822409702	0.015179262986535	Shapiro-Wilk normality test
Fixed	NA	Strain	None	Satterthwaite	NA	Postdiet_TRIGL_scaled_Jan	Fixed	CC_StrainCC012/GeniUnc	NA	NA	-0.19465225247034	NA	0.113195235689636	NA	-1.71961524073368	0.0873440568562552	NA	NA	0.982661822409702	0.015179262986535	Shapiro-Wilk normality test
Fixed	NA	Strain	None	Satterthwaite	NA	Postdiet_TRIGL_scaled_Jan	Fixed	CC_StrainCC019/TauUnc	NA	NA	-0.642176179528951	NA	0.111118237585768	NA	-5.77921494690084	3.56353959870913e-08	NA	NA	0.982661822409702	0.015179262986535	Shapiro-Wilk normality test
Fixed	NA	Strain	None	Satterthwaite	NA	Postdiet_TRIGL_scaled_Jan	Fixed	CC_StrainCC024/GeniUnc	NA	NA	-0.519518193231456	NA	0.146463310204454	NA	-3.54708761195032	0.000504995032012187	NA	NA	0.982661822409702	0.015179262986535	Shapiro-Wilk normality test
Fixed	NA	Strain	None	Satterthwaite	NA	Postdiet_TRIGL_scaled_Jan	Fixed	CC_StrainCC027/GeniUnc	NA	NA	-0.341938107479616	NA	0.109800763108131	NA	-3.11416877078421	0.00216918123116368	NA	NA	0.982661822409702	0.015179262986535	Shapiro-Wilk normality test
Fixed	NA	Strain	None	Satterthwaite	NA	Postdiet_TRIGL_scaled_Jan	Fixed	CC_StrainCC028/GeniUnc	NA	NA	-0.267543553012991	NA	0.117807099721831	NA	-2.2710308092188	0.0244145803648693	NA	NA	0.982661822409702	0.015179262986535	Shapiro-Wilk normality test
Fixed	NA	Strain	None	Satterthwaite	NA	Postdiet_TRIGL_scaled_Jan	Fixed	CC_StrainCC030/GeniUnc	NA	NA	-0.31230727678761	NA	0.11359233830629	NA	-2.74936920433406	0.00662465743967129	NA	NA	0.982661822409702	0.015179262986535	Shapiro-Wilk normality test
Fixed	NA	Strain	None	Satterthwaite	NA	Postdiet_TRIGL_scaled_Jan	Fixed	CC_StrainCC032/GeniUnc	NA	NA	-0.400216221103588	NA	0.11064912414966	NA	-3.61698498907475	0.000393885113639124	NA	NA	0.982661822409702	0.015179262986535	Shapiro-Wilk normality test
Fixed	NA	Strain	None	Satterthwaite	NA	Postdiet_TRIGL_scaled_Jan	Fixed	CC_StrainCC035/Unc	NA	NA	-0.502973722189593	NA	0.111398173553709	NA	-4.51509846296621	1.18682254454267e-05	NA	NA	0.982661822409702	0.015179262986535	Shapiro-Wilk normality test
Fixed	NA	Strain	None	Satterthwaite	NA	Postdiet_TRIGL_scaled_Jan	Fixed	CC_StrainCC036/Unc	NA	NA	0.285860842541997	NA	0.117912580703903	NA	2.42434556885697	0.0163963891281243	NA	NA	0.982661822409702	0.015179262986535	Shapiro-Wilk normality test
Fixed	NA	Strain	None	Satterthwaite	NA	Postdiet_TRIGL_scaled_Jan	Fixed	CC_StrainCC037/TauUnc	NA	NA	-0.801338511558005	NA	0.107969633876167	NA	-7.42188782891567	5.48844912084356e-12	NA	NA	0.982661822409702	0.015179262986535	Shapiro-Wilk normality test
Fixed	NA	Strain	None	Satterthwaite	NA	Postdiet_TRIGL_scaled_Jan	Fixed	CC_StrainCC040/TauUnc	NA	NA	-0.31347306557627	NA	0.115161275064569	NA	-2.72203538386069	0.00717246177727656	NA	NA	0.982661822409702	0.015179262986535	Shapiro-Wilk normality test
Fixed	NA	Strain	None	Satterthwaite	NA	Postdiet_TRIGL_scaled_Jan	Fixed	CC_StrainCC041/TauUnc	NA	NA	-0.575832810789394	NA	0.113821802217827	NA	-5.0590730384623	1.09552964114266e-06	NA	NA	0.982661822409702	0.015179262986535	Shapiro-Wilk normality test
Fixed	NA	Strain	None	Satterthwaite	NA	Postdiet_TRIGL_scaled_Jan	Fixed	CC_StrainCC045/GeniUnc	NA	NA	-0.234291857527158	NA	0.116269968325567	NA	-2.01506769891877	0.0454920423132844	NA	NA	0.982661822409702	0.015179262986535	Shapiro-Wilk normality test
Fixed	NA	Strain	None	Satterthwaite	NA	Postdiet_TRIGL_scaled_Jan	Fixed	CC_StrainCC059/TauUnc	NA	NA	-0.580949698964695	NA	0.111141146601008	NA	-5.22713429482855	5.05772898458811e-07	NA	NA	0.982661822409702	0.015179262986535	Shapiro-Wilk normality test
Fixed	NA	Strain	None	Satterthwaite	NA	Postdiet_TRIGL_scaled_Jan	Fixed	CC_StrainCC063/Unc	NA	NA	-0.221217774072648	NA	0.127054286590047	NA	-1.74112798560216	0.0834917855071815	NA	NA	0.982661822409702	0.015179262986535	Shapiro-Wilk normality test
Fixed	NA	Strain	None	Satterthwaite	NA	Postdiet_TRIGL_scaled_Jan	Fixed	CC_StrainCC071/TauUnc	NA	NA	-0.194258394424443	NA	0.120005888203596	NA	-1.61874052458888	0.107378922448923	NA	NA	0.982661822409702	0.015179262986535	Shapiro-Wilk normality test
Fixed	NA	Strain	None	Satterthwaite	NA	Postdiet_TRIGL_scaled_Jan	Fixed	Experimental_DietH-Sucrose	NA	NA	0.0677993339210704	NA	0.0341243029240034	NA	1.98683425334909	0.0485665010708375	NA	NA	0.982661822409702	0.015179262986535	Shapiro-Wilk normality test
Fixed	NA	Strain	None	Satterthwaite	NA	Postdiet_TRIGL_scaled_Jan	Fixed	Week2	NA	NA	0.139825377930152	NA	0.0615320632905059	NA	2.27239865612838	0.0243300525409004	NA	NA	0.982661822409702	0.015179262986535	Shapiro-Wilk normality test
Fixed	NA	Strain	None	Satterthwaite	NA	Postdiet_TRIGL_scaled_Jan	Fixed	Week3	NA	NA	0.049420733428539	NA	0.0656370356889203	NA	0.752939752836542	0.45253990538955	NA	NA	0.982661822409702	0.015179262986535	Shapiro-Wilk normality test
Fixed	NA	Strain	None	Satterthwaite	NA	Postdiet_TRIGL_scaled_Jan	Fixed	Week4	NA	NA	0.0644168413405035	NA	0.0578288952662765	NA	1.11392135443522	0.266904057460657	NA	NA	0.982661822409702	0.015179262986535	Shapiro-Wilk normality test
Fixed	NA	Strain	None	Satterthwaite	NA	Postdiet_TRIGL_scaled_Jan	Fixed	Week5	NA	NA	0.115949960244068	NA	0.05807700918055	NA	1.99648642173709	0.0474961965824367	NA	NA	0.982661822409702	0.015179262986535	Shapiro-Wilk normality test
Fixed	NA	Strain	None	Satterthwaite	NA	Postdiet_TRIGL_scaled_Jan	Fixed	Week6	NA	NA	0.175338292483636	NA	0.0822589974776169	NA	2.13153938000942	0.0344987218768375	NA	NA	0.982661822409702	0.015179262986535	Shapiro-Wilk normality test
Fixed	NA	Strain	None	Satterthwaite	NA	Postdiet_TRIGL_scaled_Jan	Fixed	Week7	NA	NA	0.0668190036592506	NA	0.125036631148845	NA	0.534395425127125	0.593774471008048	NA	NA	0.982661822409702	0.015179262986535	Shapiro-Wilk normality test
Fixed	NA	Strain	None	Satterthwaite	NA	Postdiet_TRIGL_scaled_Jan	Fixed	Week8	NA	NA	-0.0716904804250948	NA	0.100708028793562	NA	-0.711864597926455	0.477535978719332	NA	NA	0.982661822409702	0.015179262986535	Shapiro-Wilk normality test
Fixed	NA	Strain	None	Satterthwaite	NA	Postdiet_UREL_scaled_Jan	Fixed	(Intercept)	NA	NA	0.0636323552314061	NA	0.064857701899335	NA	0.981107152550198	0.327950666115686	NA	NA	0.96919431378728	0.000244042541919918	Shapiro-Wilk normality test
Fixed	NA	Strain	None	Satterthwaite	NA	Postdiet_UREL_scaled_Jan	Fixed	CC_StrainCC002/Unc	NA	NA	0.106659622729166	NA	0.081669994200195	NA	1.30598298400407	0.193343712357138	NA	NA	0.96919431378728	0.000244042541919918	Shapiro-Wilk normality test
Fixed	NA	Strain	None	Satterthwaite	NA	Postdiet_UREL_scaled_Jan	Fixed	CC_StrainCC004/TauUnc	NA	NA	0.281585264458833	NA	0.0795973032372656	NA	3.53762317323084	0.000522130682298212	NA	NA	0.96919431378728	0.000244042541919918	Shapiro-Wilk normality test
Fixed	NA	Strain	None	Satterthwaite	NA	Postdiet_UREL_scaled_Jan	Fixed	CC_StrainCC006/TauUnc	NA	NA	0.310251998990882	NA	0.0856498800168562	NA	3.62232847179498	0.000386416140116157	NA	NA	0.96919431378728	0.000244042541919918	Shapiro-Wilk normality test
Fixed	NA	Strain	None	Satterthwaite	NA	Postdiet_UREL_scaled_Jan	Fixed	CC_StrainCC008/GeniUnc	NA	NA	-0.173683556588527	NA	0.0851623043052104	NA	-2.03944172254978	0.042972493052569	NA	NA	0.96919431378728	0.000244042541919918	Shapiro-Wilk normality test
Fixed	NA	Strain	None	Satterthwaite	NA	Postdiet_UREL_scaled_Jan	Fixed	CC_StrainCC011/Unc	NA	NA	-0.0908624226973551	NA	0.0801262118129112	NA	-1.1339912450811	0.258413757749392	NA	NA	0.96919431378728	0.000244042541919918	Shapiro-Wilk normality test
Fixed	NA	Strain	None	Satterthwaite	NA	Postdiet_UREL_scaled_Jan	Fixed	CC_StrainCC012/GeniUnc	NA	NA	0.282705787223083	NA	0.0834497180062272	NA	3.38773807722138	0.000877861872377242	NA	NA	0.96919431378728	0.000244042541919918	Shapiro-Wilk normality test
Fixed	NA	Strain	None	Satterthwaite	NA	Postdiet_UREL_scaled_Jan	Fixed	CC_StrainCC019/TauUnc	NA	NA	-0.0231218411638389	NA	0.0819185148154632	NA	-0.28225415482599	0.778096056898007	NA	NA	0.96919431378728	0.000244042541919918	Shapiro-Wilk normality test
Fixed	NA	Strain	None	Satterthwaite	NA	Postdiet_UREL_scaled_Jan	Fixed	CC_StrainCC024/GeniUnc	NA	NA	-0.117253626781151	NA	0.107975586254637	NA	-1.08592720677278	0.279066910977936	NA	NA	0.96919431378728	0.000244042541919918	Shapiro-Wilk normality test
Fixed	NA	Strain	None	Satterthwaite	NA	Postdiet_UREL_scaled_Jan	Fixed	CC_StrainCC027/GeniUnc	NA	NA	0.157966301546677	NA	0.0809472471382554	NA	1.95147218875616	0.0526638944365407	NA	NA	0.96919431378728	0.000244042541919918	Shapiro-Wilk normality test
Fixed	NA	Strain	None	Satterthwaite	NA	Postdiet_UREL_scaled_Jan	Fixed	CC_StrainCC028/GeniUnc	NA	NA	-0.0229107857582232	NA	0.0868496734073975	NA	-0.263798179766923	0.792258737219993	NA	NA	0.96919431378728	0.000244042541919918	Shapiro-Wilk normality test
Fixed	NA	Strain	None	Satterthwaite	NA	Postdiet_UREL_scaled_Jan	Fixed	CC_StrainCC030/GeniUnc	NA	NA	0.29203035220229	NA	0.0837424697389073	NA	3.48724312899755	0.000622925906934754	NA	NA	0.96919431378728	0.000244042541919918	Shapiro-Wilk normality test
Fixed	NA	Strain	None	Satterthwaite	NA	Postdiet_UREL_scaled_Jan	Fixed	CC_StrainCC032/GeniUnc	NA	NA	0.337636519273969	NA	0.0815726753133172	NA	4.13908846285991	5.50538897883414e-05	NA	NA	0.96919431378728	0.000244042541919918	Shapiro-Wilk normality test
Fixed	NA	Strain	None	Satterthwaite	NA	Postdiet_UREL_scaled_Jan	Fixed	CC_StrainCC035/Unc	NA	NA	-0.013142524147317	NA	0.0821248890276118	NA	-0.160030951675299	0.873048941640437	NA	NA	0.96919431378728	0.000244042541919918	Shapiro-Wilk normality test
Fixed	NA	Strain	None	Satterthwaite	NA	Postdiet_UREL_scaled_Jan	Fixed	CC_StrainCC036/Unc	NA	NA	-0.102133826579324	NA	0.0869274360283707	NA	-1.17493200358505	0.241684512372318	NA	NA	0.96919431378728	0.000244042541919918	Shapiro-Wilk normality test
Fixed	NA	Strain	None	Satterthwaite	NA	Postdiet_UREL_scaled_Jan	Fixed	CC_StrainCC037/TauUnc	NA	NA	0.334428529168064	NA	0.0795973032372656	NA	4.20150577427468	4.29581144264803e-05	NA	NA	0.96919431378728	0.000244042541919918	Shapiro-Wilk normality test
Fixed	NA	Strain	None	Satterthwaite	NA	Postdiet_UREL_scaled_Jan	Fixed	CC_StrainCC040/TauUnc	NA	NA	0.228981059863432	NA	0.0848991202750388	NA	2.69709578994018	0.00770773343750894	NA	NA	0.96919431378728	0.000244042541919918	Shapiro-Wilk normality test
Fixed	NA	Strain	None	Satterthwaite	NA	Postdiet_UREL_scaled_Jan	Fixed	CC_StrainCC041/TauUnc	NA	NA	-0.186377091384405	NA	0.0839116349744728	NA	-2.22111142800523	0.0276802142076786	NA	NA	0.96919431378728	0.000244042541919918	Shapiro-Wilk normality test
Fixed	NA	Strain	None	Satterthwaite	NA	Postdiet_UREL_scaled_Jan	Fixed	CC_StrainCC045/GeniUnc	NA	NA	0.161197287416704	NA	0.0857164703995561	NA	1.8805870874676	0.061758698736635	NA	NA	0.96919431378728	0.000244042541919918	Shapiro-Wilk normality test
Fixed	NA	Strain	None	Satterthwaite	NA	Postdiet_UREL_scaled_Jan	Fixed	CC_StrainCC059/TauUnc	NA	NA	0.12273760240519	NA	0.0819354037847726	NA	1.49798007620243	0.136014993204273	NA	NA	0.96919431378728	0.000244042541919918	Shapiro-Wilk normality test
Fixed	NA	Strain	None	Satterthwaite	NA	Postdiet_UREL_scaled_Jan	Fixed	CC_StrainCC063/Unc	NA	NA	0.540156983846458	NA	0.0936668784938314	NA	5.76678749769622	3.78977173121311e-08	NA	NA	0.96919431378728	0.000244042541919918	Shapiro-Wilk normality test
Fixed	NA	Strain	None	Satterthwaite	NA	Postdiet_UREL_scaled_Jan	Fixed	CC_StrainCC071/TauUnc	NA	NA	0.0339722177019608	NA	0.0884706628213131	NA	0.38399415827341	0.701468339109186	NA	NA	0.96919431378728	0.000244042541919918	Shapiro-Wilk normality test
Fixed	NA	Strain	None	Satterthwaite	NA	Postdiet_UREL_scaled_Jan	Fixed	Experimental_DietH-Sucrose	NA	NA	-0.314041315346975	NA	0.0251570963991365	NA	-12.4832099207504	1.0093566611844e-25	NA	NA	0.96919431378728	0.000244042541919918	Shapiro-Wilk normality test
Fixed	NA	Strain	None	Satterthwaite	NA	Postdiet_UREL_scaled_Jan	Fixed	Week2	NA	NA	0.0376056013242872	NA	0.045362627664056	NA	0.828999625039022	0.40828089328894	NA	NA	0.96919431378728	0.000244042541919918	Shapiro-Wilk normality test
Fixed	NA	Strain	None	Satterthwaite	NA	Postdiet_UREL_scaled_Jan	Fixed	Week3	NA	NA	-0.0121395706450153	NA	0.0483888927447726	NA	-0.250875148333017	0.802217208073158	NA	NA	0.96919431378728	0.000244042541919918	Shapiro-Wilk normality test
Fixed	NA	Strain	None	Satterthwaite	NA	Postdiet_UREL_scaled_Jan	Fixed	Week4	NA	NA	-0.0133270099122032	NA	0.0426325805426478	NA	-0.312601530157703	0.754971103873859	NA	NA	0.96919431378728	0.000244042541919918	Shapiro-Wilk normality test
Fixed	NA	Strain	None	Satterthwaite	NA	Postdiet_UREL_scaled_Jan	Fixed	Week5	NA	NA	-0.0410575291084948	NA	0.0428154949210967	NA	-0.958940897078462	0.338966540947494	NA	NA	0.96919431378728	0.000244042541919918	Shapiro-Wilk normality test
Fixed	NA	Strain	None	Satterthwaite	NA	Postdiet_UREL_scaled_Jan	Fixed	Week6	NA	NA	-0.0431990089162765	NA	0.06064292459979	NA	-0.712350355814239	0.477235986271452	NA	NA	0.96919431378728	0.000244042541919918	Shapiro-Wilk normality test
Fixed	NA	Strain	None	Satterthwaite	NA	Postdiet_UREL_scaled_Jan	Fixed	Week7	NA	NA	-0.137247093697786	NA	0.0921794238622278	NA	-1.48891247034606	0.138385219908472	NA	NA	0.96919431378728	0.000244042541919918	Shapiro-Wilk normality test
Fixed	NA	Strain	None	Satterthwaite	NA	Postdiet_UREL_scaled_Jan	Fixed	Week8	NA	NA	-0.262850916858408	NA	0.0742439074629286	NA	-3.54037019117904	0.000517101623103203	NA	NA	0.96919431378728	0.000244042541919918	Shapiro-Wilk normality test
Fixed	NA	Strain	None	Satterthwaite	NA	Postdiet_InsulinMean_scaled_Jan	Fixed	(Intercept)	NA	NA	0.0417060446183234	NA	0.151855017070979	NA	0.274643837409925	0.783929344196825	NA	NA	0.969535220150942	0.00027966551311705	Shapiro-Wilk normality test
Fixed	NA	Strain	None	Satterthwaite	NA	Postdiet_InsulinMean_scaled_Jan	Fixed	CC_StrainCC002/Unc	NA	NA	-0.455747097306596	NA	0.191271386435173	NA	-2.38272491144963	0.0183087608326214	NA	NA	0.969535220150942	0.00027966551311705	Shapiro-Wilk normality test
Fixed	NA	Strain	None	Satterthwaite	NA	Postdiet_InsulinMean_scaled_Jan	Fixed	CC_StrainCC004/TauUnc	NA	NA	0.606746301920548	NA	0.186344355230012	NA	3.25604873392391	0.00136806572851839	NA	NA	0.969535220150942	0.00027966551311705	Shapiro-Wilk normality test
Fixed	NA	Strain	None	Satterthwaite	NA	Postdiet_InsulinMean_scaled_Jan	Fixed	CC_StrainCC006/TauUnc	NA	NA	-0.0380544984824106	NA	0.200524721882366	NA	-0.189774597990638	0.849716230219475	NA	NA	0.969535220150942	0.00027966551311705	Shapiro-Wilk normality test
Fixed	NA	Strain	None	Satterthwaite	NA	Postdiet_InsulinMean_scaled_Jan	Fixed	CC_StrainCC008/GeniUnc	NA	NA	-0.263941527276189	NA	0.19937825671536	NA	-1.32382302676566	0.187371061096293	NA	NA	0.969535220150942	0.00027966551311705	Shapiro-Wilk normality test
Fixed	NA	Strain	None	Satterthwaite	NA	Postdiet_InsulinMean_scaled_Jan	Fixed	CC_StrainCC011/Unc	NA	NA	-0.602649144576825	NA	0.193419047667565	NA	-3.11576937144586	0.00216011404757684	NA	NA	0.969535220150942	0.00027966551311705	Shapiro-Wilk normality test
Fixed	NA	Strain	None	Satterthwaite	NA	Postdiet_InsulinMean_scaled_Jan	Fixed	CC_StrainCC012/GeniUnc	NA	NA	-0.212113266138519	NA	0.195427906785554	NA	-1.08537859115113	0.279318309813708	NA	NA	0.969535220150942	0.00027966551311705	Shapiro-Wilk normality test
Fixed	NA	Strain	None	Satterthwaite	NA	Postdiet_InsulinMean_scaled_Jan	Fixed	CC_StrainCC019/TauUnc	NA	NA	-0.388824656717968	NA	0.191778696613275	NA	-2.02746532114586	0.0442047157588692	NA	NA	0.969535220150942	0.00027966551311705	Shapiro-Wilk normality test
Fixed	NA	Strain	None	Satterthwaite	NA	Postdiet_InsulinMean_scaled_Jan	Fixed	CC_StrainCC024/GeniUnc	NA	NA	-0.233922329322801	NA	0.252841471224661	NA	-0.925173897263676	0.356210424678611	NA	NA	0.969535220150942	0.00027966551311705	Shapiro-Wilk normality test
Fixed	NA	Strain	None	Satterthwaite	NA	Postdiet_InsulinMean_scaled_Jan	Fixed	CC_StrainCC027/GeniUnc	NA	NA	0.201005822701428	NA	0.189505044241954	NA	1.06068850834804	0.290363080047435	NA	NA	0.969535220150942	0.00027966551311705	Shapiro-Wilk normality test
Fixed	NA	Strain	None	Satterthwaite	NA	Postdiet_InsulinMean_scaled_Jan	Fixed	CC_StrainCC028/GeniUnc	NA	NA	0.297679062081005	NA	0.203328130200741	NA	1.46403285067892	0.145064790058754	NA	NA	0.969535220150942	0.00027966551311705	Shapiro-Wilk normality test
Fixed	NA	Strain	None	Satterthwaite	NA	Postdiet_InsulinMean_scaled_Jan	Fixed	CC_StrainCC030/GeniUnc	NA	NA	-0.619162638207096	NA	0.19605780535631	NA	-3.15806165983469	0.00188520885992533	NA	NA	0.969535220150942	0.00027966551311705	Shapiro-Wilk normality test
Fixed	NA	Strain	None	Satterthwaite	NA	Postdiet_InsulinMean_scaled_Jan	Fixed	CC_StrainCC032/GeniUnc	NA	NA	-0.129929108548581	NA	0.191055750054982	NA	-0.680058613840149	0.497408997553063	NA	NA	0.969535220150942	0.00027966551311705	Shapiro-Wilk normality test
Fixed	NA	Strain	None	Satterthwaite	NA	Postdiet_InsulinMean_scaled_Jan	Fixed	CC_StrainCC035/Unc	NA	NA	0.0674226891698821	NA	0.192333838864154	NA	0.350550322127677	0.726367509631334	NA	NA	0.969535220150942	0.00027966551311705	Shapiro-Wilk normality test
Fixed	NA	Strain	None	Satterthwaite	NA	Postdiet_InsulinMean_scaled_Jan	Fixed	CC_StrainCC036/Unc	NA	NA	-0.319070106460604	NA	0.203530103047829	NA	-1.56768016957975	0.118848658079321	NA	NA	0.969535220150942	0.00027966551311705	Shapiro-Wilk normality test
Fixed	NA	Strain	None	Satterthwaite	NA	Postdiet_InsulinMean_scaled_Jan	Fixed	CC_StrainCC037/TauUnc	NA	NA	-0.0782679937622137	NA	0.186344355230012	NA	-0.420018055634712	0.675012154192856	NA	NA	0.969535220150942	0.00027966551311705	Shapiro-Wilk normality test
Fixed	NA	Strain	None	Satterthwaite	NA	Postdiet_InsulinMean_scaled_Jan	Fixed	CC_StrainCC040/TauUnc	NA	NA	0.437833902248773	NA	0.198806674038336	NA	2.20230987901515	0.0290134872188296	NA	NA	0.969535220150942	0.00027966551311705	Shapiro-Wilk normality test
Fixed	NA	Strain	None	Satterthwaite	NA	Postdiet_InsulinMean_scaled_Jan	Fixed	CC_StrainCC041/TauUnc	NA	NA	-0.485096355149566	NA	0.196500079369117	NA	-2.46868274408344	0.0145679243307029	NA	NA	0.969535220150942	0.00027966551311705	Shapiro-Wilk normality test
Fixed	NA	Strain	None	Satterthwaite	NA	Postdiet_InsulinMean_scaled_Jan	Fixed	CC_StrainCC045/GeniUnc	NA	NA	0.0273994567556334	NA	0.200752155348557	NA	0.136483997932978	0.891603067263723	NA	NA	0.969535220150942	0.00027966551311705	Shapiro-Wilk normality test
Fixed	NA	Strain	None	Satterthwaite	NA	Postdiet_InsulinMean_scaled_Jan	Fixed	CC_StrainCC059/TauUnc	NA	NA	0.221596918298171	NA	0.191820605517535	NA	1.15523000097043	0.249646478813917	NA	NA	0.969535220150942	0.00027966551311705	Shapiro-Wilk normality test
Fixed	NA	Strain	None	Satterthwaite	NA	Postdiet_InsulinMean_scaled_Jan	Fixed	CC_StrainCC063/Unc	NA	NA	0.044938328592648	NA	0.219383008734597	NA	0.20483960381368	0.837946891286603	NA	NA	0.969535220150942	0.00027966551311705	Shapiro-Wilk normality test
Fixed	NA	Strain	None	Satterthwaite	NA	Postdiet_InsulinMean_scaled_Jan	Fixed	CC_StrainCC071/TauUnc	NA	NA	0.00296932630366846	NA	0.207118208346028	NA	0.0143363846538672	0.988578724619388	NA	NA	0.969535220150942	0.00027966551311705	Shapiro-Wilk normality test
Fixed	NA	Strain	None	Satterthwaite	NA	Postdiet_InsulinMean_scaled_Jan	Fixed	Experimental_DietH-Sucrose	NA	NA	0.0800615631836963	NA	0.0590819751577684	NA	1.35509286833938	0.177218091821819	NA	NA	0.969535220150942	0.00027966551311705	Shapiro-Wilk normality test
Fixed	NA	Strain	None	Satterthwaite	NA	Postdiet_InsulinMean_scaled_Jan	Fixed	Week2	NA	NA	0.00883048033440309	NA	0.106213518592439	NA	0.0831389492733714	0.933840626244452	NA	NA	0.969535220150942	0.00027966551311705	Shapiro-Wilk normality test
Fixed	NA	Strain	None	Satterthwaite	NA	Postdiet_InsulinMean_scaled_Jan	Fixed	Week3	NA	NA	-0.10342437304675	NA	0.113301833813458	NA	-0.912821704342668	0.3626522234568	NA	NA	0.969535220150942	0.00027966551311705	Shapiro-Wilk normality test
Fixed	NA	Strain	None	Satterthwaite	NA	Postdiet_InsulinMean_scaled_Jan	Fixed	Week4	NA	NA	-0.165547826764011	NA	0.100742231287176	NA	-1.64328131955008	0.10220617102596	NA	NA	0.969535220150942	0.00027966551311705	Shapiro-Wilk normality test
Fixed	NA	Strain	None	Satterthwaite	NA	Postdiet_InsulinMean_scaled_Jan	Fixed	Week5	NA	NA	0.0616794007826295	NA	0.10023613963516	NA	0.615340943966223	0.539167223448394	NA	NA	0.969535220150942	0.00027966551311705	Shapiro-Wilk normality test
Fixed	NA	Strain	None	Satterthwaite	NA	Postdiet_InsulinMean_scaled_Jan	Fixed	Week6	NA	NA	0.406486483968031	NA	0.141973404306946	NA	2.86311711656367	0.00473290789447681	NA	NA	0.969535220150942	0.00027966551311705	Shapiro-Wilk normality test
Fixed	NA	Strain	None	Satterthwaite	NA	Postdiet_InsulinMean_scaled_Jan	Fixed	Week7	NA	NA	0.3001205932558	NA	0.215807801432197	NA	1.39068463356776	0.166171430493157	NA	NA	0.969535220150942	0.00027966551311705	Shapiro-Wilk normality test
Fixed	NA	Strain	None	Satterthwaite	NA	Postdiet_InsulinMean_scaled_Jan	Fixed	Week8	NA	NA	-0.0363034938463324	NA	0.17381636717454	NA	-0.208861193203272	0.834811138385958	NA	NA	0.969535220150942	0.00027966551311705	Shapiro-Wilk normality test
Fixed	NA	Strain	None	Satterthwaite	NA	Postdiet_TMAO_scaled_Jan	Fixed	(Intercept)	NA	NA	-0.32329856846032	NA	0.192382675026807	NA	-1.68049731305207	0.0947189842284058	NA	NA	0.962626426316854	4.21808962774302e-05	Shapiro-Wilk normality test
Fixed	NA	Strain	None	Satterthwaite	NA	Postdiet_TMAO_scaled_Jan	Fixed	CC_StrainCC002/Unc	NA	NA	0.427188733797167	NA	0.242251752583581	NA	1.76340822818105	0.0796495812138902	NA	NA	0.962626426316854	4.21808962774302e-05	Shapiro-Wilk normality test
Fixed	NA	Strain	None	Satterthwaite	NA	Postdiet_TMAO_scaled_Jan	Fixed	CC_StrainCC004/TauUnc	NA	NA	-0.130700833413239	NA	0.236103680415204	NA	-0.553573892551752	0.580606485742526	NA	NA	0.962626426316854	4.21808962774302e-05	Shapiro-Wilk normality test
Fixed	NA	Strain	None	Satterthwaite	NA	Postdiet_TMAO_scaled_Jan	Fixed	CC_StrainCC006/TauUnc	NA	NA	0.549182169020022	NA	0.254056997871163	NA	2.16164944725719	0.0320604762088085	NA	NA	0.962626426316854	4.21808962774302e-05	Shapiro-Wilk normality test
Fixed	NA	Strain	None	Satterthwaite	NA	Postdiet_TMAO_scaled_Jan	Fixed	CC_StrainCC008/GeniUnc	NA	NA	-0.196562564428705	NA	0.252610737566873	NA	-0.778124343889656	0.437590205003593	NA	NA	0.962626426316854	4.21808962774302e-05	Shapiro-Wilk normality test
Fixed	NA	Strain	None	Satterthwaite	NA	Postdiet_TMAO_scaled_Jan	Fixed	CC_StrainCC011/Unc	NA	NA	0.37324619154631	NA	0.237672543382091	NA	1.57042200262176	0.118198468122784	NA	NA	0.962626426316854	4.21808962774302e-05	Shapiro-Wilk normality test
Fixed	NA	Strain	None	Satterthwaite	NA	Postdiet_TMAO_scaled_Jan	Fixed	CC_StrainCC012/GeniUnc	NA	NA	-0.0147832080881109	NA	0.247530817622685	NA	-0.0597226972790323	0.95244747737867	NA	NA	0.962626426316854	4.21808962774302e-05	Shapiro-Wilk normality test
Fixed	NA	Strain	None	Satterthwaite	NA	Postdiet_TMAO_scaled_Jan	Fixed	CC_StrainCC019/TauUnc	NA	NA	0.592573728540551	NA	0.242988921175197	NA	2.43868619883825	0.015781764535938	NA	NA	0.962626426316854	4.21808962774302e-05	Shapiro-Wilk normality test
Fixed	NA	Strain	None	Satterthwaite	NA	Postdiet_TMAO_scaled_Jan	Fixed	CC_StrainCC024/GeniUnc	NA	NA	-0.20949467558481	NA	0.320280113431953	NA	-0.654098293334467	0.513942858692293	NA	NA	0.962626426316854	4.21808962774302e-05	Shapiro-Wilk normality test
Fixed	NA	Strain	None	Satterthwaite	NA	Postdiet_TMAO_scaled_Jan	Fixed	CC_StrainCC027/GeniUnc	NA	NA	0.197639470089257	NA	0.24010792063962	NA	0.823127656775202	0.411602284396968	NA	NA	0.962626426316854	4.21808962774302e-05	Shapiro-Wilk normality test
Fixed	NA	Strain	None	Satterthwaite	NA	Postdiet_TMAO_scaled_Jan	Fixed	CC_StrainCC028/GeniUnc	NA	NA	0.0177280998440885	NA	0.257615857577757	NA	0.0688160271296092	0.945217898936065	NA	NA	0.962626426316854	4.21808962774302e-05	Shapiro-Wilk normality test
Fixed	NA	Strain	None	Satterthwaite	NA	Postdiet_TMAO_scaled_Jan	Fixed	CC_StrainCC030/GeniUnc	NA	NA	0.166855794423445	NA	0.248399185754802	NA	0.671724401657866	0.502681812127192	NA	NA	0.962626426316854	4.21808962774302e-05	Shapiro-Wilk normality test
Fixed	NA	Strain	None	Satterthwaite	NA	Postdiet_TMAO_scaled_Jan	Fixed	CC_StrainCC032/GeniUnc	NA	NA	0.536571664897936	NA	0.241963082660968	NA	2.2175765781996	0.0279252410266435	NA	NA	0.962626426316854	4.21808962774302e-05	Shapiro-Wilk normality test
Fixed	NA	Strain	None	Satterthwaite	NA	Postdiet_TMAO_scaled_Jan	Fixed	CC_StrainCC035/Unc	NA	NA	1.22833125179472	NA	0.243601073962407	NA	5.04238849121118	1.18181188254184e-06	NA	NA	0.962626426316854	4.21808962774302e-05	Shapiro-Wilk normality test
Fixed	NA	Strain	None	Satterthwaite	NA	Postdiet_TMAO_scaled_Jan	Fixed	CC_StrainCC036/Unc	NA	NA	0.803861370044207	NA	0.257846519173864	NA	3.11759636166416	0.0021454931719528	NA	NA	0.962626426316854	4.21808962774302e-05	Shapiro-Wilk normality test
Fixed	NA	Strain	None	Satterthwaite	NA	Postdiet_TMAO_scaled_Jan	Fixed	CC_StrainCC037/TauUnc	NA	NA	0.0389249621149817	NA	0.236103680415203	NA	0.164863851535604	0.869249347693116	NA	NA	0.962626426316854	4.21808962774302e-05	Shapiro-Wilk normality test
Fixed	NA	Strain	None	Satterthwaite	NA	Postdiet_TMAO_scaled_Jan	Fixed	CC_StrainCC040/TauUnc	NA	NA	0.25256383081791	NA	0.251830073956137	NA	1.00291369831349	0.317344839315335	NA	NA	0.962626426316854	4.21808962774302e-05	Shapiro-Wilk normality test
Fixed	NA	Strain	None	Satterthwaite	NA	Postdiet_TMAO_scaled_Jan	Fixed	CC_StrainCC041/TauUnc	NA	NA	-0.110405199017803	NA	0.248900968266155	NA	-0.443570789566976	0.657923658990883	NA	NA	0.962626426316854	4.21808962774302e-05	Shapiro-Wilk normality test
Fixed	NA	Strain	None	Satterthwaite	NA	Postdiet_TMAO_scaled_Jan	Fixed	CC_StrainCC045/GeniUnc	NA	NA	-0.0341376989561727	NA	0.25425452007099	NA	-0.134265848829909	0.893353070554604	NA	NA	0.962626426316854	4.21808962774302e-05	Shapiro-Wilk normality test
Fixed	NA	Strain	None	Satterthwaite	NA	Postdiet_TMAO_scaled_Jan	Fixed	CC_StrainCC059/TauUnc	NA	NA	0.719301398501357	NA	0.243039017694177	NA	2.95961284457821	0.00352554144785682	NA	NA	0.962626426316854	4.21808962774302e-05	Shapiro-Wilk normality test
Fixed	NA	Strain	None	Satterthwaite	NA	Postdiet_TMAO_scaled_Jan	Fixed	CC_StrainCC063/Unc	NA	NA	1.0851508968547	NA	0.277837236262591	NA	3.90570720991876	0.000135898069474209	NA	NA	0.962626426316854	4.21808962774302e-05	Shapiro-Wilk normality test
Fixed	NA	Strain	None	Satterthwaite	NA	Postdiet_TMAO_scaled_Jan	Fixed	CC_StrainCC071/TauUnc	NA	NA	-0.68751299296038	NA	0.262424080356345	NA	-2.61985482440029	0.00960236726957139	NA	NA	0.962626426316854	4.21808962774302e-05	Shapiro-Wilk normality test
Fixed	NA	Strain	None	Satterthwaite	NA	Postdiet_TMAO_scaled_Jan	Fixed	Experimental_DietH-Sucrose	NA	NA	0.268847060119579	NA	0.0746216618757928	NA	3.60280183208829	0.000414375405480679	NA	NA	0.962626426316854	4.21808962774302e-05	Shapiro-Wilk normality test
Fixed	NA	Strain	None	Satterthwaite	NA	Postdiet_TMAO_scaled_Jan	Fixed	Week2	NA	NA	-0.185878981399858	NA	0.134555856909658	NA	-1.38142616508072	0.168982453412374	NA	NA	0.962626426316854	4.21808962774302e-05	Shapiro-Wilk normality test
Fixed	NA	Strain	None	Satterthwaite	NA	Postdiet_TMAO_scaled_Jan	Fixed	Week3	NA	NA	-0.097270130082712	NA	0.143532446497616	NA	-0.677687397213894	0.498902154186363	NA	NA	0.962626426316854	4.21808962774302e-05	Shapiro-Wilk normality test
Fixed	NA	Strain	None	Satterthwaite	NA	Postdiet_TMAO_scaled_Jan	Fixed	Week4	NA	NA	-0.150235710471495	NA	0.126457917069283	NA	-1.18802929823037	0.236498696149031	NA	NA	0.962626426316854	4.21808962774302e-05	Shapiro-Wilk normality test
Fixed	NA	Strain	None	Satterthwaite	NA	Postdiet_TMAO_scaled_Jan	Fixed	Week5	NA	NA	-0.159293121427019	NA	0.127000482661285	NA	-1.25427177983142	0.211485557498215	NA	NA	0.962626426316854	4.21808962774302e-05	Shapiro-Wilk normality test
Fixed	NA	Strain	None	Satterthwaite	NA	Postdiet_TMAO_scaled_Jan	Fixed	Week6	NA	NA	0.044279106680553	NA	0.179880688249859	NA	0.246158201368721	0.805860264753195	NA	NA	0.962626426316854	4.21808962774302e-05	Shapiro-Wilk normality test
Fixed	NA	Strain	None	Satterthwaite	NA	Postdiet_TMAO_scaled_Jan	Fixed	Week7	NA	NA	0.105539880758675	NA	0.273425107978227	NA	0.385991913979894	0.699991023384938	NA	NA	0.962626426316854	4.21808962774302e-05	Shapiro-Wilk normality test
Fixed	NA	Strain	None	Satterthwaite	NA	Postdiet_TMAO_scaled_Jan	Fixed	Week8	NA	NA	-0.346682273434746	NA	0.220224292626492	NA	-1.57422357588284	0.117317082922162	NA	NA	0.962626426316854	4.21808962774302e-05	Shapiro-Wilk normality test
Fixed	NA	Strain	None	Satterthwaite	NA	Postdiet_Choline_scaled_Jan	Fixed	(Intercept)	NA	NA	0.134492862013248	NA	0.0781359497677531	NA	1.72126738604966	0.087043166720777	NA	NA	0.984038140593311	0.0241240311280184	Shapiro-Wilk normality test
Fixed	NA	Strain	None	Satterthwaite	NA	Postdiet_Choline_scaled_Jan	Fixed	CC_StrainCC002/Unc	NA	NA	0.139714520494712	NA	0.0983902046708897	NA	1.42000436895167	0.157459452520645	NA	NA	0.984038140593311	0.0241240311280184	Shapiro-Wilk normality test
Fixed	NA	Strain	None	Satterthwaite	NA	Postdiet_Choline_scaled_Jan	Fixed	CC_StrainCC004/TauUnc	NA	NA	-0.0927201050845173	NA	0.0958931739062954	NA	-0.966910378575239	0.334978701368136	NA	NA	0.984038140593311	0.0241240311280184	Shapiro-Wilk normality test
Fixed	NA	Strain	None	Satterthwaite	NA	Postdiet_Choline_scaled_Jan	Fixed	CC_StrainCC006/TauUnc	NA	NA	-0.106677433578758	NA	0.103184888249637	NA	-1.0338474498385	0.302693411737017	NA	NA	0.984038140593311	0.0241240311280184	Shapiro-Wilk normality test
Fixed	NA	Strain	None	Satterthwaite	NA	Postdiet_Choline_scaled_Jan	Fixed	CC_StrainCC008/GeniUnc	NA	NA	0.0314011260528956	NA	0.10259749168458	NA	0.306061342605074	0.759936885630305	NA	NA	0.984038140593311	0.0241240311280184	Shapiro-Wilk normality test
Fixed	NA	Strain	None	Satterthwaite	NA	Postdiet_Choline_scaled_Jan	Fixed	CC_StrainCC011/Unc	NA	NA	-0.0910046055942102	NA	0.0965303653683444	NA	-0.942756253402245	0.347159330593148	NA	NA	0.984038140593311	0.0241240311280184	Shapiro-Wilk normality test
Fixed	NA	Strain	None	Satterthwaite	NA	Postdiet_Choline_scaled_Jan	Fixed	CC_StrainCC012/GeniUnc	NA	NA	0.0990105917567237	NA	0.100534289426227	NA	0.984844000209283	0.326116923589149	NA	NA	0.984038140593311	0.0241240311280184	Shapiro-Wilk normality test
Fixed	NA	Strain	None	Satterthwaite	NA	Postdiet_Choline_scaled_Jan	Fixed	CC_StrainCC019/TauUnc	NA	NA	-0.0667661490417826	NA	0.0986896046456372	NA	-0.676526664399138	0.499636690891039	NA	NA	0.984038140593311	0.0241240311280184	Shapiro-Wilk normality test
Fixed	NA	Strain	None	Satterthwaite	NA	Postdiet_Choline_scaled_Jan	Fixed	CC_StrainCC024/GeniUnc	NA	NA	-0.224515065428535	NA	0.130081312421933	NA	-1.72595941145101	0.0861932512882626	NA	NA	0.984038140593311	0.0241240311280184	Shapiro-Wilk normality test
Fixed	NA	Strain	None	Satterthwaite	NA	Postdiet_Choline_scaled_Jan	Fixed	CC_StrainCC027/GeniUnc	NA	NA	0.035988651554466	NA	0.0975194903767855	NA	0.369040603221129	0.712562146861466	NA	NA	0.984038140593311	0.0241240311280184	Shapiro-Wilk normality test
Fixed	NA	Strain	None	Satterthwaite	NA	Postdiet_Choline_scaled_Jan	Fixed	CC_StrainCC028/GeniUnc	NA	NA	0.157418022998497	NA	0.104630314056437	NA	1.50451639582757	0.134326135142996	NA	NA	0.984038140593311	0.0241240311280184	Shapiro-Wilk normality test
Fixed	NA	Strain	None	Satterthwaite	NA	Postdiet_Choline_scaled_Jan	Fixed	CC_StrainCC030/GeniUnc	NA	NA	-0.210896400631683	NA	0.100886975907698	NA	-2.09042246270355	0.0380853212330838	NA	NA	0.984038140593311	0.0241240311280184	Shapiro-Wilk normality test
Fixed	NA	Strain	None	Satterthwaite	NA	Postdiet_Choline_scaled_Jan	Fixed	CC_StrainCC032/GeniUnc	NA	NA	-0.341107429751185	NA	0.0982729617924982	NA	-3.47102014154644	0.000659092642508932	NA	NA	0.984038140593311	0.0241240311280184	Shapiro-Wilk normality test
Fixed	NA	Strain	None	Satterthwaite	NA	Postdiet_Choline_scaled_Jan	Fixed	CC_StrainCC035/Unc	NA	NA	-0.00850946622339501	NA	0.0989382296292796	NA	-0.0860078682960054	0.931562580388027	NA	NA	0.984038140593311	0.0241240311280184	Shapiro-Wilk normality test
Fixed	NA	Strain	None	Satterthwaite	NA	Postdiet_Choline_scaled_Jan	Fixed	CC_StrainCC036/Unc	NA	NA	0.155720701279628	NA	0.104723996935543	NA	1.4869629295707	0.138898989585385	NA	NA	0.984038140593311	0.0241240311280184	Shapiro-Wilk normality test
Fixed	NA	Strain	None	Satterthwaite	NA	Postdiet_Choline_scaled_Jan	Fixed	CC_StrainCC037/TauUnc	NA	NA	0.0218301099627255	NA	0.0958931739062953	NA	0.227650301616436	0.820194927174526	NA	NA	0.984038140593311	0.0241240311280184	Shapiro-Wilk normality test
Fixed	NA	Strain	None	Satterthwaite	NA	Postdiet_Choline_scaled_Jan	Fixed	CC_StrainCC040/TauUnc	NA	NA	0.158975609839181	NA	0.102280426269696	NA	1.55431117797641	0.121992017048628	NA	NA	0.984038140593311	0.0241240311280184	Shapiro-Wilk normality test
Fixed	NA	Strain	None	Satterthwaite	NA	Postdiet_Choline_scaled_Jan	Fixed	CC_StrainCC041/TauUnc	NA	NA	-0.216341546617231	NA	0.10109077416082	NA	-2.14007211254575	0.0337920378568186	NA	NA	0.984038140593311	0.0241240311280184	Shapiro-Wilk normality test
Fixed	NA	Strain	None	Satterthwaite	NA	Postdiet_Choline_scaled_Jan	Fixed	CC_StrainCC045/GeniUnc	NA	NA	-0.167036874969511	NA	0.10326511161009	NA	-1.61755381236802	0.107634832833326	NA	NA	0.984038140593311	0.0241240311280184	Shapiro-Wilk normality test
Fixed	NA	Strain	None	Satterthwaite	NA	Postdiet_Choline_scaled_Jan	Fixed	CC_StrainCC059/TauUnc	NA	NA	-0.0412603618759655	NA	0.0987099512755508	NA	-0.417995970444625	0.676483842814666	NA	NA	0.984038140593311	0.0241240311280184	Shapiro-Wilk normality test
Fixed	NA	Strain	None	Satterthwaite	NA	Postdiet_Choline_scaled_Jan	Fixed	CC_StrainCC063/Unc	NA	NA	-0.204269302678261	NA	0.112843198241214	NA	-1.81020483167815	0.0720510447473098	NA	NA	0.984038140593311	0.0241240311280184	Shapiro-Wilk normality test
Fixed	NA	Strain	None	Satterthwaite	NA	Postdiet_Choline_scaled_Jan	Fixed	CC_StrainCC071/TauUnc	NA	NA	-0.0194997355511746	NA	0.106583166897513	NA	-0.182953238478314	0.85505531071714	NA	NA	0.984038140593311	0.0241240311280184	Shapiro-Wilk normality test
Fixed	NA	Strain	None	Satterthwaite	NA	Postdiet_Choline_scaled_Jan	Fixed	Experimental_DietH-Sucrose	NA	NA	0.0465544528814616	NA	0.0303074818098913	NA	1.53607129663501	0.126402084345533	NA	NA	0.984038140593311	0.0241240311280184	Shapiro-Wilk normality test
Fixed	NA	Strain	None	Satterthwaite	NA	Postdiet_Choline_scaled_Jan	Fixed	Week2	NA	NA	-0.192392362346155	NA	0.0546496698571478	NA	-3.52046705586807	0.00055459439593115	NA	NA	0.984038140593311	0.0241240311280184	Shapiro-Wilk normality test
Fixed	NA	Strain	None	Satterthwaite	NA	Postdiet_Choline_scaled_Jan	Fixed	Week3	NA	NA	-0.200174019100263	NA	0.0582954989476972	NA	-3.4337817278116	0.000749694900863235	NA	NA	0.984038140593311	0.0241240311280184	Shapiro-Wilk normality test
Fixed	NA	Strain	None	Satterthwaite	NA	Postdiet_Choline_scaled_Jan	Fixed	Week4	NA	NA	-0.070339714312326	NA	0.0513607031115632	NA	-1.36952397554873	0.172663400113983	NA	NA	0.984038140593311	0.0241240311280184	Shapiro-Wilk normality test
Fixed	NA	Strain	None	Satterthwaite	NA	Postdiet_Choline_scaled_Jan	Fixed	Week5	NA	NA	-0.230891019656028	NA	0.0515810653548704	NA	-4.47627473507054	1.39667264146645e-05	NA	NA	0.984038140593311	0.0241240311280184	Shapiro-Wilk normality test
Fixed	NA	Strain	None	Satterthwaite	NA	Postdiet_Choline_scaled_Jan	Fixed	Week6	NA	NA	-0.00470794396034232	NA	0.0730582856243233	NA	-0.0644409312388095	0.948695752598102	NA	NA	0.984038140593311	0.0241240311280184	Shapiro-Wilk normality test
Fixed	NA	Strain	None	Satterthwaite	NA	Postdiet_Choline_scaled_Jan	Fixed	Week7	NA	NA	-0.185026529251789	NA	0.111051218615461	NA	-1.66613686512062	0.0975495950908314	NA	NA	0.984038140593311	0.0241240311280184	Shapiro-Wilk normality test
Fixed	NA	Strain	None	Satterthwaite	NA	Postdiet_Choline_scaled_Jan	Fixed	Week8	NA	NA	-0.276857450122647	NA	0.0894437831468182	NA	-3.09532356953415	0.00230379787827041	NA	NA	0.984038140593311	0.0241240311280184	Shapiro-Wilk normality test
Fixed	NA	Strain	None	Satterthwaite	NA	Postdiet_Phosphocholine_scaled_Jan	Fixed	(Intercept)	NA	NA	0.0543505524870345	NA	0.0773719266424635	NA	0.702458305558151	0.483414104325676	NA	NA	0.991456416553462	0.324758715762867	Shapiro-Wilk normality test
Fixed	NA	Strain	None	Satterthwaite	NA	Postdiet_Phosphocholine_scaled_Jan	Fixed	CC_StrainCC002/Unc	NA	NA	0.105592756520741	NA	0.0990146399581941	NA	1.06643579742677	0.287833230632837	NA	NA	0.991456416553462	0.324758715762867	Shapiro-Wilk normality test
Fixed	NA	Strain	None	Satterthwaite	NA	Postdiet_Phosphocholine_scaled_Jan	Fixed	CC_StrainCC004/TauUnc	NA	NA	0.133195008088812	NA	0.0941501801464031	NA	1.41470794725718	0.159097308696677	NA	NA	0.991456416553462	0.324758715762867	Shapiro-Wilk normality test
Fixed	NA	Strain	None	Satterthwaite	NA	Postdiet_Phosphocholine_scaled_Jan	Fixed	CC_StrainCC006/TauUnc	NA	NA	-0.0280818219563305	NA	0.101433038831204	NA	-0.276850839528349	0.782251975061572	NA	NA	0.991456416553462	0.324758715762867	Shapiro-Wilk normality test
Fixed	NA	Strain	None	Satterthwaite	NA	Postdiet_Phosphocholine_scaled_Jan	Fixed	CC_StrainCC008/GeniUnc	NA	NA	0.182070945840099	NA	0.100699576820681	NA	1.80806068494526	0.0724750881864792	NA	NA	0.991456416553462	0.324758715762867	Shapiro-Wilk normality test
Fixed	NA	Strain	None	Satterthwaite	NA	Postdiet_Phosphocholine_scaled_Jan	Fixed	CC_StrainCC011/Unc	NA	NA	0.071648828864801	NA	0.0947907989364697	NA	0.755862696260437	0.450842895244507	NA	NA	0.991456416553462	0.324758715762867	Shapiro-Wilk normality test
Fixed	NA	Strain	None	Satterthwaite	NA	Postdiet_Phosphocholine_scaled_Jan	Fixed	CC_StrainCC012/GeniUnc	NA	NA	-0.0585474451781023	NA	0.0988524583236722	NA	-0.592271008439676	0.554505178382359	NA	NA	0.991456416553462	0.324758715762867	Shapiro-Wilk normality test
Fixed	NA	Strain	None	Satterthwaite	NA	Postdiet_Phosphocholine_scaled_Jan	Fixed	CC_StrainCC019/TauUnc	NA	NA	-0.0742924908626603	NA	0.0996994624404719	NA	-0.745164407551531	0.457265540455704	NA	NA	0.991456416553462	0.324758715762867	Shapiro-Wilk normality test
Fixed	NA	Strain	None	Satterthwaite	NA	Postdiet_Phosphocholine_scaled_Jan	Fixed	CC_StrainCC024/GeniUnc	NA	NA	-0.0332155569761201	NA	0.127939998611494	NA	-0.259618237741142	0.795492021747168	NA	NA	0.991456416553462	0.324758715762867	Shapiro-Wilk normality test
Fixed	NA	Strain	None	Satterthwaite	NA	Postdiet_Phosphocholine_scaled_Jan	Fixed	CC_StrainCC027/GeniUnc	NA	NA	0.203029707898162	NA	0.0985935332640017	NA	2.05925988426152	0.0410899818393416	NA	NA	0.991456416553462	0.324758715762867	Shapiro-Wilk normality test
Fixed	NA	Strain	None	Satterthwaite	NA	Postdiet_Phosphocholine_scaled_Jan	Fixed	CC_StrainCC028/GeniUnc	NA	NA	-0.12335737063195	NA	0.107136333005577	NA	-1.1514055705596	0.251283099490847	NA	NA	0.991456416553462	0.324758715762867	Shapiro-Wilk normality test
Fixed	NA	Strain	None	Satterthwaite	NA	Postdiet_Phosphocholine_scaled_Jan	Fixed	CC_StrainCC030/GeniUnc	NA	NA	-0.2756337298224	NA	0.0991564000345712	NA	-2.77978758533286	0.00609171351527639	NA	NA	0.991456416553462	0.324758715762867	Shapiro-Wilk normality test
Fixed	NA	Strain	None	Satterthwaite	NA	Postdiet_Phosphocholine_scaled_Jan	Fixed	CC_StrainCC032/GeniUnc	NA	NA	-0.315036348593063	NA	0.0964571710419403	NA	-3.2660749345021	0.00133415791997699	NA	NA	0.991456416553462	0.324758715762867	Shapiro-Wilk normality test
Fixed	NA	Strain	None	Satterthwaite	NA	Postdiet_Phosphocholine_scaled_Jan	Fixed	CC_StrainCC035/Unc	NA	NA	0.00253431595862828	NA	0.100924084088695	NA	0.0251111117976662	0.979997628132351	NA	NA	0.991456416553462	0.324758715762867	Shapiro-Wilk normality test
Fixed	NA	Strain	None	Satterthwaite	NA	Postdiet_Phosphocholine_scaled_Jan	Fixed	CC_StrainCC036/Unc	NA	NA	-0.191495464700974	NA	0.103119838082012	NA	-1.85701867131208	0.0651468744982253	NA	NA	0.991456416553462	0.324758715762867	Shapiro-Wilk normality test
Fixed	NA	Strain	None	Satterthwaite	NA	Postdiet_Phosphocholine_scaled_Jan	Fixed	CC_StrainCC037/TauUnc	NA	NA	0.0379955207448994	NA	0.0941501801464029	NA	0.403562910722175	0.687072984981502	NA	NA	0.991456416553462	0.324758715762867	Shapiro-Wilk normality test
Fixed	NA	Strain	None	Satterthwaite	NA	Postdiet_Phosphocholine_scaled_Jan	Fixed	CC_StrainCC040/TauUnc	NA	NA	0.150410961126591	NA	0.107452457603747	NA	1.39979079567693	0.163511915012223	NA	NA	0.991456416553462	0.324758715762867	Shapiro-Wilk normality test
Fixed	NA	Strain	None	Satterthwaite	NA	Postdiet_Phosphocholine_scaled_Jan	Fixed	CC_StrainCC041/TauUnc	NA	NA	0.0592666361140744	NA	0.102557466620748	NA	0.577887091665779	0.564152754396299	NA	NA	0.991456416553462	0.324758715762867	Shapiro-Wilk normality test
Fixed	NA	Strain	None	Satterthwaite	NA	Postdiet_Phosphocholine_scaled_Jan	Fixed	CC_StrainCC045/GeniUnc	NA	NA	-0.0359474282439297	NA	0.101402162847549	NA	-0.35450356515545	0.723428327213154	NA	NA	0.991456416553462	0.324758715762867	Shapiro-Wilk normality test
Fixed	NA	Strain	None	Satterthwaite	NA	Postdiet_Phosphocholine_scaled_Jan	Fixed	CC_StrainCC059/TauUnc	NA	NA	0.102954124616386	NA	0.0973351799364985	NA	1.05772778848874	0.291773886152457	NA	NA	0.991456416553462	0.324758715762867	Shapiro-Wilk normality test
Fixed	NA	Strain	None	Satterthwaite	NA	Postdiet_Phosphocholine_scaled_Jan	Fixed	CC_StrainCC063/Unc	NA	NA	-0.0127528191134433	NA	0.110866090456068	NA	-0.115029032420844	0.908566341012858	NA	NA	0.991456416553462	0.324758715762867	Shapiro-Wilk normality test
Fixed	NA	Strain	None	Satterthwaite	NA	Postdiet_Phosphocholine_scaled_Jan	Fixed	CC_StrainCC071/TauUnc	NA	NA	-0.0682207802460749	NA	0.104830411114096	NA	-0.650772800765082	0.516126619459359	NA	NA	0.991456416553462	0.324758715762867	Shapiro-Wilk normality test
Fixed	NA	Strain	None	Satterthwaite	NA	Postdiet_Phosphocholine_scaled_Jan	Fixed	Experimental_DietH-Sucrose	NA	NA	0.069927446671424	NA	0.0304567518377807	NA	2.2959587760334	0.0229760848415693	NA	NA	0.991456416553462	0.324758715762867	Shapiro-Wilk normality test
Fixed	NA	Strain	None	Satterthwaite	NA	Postdiet_Phosphocholine_scaled_Jan	Fixed	Week2	NA	NA	-0.205845337412879	NA	0.0553490877925798	NA	-3.71903757807685	0.000276287361560907	NA	NA	0.991456416553462	0.324758715762867	Shapiro-Wilk normality test
Fixed	NA	Strain	None	Satterthwaite	NA	Postdiet_Phosphocholine_scaled_Jan	Fixed	Week3	NA	NA	-0.148218518774568	NA	0.0593877956740636	NA	-2.49577404064686	0.0135818845449079	NA	NA	0.991456416553462	0.324758715762867	Shapiro-Wilk normality test
Fixed	NA	Strain	None	Satterthwaite	NA	Postdiet_Phosphocholine_scaled_Jan	Fixed	Week4	NA	NA	-0.0100286635759143	NA	0.051562929272788	NA	-0.194493674377163	0.846036080200281	NA	NA	0.991456416553462	0.324758715762867	Shapiro-Wilk normality test
Fixed	NA	Strain	None	Satterthwaite	NA	Postdiet_Phosphocholine_scaled_Jan	Fixed	Week5	NA	NA	-0.148827757979711	NA	0.0522683848876168	NA	-2.84737625430187	0.0049867181657805	NA	NA	0.991456416553462	0.324758715762867	Shapiro-Wilk normality test
Fixed	NA	Strain	None	Satterthwaite	NA	Postdiet_Phosphocholine_scaled_Jan	Fixed	Week6	NA	NA	0.0401497267404823	NA	0.0721401920426185	NA	0.556551425823249	0.578611532731455	NA	NA	0.991456416553462	0.324758715762867	Shapiro-Wilk normality test
Fixed	NA	Strain	None	Satterthwaite	NA	Postdiet_Phosphocholine_scaled_Jan	Fixed	Week7	NA	NA	0.0681725162507522	NA	0.109540537511903	NA	0.622349659762663	0.534597884111673	NA	NA	0.991456416553462	0.324758715762867	Shapiro-Wilk normality test
Fixed	NA	Strain	None	Satterthwaite	NA	Postdiet_Phosphocholine_scaled_Jan	Fixed	Week8	NA	NA	-0.176748032521838	NA	0.0931319697583101	NA	-1.89782341102119	0.0595203191861661	NA	NA	0.991456416553462	0.324758715762867	Shapiro-Wilk normality test
Fixed	NA	Strain	None	Satterthwaite	NA	Postdiet_GlucInsRatio_scaled_Jan	Fixed	(Intercept)	NA	NA	0.215926212522749	NA	0.159724194909169	NA	1.35186915573775	0.178245277516009	NA	NA	0.980762066799413	0.00833874298128026	Shapiro-Wilk normality test
Fixed	NA	Strain	None	Satterthwaite	NA	Postdiet_GlucInsRatio_scaled_Jan	Fixed	CC_StrainCC002/Unc	NA	NA	0.157068106777319	NA	0.201183133733663	NA	0.780722040970163	0.436071250795024	NA	NA	0.980762066799413	0.00833874298128026	Shapiro-Wilk normality test
Fixed	NA	Strain	None	Satterthwaite	NA	Postdiet_GlucInsRatio_scaled_Jan	Fixed	CC_StrainCC004/TauUnc	NA	NA	-0.728305934059094	NA	0.196000782121474	NA	-3.71583177462892	0.00027596738823361	NA	NA	0.980762066799413	0.00833874298128026	Shapiro-Wilk normality test
Fixed	NA	Strain	None	Satterthwaite	NA	Postdiet_GlucInsRatio_scaled_Jan	Fixed	CC_StrainCC006/TauUnc	NA	NA	-0.288635562459468	NA	0.210915980122509	NA	-1.36848598333714	0.172998187576226	NA	NA	0.980762066799413	0.00833874298128026	Shapiro-Wilk normality test
Fixed	NA	Strain	None	Satterthwaite	NA	Postdiet_GlucInsRatio_scaled_Jan	Fixed	CC_StrainCC008/GeniUnc	NA	NA	0.161563334251666	NA	0.209710104746617	NA	0.770412729738871	0.442143612936994	NA	NA	0.980762066799413	0.00833874298128026	Shapiro-Wilk normality test
Fixed	NA	Strain	None	Satterthwaite	NA	Postdiet_GlucInsRatio_scaled_Jan	Fixed	CC_StrainCC011/Unc	NA	NA	0.181451228843024	NA	0.203442087490331	NA	0.891906050913125	0.373726592755305	NA	NA	0.980762066799413	0.00833874298128026	Shapiro-Wilk normality test
Fixed	NA	Strain	None	Satterthwaite	NA	Postdiet_GlucInsRatio_scaled_Jan	Fixed	CC_StrainCC012/GeniUnc	NA	NA	0.0474928620647585	NA	0.205555046360546	NA	0.23104692833206	0.817561169475299	NA	NA	0.980762066799413	0.00833874298128026	Shapiro-Wilk normality test
Fixed	NA	Strain	None	Satterthwaite	NA	Postdiet_GlucInsRatio_scaled_Jan	Fixed	CC_StrainCC019/TauUnc	NA	NA	0.143935245042264	NA	0.201716732895083	NA	0.713551339923433	0.476500655853059	NA	NA	0.980762066799413	0.00833874298128026	Shapiro-Wilk normality test
Fixed	NA	Strain	None	Satterthwaite	NA	Postdiet_GlucInsRatio_scaled_Jan	Fixed	CC_StrainCC024/GeniUnc	NA	NA	0.367464723177462	NA	0.265943800935679	NA	1.38173825403938	0.16889770989259	NA	NA	0.980762066799413	0.00833874298128026	Shapiro-Wilk normality test
Fixed	NA	Strain	None	Satterthwaite	NA	Postdiet_GlucInsRatio_scaled_Jan	Fixed	CC_StrainCC027/GeniUnc	NA	NA	-0.355008964997083	NA	0.199325259096475	NA	-1.78105357347238	0.0767214423647603	NA	NA	0.980762066799413	0.00833874298128026	Shapiro-Wilk normality test
Fixed	NA	Strain	None	Satterthwaite	NA	Postdiet_GlucInsRatio_scaled_Jan	Fixed	CC_StrainCC028/GeniUnc	NA	NA	-0.495707666006976	NA	0.213864661998754	NA	-2.31785682297463	0.021670023332727	NA	NA	0.980762066799413	0.00833874298128026	Shapiro-Wilk normality test
Fixed	NA	Strain	None	Satterthwaite	NA	Postdiet_GlucInsRatio_scaled_Jan	Fixed	CC_StrainCC030/GeniUnc	NA	NA	0.654649052664717	NA	0.206217586486181	NA	3.17455491463909	0.00178707727956404	NA	NA	0.980762066799413	0.00833874298128026	Shapiro-Wilk normality test
Fixed	NA	Strain	None	Satterthwaite	NA	Postdiet_GlucInsRatio_scaled_Jan	Fixed	CC_StrainCC032/GeniUnc	NA	NA	-0.28168376243631	NA	0.200956323004038	NA	-1.40171634425581	0.162855810295758	NA	NA	0.980762066799413	0.00833874298128026	Shapiro-Wilk normality test
Fixed	NA	Strain	None	Satterthwaite	NA	Postdiet_GlucInsRatio_scaled_Jan	Fixed	CC_StrainCC035/Unc	NA	NA	-0.0945031542174337	NA	0.202300642803311	NA	-0.467142135130612	0.641007109426027	NA	NA	0.980762066799413	0.00833874298128026	Shapiro-Wilk normality test
Fixed	NA	Strain	None	Satterthwaite	NA	Postdiet_GlucInsRatio_scaled_Jan	Fixed	CC_StrainCC036/Unc	NA	NA	0.3696099911544	NA	0.214077101146415	NA	1.7265274481721	0.0861018240074081	NA	NA	0.980762066799413	0.00833874298128026	Shapiro-Wilk normality test
Fixed	NA	Strain	None	Satterthwaite	NA	Postdiet_GlucInsRatio_scaled_Jan	Fixed	CC_StrainCC037/TauUnc	NA	NA	-0.0596625481154891	NA	0.196000782121474	NA	-0.304399541010568	0.761202500701726	NA	NA	0.980762066799413	0.00833874298128026	Shapiro-Wilk normality test
Fixed	NA	Strain	None	Satterthwaite	NA	Postdiet_GlucInsRatio_scaled_Jan	Fixed	CC_StrainCC040/TauUnc	NA	NA	-0.688229922137569	NA	0.209108902463857	NA	-3.29125118074073	0.00121703928296741	NA	NA	0.980762066799413	0.00833874298128026	Shapiro-Wilk normality test
Fixed	NA	Strain	None	Satterthwaite	NA	Postdiet_GlucInsRatio_scaled_Jan	Fixed	CC_StrainCC041/TauUnc	NA	NA	0.357535223710893	NA	0.206682779286441	NA	1.7298742785696	0.0855002943096715	NA	NA	0.980762066799413	0.00833874298128026	Shapiro-Wilk normality test
Fixed	NA	Strain	None	Satterthwaite	NA	Postdiet_GlucInsRatio_scaled_Jan	Fixed	CC_StrainCC045/GeniUnc	NA	NA	-0.126894503767675	NA	0.211155199267081	NA	-0.600953726018233	0.548685589479477	NA	NA	0.980762066799413	0.00833874298128026	Shapiro-Wilk normality test
Fixed	NA	Strain	None	Satterthwaite	NA	Postdiet_GlucInsRatio_scaled_Jan	Fixed	CC_StrainCC059/TauUnc	NA	NA	-0.302153111825194	NA	0.201760813532797	NA	-1.49758075681073	0.136129926177024	NA	NA	0.980762066799413	0.00833874298128026	Shapiro-Wilk normality test
Fixed	NA	Strain	None	Satterthwaite	NA	Postdiet_GlucInsRatio_scaled_Jan	Fixed	CC_StrainCC063/Unc	NA	NA	-0.138199521163267	NA	0.230751509714731	NA	-0.598910582791498	0.550044059211386	NA	NA	0.980762066799413	0.00833874298128026	Shapiro-Wilk normality test
Fixed	NA	Strain	None	Satterthwaite	NA	Postdiet_GlucInsRatio_scaled_Jan	Fixed	CC_StrainCC071/TauUnc	NA	NA	-0.179987029289315	NA	0.21785114326276	NA	-0.82619272313033	0.409873569201152	NA	NA	0.980762066799413	0.00833874298128026	Shapiro-Wilk normality test
Fixed	NA	Strain	None	Satterthwaite	NA	Postdiet_GlucInsRatio_scaled_Jan	Fixed	Experimental_DietH-Sucrose	NA	NA	-0.0252964282486854	NA	0.062143622895957	NA	-0.407063944293005	0.684482287388496	NA	NA	0.980762066799413	0.00833874298128026	Shapiro-Wilk normality test
Fixed	NA	Strain	None	Satterthwaite	NA	Postdiet_GlucInsRatio_scaled_Jan	Fixed	Week2	NA	NA	-0.18005362862517	NA	0.111717538694936	NA	-1.61168631826769	0.108918537637144	NA	NA	0.980762066799413	0.00833874298128026	Shapiro-Wilk normality test
Fixed	NA	Strain	None	Satterthwaite	NA	Postdiet_GlucInsRatio_scaled_Jan	Fixed	Week3	NA	NA	-0.0780100512178043	NA	0.11917317278446	NA	-0.654594061692857	0.513629674273305	NA	NA	0.980762066799413	0.00833874298128026	Shapiro-Wilk normality test
Fixed	NA	Strain	None	Satterthwaite	NA	Postdiet_GlucInsRatio_scaled_Jan	Fixed	Week4	NA	NA	0.0379704781723275	NA	0.105962727449277	NA	0.358338059866413	0.720542899182648	NA	NA	0.980762066799413	0.00833874298128026	Shapiro-Wilk normality test
Fixed	NA	Strain	None	Satterthwaite	NA	Postdiet_GlucInsRatio_scaled_Jan	Fixed	Week5	NA	NA	-0.268787284705933	NA	0.105430409958372	NA	-2.54942843162671	0.0116899828766035	NA	NA	0.980762066799413	0.00833874298128026	Shapiro-Wilk normality test
Fixed	NA	Strain	None	Satterthwaite	NA	Postdiet_GlucInsRatio_scaled_Jan	Fixed	Week6	NA	NA	-0.554158404031843	NA	0.149330513662525	NA	-3.71095223903266	0.00028092590775975	NA	NA	0.980762066799413	0.00833874298128026	Shapiro-Wilk normality test
Fixed	NA	Strain	None	Satterthwaite	NA	Postdiet_GlucInsRatio_scaled_Jan	Fixed	Week7	NA	NA	-0.600560770105449	NA	0.226991033972646	NA	-2.64574666053911	0.0089297909703831	NA	NA	0.980762066799413	0.00833874298128026	Shapiro-Wilk normality test
Fixed	NA	Strain	None	Satterthwaite	NA	Postdiet_GlucInsRatio_scaled_Jan	Fixed	Week8	NA	NA	-0.0939733172782508	NA	0.182823589529565	NA	-0.514010897171747	0.607923845676176	NA	NA	0.980762066799413	0.00833874298128026	Shapiro-Wilk normality test
Fixed	NA	Strain	None	Satterthwaite	NA	Postdiet_HOMA.IR_Conv_scaled_Jan	Fixed	(Intercept)	NA	NA	0.299363126134042	NA	0.19120227716506	NA	1.56568807951806	0.119314589311021	NA	NA	0.981471633472249	0.0105179571155839	Shapiro-Wilk normality test
Fixed	NA	Strain	None	Satterthwaite	NA	Postdiet_HOMA.IR_Conv_scaled_Jan	Fixed	CC_StrainCC002/Unc	NA	NA	-0.730644166588516	NA	0.240831849670328	NA	-3.03383529873099	0.00280094559634563	NA	NA	0.981471633472249	0.0105179571155839	Shapiro-Wilk normality test
Fixed	NA	Strain	None	Satterthwaite	NA	Postdiet_HOMA.IR_Conv_scaled_Jan	Fixed	CC_StrainCC004/TauUnc	NA	NA	0.533574151727662	NA	0.234628171950218	NA	2.27412653515824	0.0242312769674563	NA	NA	0.981471633472249	0.0105179571155839	Shapiro-Wilk normality test
Fixed	NA	Strain	None	Satterthwaite	NA	Postdiet_HOMA.IR_Conv_scaled_Jan	Fixed	CC_StrainCC006/TauUnc	NA	NA	-0.357869204965539	NA	0.252482823362218	NA	-1.41740020251647	0.158228960888799	NA	NA	0.981471633472249	0.0105179571155839	Shapiro-Wilk normality test
Fixed	NA	Strain	None	Satterthwaite	NA	Postdiet_HOMA.IR_Conv_scaled_Jan	Fixed	CC_StrainCC008/GeniUnc	NA	NA	-0.346868288145947	NA	0.25103929680083	NA	-1.38172904627416	0.168900533164686	NA	NA	0.981471633472249	0.0105179571155839	Shapiro-Wilk normality test
Fixed	NA	Strain	None	Satterthwaite	NA	Postdiet_HOMA.IR_Conv_scaled_Jan	Fixed	CC_StrainCC011/Unc	NA	NA	-0.969648619842126	NA	0.243535992912566	NA	-3.98154132473654	0.000101974823198683	NA	NA	0.981471633472249	0.0105179571155839	Shapiro-Wilk normality test
Fixed	NA	Strain	None	Satterthwaite	NA	Postdiet_HOMA.IR_Conv_scaled_Jan	Fixed	CC_StrainCC012/GeniUnc	NA	NA	-0.36815465160718	NA	0.246065368927082	NA	-1.49616605218541	0.136497843402532	NA	NA	0.981471633472249	0.0105179571155839	Shapiro-Wilk normality test
Fixed	NA	Strain	None	Satterthwaite	NA	Postdiet_HOMA.IR_Conv_scaled_Jan	Fixed	CC_StrainCC019/TauUnc	NA	NA	-0.624464858353662	NA	0.241470609344872	NA	-2.58609053933264	0.0105601033560102	NA	NA	0.981471633472249	0.0105179571155839	Shapiro-Wilk normality test
Fixed	NA	Strain	None	Satterthwaite	NA	Postdiet_HOMA.IR_Conv_scaled_Jan	Fixed	CC_StrainCC024/GeniUnc	NA	NA	-0.0949987327716912	NA	0.31835540235936	NA	-0.298404651115223	0.765765300984519	NA	NA	0.981471633472249	0.0105179571155839	Shapiro-Wilk normality test
Fixed	NA	Strain	None	Satterthwaite	NA	Postdiet_HOMA.IR_Conv_scaled_Jan	Fixed	CC_StrainCC027/GeniUnc	NA	NA	0.0527797031442923	NA	0.238607829311236	NA	0.221198538608921	0.825208073492986	NA	NA	0.981471633472249	0.0105179571155839	Shapiro-Wilk normality test
Fixed	NA	Strain	None	Satterthwaite	NA	Postdiet_HOMA.IR_Conv_scaled_Jan	Fixed	CC_StrainCC028/GeniUnc	NA	NA	0.117178378636389	NA	0.256012624778303	NA	0.45770546955589	0.647758997072535	NA	NA	0.981471633472249	0.0105179571155839	Shapiro-Wilk normality test
Fixed	NA	Strain	None	Satterthwaite	NA	Postdiet_HOMA.IR_Conv_scaled_Jan	Fixed	CC_StrainCC030/GeniUnc	NA	NA	-0.546617300163031	NA	0.246858480958773	NA	-2.21429419009639	0.0281625659132423	NA	NA	0.981471633472249	0.0105179571155839	Shapiro-Wilk normality test
Fixed	NA	Strain	None	Satterthwaite	NA	Postdiet_HOMA.IR_Conv_scaled_Jan	Fixed	CC_StrainCC032/GeniUnc	NA	NA	-0.490543124736718	NA	0.240560339596263	NA	-2.03916874061621	0.0430094515931015	NA	NA	0.981471633472249	0.0105179571155839	Shapiro-Wilk normality test
Fixed	NA	Strain	None	Satterthwaite	NA	Postdiet_HOMA.IR_Conv_scaled_Jan	Fixed	CC_StrainCC035/Unc	NA	NA	0.0489100253587331	NA	0.242169594894154	NA	0.201966003949052	0.840189117522272	NA	NA	0.981471633472249	0.0105179571155839	Shapiro-Wilk normality test
Fixed	NA	Strain	None	Satterthwaite	NA	Postdiet_HOMA.IR_Conv_scaled_Jan	Fixed	CC_StrainCC036/Unc	NA	NA	-0.270151079480726	NA	0.256266930951609	NA	-1.05417846336068	0.293324006472866	NA	NA	0.981471633472249	0.0105179571155839	Shapiro-Wilk normality test
Fixed	NA	Strain	None	Satterthwaite	NA	Postdiet_HOMA.IR_Conv_scaled_Jan	Fixed	CC_StrainCC037/TauUnc	NA	NA	-0.217955747461217	NA	0.234628171950218	NA	-0.928941080048397	0.354260371541534	NA	NA	0.981471633472249	0.0105179571155839	Shapiro-Wilk normality test
Fixed	NA	Strain	None	Satterthwaite	NA	Postdiet_HOMA.IR_Conv_scaled_Jan	Fixed	CC_StrainCC040/TauUnc	NA	NA	0.213737894933927	NA	0.250319610935042	NA	0.853859967804891	0.394405703456113	NA	NA	0.981471633472249	0.0105179571155839	Shapiro-Wilk normality test
Fixed	NA	Strain	None	Satterthwaite	NA	Postdiet_HOMA.IR_Conv_scaled_Jan	Fixed	CC_StrainCC041/TauUnc	NA	NA	-0.594918165946713	NA	0.247415352901569	NA	-2.40453213177677	0.0172870352208168	NA	NA	0.981471633472249	0.0105179571155839	Shapiro-Wilk normality test
Fixed	NA	Strain	None	Satterthwaite	NA	Postdiet_HOMA.IR_Conv_scaled_Jan	Fixed	CC_StrainCC045/GeniUnc	NA	NA	-0.045708707869607	NA	0.252769187273519	NA	-0.180831802968714	0.856718868180502	NA	NA	0.981471633472249	0.0105179571155839	Shapiro-Wilk normality test
Fixed	NA	Strain	None	Satterthwaite	NA	Postdiet_HOMA.IR_Conv_scaled_Jan	Fixed	CC_StrainCC059/TauUnc	NA	NA	0.141566329029929	NA	0.24152337729474	NA	0.586139240911536	0.558573316895418	NA	NA	0.981471633472249	0.0105179571155839	Shapiro-Wilk normality test
Fixed	NA	Strain	None	Satterthwaite	NA	Postdiet_HOMA.IR_Conv_scaled_Jan	Fixed	CC_StrainCC063/Unc	NA	NA	-0.046010642885407	NA	0.276227494161558	NA	-0.166567933525461	0.867911529537495	NA	NA	0.981471633472249	0.0105179571155839	Shapiro-Wilk normality test
Fixed	NA	Strain	None	Satterthwaite	NA	Postdiet_HOMA.IR_Conv_scaled_Jan	Fixed	CC_StrainCC071/TauUnc	NA	NA	-0.175642006124157	NA	0.260784752732914	NA	-0.673513325773471	0.501551833150564	NA	NA	0.981471633472249	0.0105179571155839	Shapiro-Wilk normality test
Fixed	NA	Strain	None	Satterthwaite	NA	Postdiet_HOMA.IR_Conv_scaled_Jan	Fixed	Experimental_DietH-Sucrose	NA	NA	0.143938401367082	NA	0.0743907472236798	NA	1.93489656629319	0.054692750309892	NA	NA	0.981471633472249	0.0105179571155839	Shapiro-Wilk normality test
Fixed	NA	Strain	None	Satterthwaite	NA	Postdiet_HOMA.IR_Conv_scaled_Jan	Fixed	Week2	NA	NA	-0.175434466775349	NA	0.133734577969823	NA	-1.31181082288932	0.191384424556731	NA	NA	0.981471633472249	0.0105179571155839	Shapiro-Wilk normality test
Fixed	NA	Strain	None	Satterthwaite	NA	Postdiet_HOMA.IR_Conv_scaled_Jan	Fixed	Week3	NA	NA	-0.283987830331648	NA	0.142659551524625	NA	-1.99066818377477	0.0481486794573676	NA	NA	0.981471633472249	0.0105179571155839	Shapiro-Wilk normality test
Fixed	NA	Strain	None	Satterthwaite	NA	Postdiet_HOMA.IR_Conv_scaled_Jan	Fixed	Week4	NA	NA	-0.282736822120762	NA	0.12684562156938	NA	-2.22898369390002	0.0271492365507985	NA	NA	0.981471633472249	0.0105179571155839	Shapiro-Wilk normality test
Fixed	NA	Strain	None	Satterthwaite	NA	Postdiet_HOMA.IR_Conv_scaled_Jan	Fixed	Week5	NA	NA	-0.143285552593235	NA	0.126208396154072	NA	-1.1353091946301	0.257872569014518	NA	NA	0.981471633472249	0.0105179571155839	Shapiro-Wilk normality test
Fixed	NA	Strain	None	Satterthwaite	NA	Postdiet_HOMA.IR_Conv_scaled_Jan	Fixed	Week6	NA	NA	0.239093157854983	NA	0.178760232779635	NA	1.33750753250429	0.182875753819427	NA	NA	0.981471633472249	0.0105179571155839	Shapiro-Wilk normality test
Fixed	NA	Strain	None	Satterthwaite	NA	Postdiet_HOMA.IR_Conv_scaled_Jan	Fixed	Week7	NA	NA	0.0221752590200244	NA	0.271725912384799	NA	0.0816089228495121	0.935055431255917	NA	NA	0.981471633472249	0.0105179571155839	Shapiro-Wilk normality test
Fixed	NA	Strain	None	Satterthwaite	NA	Postdiet_HOMA.IR_Conv_scaled_Jan	Fixed	Week8	NA	NA	-0.167270501042284	NA	0.218854048113511	NA	-0.764301608693697	0.445766099541442	NA	NA	0.981471633472249	0.0105179571155839	Shapiro-Wilk normality test
Fixed	NA	Strain	None	Satterthwaite	NA	Postdiet_HOMA.B_Conv_scaled_Jan	Fixed	(Intercept)	NA	NA	-0.374112144905608	NA	0.184183935433529	NA	-2.03118770388432	0.0438215193376809	NA	NA	0.979550689691272	0.00563624591017745	Shapiro-Wilk normality test
Fixed	NA	Strain	None	Satterthwaite	NA	Postdiet_HOMA.B_Conv_scaled_Jan	Fixed	CC_StrainCC002/Unc	NA	NA	0.038388361021816	NA	0.231991786435287	NA	0.165472931657105	0.868771897515066	NA	NA	0.979550689691272	0.00563624591017745	Shapiro-Wilk normality test
Fixed	NA	Strain	None	Satterthwaite	NA	Postdiet_HOMA.B_Conv_scaled_Jan	Fixed	CC_StrainCC004/TauUnc	NA	NA	0.788074046872549	NA	0.226015823211456	NA	3.48680917855579	0.000624740135312219	NA	NA	0.979550689691272	0.00563624591017745	Shapiro-Wilk normality test
Fixed	NA	Strain	None	Satterthwaite	NA	Postdiet_HOMA.B_Conv_scaled_Jan	Fixed	CC_StrainCC006/TauUnc	NA	NA	0.496185467402004	NA	0.24321509516373	NA	2.04010966945936	0.0429145635052966	NA	NA	0.979550689691272	0.00563624591017745	Shapiro-Wilk normality test
Fixed	NA	Strain	None	Satterthwaite	NA	Postdiet_HOMA.B_Conv_scaled_Jan	Fixed	CC_StrainCC008/GeniUnc	NA	NA	-0.0924088658550314	NA	0.241824555223928	NA	-0.382131854928717	0.702849405243004	NA	NA	0.979550689691272	0.00563624591017745	Shapiro-Wilk normality test
Fixed	NA	Strain	None	Satterthwaite	NA	Postdiet_HOMA.B_Conv_scaled_Jan	Fixed	CC_StrainCC011/Unc	NA	NA	0.112173273663123	NA	0.234596670392299	NA	0.478153732853684	0.633166120322646	NA	NA	0.979550689691272	0.00563624591017745	Shapiro-Wilk normality test
Fixed	NA	Strain	None	Satterthwaite	NA	Postdiet_HOMA.B_Conv_scaled_Jan	Fixed	CC_StrainCC012/GeniUnc	NA	NA	0.103645676786619	NA	0.237033202192298	NA	0.437262273082461	0.662486073812746	NA	NA	0.979550689691272	0.00563624591017745	Shapiro-Wilk normality test
Fixed	NA	Strain	None	Satterthwaite	NA	Postdiet_HOMA.B_Conv_scaled_Jan	Fixed	CC_StrainCC019/TauUnc	NA	NA	0.0291025653652841	NA	0.232607099560205	NA	0.125114690911451	0.900583235965947	NA	NA	0.979550689691272	0.00563624591017745	Shapiro-Wilk normality test
Fixed	NA	Strain	None	Satterthwaite	NA	Postdiet_HOMA.B_Conv_scaled_Jan	Fixed	CC_StrainCC024/GeniUnc	NA	NA	-0.422160942266372	NA	0.306669730834078	NA	-1.3765980134987	0.170479366548441	NA	NA	0.979550689691272	0.00563624591017745	Shapiro-Wilk normality test
Fixed	NA	Strain	None	Satterthwaite	NA	Postdiet_HOMA.B_Conv_scaled_Jan	Fixed	CC_StrainCC027/GeniUnc	NA	NA	0.4563548618847	NA	0.229849401792722	NA	1.98545159711244	0.0487312495308651	NA	NA	0.979550689691272	0.00563624591017745	Shapiro-Wilk normality test
Fixed	NA	Strain	None	Satterthwaite	NA	Postdiet_HOMA.B_Conv_scaled_Jan	Fixed	CC_StrainCC028/GeniUnc	NA	NA	0.621574722156271	NA	0.246615330379299	NA	2.52042207270845	0.0126593400530934	NA	NA	0.979550689691272	0.00563624591017745	Shapiro-Wilk normality test
Fixed	NA	Strain	None	Satterthwaite	NA	Postdiet_HOMA.B_Conv_scaled_Jan	Fixed	CC_StrainCC030/GeniUnc	NA	NA	-0.662900031032225	NA	0.237797201959468	NA	-2.78766960069285	0.005924604876403	NA	NA	0.979550689691272	0.00563624591017745	Shapiro-Wilk normality test
Fixed	NA	Strain	None	Satterthwaite	NA	Postdiet_HOMA.B_Conv_scaled_Jan	Fixed	CC_StrainCC032/GeniUnc	NA	NA	0.590075098565375	NA	0.231730242510745	NA	2.54638795597866	0.0117883786060158	NA	NA	0.979550689691272	0.00563624591017745	Shapiro-Wilk normality test
Fixed	NA	Strain	None	Satterthwaite	NA	Postdiet_HOMA.B_Conv_scaled_Jan	Fixed	CC_StrainCC035/Unc	NA	NA	0.121408640716549	NA	0.233280427886555	NA	0.520440749429651	0.603445707499602	NA	NA	0.979550689691272	0.00563624591017745	Shapiro-Wilk normality test
Fixed	NA	Strain	None	Satterthwaite	NA	Postdiet_HOMA.B_Conv_scaled_Jan	Fixed	CC_StrainCC036/Unc	NA	NA	-0.35054505538757	NA	0.246860301895846	NA	-1.42001388111187	0.15746776774677	NA	NA	0.979550689691272	0.00563624591017745	Shapiro-Wilk normality test
Fixed	NA	Strain	None	Satterthwaite	NA	Postdiet_HOMA.B_Conv_scaled_Jan	Fixed	CC_StrainCC037/TauUnc	NA	NA	0.140499112285838	NA	0.226015823211456	NA	0.621633964779489	0.535030255160503	NA	NA	0.979550689691272	0.00563624591017745	Shapiro-Wilk normality test
Fixed	NA	Strain	None	Satterthwaite	NA	Postdiet_HOMA.B_Conv_scaled_Jan	Fixed	CC_StrainCC040/TauUnc	NA	NA	0.89334718399275	NA	0.241131286414569	NA	3.70481656393956	0.000287280493990975	NA	NA	0.979550689691272	0.00563624591017745	Shapiro-Wilk normality test
Fixed	NA	Strain	None	Satterthwaite	NA	Postdiet_HOMA.B_Conv_scaled_Jan	Fixed	CC_StrainCC041/TauUnc	NA	NA	-0.275614774527013	NA	0.238333633154103	NA	-1.1564241726169	0.249159302903256	NA	NA	0.979550689691272	0.00563624591017745	Shapiro-Wilk normality test
Fixed	NA	Strain	None	Satterthwaite	NA	Postdiet_HOMA.B_Conv_scaled_Jan	Fixed	CC_StrainCC045/GeniUnc	NA	NA	0.200044152051983	NA	0.243490947695048	NA	0.82156710114136	0.412494666061142	NA	NA	0.979550689691272	0.00563624591017745	Shapiro-Wilk normality test
Fixed	NA	Strain	None	Satterthwaite	NA	Postdiet_HOMA.B_Conv_scaled_Jan	Fixed	CC_StrainCC059/TauUnc	NA	NA	0.361015448219323	NA	0.232657930590125	NA	1.55170059023402	0.12262692104793	NA	NA	0.979550689691272	0.00563624591017745	Shapiro-Wilk normality test
Fixed	NA	Strain	None	Satterthwaite	NA	Postdiet_HOMA.B_Conv_scaled_Jan	Fixed	CC_StrainCC063/Unc	NA	NA	0.16340434931423	NA	0.266088185266212	NA	0.614098476979541	0.539985916293981	NA	NA	0.979550689691272	0.00563624591017745	Shapiro-Wilk normality test
Fixed	NA	Strain	None	Satterthwaite	NA	Postdiet_HOMA.B_Conv_scaled_Jan	Fixed	CC_StrainCC071/TauUnc	NA	NA	0.292465273435679	NA	0.251212290834501	NA	1.16421562203083	0.245997151692409	NA	NA	0.979550689691272	0.00563624591017745	Shapiro-Wilk normality test
Fixed	NA	Strain	None	Satterthwaite	NA	Postdiet_HOMA.B_Conv_scaled_Jan	Fixed	Experimental_DietH-Sucrose	NA	NA	-0.02721501667038	NA	0.0716601328532821	NA	-0.379779042917774	0.704591967038809	NA	NA	0.979550689691272	0.00563624591017745	Shapiro-Wilk normality test
Fixed	NA	Strain	None	Satterthwaite	NA	Postdiet_HOMA.B_Conv_scaled_Jan	Fixed	Week2	NA	NA	0.260360165321194	NA	0.128825666928435	NA	2.02102710996116	0.0448742267418056	NA	NA	0.979550689691272	0.00563624591017745	Shapiro-Wilk normality test
Fixed	NA	Strain	None	Satterthwaite	NA	Postdiet_HOMA.B_Conv_scaled_Jan	Fixed	Week3	NA	NA	0.209916186302151	NA	0.137423037092308	NA	1.52751817121571	0.128524004130321	NA	NA	0.979550689691272	0.00563624591017745	Shapiro-Wilk normality test
Fixed	NA	Strain	None	Satterthwaite	NA	Postdiet_HOMA.B_Conv_scaled_Jan	Fixed	Week4	NA	NA	0.00633113356696881	NA	0.122189579117785	NA	0.0518140222159691	0.958738807176321	NA	NA	0.979550689691272	0.00563624591017745	Shapiro-Wilk normality test
Fixed	NA	Strain	None	Satterthwaite	NA	Postdiet_HOMA.B_Conv_scaled_Jan	Fixed	Week5	NA	NA	0.361769104716895	NA	0.121575743935014	NA	2.97566844345425	0.00335764654181138	NA	NA	0.979550689691272	0.00563624591017745	Shapiro-Wilk normality test
Fixed	NA	Strain	None	Satterthwaite	NA	Postdiet_HOMA.B_Conv_scaled_Jan	Fixed	Week6	NA	NA	0.620042903589886	NA	0.172198593345956	NA	3.60074313931349	0.000418085443394905	NA	NA	0.979550689691272	0.00563624591017745	Shapiro-Wilk normality test
Fixed	NA	Strain	None	Satterthwaite	NA	Postdiet_HOMA.B_Conv_scaled_Jan	Fixed	Week7	NA	NA	0.706938718867824	NA	0.26175184022047	NA	2.70079751214883	0.00763040264974192	NA	NA	0.979550689691272	0.00563624591017745	Shapiro-Wilk normality test
Fixed	NA	Strain	None	Satterthwaite	NA	Postdiet_HOMA.B_Conv_scaled_Jan	Fixed	Week8	NA	NA	0.127578219462379	NA	0.210820710217313	NA	0.605150316261019	0.545900562074944	NA	NA	0.979550689691272	0.00563624591017745	Shapiro-Wilk normality test
Fixed	NA	Strain	None	Satterthwaite	NA	Postdiet_FreeWater_RN	Fixed	(Intercept)	NA	NA	-1.02298384817409	NA	0.315133293855733	NA	-3.24619412838811	0.00141183766074919	NA	NA	0.990799543676704	0.239420014747724	Shapiro-Wilk normality test
Fixed	NA	Strain	None	Satterthwaite	NA	Postdiet_FreeWater_RN	Fixed	CC_StrainCC002/Unc	NA	NA	0.478419571749448	NA	0.396735843929521	NA	1.20588945785911	0.229555692607349	NA	NA	0.990799543676704	0.239420014747724	Shapiro-Wilk normality test
Fixed	NA	Strain	None	Satterthwaite	NA	Postdiet_FreeWater_RN	Fixed	CC_StrainCC004/TauUnc	NA	NA	1.69716872578374	NA	0.386718991680173	NA	4.38863557853746	2.00964221729873e-05	NA	NA	0.990799543676704	0.239420014747724	Shapiro-Wilk normality test
Fixed	NA	Strain	None	Satterthwaite	NA	Postdiet_FreeWater_RN	Fixed	CC_StrainCC006/TauUnc	NA	NA	0.775301465198633	NA	0.416125687981344	NA	1.86314252542225	0.0641878435731401	NA	NA	0.990799543676704	0.239420014747724	Shapiro-Wilk normality test
Fixed	NA	Strain	None	Satterthwaite	NA	Postdiet_FreeWater_RN	Fixed	CC_StrainCC008/GeniUnc	NA	NA	0.825976693158855	NA	0.413777363846942	NA	1.99618627147614	0.047529175548846	NA	NA	0.990799543676704	0.239420014747724	Shapiro-Wilk normality test
Fixed	NA	Strain	None	Satterthwaite	NA	Postdiet_FreeWater_RN	Fixed	CC_StrainCC011/Unc	NA	NA	1.46846746969037	NA	0.389260380411644	NA	3.77245551714629	0.000223748439794668	NA	NA	0.990799543676704	0.239420014747724	Shapiro-Wilk normality test
Fixed	NA	Strain	None	Satterthwaite	NA	Postdiet_FreeWater_RN	Fixed	CC_StrainCC012/GeniUnc	NA	NA	0.219194412226831	NA	0.41500132209143	NA	0.528177623922218	0.598073039767784	NA	NA	0.990799543676704	0.239420014747724	Shapiro-Wilk normality test
Fixed	NA	Strain	None	Satterthwaite	NA	Postdiet_FreeWater_RN	Fixed	CC_StrainCC019/TauUnc	NA	NA	1.02294050560038	NA	0.397948465399688	NA	2.57053511834243	0.0110216759933916	NA	NA	0.990799543676704	0.239420014747724	Shapiro-Wilk normality test
Fixed	NA	Strain	None	Satterthwaite	NA	Postdiet_FreeWater_RN	Fixed	CC_StrainCC024/GeniUnc	NA	NA	0.303018017806234	NA	0.524612957856652	NA	0.577602999064755	0.564305494606987	NA	NA	0.990799543676704	0.239420014747724	Shapiro-Wilk normality test
Fixed	NA	Strain	None	Satterthwaite	NA	Postdiet_FreeWater_RN	Fixed	CC_StrainCC027/GeniUnc	NA	NA	0.652147284603121	NA	0.393265575863204	NA	1.6582872354685	0.0991254496336497	NA	NA	0.990799543676704	0.239420014747724	Shapiro-Wilk normality test
Fixed	NA	Strain	None	Satterthwaite	NA	Postdiet_FreeWater_RN	Fixed	CC_StrainCC028/GeniUnc	NA	NA	2.14563410721568	NA	0.421890974370797	NA	5.08575494039817	9.70108901540114e-07	NA	NA	0.990799543676704	0.239420014747724	Shapiro-Wilk normality test
Fixed	NA	Strain	None	Satterthwaite	NA	Postdiet_FreeWater_RN	Fixed	CC_StrainCC030/GeniUnc	NA	NA	0.0400835857875714	NA	0.406932217641988	NA	0.098501873407419	0.921651213085646	NA	NA	0.990799543676704	0.239420014747724	Shapiro-Wilk normality test
Fixed	NA	Strain	None	Satterthwaite	NA	Postdiet_FreeWater_RN	Fixed	CC_StrainCC032/GeniUnc	NA	NA	1.03530170072737	NA	0.396242221825855	NA	2.61280005941006	0.00979475758479248	NA	NA	0.990799543676704	0.239420014747724	Shapiro-Wilk normality test
Fixed	NA	Strain	None	Satterthwaite	NA	Postdiet_FreeWater_RN	Fixed	CC_StrainCC035/Unc	NA	NA	0.00379736111477116	NA	0.398950320996809	NA	0.00951838089836137	0.992416838995215	NA	NA	0.990799543676704	0.239420014747724	Shapiro-Wilk normality test
Fixed	NA	Strain	None	Satterthwaite	NA	Postdiet_FreeWater_RN	Fixed	CC_StrainCC036/Unc	NA	NA	1.33482528247864	NA	0.42244260043385	NA	3.15977905899586	0.00187291636942208	NA	NA	0.990799543676704	0.239420014747724	Shapiro-Wilk normality test
Fixed	NA	Strain	None	Satterthwaite	NA	Postdiet_FreeWater_RN	Fixed	CC_StrainCC037/TauUnc	NA	NA	0.745641921614176	NA	0.386718991680173	NA	1.92812335999997	0.0555261385373889	NA	NA	0.990799543676704	0.239420014747724	Shapiro-Wilk normality test
Fixed	NA	Strain	None	Satterthwaite	NA	Postdiet_FreeWater_RN	Fixed	CC_StrainCC040/TauUnc	NA	NA	0.946385825741037	NA	0.412492849994504	NA	2.29430843650659	0.0230105769079078	NA	NA	0.990799543676704	0.239420014747724	Shapiro-Wilk normality test
Fixed	NA	Strain	None	Satterthwaite	NA	Postdiet_FreeWater_RN	Fixed	CC_StrainCC041/TauUnc	NA	NA	0.657605041369035	NA	0.407621169418372	NA	1.61327499822288	0.108561592423263	NA	NA	0.990799543676704	0.239420014747724	Shapiro-Wilk normality test
Fixed	NA	Strain	None	Satterthwaite	NA	Postdiet_FreeWater_RN	Fixed	CC_StrainCC045/GeniUnc	NA	NA	0.340544362214299	NA	0.416395234839724	NA	0.817839239551767	0.414607398956104	NA	NA	0.990799543676704	0.239420014747724	Shapiro-Wilk normality test
Fixed	NA	Strain	None	Satterthwaite	NA	Postdiet_FreeWater_RN	Fixed	CC_StrainCC059/TauUnc	NA	NA	0.0717547843187499	NA	0.398073002144613	NA	0.180255339930545	0.857169363455669	NA	NA	0.990799543676704	0.239420014747724	Shapiro-Wilk normality test
Fixed	NA	Strain	None	Satterthwaite	NA	Postdiet_FreeWater_RN	Fixed	CC_StrainCC063/Unc	NA	NA	0.750980681885185	NA	0.455071411533077	NA	1.65024798933255	0.100760552289409	NA	NA	0.990799543676704	0.239420014747724	Shapiro-Wilk normality test
Fixed	NA	Strain	None	Satterthwaite	NA	Postdiet_FreeWater_RN	Fixed	CC_StrainCC071/TauUnc	NA	NA	0.927960603262766	NA	0.415987754969182	NA	2.23074018929118	0.0270222381557411	NA	NA	0.990799543676704	0.239420014747724	Shapiro-Wilk normality test
Fixed	NA	Strain	None	Satterthwaite	NA	Postdiet_FreeWater_RN	Fixed	Experimental_DietH-Sucrose	NA	NA	0.332635792772292	NA	0.122157498074876	NA	2.72300757640276	0.0071522946594384	NA	NA	0.990799543676704	0.239420014747724	Shapiro-Wilk normality test
Fixed	NA	Strain	None	Satterthwaite	NA	Postdiet_FreeWater_RN	Fixed	Week2	NA	NA	0.216328962120357	NA	0.220388344908241	NA	0.981580773749294	0.32771787832059	NA	NA	0.990799543676704	0.239420014747724	Shapiro-Wilk normality test
Fixed	NA	Strain	None	Satterthwaite	NA	Postdiet_FreeWater_RN	Fixed	Week3	NA	NA	0.178550003017732	NA	0.23505616431615	NA	0.759605703331323	0.448554876865599	NA	NA	0.990799543676704	0.239420014747724	Shapiro-Wilk normality test
Fixed	NA	Strain	None	Satterthwaite	NA	Postdiet_FreeWater_RN	Fixed	Week4	NA	NA	-0.00964265622034235	NA	0.207197265075203	NA	-0.0465385304040694	0.962936299248208	NA	NA	0.990799543676704	0.239420014747724	Shapiro-Wilk normality test
Fixed	NA	Strain	None	Satterthwaite	NA	Postdiet_FreeWater_RN	Fixed	Week5	NA	NA	0.126375687263522	NA	0.20742964757098	NA	0.609246020245382	0.543184400371006	NA	NA	0.990799543676704	0.239420014747724	Shapiro-Wilk normality test
Fixed	NA	Strain	None	Satterthwaite	NA	Postdiet_FreeWater_RN	Fixed	Week6	NA	NA	0.42609712621382	NA	0.294818528920049	NA	1.44528611473186	0.150240269207608	NA	NA	0.990799543676704	0.239420014747724	Shapiro-Wilk normality test
Fixed	NA	Strain	None	Satterthwaite	NA	Postdiet_FreeWater_RN	Fixed	Week7	NA	NA	0.206855889700453	NA	0.446254552103579	NA	0.463537881519334	0.643578849511992	NA	NA	0.990799543676704	0.239420014747724	Shapiro-Wilk normality test
Fixed	NA	Strain	None	Satterthwaite	NA	Postdiet_FreeWater_RN	Fixed	Week8	NA	NA	0.0371599117103838	NA	0.360691049723927	NA	0.103024213489151	0.918066628360067	NA	NA	0.990799543676704	0.239420014747724	Shapiro-Wilk normality test
Fixed	NA	Strain	None	Satterthwaite	NA	Postdiet_MetaHealthScore1_RN	Fixed	(Intercept)	NA	NA	-1.38640348429136	NA	0.303708241194852	NA	-4.56491888016262	9.68704651085978e-06	NA	NA	0.991114404366015	0.271770016505945	Shapiro-Wilk normality test
Fixed	NA	Strain	None	Satterthwaite	NA	Postdiet_MetaHealthScore1_RN	Fixed	CC_StrainCC002/Unc	NA	NA	1.00743008280174	NA	0.382413204350783	NA	2.63440192791469	0.00922602060709892	NA	NA	0.991114404366015	0.271770016505945	Shapiro-Wilk normality test
Fixed	NA	Strain	None	Satterthwaite	NA	Postdiet_MetaHealthScore1_RN	Fixed	CC_StrainCC004/TauUnc	NA	NA	0.753346286390856	NA	0.372562465716968	NA	2.02206705106779	0.0447751464369863	NA	NA	0.991114404366015	0.271770016505945	Shapiro-Wilk normality test
Fixed	NA	Strain	None	Satterthwaite	NA	Postdiet_MetaHealthScore1_RN	Fixed	CC_StrainCC006/TauUnc	NA	NA	0.699764639805311	NA	0.400939260727987	NA	1.74531333882032	0.0827807207953147	NA	NA	0.991114404366015	0.271770016505945	Shapiro-Wilk normality test
Fixed	NA	Strain	None	Satterthwaite	NA	Postdiet_MetaHealthScore1_RN	Fixed	CC_StrainCC008/GeniUnc	NA	NA	1.20694556735099	NA	0.39864226576079	NA	3.02764074714353	0.00285835213012308	NA	NA	0.991114404366015	0.271770016505945	Shapiro-Wilk normality test
Fixed	NA	Strain	None	Satterthwaite	NA	Postdiet_MetaHealthScore1_RN	Fixed	CC_StrainCC011/Unc	NA	NA	1.25676882480031	NA	0.386715387879271	NA	3.2498547101846	0.00139791766341978	NA	NA	0.991114404366015	0.271770016505945	Shapiro-Wilk normality test
Fixed	NA	Strain	None	Satterthwaite	NA	Postdiet_MetaHealthScore1_RN	Fixed	CC_StrainCC012/GeniUnc	NA	NA	1.37066044645727	NA	0.400011655171161	NA	3.42655127353922	0.000770619720442708	NA	NA	0.991114404366015	0.271770016505945	Shapiro-Wilk normality test
Fixed	NA	Strain	None	Satterthwaite	NA	Postdiet_MetaHealthScore1_RN	Fixed	CC_StrainCC019/TauUnc	NA	NA	2.94586353679441	NA	0.383489369613326	NA	7.68173454133743	1.29196891955012e-12	NA	NA	0.991114404366015	0.271770016505945	Shapiro-Wilk normality test
Fixed	NA	Strain	None	Satterthwaite	NA	Postdiet_MetaHealthScore1_RN	Fixed	CC_StrainCC024/GeniUnc	NA	NA	1.58038998254667	NA	0.505529808139695	NA	3.12620533369211	0.0020910350224829	NA	NA	0.991114404366015	0.271770016505945	Shapiro-Wilk normality test
Fixed	NA	Strain	None	Satterthwaite	NA	Postdiet_MetaHealthScore1_RN	Fixed	CC_StrainCC027/GeniUnc	NA	NA	1.44458242357175	NA	0.378888818555696	NA	3.81268159107576	0.000193484650515786	NA	NA	0.991114404366015	0.271770016505945	Shapiro-Wilk normality test
Fixed	NA	Strain	None	Satterthwaite	NA	Postdiet_MetaHealthScore1_RN	Fixed	CC_StrainCC028/GeniUnc	NA	NA	1.1144233161034	NA	0.406614720053849	NA	2.74073529840683	0.00680162636000425	NA	NA	0.991114404366015	0.271770016505945	Shapiro-Wilk normality test
Fixed	NA	Strain	None	Satterthwaite	NA	Postdiet_MetaHealthScore1_RN	Fixed	CC_StrainCC030/GeniUnc	NA	NA	0.441473500612861	NA	0.392055103367586	NA	1.12604962113946	0.261769815546066	NA	NA	0.991114404366015	0.271770016505945	Shapiro-Wilk normality test
Fixed	NA	Strain	None	Satterthwaite	NA	Postdiet_MetaHealthScore1_RN	Fixed	CC_StrainCC032/GeniUnc	NA	NA	1.83203180808109	NA	0.381980629074575	NA	4.79613799401179	3.57813270462239e-06	NA	NA	0.991114404366015	0.271770016505945	Shapiro-Wilk normality test
Fixed	NA	Strain	None	Satterthwaite	NA	Postdiet_MetaHealthScore1_RN	Fixed	CC_StrainCC035/Unc	NA	NA	1.32296028568391	NA	0.384543038372245	NA	3.44034387225925	0.000734890653863154	NA	NA	0.991114404366015	0.271770016505945	Shapiro-Wilk normality test
Fixed	NA	Strain	None	Satterthwaite	NA	Postdiet_MetaHealthScore1_RN	Fixed	CC_StrainCC036/Unc	NA	NA	0.259007260978475	NA	0.40703475589244	NA	0.636327137250457	0.52543963749031	NA	NA	0.991114404366015	0.271770016505945	Shapiro-Wilk normality test
Fixed	NA	Strain	None	Satterthwaite	NA	Postdiet_MetaHealthScore1_RN	Fixed	CC_StrainCC037/TauUnc	NA	NA	1.69954816777294	NA	0.372562465716967	NA	4.56178043728128	9.81657631672255e-06	NA	NA	0.991114404366015	0.271770016505945	Shapiro-Wilk normality test
Fixed	NA	Strain	None	Satterthwaite	NA	Postdiet_MetaHealthScore1_RN	Fixed	CC_StrainCC040/TauUnc	NA	NA	0.808298833069428	NA	0.397498373074932	NA	2.03346450657562	0.0435981005758334	NA	NA	0.991114404366015	0.271770016505945	Shapiro-Wilk normality test
Fixed	NA	Strain	None	Satterthwaite	NA	Postdiet_MetaHealthScore1_RN	Fixed	CC_StrainCC041/TauUnc	NA	NA	1.25744653440959	NA	0.392865724012488	NA	3.20070308391073	0.00164287497903853	NA	NA	0.991114404366015	0.271770016505945	Shapiro-Wilk normality test
Fixed	NA	Strain	None	Satterthwaite	NA	Postdiet_MetaHealthScore1_RN	Fixed	CC_StrainCC045/GeniUnc	NA	NA	1.12038759839033	NA	0.401373368553893	NA	2.79138499504083	0.0058638402684466	NA	NA	0.991114404366015	0.271770016505945	Shapiro-Wilk normality test
Fixed	NA	Strain	None	Satterthwaite	NA	Postdiet_MetaHealthScore1_RN	Fixed	CC_StrainCC059/TauUnc	NA	NA	1.42705348047043	NA	0.383533197771236	NA	3.72080823449766	0.00027147799531226	NA	NA	0.991114404366015	0.271770016505945	Shapiro-Wilk normality test
Fixed	NA	Strain	None	Satterthwaite	NA	Postdiet_MetaHealthScore1_RN	Fixed	CC_StrainCC063/Unc	NA	NA	0.777745356500235	NA	0.438619818421235	NA	1.77316510526051	0.0780351250003025	NA	NA	0.991114404366015	0.271770016505945	Shapiro-Wilk normality test
Fixed	NA	Strain	None	Satterthwaite	NA	Postdiet_MetaHealthScore1_RN	Fixed	CC_StrainCC071/TauUnc	NA	NA	1.74386614637162	NA	0.414097338062508	NA	4.21124693660403	4.15440854212868e-05	NA	NA	0.991114404366015	0.271770016505945	Shapiro-Wilk normality test
Fixed	NA	Strain	None	Satterthwaite	NA	Postdiet_MetaHealthScore1_RN	Fixed	Experimental_DietH-Sucrose	NA	NA	0.0208098640263566	NA	0.118478899982647	NA	0.175641941555876	0.860789321975618	NA	NA	0.991114404366015	0.271770016505945	Shapiro-Wilk normality test
Fixed	NA	Strain	None	Satterthwaite	NA	Postdiet_MetaHealthScore1_RN	Fixed	Week2	NA	NA	0.297706490371348	NA	0.212368884481423	NA	1.40183667253472	0.162831088655837	NA	NA	0.991114404366015	0.271770016505945	Shapiro-Wilk normality test
Fixed	NA	Strain	None	Satterthwaite	NA	Postdiet_MetaHealthScore1_RN	Fixed	Week3	NA	NA	0.538982632298477	NA	0.226548838031993	NA	2.37910128774248	0.0184904805026606	NA	NA	0.991114404366015	0.271770016505945	Shapiro-Wilk normality test
Fixed	NA	Strain	None	Satterthwaite	NA	Postdiet_MetaHealthScore1_RN	Fixed	Week4	NA	NA	0.0549285889165742	NA	0.201478154049232	NA	0.272628013571894	0.785478012413093	NA	NA	0.991114404366015	0.271770016505945	Shapiro-Wilk normality test
Fixed	NA	Strain	None	Satterthwaite	NA	Postdiet_MetaHealthScore1_RN	Fixed	Week5	NA	NA	0.162511664864007	NA	0.201602900484561	NA	0.806097851139065	0.42133970607202	NA	NA	0.991114404366015	0.271770016505945	Shapiro-Wilk normality test
Fixed	NA	Strain	None	Satterthwaite	NA	Postdiet_MetaHealthScore1_RN	Fixed	Week6	NA	NA	0.314023548520367	NA	0.28410560470359	NA	1.10530571492242	0.270626549013681	NA	NA	0.991114404366015	0.271770016505945	Shapiro-Wilk normality test
Fixed	NA	Strain	None	Satterthwaite	NA	Postdiet_MetaHealthScore1_RN	Fixed	Week7	NA	NA	0.145978044007339	NA	0.431573286510607	NA	0.33824624593337	0.735605039456696	NA	NA	0.991114404366015	0.271770016505945	Shapiro-Wilk normality test
Fixed	NA	Strain	None	Satterthwaite	NA	Postdiet_MetaHealthScore1_RN	Fixed	Week8	NA	NA	0.0358110506452373	NA	0.347562450270813	NA	0.103034866445826	0.918059665794451	NA	NA	0.991114404366015	0.271770016505945	Shapiro-Wilk normality test
