# Supplementary material for: Genetic Background Shapes Phenotypic Response to Diet for Adiposity in the Collaborative Cross
Source: Front Genet. 2021 Feb 11;11:615012. doi: 10.3389/fgene.2020.615012 (PMC7905354; doi:10.3389/fgene.2020.615012)
Supplement: Supplementary File 4 — R code, data required for generating post-diet figures and calculating post-diet H2 estimates, and a README file with brief descriptions of all contents within Supplementary File 4. [file Data_Sheet_4.zip › FileS4.1/PostdietH2calc/FullMod/CCDiet_All_LMfull_pvals.csv]

Model	REML	EffTested	Interaction	DFtype	Phenotype	Effect	Sum.Sq	Mean.Sq	Df	DenDF	F.value	Satterth.pval
Fixed	NA	Strain	None	Satterthwaite	Postdiet_Lean	CC_Strain	888.629181540402	42.3156753114477	21	NA	25.1605649760608	3.00893906611814e-41
Fixed	NA	Strain	None	Satterthwaite	Postdiet_Lean	Experimental_Diet	29.3914285714284	29.3914285714284	1	NA	17.4759103539726	4.67275656001212e-05
Fixed	NA	Strain	None	Satterthwaite	Postdiet_Lean	Week	48.633756373158	6.94767948187972	7	NA	4.13103512469262	0.000323514793069476
Fixed	NA	Strain	None	Satterthwaite	Postdiet_Lean	Residuals	282.54665422208	1.68182532275047	168	NA	NA	NA
Fixed	NA	Strain	None	Satterthwaite	Postdiet_MRIWeight	CC_Strain	3280.05426767676	156.19306036556	21	NA	19.2128846822511	2.49664620577976e-34
Fixed	NA	Strain	None	Satterthwaite	Postdiet_MRIWeight	Experimental_Diet	246.978127734033	246.978127734033	1	NA	30.3801095649608	1.31549836085882e-07
Fixed	NA	Strain	None	Satterthwaite	Postdiet_MRIWeight	Week	82.5066330138014	11.7866618591145	7	NA	1.44984530399653	0.188604189070173
Fixed	NA	Strain	None	Satterthwaite	Postdiet_MRIWeight	Residuals	1365.77273925217	8.12959963840574	168	NA	NA	NA
Fixed	NA	Strain	None	Satterthwaite	Postdiet_ALB2	CC_Strain	1497.51744468207	71.31035450867	21	NA	6.07620824036335	2.90318999457889e-12
Fixed	NA	Strain	None	Satterthwaite	Postdiet_ALB2	Experimental_Diet	9.39714478231477	9.39714478231477	1	NA	0.800711326645365	0.372160997861467
Fixed	NA	Strain	None	Satterthwaite	Postdiet_ALB2	Week	268.203301529241	38.3147573613202	7	NA	3.26472145609752	0.0028153775359868
Fixed	NA	Strain	None	Satterthwaite	Postdiet_ALB2	Residuals	1971.64729771345	11.7359958197229	168	NA	NA	NA
Fixed	NA	Strain	None	Satterthwaite	Postdiet_NEFAS	CC_Strain	3.35401441363636	0.159714972077922	21	NA	2.42520127271561	0.000963691249332437
Fixed	NA	Strain	None	Satterthwaite	Postdiet_NEFAS	Experimental_Diet	0.174438750528021	0.174438750528021	1	NA	2.6487753420204	0.10550373531723
Fixed	NA	Strain	None	Satterthwaite	Postdiet_NEFAS	Week	1.03481917220456	0.147831310314937	7	NA	2.24475312025279	0.0330177841669127
Fixed	NA	Strain	None	Satterthwaite	Postdiet_NEFAS	Residuals	11.0638715272674	0.0658563781384965	168	NA	NA	NA
Fixed	NA	Strain	None	Satterthwaite	Postdiet_Betaine	CC_Strain	27509.7326868687	1309.98727080327	21	NA	8.97243722558258	2.82247719356226e-18
Fixed	NA	Strain	None	Satterthwaite	Postdiet_Betaine	Experimental_Diet	8485.66658280922	8485.66658280922	1	NA	58.120496609706	1.72970624742524e-12
Fixed	NA	Strain	None	Satterthwaite	Postdiet_Betaine	Week	6462.3284863299	923.189783761414	7	NA	6.32316249685329	1.33956657305705e-06
Fixed	NA	Strain	None	Satterthwaite	Postdiet_Betaine	Residuals	24528.2141253053	146.001274555389	168	NA	NA	NA
Fixed	NA	Strain	None	Satterthwaite	Postdiet_Carnitine	CC_Strain	2779.29215656566	132.347245550746	21	NA	7.61861579684426	1.44436869020149e-15
Fixed	NA	Strain	None	Satterthwaite	Postdiet_Carnitine	Experimental_Diet	168.937147634469	168.937147634469	1	NA	9.72492639560284	0.00213941549992279
Fixed	NA	Strain	None	Satterthwaite	Postdiet_Carnitine	Week	374.580292649351	53.5114703784787	7	NA	3.08040663665738	0.00443609343657892
Fixed	NA	Strain	None	Satterthwaite	Postdiet_Carnitine	Residuals	2918.42217082729	17.3715605406386	168	NA	NA	NA
Fixed	NA	Strain	None	Satterthwaite	Postdiet_PercentFat	CC_Strain	9994.31942478096	475.919972608617	21	NA	16.0747946982997	4.37557034689754e-30
Fixed	NA	Strain	None	Satterthwaite	Postdiet_PercentFat	Experimental_Diet	303.215765247199	303.215765247199	1	NA	10.2414932260994	0.00164199046771534
Fixed	NA	Strain	None	Satterthwaite	Postdiet_PercentFat	Week	222.980247580349	31.8543210829069	7	NA	1.07591969476462	0.381029359886612
Fixed	NA	Strain	None	Satterthwaite	Postdiet_PercentFat	Residuals	4973.90833904117	29.6065972561974	168	NA	NA	NA
Fixed	NA	Strain	None	Satterthwaite	Postdiet_PercentLean	CC_Strain	8549.6452845963	407.125965933157	21	NA	15.6221744304959	1.97070938453865e-29
Fixed	NA	Strain	None	Satterthwaite	Postdiet_PercentLean	Experimental_Diet	420.660180506054	420.660180506054	1	NA	16.1415072132943	8.85227209123383e-05
Fixed	NA	Strain	None	Satterthwaite	Postdiet_PercentLean	Week	260.362712867786	37.1946732668266	7	NA	1.42722823470087	0.197357954658267
Fixed	NA	Strain	None	Satterthwaite	Postdiet_PercentLean	Residuals	4378.21012568219	26.0607745576321	168	NA	NA	NA
Fixed	NA	Strain	None	Satterthwaite	Postdiet_Fat_scaled_Jan	CC_Strain	66.3477882048925	3.15941848594726	21	NA	19.8295242088385	4.14167441912038e-35
Fixed	NA	Strain	None	Satterthwaite	Postdiet_Fat_scaled_Jan	Experimental_Diet	2.32885217545123	2.32885217545123	1	NA	14.6166235328812	0.000185351921401484
Fixed	NA	Strain	None	Satterthwaite	Postdiet_Fat_scaled_Jan	Week	0.727870603157407	0.103981514736772	7	NA	0.652621351972095	0.71179283419257
Fixed	NA	Strain	None	Satterthwaite	Postdiet_Fat_scaled_Jan	Residuals	26.7672738916527	0.159329011259838	168	NA	NA	NA
Fixed	NA	Strain	None	Satterthwaite	Postdiet_TotalWater_scaled_Jan	CC_Strain	3.1582609430239	0.150393378239233	21	NA	20.3783220850746	8.63567353710852e-36
Fixed	NA	Strain	None	Satterthwaite	Postdiet_TotalWater_scaled_Jan	Experimental_Diet	0.13937422219543	0.13937422219543	1	NA	18.8852250245835	2.39718536959662e-05
Fixed	NA	Strain	None	Satterthwaite	Postdiet_TotalWater_scaled_Jan	Week	0.184668200748447	0.0263811715354924	7	NA	3.57465213446227	0.00130335961581661
Fixed	NA	Strain	None	Satterthwaite	Postdiet_TotalWater_scaled_Jan	Residuals	1.23985122223073	0.00738006679899241	168	NA	NA	NA
Fixed	NA	Strain	None	Satterthwaite	Postdiet_ALTPL_scaled_Jan	CC_Strain	16.224628628533	0.772601363263475	21	NA	3.56465927132422	1.97544208543692e-06
Fixed	NA	Strain	None	Satterthwaite	Postdiet_ALTPL_scaled_Jan	Experimental_Diet	0.108146086848056	0.108146086848056	1	NA	0.498968768980659	0.48093207444382
Fixed	NA	Strain	None	Satterthwaite	Postdiet_ALTPL_scaled_Jan	Week	5.7983194661204	0.828331352302914	7	NA	3.8217885381962	0.000702744769958997
Fixed	NA	Strain	None	Satterthwaite	Postdiet_ALTPL_scaled_Jan	Residuals	36.4121839280438	0.21673919004788	168	NA	NA	NA
Fixed	NA	Strain	None	Satterthwaite	Postdiet_ASTPL_scaled_Jan	CC_Strain	15.6241678719637	0.744007993903035	21	NA	3.51850964134749	2.54689381017081e-06
Fixed	NA	Strain	None	Satterthwaite	Postdiet_ASTPL_scaled_Jan	Experimental_Diet	0.595814844398974	0.595814844398974	1	NA	2.81768514808318	0.0950898611199273
Fixed	NA	Strain	None	Satterthwaite	Postdiet_ASTPL_scaled_Jan	Week	4.54729457596152	0.649613510851645	7	NA	3.07210597172561	0.00452754112868173
Fixed	NA	Strain	None	Satterthwaite	Postdiet_ASTPL_scaled_Jan	Residuals	35.524513420927	0.211455437029328	168	NA	NA	NA
Fixed	NA	Strain	None	Satterthwaite	Postdiet_CHOL2_scaled_Jan	CC_Strain	7.34310388095116	0.349671613378627	21	NA	13.791617065146	1.14610732427253e-26
Fixed	NA	Strain	None	Satterthwaite	Postdiet_CHOL2_scaled_Jan	Experimental_Diet	1.81238909499449	1.81238909499449	1	NA	71.4835732008503	1.29473380661215e-14
Fixed	NA	Strain	None	Satterthwaite	Postdiet_CHOL2_scaled_Jan	Week	0.337532479123967	0.0482189255891381	7	NA	1.90183283850976	0.0721019809322262
Fixed	NA	Strain	None	Satterthwaite	Postdiet_CHOL2_scaled_Jan	Residuals	4.25945926210992	0.0253539241792257	168	NA	NA	NA
Fixed	NA	Strain	None	Satterthwaite	Postdiet_CRE2_scaled_Jan	CC_Strain	5.28082941258813	0.251468067266101	21	NA	2.9118798082347	7.09348758125243e-05
Fixed	NA	Strain	None	Satterthwaite	Postdiet_CRE2_scaled_Jan	Experimental_Diet	0.30220512369475	0.30220512369475	1	NA	3.49939062720286	0.0631306380820088
Fixed	NA	Strain	None	Satterthwaite	Postdiet_CRE2_scaled_Jan	Week	5.68191195356084	0.811701707651548	7	NA	9.3991171066625	8.15981267206182e-10
Fixed	NA	Strain	None	Satterthwaite	Postdiet_CRE2_scaled_Jan	Residuals	14.5083719394025	0.0863593567821576	168	NA	NA	NA
Fixed	NA	Strain	None	Satterthwaite	Postdiet_GLUC3_scaled_Jan	CC_Strain	4.29190737891908	0.204376541853289	21	NA	3.89684936499118	3.17754873516925e-07
Fixed	NA	Strain	None	Satterthwaite	Postdiet_GLUC3_scaled_Jan	Experimental_Diet	0.231582605969057	0.231582605969057	1	NA	4.41558763461874	0.0371039878240001
Fixed	NA	Strain	None	Satterthwaite	Postdiet_GLUC3_scaled_Jan	Week	0.774765139262428	0.110680734180347	7	NA	2.11035055587276	0.0450260680676773
Fixed	NA	Strain	None	Satterthwaite	Postdiet_GLUC3_scaled_Jan	Residuals	8.81103060842342	0.0524466107644251	168	NA	NA	NA
Fixed	NA	Strain	None	Satterthwaite	Postdiet_TRIGL_scaled_Jan	CC_Strain	14.2893231160796	0.680443957908554	21	NA	11.8615475139671	1.61399462608096e-23
Fixed	NA	Strain	None	Satterthwaite	Postdiet_TRIGL_scaled_Jan	Experimental_Diet	0.215071270729	0.215071270729	1	NA	3.74913770192393	0.0545130829445024
Fixed	NA	Strain	None	Satterthwaite	Postdiet_TRIGL_scaled_Jan	Week	0.630373311903997	0.0900533302719996	7	NA	1.56981606405247	0.147531651193765
Fixed	NA	Strain	None	Satterthwaite	Postdiet_TRIGL_scaled_Jan	Residuals	9.63740901379275	0.0573655298440045	168	NA	NA	NA
Fixed	NA	Strain	None	Satterthwaite	Postdiet_UREL_scaled_Jan	CC_Strain	7.43729586625247	0.354156946012022	21	NA	11.3592930572859	1.17757568936341e-22
Fixed	NA	Strain	None	Satterthwaite	Postdiet_UREL_scaled_Jan	Experimental_Diet	4.85896656325891	4.85896656325891	1	NA	155.84736024276	1.00493234824436e-25
Fixed	NA	Strain	None	Satterthwaite	Postdiet_UREL_scaled_Jan	Week	0.551727830246743	0.0788182614638205	7	NA	2.52803097698649	0.0169373680727811
Fixed	NA	Strain	None	Satterthwaite	Postdiet_UREL_scaled_Jan	Residuals	5.23785825666827	0.0311777277182635	168	NA	NA	NA
Fixed	NA	Strain	None	Satterthwaite	Postdiet_InsulinMean_scaled_Jan	CC_Strain	16.7307038373201	0.796700182729529	21	NA	4.66245567921008	5.04075837286682e-09
Fixed	NA	Strain	None	Satterthwaite	Postdiet_InsulinMean_scaled_Jan	Experimental_Diet	0.264403951818087	0.264403951818087	1	NA	1.54734708675013	0.215270703684056
Fixed	NA	Strain	None	Satterthwaite	Postdiet_InsulinMean_scaled_Jan	Week	3.31423067305593	0.473461524722276	7	NA	2.77079561757583	0.00946315101713471
Fixed	NA	Strain	None	Satterthwaite	Postdiet_InsulinMean_scaled_Jan	Residuals	28.5362349092341	0.170875658139126	167	NA	NA	NA
Fixed	NA	Strain	None	Satterthwaite	Postdiet_TMAO_scaled_Jan	CC_Strain	35.2218068138176	1.67722889589607	21	NA	6.11419196807999	2.3917444721968e-12
Fixed	NA	Strain	None	Satterthwaite	Postdiet_TMAO_scaled_Jan	Experimental_Diet	3.54393257764035	3.54393257764035	1	NA	12.9190977776764	0.000427112830043815
Fixed	NA	Strain	None	Satterthwaite	Postdiet_TMAO_scaled_Jan	Week	1.58558232831211	0.226511761187444	7	NA	0.825728911728539	0.567221757068732
Fixed	NA	Strain	None	Satterthwaite	Postdiet_TMAO_scaled_Jan	Residuals	46.0853136410476	0.274317343101474	168	NA	NA	NA
Fixed	NA	Strain	None	Satterthwaite	Postdiet_Choline_scaled_Jan	CC_Strain	3.91580451536497	0.186466881684046	21	NA	4.12077184591435	9.31035069236147e-08
Fixed	NA	Strain	None	Satterthwaite	Postdiet_Choline_scaled_Jan	Experimental_Diet	0.120231794313206	0.120231794313206	1	NA	2.65702836082776	0.104966647554295
Fixed	NA	Strain	None	Satterthwaite	Postdiet_Choline_scaled_Jan	Week	1.58678859561378	0.226684085087683	7	NA	5.00954050022116	3.55435590579046e-05
Fixed	NA	Strain	None	Satterthwaite	Postdiet_Choline_scaled_Jan	Residuals	7.60207973027655	0.0452504745849794	168	NA	NA	NA
Fixed	NA	Strain	None	Satterthwaite	Postdiet_Phosphocholine_scaled_Jan	CC_Strain	3.8367545833657	0.182702599207891	21	NA	4.19385338720812	7.52960059758845e-08
Fixed	NA	Strain	None	Satterthwaite	Postdiet_Phosphocholine_scaled_Jan	Experimental_Diet	0.237676800697631	0.237676800697631	1	NA	5.4557606732915	0.0207446984162331
Fixed	NA	Strain	None	Satterthwaite	Postdiet_Phosphocholine_scaled_Jan	Week	1.30679173886676	0.186684534123823	7	NA	4.28525685550702	0.000227848003684837
Fixed	NA	Strain	None	Satterthwaite	Postdiet_Phosphocholine_scaled_Jan	Residuals	6.97029990662663	0.0435643744164164	160	NA	NA	NA
Fixed	NA	Strain	None	Satterthwaite	Postdiet_GlucInsRatio_scaled_Jan	CC_Strain	19.368416531524	0.922305549120191	21	NA	4.87878293121977	1.57974802167074e-09
Fixed	NA	Strain	None	Satterthwaite	Postdiet_GlucInsRatio_scaled_Jan	Experimental_Diet	0.0122858229912425	0.0122858229912425	1	NA	0.0649891606559662	0.799091053741805
Fixed	NA	Strain	None	Satterthwaite	Postdiet_GlucInsRatio_scaled_Jan	Week	5.02088737447837	0.717269624925481	7	NA	3.79419033801435	0.000755591002638346
Fixed	NA	Strain	None	Satterthwaite	Postdiet_GlucInsRatio_scaled_Jan	Residuals	31.5703791036596	0.189044186249459	167	NA	NA	NA
Fixed	NA	Strain	None	Satterthwaite	Postdiet_HOMA.IR_Conv_scaled_Jan	CC_Strain	21.8328151205251	1.03965786288215	21	NA	3.83780064483674	4.4787908222232e-07
Fixed	NA	Strain	None	Satterthwaite	Postdiet_HOMA.IR_Conv_scaled_Jan	Experimental_Diet	0.965879412283385	0.965879412283385	1	NA	3.56545433227383	0.0607277136110151
Fixed	NA	Strain	None	Satterthwaite	Postdiet_HOMA.IR_Conv_scaled_Jan	Week	3.46920797391121	0.495601139130173	7	NA	1.82946567254617	0.0846545736932186
Fixed	NA	Strain	None	Satterthwaite	Postdiet_HOMA.IR_Conv_scaled_Jan	Residuals	45.2401985326949	0.270899392411347	167	NA	NA	NA
Fixed	NA	Strain	None	Satterthwaite	Postdiet_HOMA.B_Conv_scaled_Jan	CC_Strain	25.3532392762359	1.20729710839218	21	NA	4.80273642987316	2.37309960509551e-09
Fixed	NA	Strain	None	Satterthwaite	Postdiet_HOMA.B_Conv_scaled_Jan	Experimental_Diet	0.0714506766820539	0.0714506766820539	1	NA	0.2842372150605	0.59464612885024
Fixed	NA	Strain	None	Satterthwaite	Postdiet_HOMA.B_Conv_scaled_Jan	Week	6.4748611763102	0.924980168044314	7	NA	3.67965426165298	0.00100600783604607
Fixed	NA	Strain	None	Satterthwaite	Postdiet_HOMA.B_Conv_scaled_Jan	Residuals	41.9799462338639	0.251376923556071	167	NA	NA	NA
Fixed	NA	Strain	None	Satterthwaite	Postdiet_FreeWater_RN	CC_Strain	59.8506405410463	2.85003050195459	21	NA	3.87270242194443	3.62822209099526e-07
Fixed	NA	Strain	None	Satterthwaite	Postdiet_FreeWater_RN	Experimental_Diet	5.37182755674244	5.37182755674244	1	NA	7.29939191001533	0.00760542783920059
Fixed	NA	Strain	None	Satterthwaite	Postdiet_FreeWater_RN	Week	2.33255872453691	0.333222674933844	7	NA	0.452792438318845	0.867233307822445
Fixed	NA	Strain	None	Satterthwaite	Postdiet_FreeWater_RN	Residuals	123.635919355758	0.735928091403322	168	NA	NA	NA
Fixed	NA	Strain	None	Satterthwaite	Postdiet_MetaHealthScore1_RN	CC_Strain	76.517767506328	3.64370321458705	21	NA	5.33459187144013	1.46309272537602e-10
Fixed	NA	Strain	None	Satterthwaite	Postdiet_MetaHealthScore1_RN	Experimental_Diet	0.0134123873734798	0.0134123873734798	1	NA	0.0196365094645285	0.888726900509118
Fixed	NA	Strain	None	Satterthwaite	Postdiet_MetaHealthScore1_RN	Week	4.80486705467367	0.686409579239095	7	NA	1.00494325312456	0.429653884225779
Fixed	NA	Strain	None	Satterthwaite	Postdiet_MetaHealthScore1_RN	Residuals	113.383506779529	0.683033173370655	166	NA	NA	NA
