# Supplementary material for: Genetic Background Shapes Phenotypic Response to Diet for Adiposity in the Collaborative Cross
Source: Front Genet. 2021 Feb 11;11:615012. doi: 10.3389/fgene.2020.615012 (PMC7905354; doi:10.3389/fgene.2020.615012)
Supplement: Supplementary File 4 — R code, data required for generating post-diet figures and calculating post-diet H2 estimates, and a README file with brief descriptions of all contents within Supplementary File 4. [file Data_Sheet_4.zip › FileS4.1/PostdietH2calc/PartialMod/CCDiet_All_LMpartial_modelSummary.csv]

Model	REML	EffTested	Interaction	DFtype	REML_crit	Phenotype	EffectType	Effect	var1	var2	Estimate	Std.Dev.	Std.Error	df	t.value	pval	Singular	Warnings	shapiro_W	shapiro_p.value	method
Fixed	NA	Strain	None	Satterthwaite	NA	Postdiet_Lean	Fixed	(Intercept)	NA	NA	15.5269521442842	NA	0.490667638478071	NA	31.6445408799425	6.3634118917066e-73	NA	NA	0.991353917775322	0.285951319921437	Shapiro-Wilk normality test
Fixed	NA	Strain	None	Satterthwaite	NA	Postdiet_Lean	Fixed	CC_StrainCC002/Unc	NA	NA	0.586575488509873	NA	0.62940098095558	NA	0.931958332221396	0.352687532043343	NA	NA	0.991353917775322	0.285951319921437	Shapiro-Wilk normality test
Fixed	NA	Strain	None	Satterthwaite	NA	Postdiet_Lean	Fixed	CC_StrainCC004/TauUnc	NA	NA	3.51957875237523	NA	0.613512912890705	NA	5.73676393507666	4.36094141771138e-08	NA	NA	0.991353917775322	0.285951319921437	Shapiro-Wilk normality test
Fixed	NA	Strain	None	Satterthwaite	NA	Postdiet_Lean	Fixed	CC_StrainCC006/TauUnc	NA	NA	-0.720674242110716	NA	0.66016534138149	NA	-1.09165719091312	0.276537660830992	NA	NA	0.991353917775322	0.285951319921437	Shapiro-Wilk normality test
Fixed	NA	Strain	None	Satterthwaite	NA	Postdiet_Lean	Fixed	CC_StrainCC008/GeniUnc	NA	NA	4.55978656663646	NA	0.656440242793057	NA	6.94623252717602	7.74282817059283e-11	NA	NA	0.991353917775322	0.285951319921437	Shapiro-Wilk normality test
Fixed	NA	Strain	None	Satterthwaite	NA	Postdiet_Lean	Fixed	CC_StrainCC011/Unc	NA	NA	4.00502071246507	NA	0.617542241172548	NA	6.48541985542657	9.37469262820377e-10	NA	NA	0.991353917775322	0.285951319921437	Shapiro-Wilk normality test
Fixed	NA	Strain	None	Satterthwaite	NA	Postdiet_Lean	Fixed	CC_StrainCC012/GeniUnc	NA	NA	-1.95021578703824	NA	0.658332681255625	NA	-2.96235602844239	0.00349313374430364	NA	NA	0.991353917775322	0.285951319921437	Shapiro-Wilk normality test
Fixed	NA	Strain	None	Satterthwaite	NA	Postdiet_Lean	Fixed	CC_StrainCC019/TauUnc	NA	NA	-2.29093303793825	NA	0.631324643003409	NA	-3.62877176319234	0.000376987471679014	NA	NA	0.991353917775322	0.285951319921437	Shapiro-Wilk normality test
Fixed	NA	Strain	None	Satterthwaite	NA	Postdiet_Lean	Fixed	CC_StrainCC024/GeniUnc	NA	NA	1.21478461563499	NA	0.83227207009258	NA	1.45960036301574	0.146256247995579	NA	NA	0.991353917775322	0.285951319921437	Shapiro-Wilk normality test
Fixed	NA	Strain	None	Satterthwaite	NA	Postdiet_Lean	Fixed	CC_StrainCC027/GeniUnc	NA	NA	1.87876488142226	NA	0.6238974906773	NA	3.01133585163596	0.00300037269009701	NA	NA	0.991353917775322	0.285951319921437	Shapiro-Wilk normality test
Fixed	NA	Strain	None	Satterthwaite	NA	Postdiet_Lean	Fixed	CC_StrainCC028/GeniUnc	NA	NA	2.06112820800159	NA	0.669308380013352	NA	3.07948961876209	0.00242067471342063	NA	NA	0.991353917775322	0.285951319921437	Shapiro-Wilk normality test
Fixed	NA	Strain	None	Satterthwaite	NA	Postdiet_Lean	Fixed	CC_StrainCC030/GeniUnc	NA	NA	-1.74856752657798	NA	0.645580264008606	NA	-2.70852072788067	0.0074539617401784	NA	NA	0.991353917775322	0.285951319921437	Shapiro-Wilk normality test
Fixed	NA	Strain	None	Satterthwaite	NA	Postdiet_Lean	Fixed	CC_StrainCC032/GeniUnc	NA	NA	0.226691440102326	NA	0.628618007809112	NA	0.360618749838875	0.718834810222487	NA	NA	0.991353917775322	0.285951319921437	Shapiro-Wilk normality test
Fixed	NA	Strain	None	Satterthwaite	NA	Postdiet_Lean	Fixed	CC_StrainCC035/Unc	NA	NA	-0.636145229240323	NA	0.632914552304244	NA	-1.00510444407435	0.316283491456302	NA	NA	0.991353917775322	0.285951319921437	Shapiro-Wilk normality test
Fixed	NA	Strain	None	Satterthwaite	NA	Postdiet_Lean	Fixed	CC_StrainCC036/Unc	NA	NA	-1.16276598696948	NA	0.669940989570148	NA	-1.73562448793519	0.0844529800925258	NA	NA	0.991353917775322	0.285951319921437	Shapiro-Wilk normality test
Fixed	NA	Strain	None	Satterthwaite	NA	Postdiet_Lean	Fixed	CC_StrainCC037/TauUnc	NA	NA	1.67857875237522	NA	0.613512912890705	NA	2.73601209869604	0.00688337685139091	NA	NA	0.991353917775322	0.285951319921437	Shapiro-Wilk normality test
Fixed	NA	Strain	None	Satterthwaite	NA	Postdiet_Lean	Fixed	CC_StrainCC040/TauUnc	NA	NA	1.51830215692793	NA	0.654366744092857	NA	2.32026179605557	0.0215218923045229	NA	NA	0.991353917775322	0.285951319921437	Shapiro-Wilk normality test
Fixed	NA	Strain	None	Satterthwaite	NA	Postdiet_Lean	Fixed	CC_StrainCC041/TauUnc	NA	NA	1.36015371576166	NA	0.64667107276096	NA	2.10331615724589	0.0369187994515982	NA	NA	0.991353917775322	0.285951319921437	Shapiro-Wilk normality test
Fixed	NA	Strain	None	Satterthwaite	NA	Postdiet_Lean	Fixed	CC_StrainCC045/GeniUnc	NA	NA	-0.801811224034656	NA	0.66058795258848	NA	-1.21378420677035	0.226523686943828	NA	NA	0.991353917775322	0.285951319921437	Shapiro-Wilk normality test
Fixed	NA	Strain	None	Satterthwaite	NA	Postdiet_Lean	Fixed	CC_StrainCC059/TauUnc	NA	NA	3.30376435629883	NA	0.631525768443081	NA	5.23140071456419	4.92972090890301e-07	NA	NA	0.991353917775322	0.285951319921437	Shapiro-Wilk normality test
Fixed	NA	Strain	None	Satterthwaite	NA	Postdiet_Lean	Fixed	CC_StrainCC063/Unc	NA	NA	-3.24374113236323	NA	0.721948859959692	NA	-4.49303449629983	1.29762405374369e-05	NA	NA	0.991353917775322	0.285951319921437	Shapiro-Wilk normality test
Fixed	NA	Strain	None	Satterthwaite	NA	Postdiet_Lean	Fixed	CC_StrainCC071/TauUnc	NA	NA	-3.05334895183707	NA	0.65993435781102	NA	-4.62674645697328	7.36247468803709e-06	NA	NA	0.991353917775322	0.285951319921437	Shapiro-Wilk normality test
Fixed	NA	Strain	None	Satterthwaite	NA	Postdiet_Lean	Fixed	Week2	NA	NA	0.601526480161664	NA	0.349622116689696	NA	1.72050465759163	0.0871710769667255	NA	NA	0.991353917775322	0.285951319921437	Shapiro-Wilk normality test
Fixed	NA	Strain	None	Satterthwaite	NA	Postdiet_Lean	Fixed	Week3	NA	NA	0.514420242037755	NA	0.372906584093092	NA	1.37948822568747	0.169566878084791	NA	NA	0.991353917775322	0.285951319921437	Shapiro-Wilk normality test
Fixed	NA	Strain	None	Satterthwaite	NA	Postdiet_Lean	Fixed	Week4	NA	NA	0.4606993972518	NA	0.328701184455964	NA	1.4015751054086	0.162876009199585	NA	NA	0.991353917775322	0.285951319921437	Shapiro-Wilk normality test
Fixed	NA	Strain	None	Satterthwaite	NA	Postdiet_Lean	Fixed	Week5	NA	NA	0.313489596802554	NA	0.329058471605795	NA	0.952686600872893	0.342109470095313	NA	NA	0.991353917775322	0.285951319921437	Shapiro-Wilk normality test
Fixed	NA	Strain	None	Satterthwaite	NA	Postdiet_Lean	Fixed	Week6	NA	NA	1.92292551702781	NA	0.467715861796793	NA	4.11131131974151	6.12751778263295e-05	NA	NA	0.991353917775322	0.285951319921437	Shapiro-Wilk normality test
Fixed	NA	Strain	None	Satterthwaite	NA	Postdiet_Lean	Fixed	Week7	NA	NA	1.90383339985286	NA	0.707602480877326	NA	2.69054087754523	0.0078499350793712	NA	NA	0.991353917775322	0.285951319921437	Shapiro-Wilk normality test
Fixed	NA	Strain	None	Satterthwaite	NA	Postdiet_Lean	Fixed	Week8	NA	NA	-0.408470894221197	NA	0.572218681375409	NA	-0.713837047821262	0.47631263334928	NA	NA	0.991353917775322	0.285951319921437	Shapiro-Wilk normality test
Fixed	NA	Strain	None	Satterthwaite	NA	Postdiet_MRIWeight	Fixed	(Intercept)	NA	NA	24.2601180220341	NA	1.1144577148733	NA	21.7685406079244	6.64876891417151e-51	NA	NA	0.97470724100342	0.00120764194971812	Shapiro-Wilk normality test
Fixed	NA	Strain	None	Satterthwaite	NA	Postdiet_MRIWeight	Fixed	CC_StrainCC002/Unc	NA	NA	-2.56647458577408	NA	1.42956397359007	NA	-1.79528487929707	0.0743951509279459	NA	NA	0.97470724100342	0.00120764194971812	Shapiro-Wilk normality test
Fixed	NA	Strain	None	Satterthwaite	NA	Postdiet_MRIWeight	Fixed	CC_StrainCC004/TauUnc	NA	NA	5.74198299995788	NA	1.3934772651121	NA	4.12061476976875	5.90701523135137e-05	NA	NA	0.97470724100342	0.00120764194971812	Shapiro-Wilk normality test
Fixed	NA	Strain	None	Satterthwaite	NA	Postdiet_MRIWeight	Fixed	CC_StrainCC006/TauUnc	NA	NA	-1.54863063934118	NA	1.49943933550744	NA	-1.0328064648358	0.303170191257223	NA	NA	0.97470724100342	0.00120764194971812	Shapiro-Wilk normality test
Fixed	NA	Strain	None	Satterthwaite	NA	Postdiet_MRIWeight	Fixed	CC_StrainCC008/GeniUnc	NA	NA	5.23412464363475	NA	1.49097848638069	NA	3.51052995830976	0.000573444493748894	NA	NA	0.97470724100342	0.00120764194971812	Shapiro-Wilk normality test
Fixed	NA	Strain	None	Satterthwaite	NA	Postdiet_MRIWeight	Fixed	CC_StrainCC011/Unc	NA	NA	4.00018594605896	NA	1.40262911381234	NA	2.85191994567007	0.00488800746404524	NA	NA	0.97470724100342	0.00120764194971812	Shapiro-Wilk normality test
Fixed	NA	Strain	None	Satterthwaite	NA	Postdiet_MRIWeight	Fixed	CC_StrainCC012/GeniUnc	NA	NA	-4.98436315723394	NA	1.49527679847454	NA	-3.33340500054499	0.00105415902702174	NA	NA	0.97470724100342	0.00120764194971812	Shapiro-Wilk normality test
Fixed	NA	Strain	None	Satterthwaite	NA	Postdiet_MRIWeight	Fixed	CC_StrainCC019/TauUnc	NA	NA	-8.79568315880379	NA	1.43393320408724	NA	-6.13395598465317	5.88650545823782e-09	NA	NA	0.97470724100342	0.00120764194971812	Shapiro-Wilk normality test
Fixed	NA	Strain	None	Satterthwaite	NA	Postdiet_MRIWeight	Fixed	CC_StrainCC024/GeniUnc	NA	NA	-1.61000212797452	NA	1.89034685936333	NA	-0.8516966714335	0.395587723295674	NA	NA	0.97470724100342	0.00120764194971812	Shapiro-Wilk normality test
Fixed	NA	Strain	None	Satterthwaite	NA	Postdiet_MRIWeight	Fixed	CC_StrainCC027/GeniUnc	NA	NA	-2.42088175825595	NA	1.41706384780557	NA	-1.70837874525193	0.0894020622283701	NA	NA	0.97470724100342	0.00120764194971812	Shapiro-Wilk normality test
Fixed	NA	Strain	None	Satterthwaite	NA	Postdiet_MRIWeight	Fixed	CC_StrainCC028/GeniUnc	NA	NA	4.09912304328516	NA	1.52020599941923	NA	2.69642604018875	0.00771828003277554	NA	NA	0.97470724100342	0.00120764194971812	Shapiro-Wilk normality test
Fixed	NA	Strain	None	Satterthwaite	NA	Postdiet_MRIWeight	Fixed	CC_StrainCC030/GeniUnc	NA	NA	-7.17240576802305	NA	1.46631212122722	NA	-4.89145909945841	2.31766111900302e-06	NA	NA	0.97470724100342	0.00120764194971812	Shapiro-Wilk normality test
Fixed	NA	Strain	None	Satterthwaite	NA	Postdiet_MRIWeight	Fixed	CC_StrainCC032/GeniUnc	NA	NA	-2.24841122810811	NA	1.42778559980873	NA	-1.57475410062219	0.117183375460274	NA	NA	0.97470724100342	0.00120764194971812	Shapiro-Wilk normality test
Fixed	NA	Strain	None	Satterthwaite	NA	Postdiet_MRIWeight	Fixed	CC_StrainCC035/Unc	NA	NA	-3.47143280143139	NA	1.43754437904012	NA	-2.41483522320843	0.0168091827112182	NA	NA	0.97470724100342	0.00120764194971812	Shapiro-Wilk normality test
Fixed	NA	Strain	None	Satterthwaite	NA	Postdiet_MRIWeight	Fixed	CC_StrainCC036/Unc	NA	NA	-6.32055171105839	NA	1.52164285105929	NA	-4.15376821614766	5.1812771879366e-05	NA	NA	0.97470724100342	0.00120764194971812	Shapiro-Wilk normality test
Fixed	NA	Strain	None	Satterthwaite	NA	Postdiet_MRIWeight	Fixed	CC_StrainCC037/TauUnc	NA	NA	1.29198299995787	NA	1.3934772651121	NA	0.927164749870488	0.355163213588373	NA	NA	0.97470724100342	0.00120764194971812	Shapiro-Wilk normality test
Fixed	NA	Strain	None	Satterthwaite	NA	Postdiet_MRIWeight	Fixed	CC_StrainCC040/TauUnc	NA	NA	2.55321107810814	NA	1.48626893057957	NA	1.71786614493281	0.0876526251422003	NA	NA	0.97470724100342	0.00120764194971812	Shapiro-Wilk normality test
Fixed	NA	Strain	None	Satterthwaite	NA	Postdiet_MRIWeight	Fixed	CC_StrainCC041/TauUnc	NA	NA	-1.89916103757931	NA	1.46878968472271	NA	-1.2930108764604	0.197772074456592	NA	NA	0.97470724100342	0.00120764194971812	Shapiro-Wilk normality test
Fixed	NA	Strain	None	Satterthwaite	NA	Postdiet_MRIWeight	Fixed	CC_StrainCC045/GeniUnc	NA	NA	-3.83098262860665	NA	1.50039921605201	NA	-2.55330887114637	0.0115547146053129	NA	NA	0.97470724100342	0.00120764194971812	Shapiro-Wilk normality test
Fixed	NA	Strain	None	Satterthwaite	NA	Postdiet_MRIWeight	Fixed	CC_StrainCC059/TauUnc	NA	NA	1.13444878998097	NA	1.43439002206406	NA	0.790892834257539	0.430115030321851	NA	NA	0.97470724100342	0.00120764194971812	Shapiro-Wilk normality test
Fixed	NA	Strain	None	Satterthwaite	NA	Postdiet_MRIWeight	Fixed	CC_StrainCC063/Unc	NA	NA	-2.8664962337745	NA	1.639768783655	NA	-1.74811001547739	0.0822609633478806	NA	NA	0.97470724100342	0.00120764194971812	Shapiro-Wilk normality test
Fixed	NA	Strain	None	Satterthwaite	NA	Postdiet_MRIWeight	Fixed	CC_StrainCC071/TauUnc	NA	NA	-7.7724157043525	NA	1.49891470049602	NA	-5.18536225028714	6.10414023756549e-07	NA	NA	0.97470724100342	0.00120764194971812	Shapiro-Wilk normality test
Fixed	NA	Strain	None	Satterthwaite	NA	Postdiet_MRIWeight	Fixed	Week2	NA	NA	-0.2002317881191	NA	0.794099782989004	NA	-0.252149405412786	0.801231974299403	NA	NA	0.97470724100342	0.00120764194971812	Shapiro-Wilk normality test
Fixed	NA	Strain	None	Satterthwaite	NA	Postdiet_MRIWeight	Fixed	Week3	NA	NA	-0.390316788329795	NA	0.846985998217951	NA	-0.46083027246143	0.645512851745093	NA	NA	0.97470724100342	0.00120764194971812	Shapiro-Wilk normality test
Fixed	NA	Strain	None	Satterthwaite	NA	Postdiet_MRIWeight	Fixed	Week4	NA	NA	0.615021733244617	NA	0.746581885940521	NA	0.823783358298107	0.411223694302386	NA	NA	0.97470724100342	0.00120764194971812	Shapiro-Wilk normality test
Fixed	NA	Strain	None	Satterthwaite	NA	Postdiet_MRIWeight	Fixed	Week5	NA	NA	-0.125992997260763	NA	0.747393395380574	NA	-0.168576546219822	0.866331315345931	NA	NA	0.97470724100342	0.00120764194971812	Shapiro-Wilk normality test
Fixed	NA	Strain	None	Satterthwaite	NA	Postdiet_MRIWeight	Fixed	Week6	NA	NA	1.94832439240977	NA	1.06232714300221	NA	1.83401544923693	0.0684104364524005	NA	NA	0.97470724100342	0.00120764194971812	Shapiro-Wilk normality test
Fixed	NA	Strain	None	Satterthwaite	NA	Postdiet_MRIWeight	Fixed	Week7	NA	NA	2.06642672850866	NA	1.60718372689758	NA	1.28574393451431	0.200291388724896	NA	NA	0.97470724100342	0.00120764194971812	Shapiro-Wilk normality test
Fixed	NA	Strain	None	Satterthwaite	NA	Postdiet_MRIWeight	Fixed	Week8	NA	NA	-0.826884529303652	NA	1.29968531454709	NA	-0.636219029366968	0.52549437594453	NA	NA	0.97470724100342	0.00120764194971812	Shapiro-Wilk normality test
Fixed	NA	Strain	None	Satterthwaite	NA	Postdiet_ALB2	Fixed	(Intercept)	NA	NA	37.7165046779805	NA	1.23452395158798	NA	30.5514563969903	1.00479793884146e-70	NA	NA	0.975883483385419	0.00172646989834823	Shapiro-Wilk normality test
Fixed	NA	Strain	None	Satterthwaite	NA	Postdiet_ALB2	Fixed	CC_StrainCC002/Unc	NA	NA	-5.28692655633825	NA	1.5838435658904	NA	-3.3380358200755	0.00103782387225004	NA	NA	0.975883483385419	0.00172646989834823	Shapiro-Wilk normality test
Fixed	NA	Strain	None	Satterthwaite	NA	Postdiet_ALB2	Fixed	CC_StrainCC004/TauUnc	NA	NA	-1.07185861541457	NA	1.54366575957289	NA	-0.694359260589632	0.488410357638998	NA	NA	0.975883483385419	0.00172646989834823	Shapiro-Wilk normality test
Fixed	NA	Strain	None	Satterthwaite	NA	Postdiet_ALB2	Fixed	CC_StrainCC006/TauUnc	NA	NA	-1.91601820669792	NA	1.66104618362133	NA	-1.15350086324554	0.250333615230483	NA	NA	0.975883483385419	0.00172646989834823	Shapiro-Wilk normality test
Fixed	NA	Strain	None	Satterthwaite	NA	Postdiet_ALB2	Fixed	CC_StrainCC008/GeniUnc	NA	NA	2.32384620738081	NA	1.651590374667	NA	1.40703545081471	0.161253272709236	NA	NA	0.975883483385419	0.00172646989834823	Shapiro-Wilk normality test
Fixed	NA	Strain	None	Satterthwaite	NA	Postdiet_ALB2	Fixed	CC_StrainCC011/Unc	NA	NA	-2.86097105382494	NA	1.55391374154598	NA	-1.84113891095305	0.067354384894302	NA	NA	0.975883483385419	0.00172646989834823	Shapiro-Wilk normality test
Fixed	NA	Strain	None	Satterthwaite	NA	Postdiet_ALB2	Fixed	CC_StrainCC012/GeniUnc	NA	NA	-1.59707359011461	NA	1.61834656120787	NA	-0.986855120155856	0.325124432303385	NA	NA	0.975883483385419	0.00172646989834823	Shapiro-Wilk normality test
Fixed	NA	Strain	None	Satterthwaite	NA	Postdiet_ALB2	Fixed	CC_StrainCC019/TauUnc	NA	NA	-4.26078421578911	NA	1.58867038638907	NA	-2.68198126703523	0.00804504338167116	NA	NA	0.975883483385419	0.00172646989834823	Shapiro-Wilk normality test
Fixed	NA	Strain	None	Satterthwaite	NA	Postdiet_ALB2	Fixed	CC_StrainCC024/GeniUnc	NA	NA	-2.85648004857163	NA	2.09400502969919	NA	-1.36412282112903	0.17434283684933	NA	NA	0.975883483385419	0.00172646989834823	Shapiro-Wilk normality test
Fixed	NA	Strain	None	Satterthwaite	NA	Postdiet_ALB2	Fixed	CC_StrainCC027/GeniUnc	NA	NA	-1.79270564919089	NA	1.5698415904706	NA	-1.14196595380906	0.255083568268175	NA	NA	0.975883483385419	0.00172646989834823	Shapiro-Wilk normality test
Fixed	NA	Strain	None	Satterthwaite	NA	Postdiet_ALB2	Fixed	CC_StrainCC028/GeniUnc	NA	NA	-6.2144087547109	NA	1.68430203122721	NA	-3.68960473804272	0.000302597563203864	NA	NA	0.975883483385419	0.00172646989834823	Shapiro-Wilk normality test
Fixed	NA	Strain	None	Satterthwaite	NA	Postdiet_ALB2	Fixed	CC_StrainCC030/GeniUnc	NA	NA	-4.4244042158072	NA	1.62404902597547	NA	-2.72430458997364	0.00712134457921495	NA	NA	0.975883483385419	0.00172646989834823	Shapiro-Wilk normality test
Fixed	NA	Strain	None	Satterthwaite	NA	Postdiet_ALB2	Fixed	CC_StrainCC032/GeniUnc	NA	NA	1.27204191083983	NA	1.58195594738455	NA	0.804094395259801	0.422472088546642	NA	NA	0.975883483385419	0.00172646989834823	Shapiro-Wilk normality test
Fixed	NA	Strain	None	Satterthwaite	NA	Postdiet_ALB2	Fixed	CC_StrainCC035/Unc	NA	NA	3.01282073732052	NA	1.59267210732579	NA	1.89167671328109	0.0602445596401727	NA	NA	0.975883483385419	0.00172646989834823	Shapiro-Wilk normality test
Fixed	NA	Strain	None	Satterthwaite	NA	Postdiet_ALB2	Fixed	CC_StrainCC036/Unc	NA	NA	-7.6666974432737	NA	1.68526660186917	NA	-4.54924902372739	1.02398218265962e-05	NA	NA	0.975883483385419	0.00172646989834823	Shapiro-Wilk normality test
Fixed	NA	Strain	None	Satterthwaite	NA	Postdiet_ALB2	Fixed	CC_StrainCC037/TauUnc	NA	NA	-2.06395861541457	NA	1.54366575957289	NA	-1.33705020184268	0.183003183823724	NA	NA	0.975883483385419	0.00172646989834823	Shapiro-Wilk normality test
Fixed	NA	Strain	None	Satterthwaite	NA	Postdiet_ALB2	Fixed	CC_StrainCC040/TauUnc	NA	NA	-3.09786699153526	NA	1.64639109208586	NA	-1.88161063700271	0.0616083394179414	NA	NA	0.975883483385419	0.00172646989834823	Shapiro-Wilk normality test
Fixed	NA	Strain	None	Satterthwaite	NA	Postdiet_ALB2	Fixed	CC_StrainCC041/TauUnc	NA	NA	2.39863063944121	NA	1.6273209083461	NA	1.47397518654081	0.14234854746515	NA	NA	0.975883483385419	0.00172646989834823	Shapiro-Wilk normality test
Fixed	NA	Strain	None	Satterthwaite	NA	Postdiet_ALB2	Fixed	CC_StrainCC045/GeniUnc	NA	NA	-3.82925498755121	NA	1.66231777096014	NA	-2.3035637676781	0.022464995132437	NA	NA	0.975883483385419	0.00172646989834823	Shapiro-Wilk normality test
Fixed	NA	Strain	None	Satterthwaite	NA	Postdiet_ALB2	Fixed	CC_StrainCC059/TauUnc	NA	NA	1.07091016200315	NA	1.58901015299211	NA	0.67394796690671	0.501265142417382	NA	NA	0.975883483385419	0.00172646989834823	Shapiro-Wilk normality test
Fixed	NA	Strain	None	Satterthwaite	NA	Postdiet_ALB2	Fixed	CC_StrainCC063/Unc	NA	NA	1.12840663221908	NA	1.81651324706436	NA	0.62119372597072	0.535309124604071	NA	NA	0.975883483385419	0.00172646989834823	Shapiro-Wilk normality test
Fixed	NA	Strain	None	Satterthwaite	NA	Postdiet_ALB2	Fixed	CC_StrainCC071/TauUnc	NA	NA	-1.55167189932888	NA	1.71510552027639	NA	-0.904709291052148	0.366907318677584	NA	NA	0.975883483385419	0.00172646989834823	Shapiro-Wilk normality test
Fixed	NA	Strain	None	Satterthwaite	NA	Postdiet_ALB2	Fixed	Week2	NA	NA	1.37245074118236	NA	0.879683480191543	NA	1.56016427736431	0.120591730453615	NA	NA	0.975883483385419	0.00172646989834823	Shapiro-Wilk normality test
Fixed	NA	Strain	None	Satterthwaite	NA	Postdiet_ALB2	Fixed	Week3	NA	NA	0.0301576641095238	NA	0.938427921091268	NA	0.0321363670365375	0.974401223589904	NA	NA	0.975883483385419	0.00172646989834823	Shapiro-Wilk normality test
Fixed	NA	Strain	None	Satterthwaite	NA	Postdiet_ALB2	Fixed	Week4	NA	NA	2.77733064093932	NA	0.826756737780359	NA	3.35930814231497	0.000965777232789562	NA	NA	0.975883483385419	0.00172646989834823	Shapiro-Wilk normality test
Fixed	NA	Strain	None	Satterthwaite	NA	Postdiet_ALB2	Fixed	Week5	NA	NA	1.93339283299115	NA	0.830263216338896	NA	2.32865047486577	0.0210613598843254	NA	NA	0.975883483385419	0.00172646989834823	Shapiro-Wilk normality test
Fixed	NA	Strain	None	Satterthwaite	NA	Postdiet_ALB2	Fixed	Week6	NA	NA	2.13610815350604	NA	1.17607107594294	NA	1.81630872249228	0.0710950557522992	NA	NA	0.975883483385419	0.00172646989834823	Shapiro-Wilk normality test
Fixed	NA	Strain	None	Satterthwaite	NA	Postdiet_ALB2	Fixed	Week7	NA	NA	5.14041645736763	NA	1.78721415756393	NA	2.87621739991937	0.00454343408613564	NA	NA	0.975883483385419	0.00172646989834823	Shapiro-Wilk normality test
Fixed	NA	Strain	None	Satterthwaite	NA	Postdiet_ALB2	Fixed	Week8	NA	NA	3.13737168521214	NA	1.43984141366935	NA	2.17897030563716	0.0307182455229932	NA	NA	0.975883483385419	0.00172646989834823	Shapiro-Wilk normality test
Fixed	NA	Strain	None	Satterthwaite	NA	Postdiet_CHOL2	Fixed	(Intercept)	NA	NA	134.421999869676	NA	8.61777468781733	NA	15.5982263100594	1.48124199025686e-34	NA	NA	0.981716901143256	0.0110857671772572	Shapiro-Wilk normality test
Fixed	NA	Strain	None	Satterthwaite	NA	Postdiet_CHOL2	Fixed	CC_StrainCC002/Unc	NA	NA	-5.40955425517497	NA	11.0562512570416	NA	-0.489275626015616	0.625280993943284	NA	NA	0.981716901143256	0.0110857671772572	Shapiro-Wilk normality test
Fixed	NA	Strain	None	Satterthwaite	NA	Postdiet_CHOL2	Fixed	CC_StrainCC004/TauUnc	NA	NA	-40.7300282752955	NA	10.7757842139764	NA	-3.77977393259859	0.000217376376696917	NA	NA	0.981716901143256	0.0110857671772572	Shapiro-Wilk normality test
Fixed	NA	Strain	None	Satterthwaite	NA	Postdiet_CHOL2	Fixed	CC_StrainCC006/TauUnc	NA	NA	42.0307048070213	NA	11.5951754018985	NA	3.62484424342038	0.000382339910859687	NA	NA	0.981716901143256	0.0110857671772572	Shapiro-Wilk normality test
Fixed	NA	Strain	None	Satterthwaite	NA	Postdiet_CHOL2	Fixed	CC_StrainCC008/GeniUnc	NA	NA	-35.0077266925351	NA	11.5291677469197	NA	-3.03644872388021	0.002773327236311	NA	NA	0.981716901143256	0.0110857671772572	Shapiro-Wilk normality test
Fixed	NA	Strain	None	Satterthwaite	NA	Postdiet_CHOL2	Fixed	CC_StrainCC011/Unc	NA	NA	23.6379292199784	NA	10.847321748372	NA	2.17914889668743	0.0307047472221734	NA	NA	0.981716901143256	0.0110857671772572	Shapiro-Wilk normality test
Fixed	NA	Strain	None	Satterthwaite	NA	Postdiet_CHOL2	Fixed	CC_StrainCC012/GeniUnc	NA	NA	-35.3452925306835	NA	11.2971044533836	NA	-3.12870370248697	0.00206841825064714	NA	NA	0.981716901143256	0.0110857671772572	Shapiro-Wilk normality test
Fixed	NA	Strain	None	Satterthwaite	NA	Postdiet_CHOL2	Fixed	CC_StrainCC019/TauUnc	NA	NA	-34.0094069735018	NA	11.0899455822611	NA	-3.0666883548916	0.00252097523322803	NA	NA	0.981716901143256	0.0110857671772572	Shapiro-Wilk normality test
Fixed	NA	Strain	None	Satterthwaite	NA	Postdiet_CHOL2	Fixed	CC_StrainCC024/GeniUnc	NA	NA	-59.4418259258895	NA	14.61750784008	NA	-4.06648154912597	7.30488709370123e-05	NA	NA	0.981716901143256	0.0110857671772572	Shapiro-Wilk normality test
Fixed	NA	Strain	None	Satterthwaite	NA	Postdiet_CHOL2	Fixed	CC_StrainCC027/GeniUnc	NA	NA	8.4922334491963	NA	10.9585084232983	NA	0.774944282667285	0.43945550314134	NA	NA	0.981716901143256	0.0110857671772572	Shapiro-Wilk normality test
Fixed	NA	Strain	None	Satterthwaite	NA	Postdiet_CHOL2	Fixed	CC_StrainCC028/GeniUnc	NA	NA	-37.5830983238868	NA	11.7575162415265	NA	-3.19651681119068	0.00166036216557056	NA	NA	0.981716901143256	0.0110857671772572	Shapiro-Wilk normality test
Fixed	NA	Strain	None	Satterthwaite	NA	Postdiet_CHOL2	Fixed	CC_StrainCC030/GeniUnc	NA	NA	22.6063090036159	NA	11.3369113412688	NA	1.99404479078213	0.0477554364197183	NA	NA	0.981716901143256	0.0110857671772572	Shapiro-Wilk normality test
Fixed	NA	Strain	None	Satterthwaite	NA	Postdiet_CHOL2	Fixed	CC_StrainCC032/GeniUnc	NA	NA	-26.1554564023649	NA	11.0430744604643	NA	-2.36849407255245	0.0189902746431462	NA	NA	0.981716901143256	0.0110857671772572	Shapiro-Wilk normality test
Fixed	NA	Strain	None	Satterthwaite	NA	Postdiet_CHOL2	Fixed	CC_StrainCC035/Unc	NA	NA	-18.9892567276569	NA	11.1178801795217	NA	-1.70799256882024	0.0894738681675149	NA	NA	0.981716901143256	0.0110857671772572	Shapiro-Wilk normality test
Fixed	NA	Strain	None	Satterthwaite	NA	Postdiet_CHOL2	Fixed	CC_StrainCC036/Unc	NA	NA	-9.99286935877268	NA	11.7642495677226	NA	-0.84942684199679	0.396845496118236	NA	NA	0.981716901143256	0.0110857671772572	Shapiro-Wilk normality test
Fixed	NA	Strain	None	Satterthwaite	NA	Postdiet_CHOL2	Fixed	CC_StrainCC037/TauUnc	NA	NA	-35.2620282752955	NA	10.7757842139764	NA	-3.27233986641639	0.00129325545247333	NA	NA	0.981716901143256	0.0110857671772572	Shapiro-Wilk normality test
Fixed	NA	Strain	None	Satterthwaite	NA	Postdiet_CHOL2	Fixed	CC_StrainCC040/TauUnc	NA	NA	-29.5713640956734	NA	11.4928733957531	NA	-2.57301747590823	0.0109407758980205	NA	NA	0.981716901143256	0.0110857671772572	Shapiro-Wilk normality test
Fixed	NA	Strain	None	Satterthwaite	NA	Postdiet_CHOL2	Fixed	CC_StrainCC041/TauUnc	NA	NA	21.6285640264078	NA	11.3597511938605	NA	1.90396459018373	0.0586140795230524	NA	NA	0.981716901143256	0.0110857671772572	Shapiro-Wilk normality test
Fixed	NA	Strain	None	Satterthwaite	NA	Postdiet_CHOL2	Fixed	CC_StrainCC045/GeniUnc	NA	NA	-16.8850911101429	NA	11.6040519029722	NA	-1.45510303222774	0.14749567645754	NA	NA	0.981716901143256	0.0110857671772572	Shapiro-Wilk normality test
Fixed	NA	Strain	None	Satterthwaite	NA	Postdiet_CHOL2	Fixed	CC_StrainCC059/TauUnc	NA	NA	-7.24161999392548	NA	11.0923173726405	NA	-0.652850053838808	0.514740056289336	NA	NA	0.981716901143256	0.0110857671772572	Shapiro-Wilk normality test
Fixed	NA	Strain	None	Satterthwaite	NA	Postdiet_CHOL2	Fixed	CC_StrainCC063/Unc	NA	NA	-36.1965577311182	NA	12.6804359368644	NA	-2.85451997954488	0.00485002765185066	NA	NA	0.981716901143256	0.0110857671772572	Shapiro-Wilk normality test
Fixed	NA	Strain	None	Satterthwaite	NA	Postdiet_CHOL2	Fixed	CC_StrainCC071/TauUnc	NA	NA	-23.4289824651364	NA	11.9725444942251	NA	-1.95689249486084	0.0520077060848679	NA	NA	0.981716901143256	0.0110857671772572	Shapiro-Wilk normality test
Fixed	NA	Strain	None	Satterthwaite	NA	Postdiet_CHOL2	Fixed	Week2	NA	NA	5.88965211242675	NA	6.1407589695885	NA	0.959108172392806	0.338874380030818	NA	NA	0.981716901143256	0.0110857671772572	Shapiro-Wilk normality test
Fixed	NA	Strain	None	Satterthwaite	NA	Postdiet_CHOL2	Fixed	Week3	NA	NA	0.879510735949626	NA	6.55083311613254	NA	0.134259371343727	0.893357234383164	NA	NA	0.981716901143256	0.0110857671772572	Shapiro-Wilk normality test
Fixed	NA	Strain	None	Satterthwaite	NA	Postdiet_CHOL2	Fixed	Week4	NA	NA	7.05298958985975	NA	5.77129611674305	NA	1.22208069854506	0.223378886751141	NA	NA	0.981716901143256	0.0110857671772572	Shapiro-Wilk normality test
Fixed	NA	Strain	None	Satterthwaite	NA	Postdiet_CHOL2	Fixed	Week5	NA	NA	10.958202113491	NA	5.79577360227605	NA	1.8907229414875	0.06037268701622	NA	NA	0.981716901143256	0.0110857671772572	Shapiro-Wilk normality test
Fixed	NA	Strain	None	Satterthwaite	NA	Postdiet_CHOL2	Fixed	Week6	NA	NA	6.61040696562647	NA	8.20973585510286	NA	0.805191187913517	0.421840741048004	NA	NA	0.981716901143256	0.0110857671772572	Shapiro-Wilk normality test
Fixed	NA	Strain	None	Satterthwaite	NA	Postdiet_CHOL2	Fixed	Week7	NA	NA	19.6510136790221	NA	12.4759093648622	NA	1.5751167393351	0.117099640742145	NA	NA	0.981716901143256	0.0110857671772572	Shapiro-Wilk normality test
Fixed	NA	Strain	None	Satterthwaite	NA	Postdiet_CHOL2	Fixed	Week8	NA	NA	18.6089193280358	NA	10.0510232087681	NA	1.85144526497583	0.0658504576491307	NA	NA	0.981716901143256	0.0110857671772572	Shapiro-Wilk normality test
Fixed	NA	Strain	None	Satterthwaite	NA	Postdiet_NEFAS	Fixed	(Intercept)	NA	NA	1.02610914942908	NA	0.0929488029684371	NA	11.0395090271095	1.11319566761022e-21	NA	NA	0.982411463931947	0.0139620788449731	Shapiro-Wilk normality test
Fixed	NA	Strain	None	Satterthwaite	NA	Postdiet_NEFAS	Fixed	CC_StrainCC002/Unc	NA	NA	0.000142574170907192	NA	0.119249499654832	NA	0.00119559554815637	0.999047463112509	NA	NA	0.982411463931947	0.0139620788449731	Shapiro-Wilk normality test
Fixed	NA	Strain	None	Satterthwaite	NA	Postdiet_NEFAS	Fixed	CC_StrainCC004/TauUnc	NA	NA	-0.309548294769544	NA	0.116224463973422	NA	-2.66336607790535	0.00848455908376587	NA	NA	0.982411463931947	0.0139620788449731	Shapiro-Wilk normality test
Fixed	NA	Strain	None	Satterthwaite	NA	Postdiet_NEFAS	Fixed	CC_StrainCC006/TauUnc	NA	NA	-0.277586407684601	NA	0.125062178213956	NA	-2.21958718174336	0.0277776675644282	NA	NA	0.982411463931947	0.0139620788449731	Shapiro-Wilk normality test
Fixed	NA	Strain	None	Satterthwaite	NA	Postdiet_NEFAS	Fixed	CC_StrainCC008/GeniUnc	NA	NA	-0.419661255946939	NA	0.124350238909519	NA	-3.3748327275213	0.000916177085095923	NA	NA	0.982411463931947	0.0139620788449731	Shapiro-Wilk normality test
Fixed	NA	Strain	None	Satterthwaite	NA	Postdiet_NEFAS	Fixed	CC_StrainCC011/Unc	NA	NA	-0.127840899768686	NA	0.116996046943533	NA	-1.09269418162809	0.276083268025516	NA	NA	0.982411463931947	0.0139620788449731	Shapiro-Wilk normality test
Fixed	NA	Strain	None	Satterthwaite	NA	Postdiet_NEFAS	Fixed	CC_StrainCC012/GeniUnc	NA	NA	-0.107114073279626	NA	0.121847271945487	NA	-0.87908470636542	0.380603558492219	NA	NA	0.982411463931947	0.0139620788449731	Shapiro-Wilk normality test
Fixed	NA	Strain	None	Satterthwaite	NA	Postdiet_NEFAS	Fixed	CC_StrainCC019/TauUnc	NA	NA	-0.371427281087644	NA	0.119612916814069	NA	-3.10524390660088	0.00222995702751703	NA	NA	0.982411463931947	0.0139620788449731	Shapiro-Wilk normality test
Fixed	NA	Strain	None	Satterthwaite	NA	Postdiet_NEFAS	Fixed	CC_StrainCC024/GeniUnc	NA	NA	-0.340894114895528	NA	0.157660173923774	NA	-2.16220816209643	0.032008263668397	NA	NA	0.982411463931947	0.0139620788449731	Shapiro-Wilk normality test
Fixed	NA	Strain	None	Satterthwaite	NA	Postdiet_NEFAS	Fixed	CC_StrainCC027/GeniUnc	NA	NA	-0.263604942220076	NA	0.118195273973111	NA	-2.23024942841662	0.0270475517308142	NA	NA	0.982411463931947	0.0139620788449731	Shapiro-Wilk normality test
Fixed	NA	Strain	None	Satterthwaite	NA	Postdiet_NEFAS	Fixed	CC_StrainCC028/GeniUnc	NA	NA	-0.203202163933531	NA	0.126813139136344	NA	-1.60237468544215	0.110940210073318	NA	NA	0.982411463931947	0.0139620788449731	Shapiro-Wilk normality test
Fixed	NA	Strain	None	Satterthwaite	NA	Postdiet_NEFAS	Fixed	CC_StrainCC030/GeniUnc	NA	NA	-0.362845389341741	NA	0.122276617421884	NA	-2.96741435110064	0.00343900333326358	NA	NA	0.982411463931947	0.0139620788449731	Shapiro-Wilk normality test
Fixed	NA	Strain	None	Satterthwaite	NA	Postdiet_NEFAS	Fixed	CC_StrainCC032/GeniUnc	NA	NA	-0.111823117246128	NA	0.119107378572164	NA	-0.938842904500471	0.349151265199988	NA	NA	0.982411463931947	0.0139620788449731	Shapiro-Wilk normality test
Fixed	NA	Strain	None	Satterthwaite	NA	Postdiet_NEFAS	Fixed	CC_StrainCC035/Unc	NA	NA	-0.342955924015508	NA	0.119914211228327	NA	-2.86001067348464	0.00477070630645381	NA	NA	0.982411463931947	0.0139620788449731	Shapiro-Wilk normality test
Fixed	NA	Strain	None	Satterthwaite	NA	Postdiet_NEFAS	Fixed	CC_StrainCC036/Unc	NA	NA	-0.202202517974266	NA	0.126885762827795	NA	-1.59357924378552	0.112898857404756	NA	NA	0.982411463931947	0.0139620788449731	Shapiro-Wilk normality test
Fixed	NA	Strain	None	Satterthwaite	NA	Postdiet_NEFAS	Fixed	CC_StrainCC037/TauUnc	NA	NA	-0.398948294769544	NA	0.116224463973422	NA	-3.43256730236051	0.000751855260484284	NA	NA	0.982411463931947	0.0139620788449731	Shapiro-Wilk normality test
Fixed	NA	Strain	None	Satterthwaite	NA	Postdiet_NEFAS	Fixed	CC_StrainCC040/TauUnc	NA	NA	-0.317103629329643	NA	0.12395877862915	NA	-2.55813773608021	0.0114015043902788	NA	NA	0.982411463931947	0.0139620788449731	Shapiro-Wilk normality test
Fixed	NA	Strain	None	Satterthwaite	NA	Postdiet_NEFAS	Fixed	CC_StrainCC041/TauUnc	NA	NA	-0.2712364925273	NA	0.122522961406877	NA	-2.21376050180971	0.0281838588019566	NA	NA	0.982411463931947	0.0139620788449731	Shapiro-Wilk normality test
Fixed	NA	Strain	None	Satterthwaite	NA	Postdiet_NEFAS	Fixed	CC_StrainCC045/GeniUnc	NA	NA	0.0181383299819425	NA	0.125157917564221	NA	0.144923552060822	0.884943922071538	NA	NA	0.982411463931947	0.0139620788449731	Shapiro-Wilk normality test
Fixed	NA	Strain	None	Satterthwaite	NA	Postdiet_NEFAS	Fixed	CC_StrainCC059/TauUnc	NA	NA	-0.41303571414874	NA	0.119638498252971	NA	-3.45236458314105	0.000702178736565992	NA	NA	0.982411463931947	0.0139620788449731	Shapiro-Wilk normality test
Fixed	NA	Strain	None	Satterthwaite	NA	Postdiet_NEFAS	Fixed	CC_StrainCC063/Unc	NA	NA	-0.0408514311301644	NA	0.136767481646473	NA	-0.298692573983049	0.765541578507455	NA	NA	0.982411463931947	0.0139620788449731	Shapiro-Wilk normality test
Fixed	NA	Strain	None	Satterthwaite	NA	Postdiet_NEFAS	Fixed	CC_StrainCC071/TauUnc	NA	NA	-0.161074628700102	NA	0.129132371121021	NA	-1.24736057505786	0.213991075234415	NA	NA	0.982411463931947	0.0139620788449731	Shapiro-Wilk normality test
Fixed	NA	Strain	None	Satterthwaite	NA	Postdiet_NEFAS	Fixed	Week2	NA	NA	0.0545699309328985	NA	0.066232434267263	NA	0.823915526231398	0.411148797264022	NA	NA	0.982411463931947	0.0139620788449731	Shapiro-Wilk normality test
Fixed	NA	Strain	None	Satterthwaite	NA	Postdiet_NEFAS	Fixed	Week3	NA	NA	-0.027671542914823	NA	0.0706553743452225	NA	-0.391641020534683	0.695816854894698	NA	NA	0.982411463931947	0.0139620788449731	Shapiro-Wilk normality test
Fixed	NA	Strain	None	Satterthwaite	NA	Postdiet_NEFAS	Fixed	Week4	NA	NA	0.0911486693421219	NA	0.0622475157520649	NA	1.46429408854117	0.144971285582149	NA	NA	0.982411463931947	0.0139620788449731	Shapiro-Wilk normality test
Fixed	NA	Strain	None	Satterthwaite	NA	Postdiet_NEFAS	Fixed	Week5	NA	NA	0.0186116943378403	NA	0.062511522768074	NA	0.297732218216666	0.766273238910481	NA	NA	0.982411463931947	0.0139620788449731	Shapiro-Wilk normality test
Fixed	NA	Strain	None	Satterthwaite	NA	Postdiet_NEFAS	Fixed	Week6	NA	NA	0.225731299644144	NA	0.0885478151915039	NA	2.54925882875767	0.0116846327952373	NA	NA	0.982411463931947	0.0139620788449731	Shapiro-Wilk normality test
Fixed	NA	Strain	None	Satterthwaite	NA	Postdiet_NEFAS	Fixed	Week7	NA	NA	0.289622435106596	NA	0.134561517725217	NA	2.15234221494159	0.0327892439317935	NA	NA	0.982411463931947	0.0139620788449731	Shapiro-Wilk normality test
Fixed	NA	Strain	None	Satterthwaite	NA	Postdiet_NEFAS	Fixed	Week8	NA	NA	0.168723790576218	NA	0.108407403268928	NA	1.55638623828727	0.121486965557502	NA	NA	0.982411463931947	0.0139620788449731	Shapiro-Wilk normality test
Fixed	NA	Strain	None	Satterthwaite	NA	Postdiet_UREL	Fixed	(Intercept)	NA	NA	6.24169604779877	NA	0.655376981436233	NA	9.52382556085558	1.75492045792391e-17	NA	NA	0.985204032909909	0.0358709867413613	Shapiro-Wilk normality test
Fixed	NA	Strain	None	Satterthwaite	NA	Postdiet_UREL	Fixed	CC_StrainCC002/Unc	NA	NA	0.907112849550507	NA	0.8408217709711	NA	1.07884082081134	0.282196061536707	NA	NA	0.985204032909909	0.0358709867413613	Shapiro-Wilk normality test
Fixed	NA	Strain	None	Satterthwaite	NA	Postdiet_UREL	Fixed	CC_StrainCC004/TauUnc	NA	NA	2.22206914582059	NA	0.819492408028223	NA	2.71151889151372	0.00738971931178426	NA	NA	0.985204032909909	0.0358709867413613	Shapiro-Wilk normality test
Fixed	NA	Strain	None	Satterthwaite	NA	Postdiet_UREL	Fixed	CC_StrainCC006/TauUnc	NA	NA	2.3867444357809	NA	0.881806653040332	NA	2.70665278783255	0.00749424163927357	NA	NA	0.985204032909909	0.0358709867413613	Shapiro-Wilk normality test
Fixed	NA	Strain	None	Satterthwaite	NA	Postdiet_UREL	Fixed	CC_StrainCC008/GeniUnc	NA	NA	-0.823913221521562	NA	0.876786807518858	NA	-0.939696188920864	0.348714562485794	NA	NA	0.985204032909909	0.0358709867413613	Shapiro-Wilk normality test
Fixed	NA	Strain	None	Satterthwaite	NA	Postdiet_UREL	Fixed	CC_StrainCC011/Unc	NA	NA	-0.47470615750782	NA	0.8249327978098	NA	-0.575448277445347	0.565753560556724	NA	NA	0.985204032909909	0.0358709867413613	Shapiro-Wilk normality test
Fixed	NA	Strain	None	Satterthwaite	NA	Postdiet_UREL	Fixed	CC_StrainCC012/GeniUnc	NA	NA	2.10015798245081	NA	0.859138522859619	NA	2.44449285717103	0.0155325824588899	NA	NA	0.985204032909909	0.0358709867413613	Shapiro-Wilk normality test
Fixed	NA	Strain	None	Satterthwaite	NA	Postdiet_UREL	Fixed	CC_StrainCC019/TauUnc	NA	NA	-0.157751794543464	NA	0.843384205700929	NA	-0.187046180705219	0.851848786133371	NA	NA	0.985204032909909	0.0358709867413613	Shapiro-Wilk normality test
Fixed	NA	Strain	None	Satterthwaite	NA	Postdiet_UREL	Fixed	CC_StrainCC024/GeniUnc	NA	NA	-0.667551198658945	NA	1.11165335732147	NA	-0.600503020354665	0.548975492256074	NA	NA	0.985204032909909	0.0358709867413613	Shapiro-Wilk normality test
Fixed	NA	Strain	None	Satterthwaite	NA	Postdiet_UREL	Fixed	CC_StrainCC027/GeniUnc	NA	NA	1.11511427872089	NA	0.833388482720217	NA	1.33804858339428	0.182678197829416	NA	NA	0.985204032909909	0.0358709867413613	Shapiro-Wilk normality test
Fixed	NA	Strain	None	Satterthwaite	NA	Postdiet_UREL	Fixed	CC_StrainCC028/GeniUnc	NA	NA	-0.162099693379622	NA	0.89415258378155	NA	-0.181288626035245	0.856358273225922	NA	NA	0.985204032909909	0.0358709867413613	Shapiro-Wilk normality test
Fixed	NA	Strain	None	Satterthwaite	NA	Postdiet_UREL	Fixed	CC_StrainCC030/GeniUnc	NA	NA	2.35172759616595	NA	0.862165814587196	NA	2.72769756858424	0.00705162309569457	NA	NA	0.985204032909909	0.0358709867413613	Shapiro-Wilk normality test
Fixed	NA	Strain	None	Satterthwaite	NA	Postdiet_UREL	Fixed	CC_StrainCC032/GeniUnc	NA	NA	2.55360164338584	NA	0.839819682905596	NA	3.04065467309711	0.00273688658294403	NA	NA	0.985204032909909	0.0358709867413613	Shapiro-Wilk normality test
Fixed	NA	Strain	None	Satterthwaite	NA	Postdiet_UREL	Fixed	CC_StrainCC035/Unc	NA	NA	-0.0790379247928368	NA	0.845508616316604	NA	-0.0934797390204723	0.925633175377558	NA	NA	0.985204032909909	0.0358709867413613	Shapiro-Wilk normality test
Fixed	NA	Strain	None	Satterthwaite	NA	Postdiet_UREL	Fixed	CC_StrainCC036/Unc	NA	NA	-0.620310723628204	NA	0.894664649501213	NA	-0.693344398903024	0.489045241231856	NA	NA	0.985204032909909	0.0358709867413613	Shapiro-Wilk normality test
Fixed	NA	Strain	None	Satterthwaite	NA	Postdiet_UREL	Fixed	CC_StrainCC037/TauUnc	NA	NA	2.96916914582059	NA	0.819492408028222	NA	3.62318078451111	0.000384628411472114	NA	NA	0.985204032909909	0.0358709867413613	Shapiro-Wilk normality test
Fixed	NA	Strain	None	Satterthwaite	NA	Postdiet_UREL	Fixed	CC_StrainCC040/TauUnc	NA	NA	1.72906766884024	NA	0.874026642258982	NA	1.97827798975481	0.0495226046412801	NA	NA	0.985204032909909	0.0358709867413613	Shapiro-Wilk normality test
Fixed	NA	Strain	None	Satterthwaite	NA	Postdiet_UREL	Fixed	CC_StrainCC041/TauUnc	NA	NA	-0.667798481505792	NA	0.863902772698801	NA	-0.77300189628934	0.440601058861761	NA	NA	0.985204032909909	0.0358709867413613	Shapiro-Wilk normality test
Fixed	NA	Strain	None	Satterthwaite	NA	Postdiet_UREL	Fixed	CC_StrainCC045/GeniUnc	NA	NA	1.16477977748486	NA	0.882481706019797	NA	1.31989113149811	0.188656429992917	NA	NA	0.985204032909909	0.0358709867413613	Shapiro-Wilk normality test
Fixed	NA	Strain	None	Satterthwaite	NA	Postdiet_UREL	Fixed	CC_StrainCC059/TauUnc	NA	NA	0.925533801843997	NA	0.84356457904274	NA	1.09717006242044	0.274127904227113	NA	NA	0.985204032909909	0.0358709867413613	Shapiro-Wilk normality test
Fixed	NA	Strain	None	Satterthwaite	NA	Postdiet_UREL	Fixed	CC_StrainCC063/Unc	NA	NA	4.77186316441223	NA	0.964340114315817	NA	4.94831967847546	1.7977660386399e-06	NA	NA	0.985204032909909	0.0358709867413613	Shapiro-Wilk normality test
Fixed	NA	Strain	None	Satterthwaite	NA	Postdiet_UREL	Fixed	CC_StrainCC071/TauUnc	NA	NA	0.488715810338781	NA	0.910505363040948	NA	0.53675225888461	0.592144653473452	NA	NA	0.985204032909909	0.0358709867413613	Shapiro-Wilk normality test
Fixed	NA	Strain	None	Satterthwaite	NA	Postdiet_UREL	Fixed	Week2	NA	NA	0.326710301720342	NA	0.46700131101196	NA	0.69959182986528	0.485144060354887	NA	NA	0.985204032909909	0.0358709867413613	Shapiro-Wilk normality test
Fixed	NA	Strain	None	Satterthwaite	NA	Postdiet_UREL	Fixed	Week3	NA	NA	0.0375560308233185	NA	0.498187222231826	NA	0.075385375512185	0.939997257318849	NA	NA	0.985204032909909	0.0358709867413613	Shapiro-Wilk normality test
Fixed	NA	Strain	None	Satterthwaite	NA	Postdiet_UREL	Fixed	Week4	NA	NA	-0.00804615032024005	NA	0.438903866135272	NA	-0.018332375130549	0.98539532543954	NA	NA	0.985204032909909	0.0358709867413613	Shapiro-Wilk normality test
Fixed	NA	Strain	None	Satterthwaite	NA	Postdiet_UREL	Fixed	Week5	NA	NA	-0.155169633678189	NA	0.440765365323043	NA	-0.352045886283427	0.725242446569806	NA	NA	0.985204032909909	0.0358709867413613	Shapiro-Wilk normality test
Fixed	NA	Strain	None	Satterthwaite	NA	Postdiet_UREL	Fixed	Week6	NA	NA	-0.355641185611874	NA	0.624345854703341	NA	-0.569622081948245	0.569690423658884	NA	NA	0.985204032909909	0.0358709867413613	Shapiro-Wilk normality test
Fixed	NA	Strain	None	Satterthwaite	NA	Postdiet_UREL	Fixed	Week7	NA	NA	-0.501871616251052	NA	0.948785982044087	NA	-0.528961879442831	0.597525945942762	NA	NA	0.985204032909909	0.0358709867413613	Shapiro-Wilk normality test
Fixed	NA	Strain	None	Satterthwaite	NA	Postdiet_UREL	Fixed	Week8	NA	NA	-1.53238731389518	NA	0.76437473588397	NA	-2.0047592390963	0.0465853041572268	NA	NA	0.985204032909909	0.0358709867413613	Shapiro-Wilk normality test
Fixed	NA	Strain	None	Satterthwaite	NA	Postdiet_Betaine	Fixed	(Intercept)	NA	NA	54.9186982157699	NA	5.0255545317432	NA	10.9278882298229	2.28954329985152e-21	NA	NA	0.98338458978823	0.0193454232308807	Shapiro-Wilk normality test
Fixed	NA	Strain	None	Satterthwaite	NA	Postdiet_Betaine	Fixed	CC_StrainCC002/Unc	NA	NA	12.0178251858188	NA	6.44758021899385	NA	1.86392798191415	0.0640664465333033	NA	NA	0.98338458978823	0.0193454232308807	Shapiro-Wilk normality test
Fixed	NA	Strain	None	Satterthwaite	NA	Postdiet_Betaine	Fixed	CC_StrainCC004/TauUnc	NA	NA	-3.44180749094017	NA	6.28402263361472	NA	-0.547707685285717	0.584615273560648	NA	NA	0.98338458978823	0.0193454232308807	Shapiro-Wilk normality test
Fixed	NA	Strain	None	Satterthwaite	NA	Postdiet_Betaine	Fixed	CC_StrainCC006/TauUnc	NA	NA	-15.4315738273543	NA	6.76186003908245	NA	-2.2821492515613	0.0237274022325825	NA	NA	0.98338458978823	0.0193454232308807	Shapiro-Wilk normality test
Fixed	NA	Strain	None	Satterthwaite	NA	Postdiet_Betaine	Fixed	CC_StrainCC008/GeniUnc	NA	NA	2.75932320077414	NA	6.72336691508867	NA	0.410407945248627	0.682026555959222	NA	NA	0.98338458978823	0.0193454232308807	Shapiro-Wilk normality test
Fixed	NA	Strain	None	Satterthwaite	NA	Postdiet_Betaine	Fixed	CC_StrainCC011/Unc	NA	NA	-3.79758412470049	NA	6.32574057045977	NA	-0.600338265915397	0.549085007038993	NA	NA	0.98338458978823	0.0193454232308807	Shapiro-Wilk normality test
Fixed	NA	Strain	None	Satterthwaite	NA	Postdiet_Betaine	Fixed	CC_StrainCC012/GeniUnc	NA	NA	-4.78948312616449	NA	6.58803653355412	NA	-0.726997050148515	0.468233600416653	NA	NA	0.98338458978823	0.0193454232308807	Shapiro-Wilk normality test
Fixed	NA	Strain	None	Satterthwaite	NA	Postdiet_Betaine	Fixed	CC_StrainCC019/TauUnc	NA	NA	-9.07973372185294	NA	6.46722945269225	NA	-1.40396034936925	0.162165626856744	NA	NA	0.98338458978823	0.0193454232308807	Shapiro-Wilk normality test
Fixed	NA	Strain	None	Satterthwaite	NA	Postdiet_Betaine	Fixed	CC_StrainCC024/GeniUnc	NA	NA	27.2560090395146	NA	8.52436799866158	NA	3.19742285220372	0.00165545491330198	NA	NA	0.98338458978823	0.0193454232308807	Shapiro-Wilk normality test
Fixed	NA	Strain	None	Satterthwaite	NA	Postdiet_Betaine	Fixed	CC_StrainCC027/GeniUnc	NA	NA	-2.52911580292356	NA	6.39058036011398	NA	-0.395756826517467	0.692783585098764	NA	NA	0.98338458978823	0.0193454232308807	Shapiro-Wilk normality test
Fixed	NA	Strain	None	Satterthwaite	NA	Postdiet_Betaine	Fixed	CC_StrainCC028/GeniUnc	NA	NA	26.6112053804455	NA	6.85653096885656	NA	3.88114711379818	0.000148820759295333	NA	NA	0.98338458978823	0.0193454232308807	Shapiro-Wilk normality test
Fixed	NA	Strain	None	Satterthwaite	NA	Postdiet_Betaine	Fixed	CC_StrainCC030/GeniUnc	NA	NA	-17.7025205481244	NA	6.61125037854924	NA	-2.67763577757723	0.00814576179566059	NA	NA	0.98338458978823	0.0193454232308807	Shapiro-Wilk normality test
Fixed	NA	Strain	None	Satterthwaite	NA	Postdiet_Betaine	Fixed	CC_StrainCC032/GeniUnc	NA	NA	-14.5754844211271	NA	6.43989601835598	NA	-2.26331052234102	0.024888866472931	NA	NA	0.98338458978823	0.0193454232308807	Shapiro-Wilk normality test
Fixed	NA	Strain	None	Satterthwaite	NA	Postdiet_Betaine	Fixed	CC_StrainCC035/Unc	NA	NA	1.23797600152355	NA	6.48351983471557	NA	0.190941962557883	0.848800254671949	NA	NA	0.98338458978823	0.0193454232308807	Shapiro-Wilk normality test
Fixed	NA	Strain	None	Satterthwaite	NA	Postdiet_Betaine	Fixed	CC_StrainCC036/Unc	NA	NA	19.2367231326418	NA	6.86045758555336	NA	2.80400000914665	0.00563838079602056	NA	NA	0.98338458978823	0.0193454232308807	Shapiro-Wilk normality test
Fixed	NA	Strain	None	Satterthwaite	NA	Postdiet_Betaine	Fixed	CC_StrainCC037/TauUnc	NA	NA	-15.8018074909402	NA	6.28402263361472	NA	-2.51460066461452	0.012850970047682	NA	NA	0.98338458978823	0.0193454232308807	Shapiro-Wilk normality test
Fixed	NA	Strain	None	Satterthwaite	NA	Postdiet_Betaine	Fixed	CC_StrainCC040/TauUnc	NA	NA	-14.0619658133404	NA	6.70220144632331	NA	-2.09811148261658	0.0373823772721655	NA	NA	0.98338458978823	0.0193454232308807	Shapiro-Wilk normality test
Fixed	NA	Strain	None	Satterthwaite	NA	Postdiet_Betaine	Fixed	CC_StrainCC041/TauUnc	NA	NA	-3.26814636618015	NA	6.62456970155948	NA	-0.493337154473716	0.622414843840528	NA	NA	0.98338458978823	0.0193454232308807	Shapiro-Wilk normality test
Fixed	NA	Strain	None	Satterthwaite	NA	Postdiet_Betaine	Fixed	CC_StrainCC045/GeniUnc	NA	NA	-3.98625399547187	NA	6.767036472885	NA	-0.589069382357327	0.556601310124737	NA	NA	0.98338458978823	0.0193454232308807	Shapiro-Wilk normality test
Fixed	NA	Strain	None	Satterthwaite	NA	Postdiet_Betaine	Fixed	CC_StrainCC059/TauUnc	NA	NA	-15.8682798639823	NA	6.46861258956006	NA	-2.45311952822662	0.0151777778073834	NA	NA	0.98338458978823	0.0193454232308807	Shapiro-Wilk normality test
Fixed	NA	Strain	None	Satterthwaite	NA	Postdiet_Betaine	Fixed	CC_StrainCC063/Unc	NA	NA	0.853407931266432	NA	7.39474221542087	NA	0.115407394389861	0.90825922890332	NA	NA	0.98338458978823	0.0193454232308807	Shapiro-Wilk normality test
Fixed	NA	Strain	None	Satterthwaite	NA	Postdiet_Betaine	Fixed	CC_StrainCC071/TauUnc	NA	NA	3.40421040977631	NA	6.98192717019028	NA	0.487574608957649	0.626483075731951	NA	NA	0.98338458978823	0.0193454232308807	Shapiro-Wilk normality test
Fixed	NA	Strain	None	Satterthwaite	NA	Postdiet_Betaine	Fixed	Week2	NA	NA	-13.9494145105689	NA	3.58105429602203	NA	-3.89533733852191	0.000141050525940319	NA	NA	0.98338458978823	0.0193454232308807	Shapiro-Wilk normality test
Fixed	NA	Strain	None	Satterthwaite	NA	Postdiet_Betaine	Fixed	Week3	NA	NA	-7.03345196527003	NA	3.82019375605323	NA	-1.84112440740087	0.0673565212134049	NA	NA	0.98338458978823	0.0193454232308807	Shapiro-Wilk normality test
Fixed	NA	Strain	None	Satterthwaite	NA	Postdiet_Betaine	Fixed	Week4	NA	NA	0.67420642584526	NA	3.36559777949776	NA	0.200322935186233	0.841468886206875	NA	NA	0.98338458978823	0.0193454232308807	Shapiro-Wilk normality test
Fixed	NA	Strain	None	Satterthwaite	NA	Postdiet_Betaine	Fixed	Week5	NA	NA	-4.09691040535311	NA	3.37987210701295	NA	-1.21214953573313	0.227147051568887	NA	NA	0.98338458978823	0.0193454232308807	Shapiro-Wilk normality test
Fixed	NA	Strain	None	Satterthwaite	NA	Postdiet_Betaine	Fixed	Week6	NA	NA	10.8971598732484	NA	4.78760198840573	NA	2.27612067578682	0.0240938118765345	NA	NA	0.98338458978823	0.0193454232308807	Shapiro-Wilk normality test
Fixed	NA	Strain	None	Satterthwaite	NA	Postdiet_Betaine	Fixed	Week7	NA	NA	-2.84267847006905	NA	7.27547019009855	NA	-0.390720928791345	0.696495618922492	NA	NA	0.98338458978823	0.0193454232308807	Shapiro-Wilk normality test
Fixed	NA	Strain	None	Satterthwaite	NA	Postdiet_Betaine	Fixed	Week8	NA	NA	-6.95359420527506	NA	5.86136990874077	NA	-1.18634283683504	0.237152059502801	NA	NA	0.98338458978823	0.0193454232308807	Shapiro-Wilk normality test
Fixed	NA	Strain	None	Satterthwaite	NA	Postdiet_Carnitine	Fixed	(Intercept)	NA	NA	13.6531037749062	NA	1.53924181180192	NA	8.87001877822118	1.00955287404608e-15	NA	NA	0.991399626637142	0.290110571217237	Shapiro-Wilk normality test
Fixed	NA	Strain	None	Satterthwaite	NA	Postdiet_Carnitine	Fixed	CC_StrainCC002/Unc	NA	NA	9.54125645566463	NA	1.97478407513764	NA	4.83154415502343	3.02238054615801e-06	NA	NA	0.991399626637142	0.290110571217237	Shapiro-Wilk normality test
Fixed	NA	Strain	None	Satterthwaite	NA	Postdiet_Carnitine	Fixed	CC_StrainCC004/TauUnc	NA	NA	11.6159176463563	NA	1.92468917069222	NA	6.0352174383454	9.75736405053654e-09	NA	NA	0.991399626637142	0.290110571217237	Shapiro-Wilk normality test
Fixed	NA	Strain	None	Satterthwaite	NA	Postdiet_Carnitine	Fixed	CC_StrainCC006/TauUnc	NA	NA	0.725872317874625	NA	2.07104263459221	NA	0.350486419618083	0.72641014749486	NA	NA	0.991399626637142	0.290110571217237	Shapiro-Wilk normality test
Fixed	NA	Strain	None	Satterthwaite	NA	Postdiet_Carnitine	Fixed	CC_StrainCC008/GeniUnc	NA	NA	6.90914232850988	NA	2.05925284591439	NA	3.35516949374031	0.000979417390654013	NA	NA	0.991399626637142	0.290110571217237	Shapiro-Wilk normality test
Fixed	NA	Strain	None	Satterthwaite	NA	Postdiet_Carnitine	Fixed	CC_StrainCC011/Unc	NA	NA	2.97703322543385	NA	1.93746666465601	NA	1.53655971467381	0.126271263765262	NA	NA	0.991399626637142	0.290110571217237	Shapiro-Wilk normality test
Fixed	NA	Strain	None	Satterthwaite	NA	Postdiet_Carnitine	Fixed	CC_StrainCC012/GeniUnc	NA	NA	0.548863677387219	NA	2.01780345354398	NA	0.272010475759281	0.785945989166397	NA	NA	0.991399626637142	0.290110571217237	Shapiro-Wilk normality test
Fixed	NA	Strain	None	Satterthwaite	NA	Postdiet_Carnitine	Fixed	CC_StrainCC019/TauUnc	NA	NA	3.54866221220543	NA	1.98080230096474	NA	1.79152771100734	0.0749980099718585	NA	NA	0.991399626637142	0.290110571217237	Shapiro-Wilk normality test
Fixed	NA	Strain	None	Satterthwaite	NA	Postdiet_Carnitine	Fixed	CC_StrainCC024/GeniUnc	NA	NA	13.8055156469946	NA	2.61086882250482	NA	5.28770941228287	3.78951936224641e-07	NA	NA	0.991399626637142	0.290110571217237	Shapiro-Wilk normality test
Fixed	NA	Strain	None	Satterthwaite	NA	Postdiet_Carnitine	Fixed	CC_StrainCC027/GeniUnc	NA	NA	1.7035248680788	NA	1.95732598857216	NA	0.870332728439117	0.385353135335631	NA	NA	0.991399626637142	0.290110571217237	Shapiro-Wilk normality test
Fixed	NA	Strain	None	Satterthwaite	NA	Postdiet_Carnitine	Fixed	CC_StrainCC028/GeniUnc	NA	NA	12.2897667917217	NA	2.10003872896349	NA	5.8521619731211	2.45780749838607e-08	NA	NA	0.991399626637142	0.290110571217237	Shapiro-Wilk normality test
Fixed	NA	Strain	None	Satterthwaite	NA	Postdiet_Carnitine	Fixed	CC_StrainCC030/GeniUnc	NA	NA	1.45085574946271	NA	2.0249134591371	NA	0.716502595662033	0.474670033664354	NA	NA	0.991399626637142	0.290110571217237	Shapiro-Wilk normality test
Fixed	NA	Strain	None	Satterthwaite	NA	Postdiet_Carnitine	Fixed	CC_StrainCC032/GeniUnc	NA	NA	2.31878657806873	NA	1.97243053527704	NA	1.17559860111527	0.24140881460999	NA	NA	0.991399626637142	0.290110571217237	Shapiro-Wilk normality test
Fixed	NA	Strain	None	Satterthwaite	NA	Postdiet_Carnitine	Fixed	CC_StrainCC035/Unc	NA	NA	7.25637299901753	NA	1.98579176769566	NA	3.65414597696613	0.000344073976459692	NA	NA	0.991399626637142	0.290110571217237	Shapiro-Wilk normality test
Fixed	NA	Strain	None	Satterthwaite	NA	Postdiet_Carnitine	Fixed	CC_StrainCC036/Unc	NA	NA	5.37474450374061	NA	2.10124138482176	NA	2.55789008467322	0.011409317392281	NA	NA	0.991399626637142	0.290110571217237	Shapiro-Wilk normality test
Fixed	NA	Strain	None	Satterthwaite	NA	Postdiet_Carnitine	Fixed	CC_StrainCC037/TauUnc	NA	NA	0.165917646356247	NA	1.92468917069222	NA	0.0862049046062713	0.931405579270625	NA	NA	0.991399626637142	0.290110571217237	Shapiro-Wilk normality test
Fixed	NA	Strain	None	Satterthwaite	NA	Postdiet_Carnitine	Fixed	CC_StrainCC040/TauUnc	NA	NA	2.70791616416665	NA	2.05277022309451	NA	1.31915210660281	0.188902796770222	NA	NA	0.991399626637142	0.290110571217237	Shapiro-Wilk normality test
Fixed	NA	Strain	None	Satterthwaite	NA	Postdiet_Carnitine	Fixed	CC_StrainCC041/TauUnc	NA	NA	2.89708787189322	NA	2.02899294106347	NA	1.42784521979399	0.155181704256926	NA	NA	0.991399626637142	0.290110571217237	Shapiro-Wilk normality test
Fixed	NA	Strain	None	Satterthwaite	NA	Postdiet_Carnitine	Fixed	CC_StrainCC045/GeniUnc	NA	NA	3.0670402692076	NA	2.0726280881565	NA	1.47978322147297	0.140792804672463	NA	NA	0.991399626637142	0.290110571217237	Shapiro-Wilk normality test
Fixed	NA	Strain	None	Satterthwaite	NA	Postdiet_Carnitine	Fixed	CC_StrainCC059/TauUnc	NA	NA	5.84343863795113	NA	1.98122593224462	NA	2.94940548821246	0.00363530512452451	NA	NA	0.991399626637142	0.290110571217237	Shapiro-Wilk normality test
Fixed	NA	Strain	None	Satterthwaite	NA	Postdiet_Carnitine	Fixed	CC_StrainCC063/Unc	NA	NA	4.67774291437464	NA	2.2648836727525	NA	2.06533473248531	0.0404181420939537	NA	NA	0.991399626637142	0.290110571217237	Shapiro-Wilk normality test
Fixed	NA	Strain	None	Satterthwaite	NA	Postdiet_Carnitine	Fixed	CC_StrainCC071/TauUnc	NA	NA	0.21076147696485	NA	2.13844545103065	NA	0.0985582666433091	0.921605808823766	NA	NA	0.991399626637142	0.290110571217237	Shapiro-Wilk normality test
Fixed	NA	Strain	None	Satterthwaite	NA	Postdiet_Carnitine	Fixed	Week2	NA	NA	-0.617238843801646	NA	1.0968159768148	NA	-0.562755153871966	0.574347390812194	NA	NA	0.991399626637142	0.290110571217237	Shapiro-Wilk normality test
Fixed	NA	Strain	None	Satterthwaite	NA	Postdiet_Carnitine	Fixed	Week3	NA	NA	-0.287650612020446	NA	1.1700603229674	NA	-0.245842548776402	0.80610243236997	NA	NA	0.991399626637142	0.290110571217237	Shapiro-Wilk normality test
Fixed	NA	Strain	None	Satterthwaite	NA	Postdiet_Carnitine	Fixed	Week4	NA	NA	2.32989117475491	NA	1.03082531314484	NA	2.26021920983575	0.025084125967348	NA	NA	0.991399626637142	0.290110571217237	Shapiro-Wilk normality test
Fixed	NA	Strain	None	Satterthwaite	NA	Postdiet_Carnitine	Fixed	Week5	NA	NA	-0.275686720633183	NA	1.0351972966957	NA	-0.266313215377555	0.790322636340873	NA	NA	0.991399626637142	0.290110571217237	Shapiro-Wilk normality test
Fixed	NA	Strain	None	Satterthwaite	NA	Postdiet_Carnitine	Fixed	Week6	NA	NA	3.10877502360106	NA	1.46636099802979	NA	2.12006117714398	0.0354606897695053	NA	NA	0.991399626637142	0.290110571217237	Shapiro-Wilk normality test
Fixed	NA	Strain	None	Satterthwaite	NA	Postdiet_Carnitine	Fixed	Week7	NA	NA	-1.08888940002172	NA	2.22835268155645	NA	-0.48865218196123	0.625721455496633	NA	NA	0.991399626637142	0.290110571217237	Shapiro-Wilk normality test
Fixed	NA	Strain	None	Satterthwaite	NA	Postdiet_Carnitine	Fixed	Week8	NA	NA	-3.86680769316334	NA	1.79523783514531	NA	-2.15392502177872	0.0326628523236765	NA	NA	0.991399626637142	0.290110571217237	Shapiro-Wilk normality test
Fixed	NA	Strain	None	Satterthwaite	NA	Postdiet_PercentFat	Fixed	(Intercept)	NA	NA	30.3312679110842	NA	2.0141052231015	NA	15.0594256760713	4.7576880067459e-33	NA	NA	0.991128563419513	0.266174763350676	Shapiro-Wilk normality test
Fixed	NA	Strain	None	Satterthwaite	NA	Postdiet_PercentFat	Fixed	CC_StrainCC002/Unc	NA	NA	-12.3416978968105	NA	2.58358143834362	NA	-4.77697266037141	3.841629064579e-06	NA	NA	0.991128563419513	0.266174763350676	Shapiro-Wilk normality test
Fixed	NA	Strain	None	Satterthwaite	NA	Postdiet_PercentFat	Fixed	CC_StrainCC004/TauUnc	NA	NA	-2.01327350890851	NA	2.51836368529654	NA	-0.799437158605409	0.425159151175351	NA	NA	0.991128563419513	0.266174763350676	Shapiro-Wilk normality test
Fixed	NA	Strain	None	Satterthwaite	NA	Postdiet_PercentFat	Fixed	CC_StrainCC006/TauUnc	NA	NA	-3.2908815851642	NA	2.70986378133937	NA	-1.21440849087169	0.226285947949117	NA	NA	0.991128563419513	0.266174763350676	Shapiro-Wilk normality test
Fixed	NA	Strain	None	Satterthwaite	NA	Postdiet_PercentFat	Fixed	CC_StrainCC008/GeniUnc	NA	NA	-5.58071771532039	NA	2.69457290023133	NA	-2.07109546557129	0.0398697899887891	NA	NA	0.991128563419513	0.266174763350676	Shapiro-Wilk normality test
Fixed	NA	Strain	None	Satterthwaite	NA	Postdiet_PercentFat	Fixed	CC_StrainCC011/Unc	NA	NA	-7.72482914057765	NA	2.53490337632492	NA	-3.04738603164317	0.00267948288635103	NA	NA	0.991128563419513	0.266174763350676	Shapiro-Wilk normality test
Fixed	NA	Strain	None	Satterthwaite	NA	Postdiet_PercentFat	Fixed	CC_StrainCC012/GeniUnc	NA	NA	-8.06802179430684	NA	2.70234103061726	NA	-2.98556758858224	0.00325102216646328	NA	NA	0.991128563419513	0.266174763350676	Shapiro-Wilk normality test
Fixed	NA	Strain	None	Satterthwaite	NA	Postdiet_PercentFat	Fixed	CC_StrainCC019/TauUnc	NA	NA	-24.4228064421839	NA	2.59147773611054	NA	-9.42427793296008	3.2707986363835e-17	NA	NA	0.991128563419513	0.266174763350676	Shapiro-Wilk normality test
Fixed	NA	Strain	None	Satterthwaite	NA	Postdiet_PercentFat	Fixed	CC_StrainCC024/GeniUnc	NA	NA	-10.9023879877546	NA	3.41633193624584	NA	-3.19125547259764	0.00168912623299451	NA	NA	0.991128563419513	0.266174763350676	Shapiro-Wilk normality test
Fixed	NA	Strain	None	Satterthwaite	NA	Postdiet_PercentFat	Fixed	CC_StrainCC027/GeniUnc	NA	NA	-18.9284088500164	NA	2.56099056899435	NA	-7.39104980673523	6.41806567486933e-12	NA	NA	0.991128563419513	0.266174763350676	Shapiro-Wilk normality test
Fixed	NA	Strain	None	Satterthwaite	NA	Postdiet_PercentFat	Fixed	CC_StrainCC028/GeniUnc	NA	NA	0.205541993999345	NA	2.74739436297824	NA	0.074813429323824	0.940451639050849	NA	NA	0.991128563419513	0.266174763350676	Shapiro-Wilk normality test
Fixed	NA	Strain	None	Satterthwaite	NA	Postdiet_PercentFat	Fixed	CC_StrainCC030/GeniUnc	NA	NA	-19.0438354950128	NA	2.64999457821201	NA	-7.18636771999055	2.0379890423859e-11	NA	NA	0.991128563419513	0.266174763350676	Shapiro-Wilk normality test
Fixed	NA	Strain	None	Satterthwaite	NA	Postdiet_PercentFat	Fixed	CC_StrainCC032/GeniUnc	NA	NA	-10.6032937021701	NA	2.58036746990514	NA	-4.10921848373786	6.17819257599869e-05	NA	NA	0.991128563419513	0.266174763350676	Shapiro-Wilk normality test
Fixed	NA	Strain	None	Satterthwaite	NA	Postdiet_PercentFat	Fixed	CC_StrainCC035/Unc	NA	NA	-9.93075822107213	NA	2.59800403696258	NA	-3.82245680906737	0.000185490028187539	NA	NA	0.991128563419513	0.266174763350676	Shapiro-Wilk normality test
Fixed	NA	Strain	None	Satterthwaite	NA	Postdiet_PercentFat	Fixed	CC_StrainCC036/Unc	NA	NA	-18.3869416489114	NA	2.74999111506174	NA	-6.68618220190089	3.19917053718234e-10	NA	NA	0.991128563419513	0.266174763350676	Shapiro-Wilk normality test
Fixed	NA	Strain	None	Satterthwaite	NA	Postdiet_PercentFat	Fixed	CC_StrainCC037/TauUnc	NA	NA	-3.98133649990854	NA	2.51836368529654	NA	-1.58092197848689	0.115765630181512	NA	NA	0.991128563419513	0.266174763350676	Shapiro-Wilk normality test
Fixed	NA	Strain	None	Satterthwaite	NA	Postdiet_PercentFat	Fixed	CC_StrainCC040/TauUnc	NA	NA	-0.392056454334174	NA	2.68606154909531	NA	-0.145959594435288	0.884127236549678	NA	NA	0.991128563419513	0.266174763350676	Shapiro-Wilk normality test
Fixed	NA	Strain	None	Satterthwaite	NA	Postdiet_PercentFat	Fixed	CC_StrainCC041/TauUnc	NA	NA	-15.2926303265436	NA	2.65447215821369	NA	-5.76108145614708	3.86684929204273e-08	NA	NA	0.991128563419513	0.266174763350676	Shapiro-Wilk normality test
Fixed	NA	Strain	None	Satterthwaite	NA	Postdiet_PercentFat	Fixed	CC_StrainCC045/GeniUnc	NA	NA	-10.6688736759532	NA	2.71159852676089	NA	-3.93453292242992	0.000121541251231751	NA	NA	0.991128563419513	0.266174763350676	Shapiro-Wilk normality test
Fixed	NA	Strain	None	Satterthwaite	NA	Postdiet_PercentFat	Fixed	CC_StrainCC059/TauUnc	NA	NA	-11.0463372447409	NA	2.59230332102133	NA	-4.26120552913878	3.37043957278811e-05	NA	NA	0.991128563419513	0.266174763350676	Shapiro-Wilk normality test
Fixed	NA	Strain	None	Satterthwaite	NA	Postdiet_PercentFat	Fixed	CC_StrainCC063/Unc	NA	NA	2.04363873193681	NA	2.96347436763343	NA	0.689609046144312	0.49138588553651	NA	NA	0.991128563419513	0.266174763350676	Shapiro-Wilk normality test
Fixed	NA	Strain	None	Satterthwaite	NA	Postdiet_PercentFat	Fixed	CC_StrainCC071/TauUnc	NA	NA	-17.8880278037622	NA	2.70891563400041	NA	-6.60339051509919	4.9950141699728e-10	NA	NA	0.991128563419513	0.266174763350676	Shapiro-Wilk normality test
Fixed	NA	Strain	None	Satterthwaite	NA	Postdiet_PercentFat	Fixed	Week2	NA	NA	-2.1507551766591	NA	1.43513791437458	NA	-1.49864006456577	0.13583262646502	NA	NA	0.991128563419513	0.266174763350676	Shapiro-Wilk normality test
Fixed	NA	Strain	None	Satterthwaite	NA	Postdiet_PercentFat	Fixed	Week3	NA	NA	-3.73854090620188	NA	1.53071659887837	NA	-2.44234687788797	0.0156219798188765	NA	NA	0.991128563419513	0.266174763350676	Shapiro-Wilk normality test
Fixed	NA	Strain	None	Satterthwaite	NA	Postdiet_PercentFat	Fixed	Week4	NA	NA	-0.632487999008541	NA	1.3492611302141	NA	-0.468766189765043	0.639840874442682	NA	NA	0.991128563419513	0.266174763350676	Shapiro-Wilk normality test
Fixed	NA	Strain	None	Satterthwaite	NA	Postdiet_PercentFat	Fixed	Week5	NA	NA	-1.27728280066266	NA	1.35072773175492	NA	-0.945625658402059	0.345689592922029	NA	NA	0.991128563419513	0.266174763350676	Shapiro-Wilk normality test
Fixed	NA	Strain	None	Satterthwaite	NA	Postdiet_PercentFat	Fixed	Week6	NA	NA	-2.22588449784456	NA	1.91989217608538	NA	-1.15937995142159	0.247936789852832	NA	NA	0.991128563419513	0.266174763350676	Shapiro-Wilk normality test
Fixed	NA	Strain	None	Satterthwaite	NA	Postdiet_PercentFat	Fixed	Week7	NA	NA	-1.22827042394787	NA	2.90458497942757	NA	-0.422872951780509	0.672925541839121	NA	NA	0.991128563419513	0.266174763350676	Shapiro-Wilk normality test
Fixed	NA	Strain	None	Satterthwaite	NA	Postdiet_PercentFat	Fixed	Week8	NA	NA	-0.210993056536405	NA	2.34885805489284	NA	-0.0898279298303664	0.928530322680508	NA	NA	0.991128563419513	0.266174763350676	Shapiro-Wilk normality test
Fixed	NA	Strain	None	Satterthwaite	NA	Postdiet_PercentLean	Fixed	(Intercept)	NA	NA	64.3539647126812	NA	1.91922732395766	NA	33.5311840913019	1.36167901840323e-76	NA	NA	0.987630923877668	0.0824540684876904	Shapiro-Wilk normality test
Fixed	NA	Strain	None	Satterthwaite	NA	Postdiet_PercentLean	Fixed	CC_StrainCC002/Unc	NA	NA	10.0928545869708	NA	2.46187738022118	NA	4.09965771165422	6.4148265817993e-05	NA	NA	0.987630923877668	0.0824540684876904	Shapiro-Wilk normality test
Fixed	NA	Strain	None	Satterthwaite	NA	Postdiet_PercentLean	Fixed	CC_StrainCC004/TauUnc	NA	NA	0.204255512445268	NA	2.39973182187625	NA	0.0851159744531658	0.93226993967325	NA	NA	0.987630923877668	0.0824540684876904	Shapiro-Wilk normality test
Fixed	NA	Strain	None	Satterthwaite	NA	Postdiet_PercentLean	Fixed	CC_StrainCC006/TauUnc	NA	NA	1.74324434233253	NA	2.58221097572103	NA	0.675097565118886	0.500536365245876	NA	NA	0.987630923877668	0.0824540684876904	Shapiro-Wilk normality test
Fixed	NA	Strain	None	Satterthwaite	NA	Postdiet_PercentLean	Fixed	CC_StrainCC008/GeniUnc	NA	NA	4.42833887319328	NA	2.56764039793128	NA	1.72467253465911	0.0864147991039845	NA	NA	0.987630923877668	0.0824540684876904	Shapiro-Wilk normality test
Fixed	NA	Strain	None	Satterthwaite	NA	Postdiet_PercentLean	Fixed	CC_StrainCC011/Unc	NA	NA	5.5327251513229	NA	2.41549238224191	NA	2.29051649758786	0.0232269370949163	NA	NA	0.987630923877668	0.0824540684876904	Shapiro-Wilk normality test
Fixed	NA	Strain	None	Satterthwaite	NA	Postdiet_PercentLean	Fixed	CC_StrainCC012/GeniUnc	NA	NA	6.69201842100424	NA	2.575042597142	NA	2.59879911440362	0.0101818650978413	NA	NA	0.987630923877668	0.0824540684876904	Shapiro-Wilk normality test
Fixed	NA	Strain	None	Satterthwaite	NA	Postdiet_PercentLean	Fixed	CC_StrainCC019/TauUnc	NA	NA	21.8947774359934	NA	2.46940170926742	NA	8.86643001575013	1.03199415562953e-15	NA	NA	0.987630923877668	0.0824540684876904	Shapiro-Wilk normality test
Fixed	NA	Strain	None	Satterthwaite	NA	Postdiet_PercentLean	Fixed	CC_StrainCC024/GeniUnc	NA	NA	9.97929050250579	NA	3.25539973013703	NA	3.06545780234667	0.00253081623338862	NA	NA	0.987630923877668	0.0824540684876904	Shapiro-Wilk normality test
Fixed	NA	Strain	None	Satterthwaite	NA	Postdiet_PercentLean	Fixed	CC_StrainCC027/GeniUnc	NA	NA	15.8313796924046	NA	2.44035069272254	NA	6.48733796319355	9.27968799600625e-10	NA	NA	0.987630923877668	0.0824540684876904	Shapiro-Wilk normality test
Fixed	NA	Strain	None	Satterthwaite	NA	Postdiet_PercentLean	Fixed	CC_StrainCC028/GeniUnc	NA	NA	-1.5037702790704	NA	2.61797361460363	NA	-0.574402381552679	0.56645931920338	NA	NA	0.987630923877668	0.0824540684876904	Shapiro-Wilk normality test
Fixed	NA	Strain	None	Satterthwaite	NA	Postdiet_PercentLean	Fixed	CC_StrainCC030/GeniUnc	NA	NA	16.5559600708227	NA	2.52516201463018	NA	6.55639518371551	6.42369055345661e-10	NA	NA	0.987630923877668	0.0824540684876904	Shapiro-Wilk normality test
Fixed	NA	Strain	None	Satterthwaite	NA	Postdiet_PercentLean	Fixed	CC_StrainCC032/GeniUnc	NA	NA	8.0664980686003	NA	2.45881481130735	NA	3.28064481778169	0.00125800560748588	NA	NA	0.987630923877668	0.0824540684876904	Shapiro-Wilk normality test
Fixed	NA	Strain	None	Satterthwaite	NA	Postdiet_PercentLean	Fixed	CC_StrainCC035/Unc	NA	NA	8.20755571965309	NA	2.47562057746554	NA	3.31535284298522	0.00112015654357858	NA	NA	0.987630923877668	0.0824540684876904	Shapiro-Wilk normality test
Fixed	NA	Strain	None	Satterthwaite	NA	Postdiet_PercentLean	Fixed	CC_StrainCC036/Unc	NA	NA	15.8464502701951	NA	2.62044804220306	NA	6.04722933444338	9.17795142879271e-09	NA	NA	0.987630923877668	0.0824540684876904	Shapiro-Wilk normality test
Fixed	NA	Strain	None	Satterthwaite	NA	Postdiet_PercentLean	Fixed	CC_StrainCC037/TauUnc	NA	NA	3.40626461744529	NA	2.39973182187625	NA	1.41943553291804	0.157613933973339	NA	NA	0.987630923877668	0.0824540684876904	Shapiro-Wilk normality test
Fixed	NA	Strain	None	Satterthwaite	NA	Postdiet_PercentLean	Fixed	CC_StrainCC040/TauUnc	NA	NA	-0.755270209306422	NA	2.55952998866533	NA	-0.295081601954685	0.768293737453449	NA	NA	0.987630923877668	0.0824540684876904	Shapiro-Wilk normality test
Fixed	NA	Strain	None	Satterthwaite	NA	Postdiet_PercentLean	Fixed	CC_StrainCC041/TauUnc	NA	NA	11.5827108423826	NA	2.52942867050588	NA	4.57918065745104	9.01901958156405e-06	NA	NA	0.987630923877668	0.0824540684876904	Shapiro-Wilk normality test
Fixed	NA	Strain	None	Satterthwaite	NA	Postdiet_PercentLean	Fixed	CC_StrainCC045/GeniUnc	NA	NA	8.84340371018507	NA	2.58386400296852	NA	3.42254998716076	0.000778228068392318	NA	NA	0.987630923877668	0.0824540684876904	Shapiro-Wilk normality test
Fixed	NA	Strain	None	Satterthwaite	NA	Postdiet_PercentLean	Fixed	CC_StrainCC059/TauUnc	NA	NA	10.082231482371	NA	2.47018840357756	NA	4.08156376565002	6.88655171950498e-05	NA	NA	0.987630923877668	0.0824540684876904	Shapiro-Wilk normality test
Fixed	NA	Strain	None	Satterthwaite	NA	Postdiet_PercentLean	Fixed	CC_StrainCC063/Unc	NA	NA	-5.53567117379163	NA	2.82387479808626	NA	-1.96031041374184	0.0516035987646093	NA	NA	0.987630923877668	0.0824540684876904	Shapiro-Wilk normality test
Fixed	NA	Strain	None	Satterthwaite	NA	Postdiet_PercentLean	Fixed	CC_StrainCC071/TauUnc	NA	NA	12.3786220521997	NA	2.58130749249722	NA	4.79548526790366	3.54217306661118e-06	NA	NA	0.987630923877668	0.0824540684876904	Shapiro-Wilk normality test
Fixed	NA	Strain	None	Satterthwaite	NA	Postdiet_PercentLean	Fixed	Week2	NA	NA	2.66688290462609	NA	1.36753326853197	NA	1.95014115268213	0.0528137812839608	NA	NA	0.987630923877668	0.0824540684876904	Shapiro-Wilk normality test
Fixed	NA	Strain	None	Satterthwaite	NA	Postdiet_PercentLean	Fixed	Week3	NA	NA	3.25057004685261	NA	1.45860955431069	NA	2.22854021300359	0.0271634563943802	NA	NA	0.987630923877668	0.0824540684876904	Shapiro-Wilk normality test
Fixed	NA	Strain	None	Satterthwaite	NA	Postdiet_PercentLean	Fixed	Week4	NA	NA	-0.135362918555555	NA	1.28570185835341	NA	-0.105283287626972	0.916275879162879	NA	NA	0.987630923877668	0.0824540684876904	Shapiro-Wilk normality test
Fixed	NA	Strain	None	Satterthwaite	NA	Postdiet_PercentLean	Fixed	Week5	NA	NA	1.97793614705616	NA	1.28709937310001	NA	1.53673926690854	0.126227281608081	NA	NA	0.987630923877668	0.0824540684876904	Shapiro-Wilk normality test
Fixed	NA	Strain	None	Satterthwaite	NA	Postdiet_PercentLean	Fixed	Week6	NA	NA	2.08219967820498	NA	1.8294523449582	NA	1.13815464171195	0.256666834441325	NA	NA	0.987630923877668	0.0824540684876904	Shapiro-Wilk normality test
Fixed	NA	Strain	None	Satterthwaite	NA	Postdiet_PercentLean	Fixed	Week7	NA	NA	1.83392295222216	NA	2.76775949604569	NA	0.662601990831317	0.50848813125481	NA	NA	0.987630923877668	0.0824540684876904	Shapiro-Wilk normality test
Fixed	NA	Strain	None	Satterthwaite	NA	Postdiet_PercentLean	Fixed	Week8	NA	NA	0.578918059793693	NA	2.23821104644502	NA	0.258652132341674	0.79621840600971	NA	NA	0.987630923877668	0.0824540684876904	Shapiro-Wilk normality test
Fixed	NA	Strain	None	Satterthwaite	NA	Postdiet_Fat_scaled_Jan	Fixed	(Intercept)	NA	NA	0.770404230116955	NA	0.149601429579311	NA	5.14971168579994	7.19636986951351e-07	NA	NA	0.991353855666621	0.285945702632236	Shapiro-Wilk normality test
Fixed	NA	Strain	None	Satterthwaite	NA	Postdiet_Fat_scaled_Jan	Fixed	CC_StrainCC002/Unc	NA	NA	-0.768807890377104	NA	0.191900339752656	NA	-4.00628728103365	9.22875574151479e-05	NA	NA	0.991353855666621	0.285945702632236	Shapiro-Wilk normality test
Fixed	NA	Strain	None	Satterthwaite	NA	Postdiet_Fat_scaled_Jan	Fixed	CC_StrainCC004/TauUnc	NA	NA	0.133992925610498	NA	0.187056169260526	NA	0.716324546472866	0.474779655625151	NA	NA	0.991353855666621	0.285945702632236	Shapiro-Wilk normality test
Fixed	NA	Strain	None	Satterthwaite	NA	Postdiet_Fat_scaled_Jan	Fixed	CC_StrainCC006/TauUnc	NA	NA	-0.234864603836409	NA	0.201280196785993	NA	-1.16685400544458	0.244913173229654	NA	NA	0.991353855666621	0.285945702632236	Shapiro-Wilk normality test
Fixed	NA	Strain	None	Satterthwaite	NA	Postdiet_Fat_scaled_Jan	Fixed	CC_StrainCC008/GeniUnc	NA	NA	-0.063655155215244	NA	0.200144438014777	NA	-0.31804608634962	0.750842638150256	NA	NA	0.991353855666621	0.285945702632236	Shapiro-Wilk normality test
Fixed	NA	Strain	None	Satterthwaite	NA	Postdiet_Fat_scaled_Jan	Fixed	CC_StrainCC011/Unc	NA	NA	-0.220049336563017	NA	0.188284685722459	NA	-1.16870544048059	0.244168229362149	NA	NA	0.991353855666621	0.285945702632236	Shapiro-Wilk normality test
Fixed	NA	Strain	None	Satterthwaite	NA	Postdiet_Fat_scaled_Jan	Fixed	CC_StrainCC012/GeniUnc	NA	NA	-0.646736301958304	NA	0.200721430416944	NA	-3.22205905276226	0.00152707195238289	NA	NA	0.991353855666621	0.285945702632236	Shapiro-Wilk normality test
Fixed	NA	Strain	None	Satterthwaite	NA	Postdiet_Fat_scaled_Jan	Fixed	CC_StrainCC019/TauUnc	NA	NA	-1.99949175046784	NA	0.192486852026576	NA	-10.3876796228751	7.37445780385781e-20	NA	NA	0.991353855666621	0.285945702632236	Shapiro-Wilk normality test
Fixed	NA	Strain	None	Satterthwaite	NA	Postdiet_Fat_scaled_Jan	Fixed	CC_StrainCC024/GeniUnc	NA	NA	-0.618167525779346	NA	0.253754439300254	NA	-2.4360855616319	0.015885429894534	NA	NA	0.991353855666621	0.285945702632236	Shapiro-Wilk normality test
Fixed	NA	Strain	None	Satterthwaite	NA	Postdiet_Fat_scaled_Jan	Fixed	CC_StrainCC027/GeniUnc	NA	NA	-1.21589643244101	NA	0.190222360711976	NA	-6.39197425523517	1.53665151108502e-09	NA	NA	0.991353855666621	0.285945702632236	Shapiro-Wilk normality test
Fixed	NA	Strain	None	Satterthwaite	NA	Postdiet_Fat_scaled_Jan	Fixed	CC_StrainCC028/GeniUnc	NA	NA	0.173682599132979	NA	0.204067850877606	NA	0.851102211279464	0.395916894369297	NA	NA	0.991353855666621	0.285945702632236	Shapiro-Wilk normality test
Fixed	NA	Strain	None	Satterthwaite	NA	Postdiet_Fat_scaled_Jan	Fixed	CC_StrainCC030/GeniUnc	NA	NA	-1.432170932993	NA	0.196833299834982	NA	-7.2760601696648	1.23071853501465e-11	NA	NA	0.991353855666621	0.285945702632236	Shapiro-Wilk normality test
Fixed	NA	Strain	None	Satterthwaite	NA	Postdiet_Fat_scaled_Jan	Fixed	CC_StrainCC032/GeniUnc	NA	NA	-0.666355214555521	NA	0.191661616240348	NA	-3.47672751397388	0.000645267880241034	NA	NA	0.991353855666621	0.285945702632236	Shapiro-Wilk normality test
Fixed	NA	Strain	None	Satterthwaite	NA	Postdiet_Fat_scaled_Jan	Fixed	CC_StrainCC035/Unc	NA	NA	-0.676990703578532	NA	0.192971605219275	NA	-3.50823999628992	0.000578062663843262	NA	NA	0.991353855666621	0.285945702632236	Shapiro-Wilk normality test
Fixed	NA	Strain	None	Satterthwaite	NA	Postdiet_Fat_scaled_Jan	Fixed	CC_StrainCC036/Unc	NA	NA	-1.30498933217631	NA	0.204260729491643	NA	-6.38884104362165	1.56221567286257e-09	NA	NA	0.991353855666621	0.285945702632236	Shapiro-Wilk normality test
Fixed	NA	Strain	None	Satterthwaite	NA	Postdiet_Fat_scaled_Jan	Fixed	CC_StrainCC037/TauUnc	NA	NA	-0.129673122752017	NA	0.187056169260526	NA	-0.69323093306488	0.4891162517752	NA	NA	0.991353855666621	0.285945702632236	Shapiro-Wilk normality test
Fixed	NA	Strain	None	Satterthwaite	NA	Postdiet_Fat_scaled_Jan	Fixed	CC_StrainCC040/TauUnc	NA	NA	0.103664425390628	NA	0.199512241502403	NA	0.519589297428548	0.604029715767458	NA	NA	0.991353855666621	0.285945702632236	Shapiro-Wilk normality test
Fixed	NA	Strain	None	Satterthwaite	NA	Postdiet_Fat_scaled_Jan	Fixed	CC_StrainCC041/TauUnc	NA	NA	-0.9130371300392	NA	0.197165880457694	NA	-4.63080695260107	7.23553329740113e-06	NA	NA	0.991353855666621	0.285945702632236	Shapiro-Wilk normality test
Fixed	NA	Strain	None	Satterthwaite	NA	Postdiet_Fat_scaled_Jan	Fixed	CC_StrainCC045/GeniUnc	NA	NA	-0.751240027923222	NA	0.201409048244219	NA	-3.72992193981427	0.000261186758693021	NA	NA	0.991353855666621	0.285945702632236	Shapiro-Wilk normality test
Fixed	NA	Strain	None	Satterthwaite	NA	Postdiet_Fat_scaled_Jan	Fixed	CC_StrainCC059/TauUnc	NA	NA	-0.502812470603787	NA	0.19254817388875	NA	-2.61135933127208	0.00982955575658086	NA	NA	0.991353855666621	0.285945702632236	Shapiro-Wilk normality test
Fixed	NA	Strain	None	Satterthwaite	NA	Postdiet_Fat_scaled_Jan	Fixed	CC_StrainCC063/Unc	NA	NA	-0.0707034795998565	NA	0.220117597052308	NA	-0.321207756883947	0.748449843204305	NA	NA	0.991353855666621	0.285945702632236	Shapiro-Wilk normality test
Fixed	NA	Strain	None	Satterthwaite	NA	Postdiet_Fat_scaled_Jan	Fixed	CC_StrainCC071/TauUnc	NA	NA	-1.3691363101924	NA	0.201209771370413	NA	-6.80452197160902	1.68345389652902e-10	NA	NA	0.991353855666621	0.285945702632236	Shapiro-Wilk normality test
Fixed	NA	Strain	None	Satterthwaite	NA	Postdiet_Fat_scaled_Jan	Fixed	Week2	NA	NA	-0.113647493683133	NA	0.106597550699608	NA	-1.06613606914282	0.287882860900508	NA	NA	0.991353855666621	0.285945702632236	Shapiro-Wilk normality test
Fixed	NA	Strain	None	Satterthwaite	NA	Postdiet_Fat_scaled_Jan	Fixed	Week3	NA	NA	-0.212135113710273	NA	0.113696836116811	NA	-1.86579610264904	0.0638029533202275	NA	NA	0.991353855666621	0.285945702632236	Shapiro-Wilk normality test
Fixed	NA	Strain	None	Satterthwaite	NA	Postdiet_Fat_scaled_Jan	Fixed	Week4	NA	NA	-0.034903233974482	NA	0.100218892062153	NA	-0.348270004350439	0.728070863414649	NA	NA	0.991353855666621	0.285945702632236	Shapiro-Wilk normality test
Fixed	NA	Strain	None	Satterthwaite	NA	Postdiet_Fat_scaled_Jan	Fixed	Week5	NA	NA	-0.0828362678677029	NA	0.100327826632508	NA	-0.825655958552006	0.41016328996934	NA	NA	0.991353855666621	0.285945702632236	Shapiro-Wilk normality test
Fixed	NA	Strain	None	Satterthwaite	NA	Postdiet_Fat_scaled_Jan	Fixed	Week6	NA	NA	-0.0362742047224049	NA	0.142603579438726	NA	-0.254370927189743	0.799518252291556	NA	NA	0.991353855666621	0.285945702632236	Shapiro-Wilk normality test
Fixed	NA	Strain	None	Satterthwaite	NA	Postdiet_Fat_scaled_Jan	Fixed	Week7	NA	NA	0.0138567950371692	NA	0.215743477685754	NA	0.0642281063873117	0.948864505658257	NA	NA	0.991353855666621	0.285945702632236	Shapiro-Wilk normality test
Fixed	NA	Strain	None	Satterthwaite	NA	Postdiet_Fat_scaled_Jan	Fixed	Week8	NA	NA	-0.0968635072110879	NA	0.174465821775559	NA	-0.555200475516045	0.579491680645324	NA	NA	0.991353855666621	0.285945702632236	Shapiro-Wilk normality test
Fixed	NA	Strain	None	Satterthwaite	NA	Postdiet_TotalWater_scaled_Jan	Fixed	(Intercept)	NA	NA	-0.0655836931559962	NA	0.0326161865650929	NA	-2.01077133971837	0.0459394465707805	NA	NA	0.960347335008052	2.37308972038039e-05	Shapiro-Wilk normality test
Fixed	NA	Strain	None	Satterthwaite	NA	Postdiet_TotalWater_scaled_Jan	Fixed	CC_StrainCC002/Unc	NA	NA	0.0372571085893009	NA	0.041838218397232	NA	0.890504185325582	0.374461185010373	NA	NA	0.960347335008052	2.37308972038039e-05	Shapiro-Wilk normality test
Fixed	NA	Strain	None	Satterthwaite	NA	Postdiet_TotalWater_scaled_Jan	Fixed	CC_StrainCC004/TauUnc	NA	NA	0.21225193139902	NA	0.0407820896625753	NA	5.20453790267149	5.58517810208644e-07	NA	NA	0.960347335008052	2.37308972038039e-05	Shapiro-Wilk normality test
Fixed	NA	Strain	None	Satterthwaite	NA	Postdiet_TotalWater_scaled_Jan	Fixed	CC_StrainCC006/TauUnc	NA	NA	-0.0459894088874048	NA	0.0438832200246465	NA	-1.04799531259501	0.296137226556065	NA	NA	0.960347335008052	2.37308972038039e-05	Shapiro-Wilk normality test
Fixed	NA	Strain	None	Satterthwaite	NA	Postdiet_TotalWater_scaled_Jan	Fixed	CC_StrainCC008/GeniUnc	NA	NA	0.263729221159659	NA	0.0436356012680671	NA	6.04390024419483	9.33506654497777e-09	NA	NA	0.960347335008052	2.37308972038039e-05	Shapiro-Wilk normality test
Fixed	NA	Strain	None	Satterthwaite	NA	Postdiet_TotalWater_scaled_Jan	Fixed	CC_StrainCC011/Unc	NA	NA	0.235132010917408	NA	0.0410499315022781	NA	5.72795135856339	4.55482604218327e-08	NA	NA	0.960347335008052	2.37308972038039e-05	Shapiro-Wilk normality test
Fixed	NA	Strain	None	Satterthwaite	NA	Postdiet_TotalWater_scaled_Jan	Fixed	CC_StrainCC012/GeniUnc	NA	NA	-0.127446158987809	NA	0.0437613974712761	NA	-2.91229636968201	0.00407259866587436	NA	NA	0.960347335008052	2.37308972038039e-05	Shapiro-Wilk normality test
Fixed	NA	Strain	None	Satterthwaite	NA	Postdiet_TotalWater_scaled_Jan	Fixed	CC_StrainCC019/TauUnc	NA	NA	-0.136993092798079	NA	0.0419660901281552	NA	-3.26437588967027	0.00132791997917259	NA	NA	0.960347335008052	2.37308972038039e-05	Shapiro-Wilk normality test
Fixed	NA	Strain	None	Satterthwaite	NA	Postdiet_TotalWater_scaled_Jan	Fixed	CC_StrainCC024/GeniUnc	NA	NA	0.0961945018978499	NA	0.0553236834514995	NA	1.73875808508268	0.0838983981070693	NA	NA	0.960347335008052	2.37308972038039e-05	Shapiro-Wilk normality test
Fixed	NA	Strain	None	Satterthwaite	NA	Postdiet_TotalWater_scaled_Jan	Fixed	CC_StrainCC027/GeniUnc	NA	NA	0.125661027274531	NA	0.0414723844770813	NA	3.02999282194575	0.00283013228212345	NA	NA	0.960347335008052	2.37308972038039e-05	Shapiro-Wilk normality test
Fixed	NA	Strain	None	Satterthwaite	NA	Postdiet_TotalWater_scaled_Jan	Fixed	CC_StrainCC028/GeniUnc	NA	NA	0.124133485502161	NA	0.0444909859142283	NA	2.79008169748073	0.00587518579192443	NA	NA	0.960347335008052	2.37308972038039e-05	Shapiro-Wilk normality test
Fixed	NA	Strain	None	Satterthwaite	NA	Postdiet_TotalWater_scaled_Jan	Fixed	CC_StrainCC030/GeniUnc	NA	NA	-0.093612259968689	NA	0.0429137050875378	NA	-2.1814070767773	0.0305345118242237	NA	NA	0.960347335008052	2.37308972038039e-05	Shapiro-Wilk normality test
Fixed	NA	Strain	None	Satterthwaite	NA	Postdiet_TotalWater_scaled_Jan	Fixed	CC_StrainCC032/GeniUnc	NA	NA	0.0219218797183622	NA	0.0417861717648113	NA	0.524620437635373	0.600534544222214	NA	NA	0.960347335008052	2.37308972038039e-05	Shapiro-Wilk normality test
Fixed	NA	Strain	None	Satterthwaite	NA	Postdiet_TotalWater_scaled_Jan	Fixed	CC_StrainCC035/Unc	NA	NA	-0.0409927556586555	NA	0.0420717762878099	NA	-0.974352862551536	0.331273940576851	NA	NA	0.960347335008052	2.37308972038039e-05	Shapiro-Wilk normality test
Fixed	NA	Strain	None	Satterthwaite	NA	Postdiet_TotalWater_scaled_Jan	Fixed	CC_StrainCC036/Unc	NA	NA	-0.0401256629109367	NA	0.0445330374165269	NA	-0.90103135197433	0.368853887632423	NA	NA	0.960347335008052	2.37308972038039e-05	Shapiro-Wilk normality test
Fixed	NA	Strain	None	Satterthwaite	NA	Postdiet_TotalWater_scaled_Jan	Fixed	CC_StrainCC037/TauUnc	NA	NA	0.0922449612219717	NA	0.0407820896625753	NA	2.26189883807309	0.0249778686674753	NA	NA	0.960347335008052	2.37308972038039e-05	Shapiro-Wilk normality test
Fixed	NA	Strain	None	Satterthwaite	NA	Postdiet_TotalWater_scaled_Jan	Fixed	CC_StrainCC040/TauUnc	NA	NA	0.096725092184021	NA	0.0434977694341642	NA	2.22367936200542	0.027495445411361	NA	NA	0.960347335008052	2.37308972038039e-05	Shapiro-Wilk normality test
Fixed	NA	Strain	None	Satterthwaite	NA	Postdiet_TotalWater_scaled_Jan	Fixed	CC_StrainCC041/TauUnc	NA	NA	0.0934021351508994	NA	0.0429862144991713	NA	2.17283927508202	0.0311847700733099	NA	NA	0.960347335008052	2.37308972038039e-05	Shapiro-Wilk normality test
Fixed	NA	Strain	None	Satterthwaite	NA	Postdiet_TotalWater_scaled_Jan	Fixed	CC_StrainCC045/GeniUnc	NA	NA	-0.0508587722419494	NA	0.0439113122909603	NA	-1.15821572138302	0.248410139639053	NA	NA	0.960347335008052	2.37308972038039e-05	Shapiro-Wilk normality test
Fixed	NA	Strain	None	Satterthwaite	NA	Postdiet_TotalWater_scaled_Jan	Fixed	CC_StrainCC059/TauUnc	NA	NA	0.193487352765683	NA	0.0419794595545223	NA	4.60909584875394	7.93968615147762e-06	NA	NA	0.960347335008052	2.37308972038039e-05	Shapiro-Wilk normality test
Fixed	NA	Strain	None	Satterthwaite	NA	Postdiet_TotalWater_scaled_Jan	Fixed	CC_StrainCC063/Unc	NA	NA	-0.228444232558439	NA	0.0479901604677639	NA	-4.76023064586106	4.13341568691385e-06	NA	NA	0.960347335008052	2.37308972038039e-05	Shapiro-Wilk normality test
Fixed	NA	Strain	None	Satterthwaite	NA	Postdiet_TotalWater_scaled_Jan	Fixed	CC_StrainCC071/TauUnc	NA	NA	-0.156103069819955	NA	0.0438678658365217	NA	-3.55848334180856	0.000484345497833196	NA	NA	0.960347335008052	2.37308972038039e-05	Shapiro-Wilk normality test
Fixed	NA	Strain	None	Satterthwaite	NA	Postdiet_TotalWater_scaled_Jan	Fixed	Week2	NA	NA	0.039564604085382	NA	0.0232404570649984	NA	1.70240215047099	0.0905186131020493	NA	NA	0.960347335008052	2.37308972038039e-05	Shapiro-Wilk normality test
Fixed	NA	Strain	None	Satterthwaite	NA	Postdiet_TotalWater_scaled_Jan	Fixed	Week3	NA	NA	0.0391960109775877	NA	0.0247882472050892	NA	1.58123366502253	0.115694348734346	NA	NA	0.960347335008052	2.37308972038039e-05	Shapiro-Wilk normality test
Fixed	NA	Strain	None	Satterthwaite	NA	Postdiet_TotalWater_scaled_Jan	Fixed	Week4	NA	NA	0.0406200466626123	NA	0.0218497783746989	NA	1.8590598936989	0.0647573384720847	NA	NA	0.960347335008052	2.37308972038039e-05	Shapiro-Wilk normality test
Fixed	NA	Strain	None	Satterthwaite	NA	Postdiet_TotalWater_scaled_Jan	Fixed	Week5	NA	NA	0.0234787464921376	NA	0.0218735283500841	NA	1.07338633787664	0.28462807014709	NA	NA	0.960347335008052	2.37308972038039e-05	Shapiro-Wilk normality test
Fixed	NA	Strain	None	Satterthwaite	NA	Postdiet_TotalWater_scaled_Jan	Fixed	Week6	NA	NA	0.118338938749515	NA	0.0310905114002116	NA	3.80627186301958	0.000197020227621633	NA	NA	0.960347335008052	2.37308972038039e-05	Shapiro-Wilk normality test
Fixed	NA	Strain	None	Satterthwaite	NA	Postdiet_TotalWater_scaled_Jan	Fixed	Week7	NA	NA	0.115741257944098	NA	0.0470365125399418	NA	2.46066835515952	0.0148732300052422	NA	NA	0.960347335008052	2.37308972038039e-05	Shapiro-Wilk normality test
Fixed	NA	Strain	None	Satterthwaite	NA	Postdiet_TotalWater_scaled_Jan	Fixed	Week8	NA	NA	-0.0215515763499533	NA	0.0380371351280911	NA	-0.566593048540005	0.571742392005066	NA	NA	0.960347335008052	2.37308972038039e-05	Shapiro-Wilk normality test
Fixed	NA	Strain	None	Satterthwaite	NA	Postdiet_ALTPL_scaled_Jan	Fixed	(Intercept)	NA	NA	0.250968428039942	NA	0.167525519231749	NA	1.49809073382284	0.135975173642087	NA	NA	0.990434001207954	0.212502124511739	Shapiro-Wilk normality test
Fixed	NA	Strain	None	Satterthwaite	NA	Postdiet_ALTPL_scaled_Jan	Fixed	CC_StrainCC002/Unc	NA	NA	-0.327056413925833	NA	0.214928366044539	NA	-1.52169962459984	0.129953224866632	NA	NA	0.990434001207954	0.212502124511739	Shapiro-Wilk normality test
Fixed	NA	Strain	None	Satterthwaite	NA	Postdiet_ALTPL_scaled_Jan	Fixed	CC_StrainCC004/TauUnc	NA	NA	-0.247815961495895	NA	0.209476217581745	NA	-1.18302671471137	0.238460124910245	NA	NA	0.990434001207954	0.212502124511739	Shapiro-Wilk normality test
Fixed	NA	Strain	None	Satterthwaite	NA	Postdiet_ALTPL_scaled_Jan	Fixed	CC_StrainCC006/TauUnc	NA	NA	0.328518236791762	NA	0.225404799980704	NA	1.45745892199228	0.146845405606345	NA	NA	0.990434001207954	0.212502124511739	Shapiro-Wilk normality test
Fixed	NA	Strain	None	Satterthwaite	NA	Postdiet_ALTPL_scaled_Jan	Fixed	CC_StrainCC008/GeniUnc	NA	NA	-0.218146321675523	NA	0.224121641964374	NA	-0.973338941137148	0.331775965448599	NA	NA	0.990434001207954	0.212502124511739	Shapiro-Wilk normality test
Fixed	NA	Strain	None	Satterthwaite	NA	Postdiet_ALTPL_scaled_Jan	Fixed	CC_StrainCC011/Unc	NA	NA	-0.704872577302716	NA	0.210866873873922	NA	-3.34273736008513	0.00102148124160107	NA	NA	0.990434001207954	0.212502124511739	Shapiro-Wilk normality test
Fixed	NA	Strain	None	Satterthwaite	NA	Postdiet_ALTPL_scaled_Jan	Fixed	CC_StrainCC012/GeniUnc	NA	NA	-0.155510505724308	NA	0.219610439809228	NA	-0.708119822807137	0.479846352919349	NA	NA	0.990434001207954	0.212502124511739	Shapiro-Wilk normality test
Fixed	NA	Strain	None	Satterthwaite	NA	Postdiet_ALTPL_scaled_Jan	Fixed	CC_StrainCC019/TauUnc	NA	NA	-0.315065998750826	NA	0.21558336800642	NA	-1.46145781868221	0.145746700352515	NA	NA	0.990434001207954	0.212502124511739	Shapiro-Wilk normality test
Fixed	NA	Strain	None	Satterthwaite	NA	Postdiet_ALTPL_scaled_Jan	Fixed	CC_StrainCC024/GeniUnc	NA	NA	-0.222938278855748	NA	0.284157532482876	NA	-0.784558751294701	0.433810669576049	NA	NA	0.990434001207954	0.212502124511739	Shapiro-Wilk normality test
Fixed	NA	Strain	None	Satterthwaite	NA	Postdiet_ALTPL_scaled_Jan	Fixed	CC_StrainCC027/GeniUnc	NA	NA	0.205826263536061	NA	0.213028290959358	NA	0.966192155084834	0.335328631219593	NA	NA	0.990434001207954	0.212502124511739	Shapiro-Wilk normality test
Fixed	NA	Strain	None	Satterthwaite	NA	Postdiet_ALTPL_scaled_Jan	Fixed	CC_StrainCC028/GeniUnc	NA	NA	-0.218921195607788	NA	0.22856063016151	NA	-0.957825481374852	0.339518992228623	NA	NA	0.990434001207954	0.212502124511739	Shapiro-Wilk normality test
Fixed	NA	Strain	None	Satterthwaite	NA	Postdiet_ALTPL_scaled_Jan	Fixed	CC_StrainCC030/GeniUnc	NA	NA	-0.743766720855366	NA	0.220384267137458	NA	-3.37486305404671	0.000916082567341759	NA	NA	0.990434001207954	0.212502124511739	Shapiro-Wilk normality test
Fixed	NA	Strain	None	Satterthwaite	NA	Postdiet_ALTPL_scaled_Jan	Fixed	CC_StrainCC032/GeniUnc	NA	NA	-0.620617392243797	NA	0.214672215266827	NA	-2.89100008341741	0.00434480603750526	NA	NA	0.990434001207954	0.212502124511739	Shapiro-Wilk normality test
Fixed	NA	Strain	None	Satterthwaite	NA	Postdiet_ALTPL_scaled_Jan	Fixed	CC_StrainCC035/Unc	NA	NA	-0.222399535804063	NA	0.216126403544031	NA	-1.02902529333374	0.304938279605643	NA	NA	0.990434001207954	0.212502124511739	Shapiro-Wilk normality test
Fixed	NA	Strain	None	Satterthwaite	NA	Postdiet_ALTPL_scaled_Jan	Fixed	CC_StrainCC036/Unc	NA	NA	-0.827283217154817	NA	0.228691522881269	NA	-3.6174634141744	0.000392592939202201	NA	NA	0.990434001207954	0.212502124511739	Shapiro-Wilk normality test
Fixed	NA	Strain	None	Satterthwaite	NA	Postdiet_ALTPL_scaled_Jan	Fixed	CC_StrainCC037/TauUnc	NA	NA	-0.38165210399873	NA	0.209476217581745	NA	-1.82193524594168	0.0702326963545491	NA	NA	0.990434001207954	0.212502124511739	Shapiro-Wilk normality test
Fixed	NA	Strain	None	Satterthwaite	NA	Postdiet_ALTPL_scaled_Jan	Fixed	CC_StrainCC040/TauUnc	NA	NA	-0.157244652424153	NA	0.223416096711148	NA	-0.703819710123449	0.482513656103774	NA	NA	0.990434001207954	0.212502124511739	Shapiro-Wilk normality test
Fixed	NA	Strain	None	Satterthwaite	NA	Postdiet_ALTPL_scaled_Jan	Fixed	CC_StrainCC041/TauUnc	NA	NA	-0.44817489181672	NA	0.220828263215704	NA	-2.02951780397306	0.0439742286383066	NA	NA	0.990434001207954	0.212502124511739	Shapiro-Wilk normality test
Fixed	NA	Strain	None	Satterthwaite	NA	Postdiet_ALTPL_scaled_Jan	Fixed	CC_StrainCC045/GeniUnc	NA	NA	-0.146393905951708	NA	0.225577355020166	NA	-0.648974299475324	0.517235930763281	NA	NA	0.990434001207954	0.212502124511739	Shapiro-Wilk normality test
Fixed	NA	Strain	None	Satterthwaite	NA	Postdiet_ALTPL_scaled_Jan	Fixed	CC_StrainCC059/TauUnc	NA	NA	-0.014046537166529	NA	0.215629474504814	NA	-0.0651420089891998	0.948137925433687	NA	NA	0.990434001207954	0.212502124511739	Shapiro-Wilk normality test
Fixed	NA	Strain	None	Satterthwaite	NA	Postdiet_ALTPL_scaled_Jan	Fixed	CC_StrainCC063/Unc	NA	NA	0.216550277507409	NA	0.246501758442487	NA	0.878493844732281	0.380923064439268	NA	NA	0.990434001207954	0.212502124511739	Shapiro-Wilk normality test
Fixed	NA	Strain	None	Satterthwaite	NA	Postdiet_ALTPL_scaled_Jan	Fixed	CC_StrainCC071/TauUnc	NA	NA	-0.18275427185632	NA	0.232740679070627	NA	-0.785227028580004	0.4334198895342	NA	NA	0.990434001207954	0.212502124511739	Shapiro-Wilk normality test
Fixed	NA	Strain	None	Satterthwaite	NA	Postdiet_ALTPL_scaled_Jan	Fixed	Week2	NA	NA	-0.0364611432373446	NA	0.119373489343092	NA	-0.305437525852591	0.760408822351426	NA	NA	0.990434001207954	0.212502124511739	Shapiro-Wilk normality test
Fixed	NA	Strain	None	Satterthwaite	NA	Postdiet_ALTPL_scaled_Jan	Fixed	Week3	NA	NA	0.16444698092519	NA	0.127345139428168	NA	1.29134870528726	0.198346245079733	NA	NA	0.990434001207954	0.212502124511739	Shapiro-Wilk normality test
Fixed	NA	Strain	None	Satterthwaite	NA	Postdiet_ALTPL_scaled_Jan	Fixed	Week4	NA	NA	-0.424964281732529	NA	0.112191303859956	NA	-3.78785402354352	0.000210967020908653	NA	NA	0.990434001207954	0.212502124511739	Shapiro-Wilk normality test
Fixed	NA	Strain	None	Satterthwaite	NA	Postdiet_ALTPL_scaled_Jan	Fixed	Week5	NA	NA	-0.0557918291205452	NA	0.112667134758529	NA	-0.495191692236779	0.621108043020882	NA	NA	0.990434001207954	0.212502124511739	Shapiro-Wilk normality test
Fixed	NA	Strain	None	Satterthwaite	NA	Postdiet_ALTPL_scaled_Jan	Fixed	Week6	NA	NA	-0.146052667844756	NA	0.159593434697925	NA	-0.91515461222575	0.361414388389798	NA	NA	0.990434001207954	0.212502124511739	Shapiro-Wilk normality test
Fixed	NA	Strain	None	Satterthwaite	NA	Postdiet_ALTPL_scaled_Jan	Fixed	Week7	NA	NA	0.231314548428579	NA	0.242525857306457	NA	0.953772727566483	0.34156090002725	NA	NA	0.990434001207954	0.212502124511739	Shapiro-Wilk normality test
Fixed	NA	Strain	None	Satterthwaite	NA	Postdiet_ALTPL_scaled_Jan	Fixed	Week8	NA	NA	-0.113688905602285	NA	0.195387201784187	NA	-0.581864649087194	0.561433215254013	NA	NA	0.990434001207954	0.212502124511739	Shapiro-Wilk normality test
Fixed	NA	Strain	None	Satterthwaite	NA	Postdiet_ASTPL_scaled_Jan	Fixed	(Intercept)	NA	NA	0.145455570226442	NA	0.166649825802606	NA	0.872821615779739	0.383998746461419	NA	NA	0.980573294113781	0.00761334905839846	Shapiro-Wilk normality test
Fixed	NA	Strain	None	Satterthwaite	NA	Postdiet_ASTPL_scaled_Jan	Fixed	CC_StrainCC002/Unc	NA	NA	-0.286763759573927	NA	0.213804887312793	NA	-1.34124043270534	0.181642105943302	NA	NA	0.980573294113781	0.00761334905839846	Shapiro-Wilk normality test
Fixed	NA	Strain	None	Satterthwaite	NA	Postdiet_ASTPL_scaled_Jan	Fixed	CC_StrainCC004/TauUnc	NA	NA	-0.195530027407114	NA	0.208381238451764	NA	-0.938328368042477	0.34941476925429	NA	NA	0.980573294113781	0.00761334905839846	Shapiro-Wilk normality test
Fixed	NA	Strain	None	Satterthwaite	NA	Postdiet_ASTPL_scaled_Jan	Fixed	CC_StrainCC006/TauUnc	NA	NA	0.178436271180024	NA	0.224226558581152	NA	0.795785621066134	0.427272986683917	NA	NA	0.980573294113781	0.00761334905839846	Shapiro-Wilk normality test
Fixed	NA	Strain	None	Satterthwaite	NA	Postdiet_ASTPL_scaled_Jan	Fixed	CC_StrainCC008/GeniUnc	NA	NA	-0.482139665170414	NA	0.222950107919311	NA	-2.16254510782703	0.0319818778337057	NA	NA	0.980573294113781	0.00761334905839846	Shapiro-Wilk normality test
Fixed	NA	Strain	None	Satterthwaite	NA	Postdiet_ASTPL_scaled_Jan	Fixed	CC_StrainCC011/Unc	NA	NA	-0.62227180083477	NA	0.209764625471875	NA	-2.96652402393846	0.00344847474130548	NA	NA	0.980573294113781	0.00761334905839846	Shapiro-Wilk normality test
Fixed	NA	Strain	None	Satterthwaite	NA	Postdiet_ASTPL_scaled_Jan	Fixed	CC_StrainCC012/GeniUnc	NA	NA	-0.00832486134593056	NA	0.218462486828726	NA	-0.0381065942568767	0.969647670037542	NA	NA	0.980573294113781	0.00761334905839846	Shapiro-Wilk normality test
Fixed	NA	Strain	None	Satterthwaite	NA	Postdiet_ASTPL_scaled_Jan	Fixed	CC_StrainCC019/TauUnc	NA	NA	0.182885487994286	NA	0.214456465432642	NA	0.852786077702691	0.394984918343621	NA	NA	0.980573294113781	0.00761334905839846	Shapiro-Wilk normality test
Fixed	NA	Strain	None	Satterthwaite	NA	Postdiet_ASTPL_scaled_Jan	Fixed	CC_StrainCC024/GeniUnc	NA	NA	0.130474161521112	NA	0.282672177384871	NA	0.461574119986578	0.644980316199974	NA	NA	0.980573294113781	0.00761334905839846	Shapiro-Wilk normality test
Fixed	NA	Strain	None	Satterthwaite	NA	Postdiet_ASTPL_scaled_Jan	Fixed	CC_StrainCC027/GeniUnc	NA	NA	0.441640921282972	NA	0.211914744345862	NA	2.08404999211465	0.038659896138297	NA	NA	0.980573294113781	0.00761334905839846	Shapiro-Wilk normality test
Fixed	NA	Strain	None	Satterthwaite	NA	Postdiet_ASTPL_scaled_Jan	Fixed	CC_StrainCC028/GeniUnc	NA	NA	-0.0043992815620421	NA	0.227365892530426	NA	-0.0193489072309005	0.984585593705946	NA	NA	0.980573294113781	0.00761334905839846	Shapiro-Wilk normality test
Fixed	NA	Strain	None	Satterthwaite	NA	Postdiet_ASTPL_scaled_Jan	Fixed	CC_StrainCC030/GeniUnc	NA	NA	-0.0366777418757989	NA	0.219232269188108	NA	-0.167300835828727	0.867333365977856	NA	NA	0.980573294113781	0.00761334905839846	Shapiro-Wilk normality test
Fixed	NA	Strain	None	Satterthwaite	NA	Postdiet_ASTPL_scaled_Jan	Fixed	CC_StrainCC032/GeniUnc	NA	NA	-0.398829081610752	NA	0.213550075492596	NA	-1.86761386382455	0.0635474306391575	NA	NA	0.980573294113781	0.00761334905839846	Shapiro-Wilk normality test
Fixed	NA	Strain	None	Satterthwaite	NA	Postdiet_ASTPL_scaled_Jan	Fixed	CC_StrainCC035/Unc	NA	NA	0.00387707815477403	NA	0.214996662401812	NA	0.0180332015923488	0.985633638902358	NA	NA	0.980573294113781	0.00761334905839846	Shapiro-Wilk normality test
Fixed	NA	Strain	None	Satterthwaite	NA	Postdiet_ASTPL_scaled_Jan	Fixed	CC_StrainCC036/Unc	NA	NA	-0.367854374313735	NA	0.227496101044607	NA	-1.61697001673715	0.107749811631675	NA	NA	0.980573294113781	0.00761334905839846	Shapiro-Wilk normality test
Fixed	NA	Strain	None	Satterthwaite	NA	Postdiet_ASTPL_scaled_Jan	Fixed	CC_StrainCC037/TauUnc	NA	NA	0.13304761390988	NA	0.208381238451764	NA	0.638481731361231	0.524024431675002	NA	NA	0.980573294113781	0.00761334905839846	Shapiro-Wilk normality test
Fixed	NA	Strain	None	Satterthwaite	NA	Postdiet_ASTPL_scaled_Jan	Fixed	CC_StrainCC040/TauUnc	NA	NA	0.282639033397711	NA	0.222248250709226	NA	1.27172669524178	0.205217530247441	NA	NA	0.980573294113781	0.00761334905839846	Shapiro-Wilk normality test
Fixed	NA	Strain	None	Satterthwaite	NA	Postdiet_ASTPL_scaled_Jan	Fixed	CC_StrainCC041/TauUnc	NA	NA	-0.338854662852525	NA	0.21967394439936	NA	-1.54253461319244	0.124814138312844	NA	NA	0.980573294113781	0.00761334905839846	Shapiro-Wilk normality test
Fixed	NA	Strain	None	Satterthwaite	NA	Postdiet_ASTPL_scaled_Jan	Fixed	CC_StrainCC045/GeniUnc	NA	NA	0.199713469120442	NA	0.224398211636755	NA	0.889995814421769	0.374733308263677	NA	NA	0.980573294113781	0.00761334905839846	Shapiro-Wilk normality test
Fixed	NA	Strain	None	Satterthwaite	NA	Postdiet_ASTPL_scaled_Jan	Fixed	CC_StrainCC059/TauUnc	NA	NA	0.254859009626646	NA	0.214502330922038	NA	1.18814097977926	0.236444913368131	NA	NA	0.980573294113781	0.00761334905839846	Shapiro-Wilk normality test
Fixed	NA	Strain	None	Satterthwaite	NA	Postdiet_ASTPL_scaled_Jan	Fixed	CC_StrainCC063/Unc	NA	NA	0.552376107997062	NA	0.245213238513523	NA	2.2526357522357	0.0255688037122062	NA	NA	0.980573294113781	0.00761334905839846	Shapiro-Wilk normality test
Fixed	NA	Strain	None	Satterthwaite	NA	Postdiet_ASTPL_scaled_Jan	Fixed	CC_StrainCC071/TauUnc	NA	NA	0.087180184655919	NA	0.231524091387204	NA	0.376549084518888	0.706981065815313	NA	NA	0.980573294113781	0.00761334905839846	Shapiro-Wilk normality test
Fixed	NA	Strain	None	Satterthwaite	NA	Postdiet_ASTPL_scaled_Jan	Fixed	Week2	NA	NA	-0.260175833139973	NA	0.118749497364372	NA	-2.19096365807468	0.0298231021177911	NA	NA	0.980573294113781	0.00761334905839846	Shapiro-Wilk normality test
Fixed	NA	Strain	None	Satterthwaite	NA	Postdiet_ASTPL_scaled_Jan	Fixed	Week3	NA	NA	-0.0547480096141673	NA	0.126679477848118	NA	-0.432177417717234	0.666163391547608	NA	NA	0.980573294113781	0.00761334905839846	Shapiro-Wilk normality test
Fixed	NA	Strain	None	Satterthwaite	NA	Postdiet_ASTPL_scaled_Jan	Fixed	Week4	NA	NA	-0.413248749612202	NA	0.111604854774183	NA	-3.70278470814153	0.000288421744931194	NA	NA	0.980573294113781	0.00761334905839846	Shapiro-Wilk normality test
Fixed	NA	Strain	None	Satterthwaite	NA	Postdiet_ASTPL_scaled_Jan	Fixed	Week5	NA	NA	-0.0994330992909737	NA	0.112078198398022	NA	-0.887176103044216	0.3762448952911	NA	NA	0.980573294113781	0.00761334905839846	Shapiro-Wilk normality test
Fixed	NA	Strain	None	Satterthwaite	NA	Postdiet_ASTPL_scaled_Jan	Fixed	Week6	NA	NA	-0.125222844564265	NA	0.15875920405211	NA	-0.788759589164749	0.43135761414201	NA	NA	0.980573294113781	0.00761334905839846	Shapiro-Wilk normality test
Fixed	NA	Strain	None	Satterthwaite	NA	Postdiet_ASTPL_scaled_Jan	Fixed	Week7	NA	NA	-0.488728286000727	NA	0.241258120303674	NA	-2.0257485442793	0.0443635109134337	NA	NA	0.980573294113781	0.00761334905839846	Shapiro-Wilk normality test
Fixed	NA	Strain	None	Satterthwaite	NA	Postdiet_ASTPL_scaled_Jan	Fixed	Week8	NA	NA	-0.386540678599138	NA	0.194365869096931	NA	-1.98872713812922	0.0483453758109834	NA	NA	0.980573294113781	0.00761334905839846	Shapiro-Wilk normality test
Fixed	NA	Strain	None	Satterthwaite	NA	Postdiet_CRE2_scaled_Jan	Fixed	(Intercept)	NA	NA	0.0913244495320222	NA	0.106724338169483	NA	0.855704060558288	0.393373063360836	NA	NA	0.988581416312903	0.114125643587873	Shapiro-Wilk normality test
Fixed	NA	Strain	None	Satterthwaite	NA	Postdiet_CRE2_scaled_Jan	Fixed	CC_StrainCC002/Unc	NA	NA	0.220507488928849	NA	0.136922945979472	NA	1.61044949297182	0.109165960505464	NA	NA	0.988581416312903	0.114125643587873	Shapiro-Wilk normality test
Fixed	NA	Strain	None	Satterthwaite	NA	Postdiet_CRE2_scaled_Jan	Fixed	CC_StrainCC004/TauUnc	NA	NA	0.0924673778236471	NA	0.133449583001928	NA	0.692901212155239	0.489322633440381	NA	NA	0.988581416312903	0.114125643587873	Shapiro-Wilk normality test
Fixed	NA	Strain	None	Satterthwaite	NA	Postdiet_CRE2_scaled_Jan	Fixed	CC_StrainCC006/TauUnc	NA	NA	0.164894872047048	NA	0.143597096182623	NA	1.14831620158487	0.252460838428767	NA	NA	0.988581416312903	0.114125643587873	Shapiro-Wilk normality test
Fixed	NA	Strain	None	Satterthwaite	NA	Postdiet_CRE2_scaled_Jan	Fixed	CC_StrainCC008/GeniUnc	NA	NA	0.0525236859300436	NA	0.142779643470417	NA	0.367865366892628	0.713433941966156	NA	NA	0.988581416312903	0.114125643587873	Shapiro-Wilk normality test
Fixed	NA	Strain	None	Satterthwaite	NA	Postdiet_CRE2_scaled_Jan	Fixed	CC_StrainCC011/Unc	NA	NA	-0.0330275248028014	NA	0.134335518906406	NA	-0.245858467452768	0.806090129558943	NA	NA	0.988581416312903	0.114125643587873	Shapiro-Wilk normality test
Fixed	NA	Strain	None	Satterthwaite	NA	Postdiet_CRE2_scaled_Jan	Fixed	CC_StrainCC012/GeniUnc	NA	NA	0.317256509022298	NA	0.139905722729478	NA	2.26764497429277	0.0246173222898541	NA	NA	0.988581416312903	0.114125643587873	Shapiro-Wilk normality test
Fixed	NA	Strain	None	Satterthwaite	NA	Postdiet_CRE2_scaled_Jan	Fixed	CC_StrainCC019/TauUnc	NA	NA	0.185014663049847	NA	0.137340223605006	NA	1.34712656054757	0.179742982961099	NA	NA	0.988581416312903	0.114125643587873	Shapiro-Wilk normality test
Fixed	NA	Strain	None	Satterthwaite	NA	Postdiet_CRE2_scaled_Jan	Fixed	CC_StrainCC024/GeniUnc	NA	NA	-0.0348320633866823	NA	0.181026298137632	NA	-0.192414382578822	0.847648646188732	NA	NA	0.988581416312903	0.114125643587873	Shapiro-Wilk normality test
Fixed	NA	Strain	None	Satterthwaite	NA	Postdiet_CRE2_scaled_Jan	Fixed	CC_StrainCC027/GeniUnc	NA	NA	0.441584878463756	NA	0.135712478124376	NA	3.25382665298513	0.00137516971415374	NA	NA	0.988581416312903	0.114125643587873	Shapiro-Wilk normality test
Fixed	NA	Strain	None	Satterthwaite	NA	Postdiet_CRE2_scaled_Jan	Fixed	CC_StrainCC028/GeniUnc	NA	NA	-0.0650801774678244	NA	0.145607559358421	NA	-0.446956035487321	0.655479065483066	NA	NA	0.988581416312903	0.114125643587873	Shapiro-Wilk normality test
Fixed	NA	Strain	None	Satterthwaite	NA	Postdiet_CRE2_scaled_Jan	Fixed	CC_StrainCC030/GeniUnc	NA	NA	-0.0273214933483282	NA	0.140398699619456	NA	-0.194599333344125	0.845940358838256	NA	NA	0.988581416312903	0.114125643587873	Shapiro-Wilk normality test
Fixed	NA	Strain	None	Satterthwaite	NA	Postdiet_CRE2_scaled_Jan	Fixed	CC_StrainCC032/GeniUnc	NA	NA	-0.0388031727713102	NA	0.136759761753282	NA	-0.283732380590952	0.776962776960583	NA	NA	0.988581416312903	0.114125643587873	Shapiro-Wilk normality test
Fixed	NA	Strain	None	Satterthwaite	NA	Postdiet_CRE2_scaled_Jan	Fixed	CC_StrainCC035/Unc	NA	NA	0.361794620905289	NA	0.137686171545475	NA	2.62767579956856	0.00938826339767713	NA	NA	0.988581416312903	0.114125643587873	Shapiro-Wilk normality test
Fixed	NA	Strain	None	Satterthwaite	NA	Postdiet_CRE2_scaled_Jan	Fixed	CC_StrainCC036/Unc	NA	NA	0.0883806475594583	NA	0.145690946289268	NA	0.606631021422424	0.544909857783578	NA	NA	0.988581416312903	0.114125643587873	Shapiro-Wilk normality test
Fixed	NA	Strain	None	Satterthwaite	NA	Postdiet_CRE2_scaled_Jan	Fixed	CC_StrainCC037/TauUnc	NA	NA	0.154772418156289	NA	0.133449583001928	NA	1.15978195416356	0.247773492575372	NA	NA	0.988581416312903	0.114125643587873	Shapiro-Wilk normality test
Fixed	NA	Strain	None	Satterthwaite	NA	Postdiet_CRE2_scaled_Jan	Fixed	CC_StrainCC040/TauUnc	NA	NA	0.489714119824488	NA	0.142330166575527	NA	3.44069097653043	0.000731085195518988	NA	NA	0.988581416312903	0.114125643587873	Shapiro-Wilk normality test
Fixed	NA	Strain	None	Satterthwaite	NA	Postdiet_CRE2_scaled_Jan	Fixed	CC_StrainCC041/TauUnc	NA	NA	0.159640631762023	NA	0.140681553168085	NA	1.13476591754205	0.258080322569228	NA	NA	0.988581416312903	0.114125643587873	Shapiro-Wilk normality test
Fixed	NA	Strain	None	Satterthwaite	NA	Postdiet_CRE2_scaled_Jan	Fixed	CC_StrainCC045/GeniUnc	NA	NA	0.347752405766166	NA	0.143707024642889	NA	2.41987061266023	0.0165860949085848	NA	NA	0.988581416312903	0.114125643587873	Shapiro-Wilk normality test
Fixed	NA	Strain	None	Satterthwaite	NA	Postdiet_CRE2_scaled_Jan	Fixed	CC_StrainCC059/TauUnc	NA	NA	0.52375690891419	NA	0.137369596356985	NA	3.81275713698025	0.000192320807205367	NA	NA	0.988581416312903	0.114125643587873	Shapiro-Wilk normality test
Fixed	NA	Strain	None	Satterthwaite	NA	Postdiet_CRE2_scaled_Jan	Fixed	CC_StrainCC063/Unc	NA	NA	0.0446857793444267	NA	0.157037191396464	NA	0.284555390650172	0.776333167503904	NA	NA	0.988581416312903	0.114125643587873	Shapiro-Wilk normality test
Fixed	NA	Strain	None	Satterthwaite	NA	Postdiet_CRE2_scaled_Jan	Fixed	CC_StrainCC071/TauUnc	NA	NA	0.154280992812181	NA	0.148270514563021	NA	1.04053724549938	0.299576690086287	NA	NA	0.988581416312903	0.114125643587873	Shapiro-Wilk normality test
Fixed	NA	Strain	None	Satterthwaite	NA	Postdiet_CRE2_scaled_Jan	Fixed	Week2	NA	NA	-0.262332219280988	NA	0.0760484534150236	NA	-3.4495404903154	0.000709071893905965	NA	NA	0.988581416312903	0.114125643587873	Shapiro-Wilk normality test
Fixed	NA	Strain	None	Satterthwaite	NA	Postdiet_CRE2_scaled_Jan	Fixed	Week3	NA	NA	-0.413116801684543	NA	0.0811268980803498	NA	-5.09222972232197	9.36888195375106e-07	NA	NA	0.988581416312903	0.114125643587873	Shapiro-Wilk normality test
Fixed	NA	Strain	None	Satterthwaite	NA	Postdiet_CRE2_scaled_Jan	Fixed	Week4	NA	NA	-0.276187555861793	NA	0.0714729475708199	NA	-3.86422507044541	0.000158618582906447	NA	NA	0.988581416312903	0.114125643587873	Shapiro-Wilk normality test
Fixed	NA	Strain	None	Satterthwaite	NA	Postdiet_CRE2_scaled_Jan	Fixed	Week5	NA	NA	-0.259207243526603	NA	0.0717760819109709	NA	-3.61133175043068	0.000401307241491059	NA	NA	0.988581416312903	0.114125643587873	Shapiro-Wilk normality test
Fixed	NA	Strain	None	Satterthwaite	NA	Postdiet_CRE2_scaled_Jan	Fixed	Week6	NA	NA	-0.181307620260655	NA	0.101671099259621	NA	-1.78327589237212	0.0763361944438559	NA	NA	0.988581416312903	0.114125643587873	Shapiro-Wilk normality test
Fixed	NA	Strain	None	Satterthwaite	NA	Postdiet_CRE2_scaled_Jan	Fixed	Week7	NA	NA	-0.370947138135707	NA	0.15450429121913	NA	-2.40088566607902	0.0174411417815443	NA	NA	0.988581416312903	0.114125643587873	Shapiro-Wilk normality test
Fixed	NA	Strain	None	Satterthwaite	NA	Postdiet_CRE2_scaled_Jan	Fixed	Week8	NA	NA	-0.875703044707961	NA	0.1244739899499	NA	-7.03522916763914	4.73398596084146e-11	NA	NA	0.988581416312903	0.114125643587873	Shapiro-Wilk normality test
Fixed	NA	Strain	None	Satterthwaite	NA	Postdiet_GLUC3_scaled_Jan	Fixed	(Intercept)	NA	NA	0.260435133302803	NA	0.0833225340089469	NA	3.1256266555076	0.00208897084867013	NA	NA	0.969002424139253	0.000231330489858403	Shapiro-Wilk normality test
Fixed	NA	Strain	None	Satterthwaite	NA	Postdiet_GLUC3_scaled_Jan	Fixed	CC_StrainCC002/Unc	NA	NA	-0.305692031019211	NA	0.106899391635132	NA	-2.85962367365567	0.00477625806082077	NA	NA	0.969002424139253	0.000231330489858403	Shapiro-Wilk normality test
Fixed	NA	Strain	None	Satterthwaite	NA	Postdiet_GLUC3_scaled_Jan	Fixed	CC_StrainCC004/TauUnc	NA	NA	-0.108470528718623	NA	0.104187644626101	NA	-1.0411074087325	0.299312800620417	NA	NA	0.969002424139253	0.000231330489858403	Shapiro-Wilk normality test
Fixed	NA	Strain	None	Satterthwaite	NA	Postdiet_GLUC3_scaled_Jan	Fixed	CC_StrainCC006/TauUnc	NA	NA	-0.329713016952719	NA	0.112110078502074	NA	-2.94097570314892	0.00373067970804928	NA	NA	0.969002424139253	0.000231330489858403	Shapiro-Wilk normality test
Fixed	NA	Strain	None	Satterthwaite	NA	Postdiet_GLUC3_scaled_Jan	Fixed	CC_StrainCC008/GeniUnc	NA	NA	-0.108133525065405	NA	0.111471871392227	NA	-0.970052119111946	0.333406784856832	NA	NA	0.969002424139253	0.000231330489858403	Shapiro-Wilk normality test
Fixed	NA	Strain	None	Satterthwaite	NA	Postdiet_GLUC3_scaled_Jan	Fixed	CC_StrainCC011/Unc	NA	NA	-0.453716883447983	NA	0.104879318388589	NA	-4.32608535618926	2.58972843519366e-05	NA	NA	0.969002424139253	0.000231330489858403	Shapiro-Wilk normality test
Fixed	NA	Strain	None	Satterthwaite	NA	Postdiet_GLUC3_scaled_Jan	Fixed	CC_StrainCC012/GeniUnc	NA	NA	-0.206135374244963	NA	0.109228124906813	NA	-1.88720052111876	0.060847856919508	NA	NA	0.969002424139253	0.000231330489858403	Shapiro-Wilk normality test
Fixed	NA	Strain	None	Satterthwaite	NA	Postdiet_GLUC3_scaled_Jan	Fixed	CC_StrainCC019/TauUnc	NA	NA	-0.256262919630949	NA	0.107225171393911	NA	-2.38995113087318	0.0179511131330314	NA	NA	0.969002424139253	0.000231330489858403	Shapiro-Wilk normality test
Fixed	NA	Strain	None	Satterthwaite	NA	Postdiet_GLUC3_scaled_Jan	Fixed	CC_StrainCC024/GeniUnc	NA	NA	0.117823978377596	NA	0.141332053604617	NA	0.833667772968287	0.405644957329198	NA	NA	0.969002424139253	0.000231330489858403	Shapiro-Wilk normality test
Fixed	NA	Strain	None	Satterthwaite	NA	Postdiet_GLUC3_scaled_Jan	Fixed	CC_StrainCC027/GeniUnc	NA	NA	-0.15660471204122	NA	0.105954347133073	NA	-1.47803951681693	0.141258482481019	NA	NA	0.969002424139253	0.000231330489858403	Shapiro-Wilk normality test
Fixed	NA	Strain	None	Satterthwaite	NA	Postdiet_GLUC3_scaled_Jan	Fixed	CC_StrainCC028/GeniUnc	NA	NA	-0.19843402219106	NA	0.113679700663358	NA	-1.74555370073226	0.0827059321155509	NA	NA	0.969002424139253	0.000231330489858403	Shapiro-Wilk normality test
Fixed	NA	Strain	None	Satterthwaite	NA	Postdiet_GLUC3_scaled_Jan	Fixed	CC_StrainCC030/GeniUnc	NA	NA	0.0244304610247051	NA	0.109613005098017	NA	0.222879219512859	0.823898660754711	NA	NA	0.969002424139253	0.000231330489858403	Shapiro-Wilk normality test
Fixed	NA	Strain	None	Satterthwaite	NA	Postdiet_GLUC3_scaled_Jan	Fixed	CC_StrainCC032/GeniUnc	NA	NA	-0.434377205784676	NA	0.10677198936242	NA	-4.06826929402105	7.25406213886982e-05	NA	NA	0.969002424139253	0.000231330489858403	Shapiro-Wilk normality test
Fixed	NA	Strain	None	Satterthwaite	NA	Postdiet_GLUC3_scaled_Jan	Fixed	CC_StrainCC035/Unc	NA	NA	-0.0302643504268178	NA	0.107495262167294	NA	-0.281541249508444	0.778639729923409	NA	NA	0.969002424139253	0.000231330489858403	Shapiro-Wilk normality test
Fixed	NA	Strain	None	Satterthwaite	NA	Postdiet_GLUC3_scaled_Jan	Fixed	CC_StrainCC036/Unc	NA	NA	0.00375354834242152	NA	0.113744803061748	NA	0.0329997348571947	0.973713740885926	NA	NA	0.969002424139253	0.000231330489858403	Shapiro-Wilk normality test
Fixed	NA	Strain	None	Satterthwaite	NA	Postdiet_GLUC3_scaled_Jan	Fixed	CC_StrainCC037/TauUnc	NA	NA	-0.13300742687513	NA	0.104187644626101	NA	-1.27661420269605	0.20348989905057	NA	NA	0.969002424139253	0.000231330489858403	Shapiro-Wilk normality test
Fixed	NA	Strain	None	Satterthwaite	NA	Postdiet_GLUC3_scaled_Jan	Fixed	CC_StrainCC040/TauUnc	NA	NA	-0.276906424355601	NA	0.111120952806054	NA	-2.49193709523804	0.0136688038733375	NA	NA	0.969002424139253	0.000231330489858403	Shapiro-Wilk normality test
Fixed	NA	Strain	None	Satterthwaite	NA	Postdiet_GLUC3_scaled_Jan	Fixed	CC_StrainCC041/TauUnc	NA	NA	-0.125181122905637	NA	0.109833836398819	NA	-1.13973186232965	0.256010804545108	NA	NA	0.969002424139253	0.000231330489858403	Shapiro-Wilk normality test
Fixed	NA	Strain	None	Satterthwaite	NA	Postdiet_GLUC3_scaled_Jan	Fixed	CC_StrainCC045/GeniUnc	NA	NA	-0.103295583847289	NA	0.112195902579564	NA	-0.920671624117799	0.358534235397789	NA	NA	0.969002424139253	0.000231330489858403	Shapiro-Wilk normality test
Fixed	NA	Strain	None	Satterthwaite	NA	Postdiet_GLUC3_scaled_Jan	Fixed	CC_StrainCC059/TauUnc	NA	NA	-0.0791766141749217	NA	0.107248103483889	NA	-0.738256543499775	0.461382513170398	NA	NA	0.969002424139253	0.000231330489858403	Shapiro-Wilk normality test
Fixed	NA	Strain	None	Satterthwaite	NA	Postdiet_GLUC3_scaled_Jan	Fixed	CC_StrainCC063/Unc	NA	NA	-0.0769431676361459	NA	0.122603118887674	NA	-0.627579202994334	0.531126672523514	NA	NA	0.969002424139253	0.000231330489858403	Shapiro-Wilk normality test
Fixed	NA	Strain	None	Satterthwaite	NA	Postdiet_GLUC3_scaled_Jan	Fixed	CC_StrainCC071/TauUnc	NA	NA	-0.184405759756726	NA	0.115758740734304	NA	-1.59301801822451	0.113024763466002	NA	NA	0.969002424139253	0.000231330489858403	Shapiro-Wilk normality test
Fixed	NA	Strain	None	Satterthwaite	NA	Postdiet_GLUC3_scaled_Jan	Fixed	Week2	NA	NA	-0.148784516585997	NA	0.0593730535572722	NA	-2.50592663964095	0.013158673500033	NA	NA	0.969002424139253	0.000231330489858403	Shapiro-Wilk normality test
Fixed	NA	Strain	None	Satterthwaite	NA	Postdiet_GLUC3_scaled_Jan	Fixed	Week3	NA	NA	-0.176557952030144	NA	0.0633379306002876	NA	-2.78755479310438	0.0059191360653285	NA	NA	0.969002424139253	0.000231330489858403	Shapiro-Wilk normality test
Fixed	NA	Strain	None	Satterthwaite	NA	Postdiet_GLUC3_scaled_Jan	Fixed	Week4	NA	NA	-0.102456909174945	NA	0.0558008342504973	NA	-1.83611787442107	0.0680973334623625	NA	NA	0.969002424139253	0.000231330489858403	Shapiro-Wilk normality test
Fixed	NA	Strain	None	Satterthwaite	NA	Postdiet_GLUC3_scaled_Jan	Fixed	Week5	NA	NA	-0.173950761014646	NA	0.0560374993055329	NA	-3.10418493277538	0.00223751694731002	NA	NA	0.969002424139253	0.000231330489858403	Shapiro-Wilk normality test
Fixed	NA	Strain	None	Satterthwaite	NA	Postdiet_GLUC3_scaled_Jan	Fixed	Week6	NA	NA	-0.125005028837377	NA	0.0793773357707189	NA	-1.57482016275343	0.117168117920107	NA	NA	0.969002424139253	0.000231330489858403	Shapiro-Wilk normality test
Fixed	NA	Strain	None	Satterthwaite	NA	Postdiet_GLUC3_scaled_Jan	Fixed	Week7	NA	NA	-0.246452118581126	NA	0.120625616241257	NA	-2.04311593391747	0.042593931551372	NA	NA	0.969002424139253	0.000231330489858403	Shapiro-Wilk normality test
Fixed	NA	Strain	None	Satterthwaite	NA	Postdiet_GLUC3_scaled_Jan	Fixed	Week8	NA	NA	-0.0981294081873202	NA	0.0971801600152305	NA	-1.00976792147637	0.314050033808319	NA	NA	0.969002424139253	0.000231330489858403	Shapiro-Wilk normality test
Fixed	NA	Strain	None	Satterthwaite	NA	Postdiet_TRIGL_scaled_Jan	Fixed	(Intercept)	NA	NA	0.247490299347222	NA	0.0870967877172636	NA	2.84155484758672	0.00504212790906422	NA	NA	0.984285311574678	0.0262331627321989	Shapiro-Wilk normality test
Fixed	NA	Strain	None	Satterthwaite	NA	Postdiet_TRIGL_scaled_Jan	Fixed	CC_StrainCC002/Unc	NA	NA	0.00652523274898195	NA	0.111741604250178	NA	0.0583957317667701	0.953502404822335	NA	NA	0.984285311574678	0.0262331627321989	Shapiro-Wilk normality test
Fixed	NA	Strain	None	Satterthwaite	NA	Postdiet_TRIGL_scaled_Jan	Fixed	CC_StrainCC004/TauUnc	NA	NA	-0.0753736378459263	NA	0.108907023468428	NA	-0.69209161581555	0.489829583377498	NA	NA	0.984285311574678	0.0262331627321989	Shapiro-Wilk normality test
Fixed	NA	Strain	None	Satterthwaite	NA	Postdiet_TRIGL_scaled_Jan	Fixed	CC_StrainCC006/TauUnc	NA	NA	-0.517944955997719	NA	0.117188319155206	NA	-4.41976606313251	1.76136502403362e-05	NA	NA	0.984285311574678	0.0262331627321989	Shapiro-Wilk normality test
Fixed	NA	Strain	None	Satterthwaite	NA	Postdiet_TRIGL_scaled_Jan	Fixed	CC_StrainCC008/GeniUnc	NA	NA	-0.399233621994676	NA	0.116521203232399	NA	-3.42627445408725	0.000768322997977463	NA	NA	0.984285311574678	0.0262331627321989	Shapiro-Wilk normality test
Fixed	NA	Strain	None	Satterthwaite	NA	Postdiet_TRIGL_scaled_Jan	Fixed	CC_StrainCC011/Unc	NA	NA	-0.771825820133562	NA	0.109630027918274	NA	-7.04027751145821	4.60325026221432e-11	NA	NA	0.984285311574678	0.0262331627321989	Shapiro-Wilk normality test
Fixed	NA	Strain	None	Satterthwaite	NA	Postdiet_TRIGL_scaled_Jan	Fixed	CC_StrainCC012/GeniUnc	NA	NA	-0.193237335647014	NA	0.114175821954022	NA	-1.69245407950582	0.0924021941353268	NA	NA	0.984285311574678	0.0262331627321989	Shapiro-Wilk normality test
Fixed	NA	Strain	None	Satterthwaite	NA	Postdiet_TRIGL_scaled_Jan	Fixed	CC_StrainCC019/TauUnc	NA	NA	-0.641287224937018	NA	0.112082140826873	NA	-5.72158258404056	4.70016718723699e-08	NA	NA	0.984285311574678	0.0262331627321989	Shapiro-Wilk normality test
Fixed	NA	Strain	None	Satterthwaite	NA	Postdiet_TRIGL_scaled_Jan	Fixed	CC_StrainCC024/GeniUnc	NA	NA	-0.518418504273051	NA	0.147733959568783	NA	-3.50913565023405	0.000576252252666305	NA	NA	0.984285311574678	0.0262331627321989	Shapiro-Wilk normality test
Fixed	NA	Strain	None	Satterthwaite	NA	Postdiet_TRIGL_scaled_Jan	Fixed	CC_StrainCC027/GeniUnc	NA	NA	-0.34136400519391	NA	0.110753752148003	NA	-3.08218907778164	0.00239999998889238	NA	NA	0.984285311574678	0.0262331627321989	Shapiro-Wilk normality test
Fixed	NA	Strain	None	Satterthwaite	NA	Postdiet_TRIGL_scaled_Jan	Fixed	CC_StrainCC028/GeniUnc	NA	NA	-0.266608144461829	NA	0.118829040357503	NA	-2.24362785106844	0.0261551249803784	NA	NA	0.984285311574678	0.0262331627321989	Shapiro-Wilk normality test
Fixed	NA	Strain	None	Satterthwaite	NA	Postdiet_TRIGL_scaled_Jan	Fixed	CC_StrainCC030/GeniUnc	NA	NA	-0.311643123805922	NA	0.114578136030383	NA	-2.71991790583224	0.00721241074644952	NA	NA	0.984285311574678	0.0262331627321989	Shapiro-Wilk normality test
Fixed	NA	Strain	None	Satterthwaite	NA	Postdiet_TRIGL_scaled_Jan	Fixed	CC_StrainCC032/GeniUnc	NA	NA	-0.399102679006939	NA	0.111608431047597	NA	-3.57591872998138	0.000455310355088408	NA	NA	0.984285311574678	0.0262331627321989	Shapiro-Wilk normality test
Fixed	NA	Strain	None	Satterthwaite	NA	Postdiet_TRIGL_scaled_Jan	Fixed	CC_StrainCC035/Unc	NA	NA	-0.502063534581476	NA	0.112364465878956	NA	-4.46816999176878	1.43997690501835e-05	NA	NA	0.984285311574678	0.0262331627321989	Shapiro-Wilk normality test
Fixed	NA	Strain	None	Satterthwaite	NA	Postdiet_TRIGL_scaled_Jan	Fixed	CC_StrainCC036/Unc	NA	NA	0.291882403622928	NA	0.118897091693674	NA	2.45491625964185	0.015104792848586	NA	NA	0.984285311574678	0.0262331627321989	Shapiro-Wilk normality test
Fixed	NA	Strain	None	Satterthwaite	NA	Postdiet_TRIGL_scaled_Jan	Fixed	CC_StrainCC037/TauUnc	NA	NA	-0.801072522788752	NA	0.108907023468428	NA	-7.35556346392097	7.85039945323619e-12	NA	NA	0.984285311574678	0.0262331627321989	Shapiro-Wilk normality test
Fixed	NA	Strain	None	Satterthwaite	NA	Postdiet_TRIGL_scaled_Jan	Fixed	CC_StrainCC040/TauUnc	NA	NA	-0.315949232124281	NA	0.116154389116991	NA	-2.72008001183714	0.00720902680168967	NA	NA	0.984285311574678	0.0262331627321989	Shapiro-Wilk normality test
Fixed	NA	Strain	None	Satterthwaite	NA	Postdiet_TRIGL_scaled_Jan	Fixed	CC_StrainCC041/TauUnc	NA	NA	-0.574834747380043	NA	0.114808970307762	NA	-5.00688008819448	1.38106989771674e-06	NA	NA	0.984285311574678	0.0262331627321989	Shapiro-Wilk normality test
Fixed	NA	Strain	None	Satterthwaite	NA	Postdiet_TRIGL_scaled_Jan	Fixed	CC_StrainCC045/GeniUnc	NA	NA	-0.233131089147536	NA	0.117278030798604	NA	-1.98784962162163	0.0484433185709188	NA	NA	0.984285311574678	0.0262331627321989	Shapiro-Wilk normality test
Fixed	NA	Strain	None	Satterthwaite	NA	Postdiet_TRIGL_scaled_Jan	Fixed	CC_StrainCC059/TauUnc	NA	NA	-0.580750325345766	NA	0.112106111669772	NA	-5.18036275360675	6.24697204702024e-07	NA	NA	0.984285311574678	0.0262331627321989	Shapiro-Wilk normality test
Fixed	NA	Strain	None	Satterthwaite	NA	Postdiet_TRIGL_scaled_Jan	Fixed	CC_StrainCC063/Unc	NA	NA	-0.220322895447517	NA	0.128156661895179	NA	-1.71916849416476	0.0874146668300552	NA	NA	0.984285311574678	0.0262331627321989	Shapiro-Wilk normality test
Fixed	NA	Strain	None	Satterthwaite	NA	Postdiet_TRIGL_scaled_Jan	Fixed	CC_StrainCC071/TauUnc	NA	NA	-0.200803436563603	NA	0.121002254529019	NA	-1.65950161296743	0.0988692918268363	NA	NA	0.984285311574678	0.0262331627321989	Shapiro-Wilk normality test
Fixed	NA	Strain	None	Satterthwaite	NA	Postdiet_TRIGL_scaled_Jan	Fixed	Week2	NA	NA	0.138461740135008	NA	0.062062469694551	NA	2.23100596570627	0.0269963873719731	NA	NA	0.984285311574678	0.0262331627321989	Shapiro-Wilk normality test
Fixed	NA	Strain	None	Satterthwaite	NA	Postdiet_TRIGL_scaled_Jan	Fixed	Week3	NA	NA	0.0493870394796643	NA	0.0662069434344337	NA	0.745949547249125	0.456734210615558	NA	NA	0.984285311574678	0.0262331627321989	Shapiro-Wilk normality test
Fixed	NA	Strain	None	Satterthwaite	NA	Postdiet_TRIGL_scaled_Jan	Fixed	Week4	NA	NA	0.0654952104414618	NA	0.0583284398748593	NA	1.12286923123571	0.263085688330016	NA	NA	0.984285311574678	0.0262331627321989	Shapiro-Wilk normality test
Fixed	NA	Strain	None	Satterthwaite	NA	Postdiet_TRIGL_scaled_Jan	Fixed	Week5	NA	NA	0.114375698712932	NA	0.0585758251266846	NA	1.95260926270465	0.0525178884878227	NA	NA	0.984285311574678	0.0262331627321989	Shapiro-Wilk normality test
Fixed	NA	Strain	None	Satterthwaite	NA	Postdiet_TRIGL_scaled_Jan	Fixed	Week6	NA	NA	0.17486521952859	NA	0.0829728841713085	NA	2.10749838667242	0.0365498777492195	NA	NA	0.984285311574678	0.0262331627321989	Shapiro-Wilk normality test
Fixed	NA	Strain	None	Satterthwaite	NA	Postdiet_TRIGL_scaled_Jan	Fixed	Week7	NA	NA	0.0611615660608709	NA	0.126089584480241	NA	0.485064379528154	0.628258844483256	NA	NA	0.984285311574678	0.0262331627321989	Shapiro-Wilk normality test
Fixed	NA	Strain	None	Satterthwaite	NA	Postdiet_TRIGL_scaled_Jan	Fixed	Week8	NA	NA	-0.071180474886358	NA	0.101582121425489	NA	-0.700718530854562	0.484442310910572	NA	NA	0.984285311574678	0.0262331627321989	Shapiro-Wilk normality test
Fixed	NA	Strain	None	Satterthwaite	NA	Postdiet_TMAO_scaled_Jan	Fixed	(Intercept)	NA	NA	-0.190532033106375	NA	0.195398321705195	NA	-0.975095545568905	0.330906529125811	NA	NA	0.972874556587565	0.000700052009406255	Shapiro-Wilk normality test
Fixed	NA	Strain	None	Satterthwaite	NA	Postdiet_TMAO_scaled_Jan	Fixed	CC_StrainCC002/Unc	NA	NA	0.431577579497775	NA	0.250688027737709	NA	1.72157235984691	0.0869768265547017	NA	NA	0.972874556587565	0.000700052009406255	Shapiro-Wilk normality test
Fixed	NA	Strain	None	Satterthwaite	NA	Postdiet_TMAO_scaled_Jan	Fixed	CC_StrainCC004/TauUnc	NA	NA	-0.129646098882631	NA	0.244328753853927	NA	-0.530621536915547	0.596377640206031	NA	NA	0.972874556587565	0.000700052009406255	Shapiro-Wilk normality test
Fixed	NA	Strain	None	Satterthwaite	NA	Postdiet_TMAO_scaled_Jan	Fixed	CC_StrainCC006/TauUnc	NA	NA	0.550261734968567	NA	0.262907524910257	NA	2.09298587081673	0.0378437892758935	NA	NA	0.972874556587565	0.000700052009406255	Shapiro-Wilk normality test
Fixed	NA	Strain	None	Satterthwaite	NA	Postdiet_TMAO_scaled_Jan	Fixed	CC_StrainCC008/GeniUnc	NA	NA	-0.195472218247794	NA	0.26141087577869	NA	-0.747758553141759	0.455645032951346	NA	NA	0.972874556587565	0.000700052009406255	Shapiro-Wilk normality test
Fixed	NA	Strain	None	Satterthwaite	NA	Postdiet_TMAO_scaled_Jan	Fixed	CC_StrainCC011/Unc	NA	NA	0.376404639803226	NA	0.245950786764532	NA	1.53040632540683	0.127785854544287	NA	NA	0.972874556587565	0.000700052009406255	Shapiro-Wilk normality test
Fixed	NA	Strain	None	Satterthwaite	NA	Postdiet_TMAO_scaled_Jan	Fixed	CC_StrainCC012/GeniUnc	NA	NA	-0.00917258912970489	NA	0.256149102324527	NA	-0.0358095696860327	0.971476464118583	NA	NA	0.972874556587565	0.000700052009406255	Shapiro-Wilk normality test
Fixed	NA	Strain	None	Satterthwaite	NA	Postdiet_TMAO_scaled_Jan	Fixed	CC_StrainCC019/TauUnc	NA	NA	0.596098731144549	NA	0.251452008560762	NA	2.37062624616301	0.0188846907020161	NA	NA	0.972874556587565	0.000700052009406255	Shapiro-Wilk normality test
Fixed	NA	Strain	None	Satterthwaite	NA	Postdiet_TMAO_scaled_Jan	Fixed	CC_StrainCC024/GeniUnc	NA	NA	-0.205134040657963	NA	0.331435504284177	NA	-0.618925969023761	0.536798512867258	NA	NA	0.972874556587565	0.000700052009406255	Shapiro-Wilk normality test
Fixed	NA	Strain	None	Satterthwaite	NA	Postdiet_TMAO_scaled_Jan	Fixed	CC_StrainCC027/GeniUnc	NA	NA	0.199915977877662	NA	0.248471819219383	NA	0.804582099111813	0.422191282310867	NA	NA	0.972874556587565	0.000700052009406255	Shapiro-Wilk normality test
Fixed	NA	Strain	None	Satterthwaite	NA	Postdiet_TMAO_scaled_Jan	Fixed	CC_StrainCC028/GeniUnc	NA	NA	0.021437307950519	NA	0.266588420356777	NA	0.0804135000381086	0.936003536590041	NA	NA	0.972874556587565	0.000700052009406255	Shapiro-Wilk normality test
Fixed	NA	Strain	None	Satterthwaite	NA	Postdiet_TMAO_scaled_Jan	Fixed	CC_StrainCC030/GeniUnc	NA	NA	0.169489383372925	NA	0.257051678612123	NA	0.659359177454254	0.51056261783133	NA	NA	0.972874556587565	0.000700052009406255	Shapiro-Wilk normality test
Fixed	NA	Strain	None	Satterthwaite	NA	Postdiet_TMAO_scaled_Jan	Fixed	CC_StrainCC032/GeniUnc	NA	NA	0.540987232156338	NA	0.250389258736437	NA	2.16058482255338	0.0321356495198682	NA	NA	0.972874556587565	0.000700052009406255	Shapiro-Wilk normality test
Fixed	NA	Strain	None	Satterthwaite	NA	Postdiet_TMAO_scaled_Jan	Fixed	CC_StrainCC035/Unc	NA	NA	1.2319404504173	NA	0.252085394048311	NA	4.88699654761118	2.36412841656588e-06	NA	NA	0.972874556587565	0.000700052009406255	Shapiro-Wilk normality test
Fixed	NA	Strain	None	Satterthwaite	NA	Postdiet_TMAO_scaled_Jan	Fixed	CC_StrainCC036/Unc	NA	NA	0.827738875917989	NA	0.26674109093426	NA	3.10315472212712	0.00224489425941151	NA	NA	0.972874556587565	0.000700052009406255	Shapiro-Wilk normality test
Fixed	NA	Strain	None	Satterthwaite	NA	Postdiet_TMAO_scaled_Jan	Fixed	CC_StrainCC037/TauUnc	NA	NA	0.0399796966455889	NA	0.244328753853927	NA	0.163630747568462	0.870217357202587	NA	NA	0.972874556587565	0.000700052009406255	Shapiro-Wilk normality test
Fixed	NA	Strain	None	Satterthwaite	NA	Postdiet_TMAO_scaled_Jan	Fixed	CC_StrainCC040/TauUnc	NA	NA	0.242745001364888	NA	0.260587942299662	NA	0.931528140644916	0.352909256732087	NA	NA	0.972874556587565	0.000700052009406255	Shapiro-Wilk normality test
Fixed	NA	Strain	None	Satterthwaite	NA	Postdiet_TMAO_scaled_Jan	Fixed	CC_StrainCC041/TauUnc	NA	NA	-0.106447543420045	NA	0.257569546510285	NA	-0.413276898850288	0.679927662421972	NA	NA	0.972874556587565	0.000700052009406255	Shapiro-Wilk normality test
Fixed	NA	Strain	None	Satterthwaite	NA	Postdiet_TMAO_scaled_Jan	Fixed	CC_StrainCC045/GeniUnc	NA	NA	-0.0295348636730937	NA	0.263108789560963	NA	-0.112253428410267	0.910755686809899	NA	NA	0.972874556587565	0.000700052009406255	Shapiro-Wilk normality test
Fixed	NA	Strain	None	Satterthwaite	NA	Postdiet_TMAO_scaled_Jan	Fixed	CC_StrainCC059/TauUnc	NA	NA	0.720091981656306	NA	0.251505786232649	NA	2.86312292231003	0.00472627292578042	NA	NA	0.972874556587565	0.000700052009406255	Shapiro-Wilk normality test
Fixed	NA	Strain	None	Satterthwaite	NA	Postdiet_TMAO_scaled_Jan	Fixed	CC_StrainCC063/Unc	NA	NA	1.08869939023386	NA	0.287514583556731	NA	3.78658841150242	0.000211958974009492	NA	NA	0.972874556587565	0.000700052009406255	Shapiro-Wilk normality test
Fixed	NA	Strain	None	Satterthwaite	NA	Postdiet_TMAO_scaled_Jan	Fixed	CC_StrainCC071/TauUnc	NA	NA	-0.71346627650621	NA	0.271463943472495	NA	-2.62821746188366	0.00937392439560969	NA	NA	0.972874556587565	0.000700052009406255	Shapiro-Wilk normality test
Fixed	NA	Strain	None	Satterthwaite	NA	Postdiet_TMAO_scaled_Jan	Fixed	Week2	NA	NA	-0.191286261841863	NA	0.139234783934414	NA	-1.37383961418698	0.171310974428171	NA	NA	0.972874556587565	0.000700052009406255	Shapiro-Wilk normality test
Fixed	NA	Strain	None	Satterthwaite	NA	Postdiet_TMAO_scaled_Jan	Fixed	Week3	NA	NA	-0.0974037378716819	NA	0.148532752715458	NA	-0.655772791461534	0.512862081774864	NA	NA	0.972874556587565	0.000700052009406255	Shapiro-Wilk normality test
Fixed	NA	Strain	None	Satterthwaite	NA	Postdiet_TMAO_scaled_Jan	Fixed	Week4	NA	NA	-0.145959615917913	NA	0.130857630435557	NA	-1.11540775598709	0.266259282997562	NA	NA	0.972874556587565	0.000700052009406255	Shapiro-Wilk normality test
Fixed	NA	Strain	None	Satterthwaite	NA	Postdiet_TMAO_scaled_Jan	Fixed	Week5	NA	NA	-0.165535595504981	NA	0.131412629813699	NA	-1.25966275646151	0.209527873456158	NA	NA	0.972874556587565	0.000700052009406255	Shapiro-Wilk normality test
Fixed	NA	Strain	None	Satterthwaite	NA	Postdiet_TMAO_scaled_Jan	Fixed	Week6	NA	NA	0.0424032140156774	NA	0.186146501369759	NA	0.227794848163428	0.820081093883166	NA	NA	0.972874556587565	0.000700052009406255	Shapiro-Wilk normality test
Fixed	NA	Strain	None	Satterthwaite	NA	Postdiet_TMAO_scaled_Jan	Fixed	Week7	NA	NA	0.0831062464119853	NA	0.282877174206747	NA	0.29378915653069	0.769279513583458	NA	NA	0.972874556587565	0.000700052009406255	Shapiro-Wilk normality test
Fixed	NA	Strain	None	Satterthwaite	NA	Postdiet_TMAO_scaled_Jan	Fixed	Week8	NA	NA	-0.344659930709467	NA	0.227895615464351	NA	-1.51235876130044	0.132310356647058	NA	NA	0.972874556587565	0.000700052009406255	Shapiro-Wilk normality test
Fixed	NA	Strain	None	Satterthwaite	NA	Postdiet_Choline_scaled_Jan	Fixed	(Intercept)	NA	NA	0.157483157728667	NA	0.0769969378819406	NA	2.04531715235398	0.0423740065115402	NA	NA	0.987857027101507	0.0890987629653008	Shapiro-Wilk normality test
Fixed	NA	Strain	None	Satterthwaite	NA	Postdiet_Choline_scaled_Jan	Fixed	CC_StrainCC002/Unc	NA	NA	0.140474507642357	NA	0.0987839114022106	NA	1.42203832231747	0.156858067318383	NA	NA	0.987857027101507	0.0890987629653008	Shapiro-Wilk normality test
Fixed	NA	Strain	None	Satterthwaite	NA	Postdiet_Choline_scaled_Jan	Fixed	CC_StrainCC004/TauUnc	NA	NA	-0.0925374637382224	NA	0.0962780320684948	NA	-0.961148267679472	0.337850770255472	NA	NA	0.987857027101507	0.0890987629653008	Shapiro-Wilk normality test
Fixed	NA	Strain	None	Satterthwaite	NA	Postdiet_Choline_scaled_Jan	Fixed	CC_StrainCC006/TauUnc	NA	NA	-0.106490492341381	NA	0.10359901859726	NA	-1.02791024261882	0.305460996540379	NA	NA	0.987857027101507	0.0890987629653008	Shapiro-Wilk normality test
Fixed	NA	Strain	None	Satterthwaite	NA	Postdiet_Choline_scaled_Jan	Fixed	CC_StrainCC008/GeniUnc	NA	NA	0.0315899340312352	NA	0.103009262251306	NA	0.306670811350603	0.759471462102781	NA	NA	0.987857027101507	0.0890987629653008	Shapiro-Wilk normality test
Fixed	NA	Strain	None	Satterthwaite	NA	Postdiet_Choline_scaled_Jan	Fixed	CC_StrainCC011/Unc	NA	NA	-0.0904576781682985	NA	0.0969171960396609	NA	-0.933350136659762	0.351970792667612	NA	NA	0.987857027101507	0.0890987629653008	Shapiro-Wilk normality test
Fixed	NA	Strain	None	Satterthwaite	NA	Postdiet_Choline_scaled_Jan	Fixed	CC_StrainCC012/GeniUnc	NA	NA	0.0999821452333315	NA	0.100935854249316	NA	0.990551335567748	0.323320811648572	NA	NA	0.987857027101507	0.0890987629653008	Shapiro-Wilk normality test
Fixed	NA	Strain	None	Satterthwaite	NA	Postdiet_Choline_scaled_Jan	Fixed	CC_StrainCC019/TauUnc	NA	NA	-0.0661557478435628	NA	0.0990849589417302	NA	-0.667666904746539	0.505256956258184	NA	NA	0.987857027101507	0.0890987629653008	Shapiro-Wilk normality test
Fixed	NA	Strain	None	Satterthwaite	NA	Postdiet_Choline_scaled_Jan	Fixed	CC_StrainCC024/GeniUnc	NA	NA	-0.223759963352489	NA	0.130602549257003	NA	-1.71328940074644	0.0884930481341941	NA	NA	0.987857027101507	0.0890987629653008	Shapiro-Wilk normality test
Fixed	NA	Strain	None	Satterthwaite	NA	Postdiet_Choline_scaled_Jan	Fixed	CC_StrainCC027/GeniUnc	NA	NA	0.0363828592297238	NA	0.0979106118358182	NA	0.37159260418812	0.710661662907466	NA	NA	0.987857027101507	0.0890987629653008	Shapiro-Wilk normality test
Fixed	NA	Strain	None	Satterthwaite	NA	Postdiet_Choline_scaled_Jan	Fixed	CC_StrainCC028/GeniUnc	NA	NA	0.158060321835395	NA	0.105049479765873	NA	1.50462736405424	0.134286507414939	NA	NA	0.987857027101507	0.0890987629653008	Shapiro-Wilk normality test
Fixed	NA	Strain	None	Satterthwaite	NA	Postdiet_Choline_scaled_Jan	Fixed	CC_StrainCC030/GeniUnc	NA	NA	-0.210440359592576	NA	0.10129151549422	NA	-2.07757143888903	0.0392609711116629	NA	NA	0.987857027101507	0.0890987629653008	Shapiro-Wilk normality test
Fixed	NA	Strain	None	Satterthwaite	NA	Postdiet_Choline_scaled_Jan	Fixed	CC_StrainCC032/GeniUnc	NA	NA	-0.340342815409542	NA	0.0986661811267854	NA	-3.44943740117197	0.000709324714025249	NA	NA	0.987857027101507	0.0890987629653008	Shapiro-Wilk normality test
Fixed	NA	Strain	None	Satterthwaite	NA	Postdiet_Choline_scaled_Jan	Fixed	CC_StrainCC035/Unc	NA	NA	-0.00788448536200919	NA	0.0993345452360983	NA	-0.0793730453315043	0.936829815305179	NA	NA	0.987857027101507	0.0890987629653008	Shapiro-Wilk normality test
Fixed	NA	Strain	None	Satterthwaite	NA	Postdiet_Choline_scaled_Jan	Fixed	CC_StrainCC036/Unc	NA	NA	0.159855409770148	NA	0.105109639786022	NA	1.52084442583549	0.130167654103547	NA	NA	0.987857027101507	0.0890987629653008	Shapiro-Wilk normality test
Fixed	NA	Strain	None	Satterthwaite	NA	Postdiet_Choline_scaled_Jan	Fixed	CC_StrainCC037/TauUnc	NA	NA	0.0220127513090201	NA	0.0962780320684947	NA	0.228637320851757	0.819427243053197	NA	NA	0.987857027101507	0.0890987629653008	Shapiro-Wilk normality test
Fixed	NA	Strain	None	Satterthwaite	NA	Postdiet_Choline_scaled_Jan	Fixed	CC_StrainCC040/TauUnc	NA	NA	0.157275348609177	NA	0.102684984348545	NA	1.53162947442574	0.127483659799578	NA	NA	0.987857027101507	0.0890987629653008	Shapiro-Wilk normality test
Fixed	NA	Strain	None	Satterthwaite	NA	Postdiet_Choline_scaled_Jan	Fixed	CC_StrainCC041/TauUnc	NA	NA	-0.215656225784766	NA	0.10149558194698	NA	-2.12478436645076	0.0350584795434285	NA	NA	0.987857027101507	0.0890987629653008	Shapiro-Wilk normality test
Fixed	NA	Strain	None	Satterthwaite	NA	Postdiet_Choline_scaled_Jan	Fixed	CC_StrainCC045/GeniUnc	NA	NA	-0.166239832672631	NA	0.103678327168966	NA	-1.60341931830851	0.11070939107988	NA	NA	0.987857027101507	0.0890987629653008	Shapiro-Wilk normality test
Fixed	NA	Strain	None	Satterthwaite	NA	Postdiet_Choline_scaled_Jan	Fixed	CC_StrainCC059/TauUnc	NA	NA	-0.0411234618621824	NA	0.0991061500964218	NA	-0.41494359151448	0.678709475996369	NA	NA	0.987857027101507	0.0890987629653008	Shapiro-Wilk normality test
Fixed	NA	Strain	None	Satterthwaite	NA	Postdiet_Choline_scaled_Jan	Fixed	CC_StrainCC063/Unc	NA	NA	-0.20365483373913	NA	0.113295458922466	NA	-1.79755513306585	0.0740328159674176	NA	NA	0.987857027101507	0.0890987629653008	Shapiro-Wilk normality test
Fixed	NA	Strain	None	Satterthwaite	NA	Postdiet_Choline_scaled_Jan	Fixed	CC_StrainCC071/TauUnc	NA	NA	-0.0239938926210571	NA	0.106970685368904	NA	-0.224303439192809	0.822792148866274	NA	NA	0.987857027101507	0.0890987629653008	Shapiro-Wilk normality test
Fixed	NA	Strain	None	Satterthwaite	NA	Postdiet_Choline_scaled_Jan	Fixed	Week2	NA	NA	-0.193328705047624	NA	0.0548656299401497	NA	-3.52367602921022	0.000547596390017444	NA	NA	0.987857027101507	0.0890987629653008	Shapiro-Wilk normality test
Fixed	NA	Strain	None	Satterthwaite	NA	Postdiet_Choline_scaled_Jan	Fixed	Week3	NA	NA	-0.200197155070258	NA	0.0585295054453979	NA	-3.42044843104	0.000783869721811767	NA	NA	0.987857027101507	0.0890987629653008	Shapiro-Wilk normality test
Fixed	NA	Strain	None	Satterthwaite	NA	Postdiet_Choline_scaled_Jan	Fixed	Week4	NA	NA	-0.0695992515290512	NA	0.051564602777019	NA	-1.34974862174386	0.178901800328394	NA	NA	0.987857027101507	0.0890987629653008	Shapiro-Wilk normality test
Fixed	NA	Strain	None	Satterthwaite	NA	Postdiet_Choline_scaled_Jan	Fixed	Week5	NA	NA	-0.231971987270839	NA	0.0517833009330237	NA	-4.47966782903373	1.37237606647421e-05	NA	NA	0.987857027101507	0.0890987629653008	Shapiro-Wilk normality test
Fixed	NA	Strain	None	Satterthwaite	NA	Postdiet_Choline_scaled_Jan	Fixed	Week6	NA	NA	-0.00503277978573238	NA	0.0733512472258191	NA	-0.0686120546831122	0.945379535493435	NA	NA	0.987857027101507	0.0890987629653008	Shapiro-Wilk normality test
Fixed	NA	Strain	None	Satterthwaite	NA	Postdiet_Choline_scaled_Jan	Fixed	Week7	NA	NA	-0.188911212136878	NA	0.111468082328144	NA	-1.6947560969135	0.091963526825052	NA	NA	0.987857027101507	0.0890987629653008	Shapiro-Wilk normality test
Fixed	NA	Strain	None	Satterthwaite	NA	Postdiet_Choline_scaled_Jan	Fixed	Week8	NA	NA	-0.276507254516743	NA	0.0898025346090206	NA	-3.07905846667459	0.00242399202881544	NA	NA	0.987857027101507	0.0890987629653008	Shapiro-Wilk normality test
Fixed	NA	Strain	None	Satterthwaite	NA	Postdiet_Phosphocholine_scaled_Jan	Fixed	(Intercept)	NA	NA	0.0893977025522118	NA	0.0768507959952447	NA	1.16326319583916	0.246443901525181	NA	NA	0.992330663662371	0.418122050304838	Shapiro-Wilk normality test
Fixed	NA	Strain	None	Satterthwaite	NA	Postdiet_Phosphocholine_scaled_Jan	Fixed	CC_StrainCC002/Unc	NA	NA	0.102317630532426	NA	0.10030908951414	NA	1.02002351958347	0.309247601624165	NA	NA	0.992330663662371	0.418122050304838	Shapiro-Wilk normality test
Fixed	NA	Strain	None	Satterthwaite	NA	Postdiet_Phosphocholine_scaled_Jan	Fixed	CC_StrainCC004/TauUnc	NA	NA	0.133397566527333	NA	0.0953908930592274	NA	1.39843083809382	0.163906972017784	NA	NA	0.992330663662371	0.418122050304838	Shapiro-Wilk normality test
Fixed	NA	Strain	None	Satterthwaite	NA	Postdiet_Phosphocholine_scaled_Jan	Fixed	CC_StrainCC006/TauUnc	NA	NA	-0.0273821274701397	NA	0.102769306679768	NA	-0.266442660311634	0.790239247895711	NA	NA	0.992330663662371	0.418122050304838	Shapiro-Wilk normality test
Fixed	NA	Strain	None	Satterthwaite	NA	Postdiet_Phosphocholine_scaled_Jan	Fixed	CC_StrainCC008/GeniUnc	NA	NA	0.181806910179637	NA	0.102026576072968	NA	1.78195639976796	0.0766412413717252	NA	NA	0.992330663662371	0.418122050304838	Shapiro-Wilk normality test
Fixed	NA	Strain	None	Satterthwaite	NA	Postdiet_Phosphocholine_scaled_Jan	Fixed	CC_StrainCC011/Unc	NA	NA	0.0724947676512057	NA	0.0960392705950756	NA	0.754845046219279	0.451444723779003	NA	NA	0.992330663662371	0.418122050304838	Shapiro-Wilk normality test
Fixed	NA	Strain	None	Satterthwaite	NA	Postdiet_Phosphocholine_scaled_Jan	Fixed	CC_StrainCC012/GeniUnc	NA	NA	-0.0572916677098629	NA	0.100153648827124	NA	-0.572037747808417	0.568094246321201	NA	NA	0.992330663662371	0.418122050304838	Shapiro-Wilk normality test
Fixed	NA	Strain	None	Satterthwaite	NA	Postdiet_Phosphocholine_scaled_Jan	Fixed	CC_StrainCC019/TauUnc	NA	NA	-0.0689475046368885	NA	0.100985806767082	NA	-0.682744504838306	0.49574951423912	NA	NA	0.992330663662371	0.418122050304838	Shapiro-Wilk normality test
Fixed	NA	Strain	None	Satterthwaite	NA	Postdiet_Phosphocholine_scaled_Jan	Fixed	CC_StrainCC024/GeniUnc	NA	NA	-0.0326742347179857	NA	0.129625831215667	NA	-0.25206576815406	0.801311718995802	NA	NA	0.992330663662371	0.418122050304838	Shapiro-Wilk normality test
Fixed	NA	Strain	None	Satterthwaite	NA	Postdiet_Phosphocholine_scaled_Jan	Fixed	CC_StrainCC027/GeniUnc	NA	NA	0.20780491328107	NA	0.0998706160441982	NA	2.08074127818642	0.0390411344642454	NA	NA	0.992330663662371	0.418122050304838	Shapiro-Wilk normality test
Fixed	NA	Strain	None	Satterthwaite	NA	Postdiet_Phosphocholine_scaled_Jan	Fixed	CC_StrainCC028/GeniUnc	NA	NA	-0.126621504523076	NA	0.108538667812553	NA	-1.16660271472792	0.245095937576204	NA	NA	0.992330663662371	0.418122050304838	Shapiro-Wilk normality test
Fixed	NA	Strain	None	Satterthwaite	NA	Postdiet_Phosphocholine_scaled_Jan	Fixed	CC_StrainCC030/GeniUnc	NA	NA	-0.275845285767671	NA	0.100463085740997	NA	-2.74573773772811	0.00672448060443376	NA	NA	0.992330663662371	0.418122050304838	Shapiro-Wilk normality test
Fixed	NA	Strain	None	Satterthwaite	NA	Postdiet_Phosphocholine_scaled_Jan	Fixed	CC_StrainCC032/GeniUnc	NA	NA	-0.314323641367883	NA	0.0977278223549873	NA	-3.2163168460475	0.00156964695832235	NA	NA	0.992330663662371	0.418122050304838	Shapiro-Wilk normality test
Fixed	NA	Strain	None	Satterthwaite	NA	Postdiet_Phosphocholine_scaled_Jan	Fixed	CC_StrainCC035/Unc	NA	NA	-0.00198540306212349	NA	0.102234655059963	NA	-0.0194200592838016	0.98453005463868	NA	NA	0.992330663662371	0.418122050304838	Shapiro-Wilk normality test
Fixed	NA	Strain	None	Satterthwaite	NA	Postdiet_Phosphocholine_scaled_Jan	Fixed	CC_StrainCC036/Unc	NA	NA	-0.184342675768077	NA	0.104431108293059	NA	-1.76520845925303	0.0794245799650715	NA	NA	0.992330663662371	0.418122050304838	Shapiro-Wilk normality test
Fixed	NA	Strain	None	Satterthwaite	NA	Postdiet_Phosphocholine_scaled_Jan	Fixed	CC_StrainCC037/TauUnc	NA	NA	0.0381980791834205	NA	0.0953908930592272	NA	0.40043737885653	0.689365247202679	NA	NA	0.992330663662371	0.418122050304838	Shapiro-Wilk normality test
Fixed	NA	Strain	None	Satterthwaite	NA	Postdiet_Phosphocholine_scaled_Jan	Fixed	CC_StrainCC040/TauUnc	NA	NA	0.156507182985787	NA	0.108835273058008	NA	1.4380189307043	0.152369593209775	NA	NA	0.992330663662371	0.418122050304838	Shapiro-Wilk normality test
Fixed	NA	Strain	None	Satterthwaite	NA	Postdiet_Phosphocholine_scaled_Jan	Fixed	CC_StrainCC041/TauUnc	NA	NA	0.054159420020169	NA	0.103884572101008	NA	0.521342283313341	0.602844736579468	NA	NA	0.992330663662371	0.418122050304838	Shapiro-Wilk normality test
Fixed	NA	Strain	None	Satterthwaite	NA	Postdiet_Phosphocholine_scaled_Jan	Fixed	CC_StrainCC045/GeniUnc	NA	NA	-0.0348621133388246	NA	0.102737371301173	NA	-0.33933234710305	0.734801594584829	NA	NA	0.992330663662371	0.418122050304838	Shapiro-Wilk normality test
Fixed	NA	Strain	None	Satterthwaite	NA	Postdiet_Phosphocholine_scaled_Jan	Fixed	CC_StrainCC059/TauUnc	NA	NA	0.102089581401463	NA	0.0986171701753155	NA	1.03521102075809	0.302122771089647	NA	NA	0.992330663662371	0.418122050304838	Shapiro-Wilk normality test
Fixed	NA	Strain	None	Satterthwaite	NA	Postdiet_Phosphocholine_scaled_Jan	Fixed	CC_StrainCC063/Unc	NA	NA	-0.0122619426627788	NA	0.112326926408175	NA	-0.109162985713873	0.913209156909134	NA	NA	0.992330663662371	0.418122050304838	Shapiro-Wilk normality test
Fixed	NA	Strain	None	Satterthwaite	NA	Postdiet_Phosphocholine_scaled_Jan	Fixed	CC_StrainCC071/TauUnc	NA	NA	-0.0743179767719237	NA	0.10617782937914	NA	-0.699938746219316	0.484975692305637	NA	NA	0.992330663662371	0.418122050304838	Shapiro-Wilk normality test
Fixed	NA	Strain	None	Satterthwaite	NA	Postdiet_Phosphocholine_scaled_Jan	Fixed	Week2	NA	NA	-0.207094835388078	NA	0.0560757929639913	NA	-3.6931236179052	0.000302992187377676	NA	NA	0.992330663662371	0.418122050304838	Shapiro-Wilk normality test
Fixed	NA	Strain	None	Satterthwaite	NA	Postdiet_Phosphocholine_scaled_Jan	Fixed	Week3	NA	NA	-0.148455224557163	NA	0.0601703449554884	NA	-2.46724901888105	0.0146623747642756	NA	NA	0.992330663662371	0.418122050304838	Shapiro-Wilk normality test
Fixed	NA	Strain	None	Satterthwaite	NA	Postdiet_Phosphocholine_scaled_Jan	Fixed	Week4	NA	NA	-0.010000524616983	NA	0.0522424480224216	NA	-0.191425268063452	0.848433624910678	NA	NA	0.992330663662371	0.418122050304838	Shapiro-Wilk normality test
Fixed	NA	Strain	None	Satterthwaite	NA	Postdiet_Phosphocholine_scaled_Jan	Fixed	Week5	NA	NA	-0.152016520760198	NA	0.0529385033038971	NA	-2.87156816443292	0.00463440550580931	NA	NA	0.992330663662371	0.418122050304838	Shapiro-Wilk normality test
Fixed	NA	Strain	None	Satterthwaite	NA	Postdiet_Phosphocholine_scaled_Jan	Fixed	Week6	NA	NA	0.0410807292881322	NA	0.0730897343277913	NA	0.562058812580905	0.574857609777866	NA	NA	0.992330663662371	0.418122050304838	Shapiro-Wilk normality test
Fixed	NA	Strain	None	Satterthwaite	NA	Postdiet_Phosphocholine_scaled_Jan	Fixed	Week7	NA	NA	0.0594548635194859	NA	0.110917420227482	NA	0.5360281856317	0.592678854118458	NA	NA	0.992330663662371	0.418122050304838	Shapiro-Wilk normality test
Fixed	NA	Strain	None	Satterthwaite	NA	Postdiet_Phosphocholine_scaled_Jan	Fixed	Week8	NA	NA	-0.169709965231921	NA	0.0943081787266501	NA	-1.79952542317482	0.0738082234823299	NA	NA	0.992330663662371	0.418122050304838	Shapiro-Wilk normality test
Fixed	NA	Strain	None	Satterthwaite	NA	Postdiet_GlucInsRatio_scaled_Jan	Fixed	(Intercept)	NA	NA	0.203591058841066	NA	0.156433465198878	NA	1.30145463812513	0.194884777107621	NA	NA	0.980277376856186	0.00712401539271211	Shapiro-Wilk normality test
Fixed	NA	Strain	None	Satterthwaite	NA	Postdiet_GlucInsRatio_scaled_Jan	Fixed	CC_StrainCC002/Unc	NA	NA	0.156475848031706	NA	0.200677719638224	NA	0.779737024687129	0.436642776791938	NA	NA	0.980277376856186	0.00712401539271211	Shapiro-Wilk normality test
Fixed	NA	Strain	None	Satterthwaite	NA	Postdiet_GlucInsRatio_scaled_Jan	Fixed	CC_StrainCC004/TauUnc	NA	NA	-0.728402756636603	NA	0.195513356107367	NA	-3.72559077875273	0.000265827739808775	NA	NA	0.980277376856186	0.00712401539271211	Shapiro-Wilk normality test
Fixed	NA	Strain	None	Satterthwaite	NA	Postdiet_GlucInsRatio_scaled_Jan	Fixed	CC_StrainCC006/TauUnc	NA	NA	-0.288665811678508	NA	0.210391603999532	NA	-1.37204054815396	0.171880107807483	NA	NA	0.980277376856186	0.00712401539271211	Shapiro-Wilk normality test
Fixed	NA	Strain	None	Satterthwaite	NA	Postdiet_GlucInsRatio_scaled_Jan	Fixed	CC_StrainCC008/GeniUnc	NA	NA	0.161409861037045	NA	0.209188401563794	NA	0.771600432100539	0.441435074227001	NA	NA	0.980277376856186	0.00712401539271211	Shapiro-Wilk normality test
Fixed	NA	Strain	None	Satterthwaite	NA	Postdiet_GlucInsRatio_scaled_Jan	Fixed	CC_StrainCC011/Unc	NA	NA	0.179550883747058	NA	0.202882868080269	NA	0.884997759771515	0.377422728617743	NA	NA	0.980277376856186	0.00712401539271211	Shapiro-Wilk normality test
Fixed	NA	Strain	None	Satterthwaite	NA	Postdiet_GlucInsRatio_scaled_Jan	Fixed	CC_StrainCC012/GeniUnc	NA	NA	0.0467971158996873	NA	0.205036922894028	NA	0.228237505904603	0.819739168467642	NA	NA	0.980277376856186	0.00712401539271211	Shapiro-Wilk normality test
Fixed	NA	Strain	None	Satterthwaite	NA	Postdiet_GlucInsRatio_scaled_Jan	Fixed	CC_StrainCC019/TauUnc	NA	NA	0.143614771670141	NA	0.201213707766127	NA	0.713742484369238	0.476376817733433	NA	NA	0.980277376856186	0.00712401539271211	Shapiro-Wilk normality test
Fixed	NA	Strain	None	Satterthwaite	NA	Postdiet_GlucInsRatio_scaled_Jan	Fixed	CC_StrainCC024/GeniUnc	NA	NA	0.36686791640179	NA	0.265278600645925	NA	1.38295330082602	0.168514493661798	NA	NA	0.980277376856186	0.00712401539271211	Shapiro-Wilk normality test
Fixed	NA	Strain	None	Satterthwaite	NA	Postdiet_GlucInsRatio_scaled_Jan	Fixed	CC_StrainCC027/GeniUnc	NA	NA	-0.355209274994052	NA	0.198829106080772	NA	-1.78650541661517	0.0758208207280526	NA	NA	0.980277376856186	0.00712401539271211	Shapiro-Wilk normality test
Fixed	NA	Strain	None	Satterthwaite	NA	Postdiet_GlucInsRatio_scaled_Jan	Fixed	CC_StrainCC028/GeniUnc	NA	NA	-0.496104627166239	NA	0.213330750345341	NA	-2.32551859665398	0.0212394091693387	NA	NA	0.980277376856186	0.00712401539271211	Shapiro-Wilk normality test
Fixed	NA	Strain	None	Satterthwaite	NA	Postdiet_GlucInsRatio_scaled_Jan	Fixed	CC_StrainCC030/GeniUnc	NA	NA	0.65433797898808	NA	0.205703491778821	NA	3.18097652757224	0.00174840335348987	NA	NA	0.980277376856186	0.00712401539271211	Shapiro-Wilk normality test
Fixed	NA	Strain	None	Satterthwaite	NA	Postdiet_GlucInsRatio_scaled_Jan	Fixed	CC_StrainCC032/GeniUnc	NA	NA	-0.282292697137617	NA	0.20045116682574	NA	-1.40828662465719	0.160894101163144	NA	NA	0.980277376856186	0.00712401539271211	Shapiro-Wilk normality test
Fixed	NA	Strain	None	Satterthwaite	NA	Postdiet_GlucInsRatio_scaled_Jan	Fixed	CC_StrainCC035/Unc	NA	NA	-0.0950199480144276	NA	0.20179372473327	NA	-0.47087662483075	0.638339660443906	NA	NA	0.980277376856186	0.00712401539271211	Shapiro-Wilk normality test
Fixed	NA	Strain	None	Satterthwaite	NA	Postdiet_GlucInsRatio_scaled_Jan	Fixed	CC_StrainCC036/Unc	NA	NA	0.367268352888312	NA	0.213467769005675	NA	1.720486210162	0.0871853297824406	NA	NA	0.980277376856186	0.00712401539271211	Shapiro-Wilk normality test
Fixed	NA	Strain	None	Satterthwaite	NA	Postdiet_GlucInsRatio_scaled_Jan	Fixed	CC_StrainCC037/TauUnc	NA	NA	-0.0597593706929991	NA	0.195513356107367	NA	-0.305653648849351	0.760246769347435	NA	NA	0.980277376856186	0.00712401539271211	Shapiro-Wilk normality test
Fixed	NA	Strain	None	Satterthwaite	NA	Postdiet_GlucInsRatio_scaled_Jan	Fixed	CC_StrainCC040/TauUnc	NA	NA	-0.687464094682588	NA	0.208580589696395	NA	-3.29591596074805	0.00119686553570382	NA	NA	0.980277376856186	0.00712401539271211	Shapiro-Wilk normality test
Fixed	NA	Strain	None	Satterthwaite	NA	Postdiet_GlucInsRatio_scaled_Jan	Fixed	CC_StrainCC041/TauUnc	NA	NA	0.357006245430695	NA	0.206164865369315	NA	1.73165415353955	0.0851708026851284	NA	NA	0.980277376856186	0.00712401539271211	Shapiro-Wilk normality test
Fixed	NA	Strain	None	Satterthwaite	NA	Postdiet_GlucInsRatio_scaled_Jan	Fixed	CC_StrainCC045/GeniUnc	NA	NA	-0.127520486540401	NA	0.210624655583546	NA	-0.605439501786243	0.545704020418375	NA	NA	0.980277376856186	0.00712401539271211	Shapiro-Wilk normality test
Fixed	NA	Strain	None	Satterthwaite	NA	Postdiet_GlucInsRatio_scaled_Jan	Fixed	CC_StrainCC059/TauUnc	NA	NA	-0.302193318779239	NA	0.201259187220701	NA	-1.50151316296361	0.135100069600112	NA	NA	0.980277376856186	0.00712401539271211	Shapiro-Wilk normality test
Fixed	NA	Strain	None	Satterthwaite	NA	Postdiet_GlucInsRatio_scaled_Jan	Fixed	CC_StrainCC063/Unc	NA	NA	-0.138757332346918	NA	0.230173774286458	NA	-0.602837281428206	0.547429848037025	NA	NA	0.980277376856186	0.00712401539271211	Shapiro-Wilk normality test
Fixed	NA	Strain	None	Satterthwaite	NA	Postdiet_GlucInsRatio_scaled_Jan	Fixed	CC_StrainCC071/TauUnc	NA	NA	-0.177576535880903	NA	0.217229242148028	NA	-0.817461471231835	0.41482256352615	NA	NA	0.980277376856186	0.00712401539271211	Shapiro-Wilk normality test
Fixed	NA	Strain	None	Satterthwaite	NA	Postdiet_GlucInsRatio_scaled_Jan	Fixed	Week2	NA	NA	-0.179486135959146	NA	0.111431117952322	NA	-1.61073620418977	0.109114480602217	NA	NA	0.980277376856186	0.00712401539271211	Shapiro-Wilk normality test
Fixed	NA	Strain	None	Satterthwaite	NA	Postdiet_GlucInsRatio_scaled_Jan	Fixed	Week3	NA	NA	-0.07792667143933	NA	0.118876718028224	NA	-0.655525091303651	0.513026399088717	NA	NA	0.980277376856186	0.00712401539271211	Shapiro-Wilk normality test
Fixed	NA	Strain	None	Satterthwaite	NA	Postdiet_GlucInsRatio_scaled_Jan	Fixed	Week4	NA	NA	0.0371044472872044	NA	0.105677984137552	NA	0.351108583211699	0.725946806283975	NA	NA	0.980277376856186	0.00712401539271211	Shapiro-Wilk normality test
Fixed	NA	Strain	None	Satterthwaite	NA	Postdiet_GlucInsRatio_scaled_Jan	Fixed	Week5	NA	NA	-0.268186467830164	NA	0.105157990680962	NA	-2.55031943928839	0.0116558534932537	NA	NA	0.980277376856186	0.00712401539271211	Shapiro-Wilk normality test
Fixed	NA	Strain	None	Satterthwaite	NA	Postdiet_GlucInsRatio_scaled_Jan	Fixed	Week6	NA	NA	-0.554014101837347	NA	0.148958839919184	NA	-3.71924286022851	0.000272072336582554	NA	NA	0.980277376856186	0.00712401539271211	Shapiro-Wilk normality test
Fixed	NA	Strain	None	Satterthwaite	NA	Postdiet_GlucInsRatio_scaled_Jan	Fixed	Week7	NA	NA	-0.598524895271166	NA	0.226371738359044	NA	-2.64399124912783	0.0089695880656907	NA	NA	0.980277376856186	0.00712401539271211	Shapiro-Wilk normality test
Fixed	NA	Strain	None	Satterthwaite	NA	Postdiet_GlucInsRatio_scaled_Jan	Fixed	Week8	NA	NA	-0.0942063398268463	NA	0.182368173621308	NA	-0.516572261245913	0.60613410090678	NA	NA	0.980277376856186	0.00712401539271211	Shapiro-Wilk normality test
Fixed	NA	Strain	None	Satterthwaite	NA	Postdiet_HOMA.IR_Conv_scaled_Jan	Fixed	(Intercept)	NA	NA	0.36955099155536	NA	0.189256556506118	NA	1.95264564873034	0.0525233902104429	NA	NA	0.981404868238083	0.0102898151827615	Shapiro-Wilk normality test
Fixed	NA	Strain	None	Satterthwaite	NA	Postdiet_HOMA.IR_Conv_scaled_Jan	Fixed	CC_StrainCC002/Unc	NA	NA	-0.727274173947617	NA	0.242784203098398	NA	-2.99555804976678	0.00315418825087716	NA	NA	0.981404868238083	0.0102898151827615	Shapiro-Wilk normality test
Fixed	NA	Strain	None	Satterthwaite	NA	Postdiet_HOMA.IR_Conv_scaled_Jan	Fixed	CC_StrainCC004/TauUnc	NA	NA	0.534125078794757	NA	0.236536245494485	NA	2.25811091944136	0.0252257308324374	NA	NA	0.981404868238083	0.0102898151827615	Shapiro-Wilk normality test
Fixed	NA	Strain	None	Satterthwaite	NA	Postdiet_HOMA.IR_Conv_scaled_Jan	Fixed	CC_StrainCC006/TauUnc	NA	NA	-0.357697084846901	NA	0.254536268439293	NA	-1.40528926207706	0.161781780145693	NA	NA	0.981404868238083	0.0102898151827615	Shapiro-Wilk normality test
Fixed	NA	Strain	None	Satterthwaite	NA	Postdiet_HOMA.IR_Conv_scaled_Jan	Fixed	CC_StrainCC008/GeniUnc	NA	NA	-0.345995015091424	NA	0.253080608363758	NA	-1.36713364697669	0.17340988970236	NA	NA	0.981404868238083	0.0102898151827615	Shapiro-Wilk normality test
Fixed	NA	Strain	None	Satterthwaite	NA	Postdiet_HOMA.IR_Conv_scaled_Jan	Fixed	CC_StrainCC011/Unc	NA	NA	-0.958835526686443	NA	0.245452038910867	NA	-3.90640685219417	0.000135538212866518	NA	NA	0.981404868238083	0.0102898151827615	Shapiro-Wilk normality test
Fixed	NA	Strain	None	Satterthwaite	NA	Postdiet_HOMA.IR_Conv_scaled_Jan	Fixed	CC_StrainCC012/GeniUnc	NA	NA	-0.364195808494108	NA	0.248058060557573	NA	-1.46818776086327	0.143923032584624	NA	NA	0.981404868238083	0.0102898151827615	Shapiro-Wilk normality test
Fixed	NA	Strain	None	Satterthwaite	NA	Postdiet_HOMA.IR_Conv_scaled_Jan	Fixed	CC_StrainCC019/TauUnc	NA	NA	-0.622641343017402	NA	0.2434326530147	NA	-2.557756058222	0.0114188605723514	NA	NA	0.981404868238083	0.0102898151827615	Shapiro-Wilk normality test
Fixed	NA	Strain	None	Satterthwaite	NA	Postdiet_HOMA.IR_Conv_scaled_Jan	Fixed	CC_StrainCC024/GeniUnc	NA	NA	-0.0916028615296839	NA	0.32093973248743	NA	-0.285420757410495	0.775673393439304	NA	NA	0.981404868238083	0.0102898151827615	Shapiro-Wilk normality test
Fixed	NA	Strain	None	Satterthwaite	NA	Postdiet_HOMA.IR_Conv_scaled_Jan	Fixed	CC_StrainCC027/GeniUnc	NA	NA	0.0539194806835603	NA	0.240547710825155	NA	0.22415295701048	0.822910655878081	NA	NA	0.981404868238083	0.0102898151827615	Shapiro-Wilk normality test
Fixed	NA	Strain	None	Satterthwaite	NA	Postdiet_HOMA.IR_Conv_scaled_Jan	Fixed	CC_StrainCC028/GeniUnc	NA	NA	0.11943711469618	NA	0.258092110635643	NA	0.462769336118116	0.644128561754175	NA	NA	0.981404868238083	0.0102898151827615	Shapiro-Wilk normality test
Fixed	NA	Strain	None	Satterthwaite	NA	Postdiet_HOMA.IR_Conv_scaled_Jan	Fixed	CC_StrainCC030/GeniUnc	NA	NA	-0.544847269734922	NA	0.248864489870186	NA	-2.18933311867485	0.0299516630990236	NA	NA	0.981404868238083	0.0102898151827615	Shapiro-Wilk normality test
Fixed	NA	Strain	None	Satterthwaite	NA	Postdiet_HOMA.IR_Conv_scaled_Jan	Fixed	CC_StrainCC032/GeniUnc	NA	NA	-0.487078244771	NA	0.242510114653812	NA	-2.00848630774149	0.0461935221685174	NA	NA	0.981404868238083	0.0102898151827615	Shapiro-Wilk normality test
Fixed	NA	Strain	None	Satterthwaite	NA	Postdiet_HOMA.IR_Conv_scaled_Jan	Fixed	CC_StrainCC035/Unc	NA	NA	0.0518506172970284	NA	0.244134369963673	NA	0.212385569900476	0.832063711872348	NA	NA	0.981404868238083	0.0102898151827615	Shapiro-Wilk normality test
Fixed	NA	Strain	None	Satterthwaite	NA	Postdiet_HOMA.IR_Conv_scaled_Jan	Fixed	CC_StrainCC036/Unc	NA	NA	-0.256826998101041	NA	0.258257878745419	NA	-0.994459488897962	0.321429392994757	NA	NA	0.981404868238083	0.0102898151827615	Shapiro-Wilk normality test
Fixed	NA	Strain	None	Satterthwaite	NA	Postdiet_HOMA.IR_Conv_scaled_Jan	Fixed	CC_StrainCC037/TauUnc	NA	NA	-0.217404820394122	NA	0.236536245494485	NA	-0.919118420686994	0.359351394312062	NA	NA	0.981404868238083	0.0102898151827615	Shapiro-Wilk normality test
Fixed	NA	Strain	None	Satterthwaite	NA	Postdiet_HOMA.IR_Conv_scaled_Jan	Fixed	CC_StrainCC040/TauUnc	NA	NA	0.209380284503346	NA	0.252345264549176	NA	0.829737323889992	0.407864766762545	NA	NA	0.981404868238083	0.0102898151827615	Shapiro-Wilk normality test
Fixed	NA	Strain	None	Satterthwaite	NA	Postdiet_HOMA.IR_Conv_scaled_Jan	Fixed	CC_StrainCC041/TauUnc	NA	NA	-0.591908243468285	NA	0.249422669521124	NA	-2.37311325632394	0.0187689446652612	NA	NA	0.981404868238083	0.0102898151827615	Shapiro-Wilk normality test
Fixed	NA	Strain	None	Satterthwaite	NA	Postdiet_HOMA.IR_Conv_scaled_Jan	Fixed	CC_StrainCC045/GeniUnc	NA	NA	-0.0421468232152284	NA	0.254818219236858	NA	-0.165399567352177	0.868828357266935	NA	NA	0.981404868238083	0.0102898151827615	Shapiro-Wilk normality test
Fixed	NA	Strain	None	Satterthwaite	NA	Postdiet_HOMA.IR_Conv_scaled_Jan	Fixed	CC_StrainCC059/TauUnc	NA	NA	0.141795109339631	NA	0.243487675032869	NA	0.582350253746889	0.561111513847525	NA	NA	0.981404868238083	0.0102898151827615	Shapiro-Wilk normality test
Fixed	NA	Strain	None	Satterthwaite	NA	Postdiet_HOMA.IR_Conv_scaled_Jan	Fixed	CC_StrainCC063/Unc	NA	NA	-0.0428366592205987	NA	0.278469161723741	NA	-0.153829095313237	0.877929119894995	NA	NA	0.981404868238083	0.0102898151827615	Shapiro-Wilk normality test
Fixed	NA	Strain	None	Satterthwaite	NA	Postdiet_HOMA.IR_Conv_scaled_Jan	Fixed	CC_StrainCC071/TauUnc	NA	NA	-0.189357877957989	NA	0.262808589511858	NA	-0.720516320679255	0.472208491925798	NA	NA	0.981404868238083	0.0102898151827615	Shapiro-Wilk normality test
Fixed	NA	Strain	None	Satterthwaite	NA	Postdiet_HOMA.IR_Conv_scaled_Jan	Fixed	Week2	NA	NA	-0.178663538734916	NA	0.134811752999733	NA	-1.32528162240624	0.186877275556979	NA	NA	0.981404868238083	0.0102898151827615	Shapiro-Wilk normality test
Fixed	NA	Strain	None	Satterthwaite	NA	Postdiet_HOMA.IR_Conv_scaled_Jan	Fixed	Week3	NA	NA	-0.284462266955742	NA	0.143819599432692	NA	-1.9779102992765	0.0495741673621865	NA	NA	0.981404868238083	0.0102898151827615	Shapiro-Wilk normality test
Fixed	NA	Strain	None	Satterthwaite	NA	Postdiet_HOMA.IR_Conv_scaled_Jan	Fixed	Week4	NA	NA	-0.277809047341109	NA	0.127851488496752	NA	-2.17290428611762	0.0311881244912198	NA	NA	0.981404868238083	0.0102898151827615	Shapiro-Wilk normality test
Fixed	NA	Strain	None	Satterthwaite	NA	Postdiet_HOMA.IR_Conv_scaled_Jan	Fixed	Week5	NA	NA	-0.146704241578195	NA	0.127222389276359	NA	-1.15313226243155	0.250494107758033	NA	NA	0.981404868238083	0.0102898151827615	Shapiro-Wilk normality test
Fixed	NA	Strain	None	Satterthwaite	NA	Postdiet_HOMA.IR_Conv_scaled_Jan	Fixed	Week6	NA	NA	0.238272068530227	NA	0.180213594759986	NA	1.32216478366998	0.187910586372263	NA	NA	0.981404868238083	0.0102898151827615	Shapiro-Wilk normality test
Fixed	NA	Strain	None	Satterthwaite	NA	Postdiet_HOMA.IR_Conv_scaled_Jan	Fixed	Week7	NA	NA	0.0105909924133151	NA	0.273869377231208	NA	0.0386716927623998	0.969198058233975	NA	NA	0.981404868238083	0.0102898151827615	Shapiro-Wilk normality test
Fixed	NA	Strain	None	Satterthwaite	NA	Postdiet_HOMA.IR_Conv_scaled_Jan	Fixed	Week8	NA	NA	-0.165944586854021	NA	0.220632922194747	NA	-0.752129760161295	0.453025505290941	NA	NA	0.981404868238083	0.0102898151827615	Shapiro-Wilk normality test
Fixed	NA	Strain	None	Satterthwaite	NA	Postdiet_HOMA.B_Conv_scaled_Jan	Fixed	(Intercept)	NA	NA	-0.387382848966215	NA	0.180377688099813	NA	-2.14762065667376	0.0331773111859525	NA	NA	0.979223803481827	0.00507617007304672	Shapiro-Wilk normality test
Fixed	NA	Strain	None	Satterthwaite	NA	Postdiet_HOMA.B_Conv_scaled_Jan	Fixed	CC_StrainCC002/Unc	NA	NA	0.0377511828606719	NA	0.231394114267469	NA	0.163146685818617	0.870599027925471	NA	NA	0.979223803481827	0.00507617007304672	Shapiro-Wilk normality test
Fixed	NA	Strain	None	Satterthwaite	NA	Postdiet_HOMA.B_Conv_scaled_Jan	Fixed	CC_StrainCC004/TauUnc	NA	NA	0.787969880860055	NA	0.225439276196097	NA	3.49526441956213	0.000605739915166622	NA	NA	0.979223803481827	0.00507617007304672	Shapiro-Wilk normality test
Fixed	NA	Strain	None	Satterthwaite	NA	Postdiet_HOMA.B_Conv_scaled_Jan	Fixed	CC_StrainCC006/TauUnc	NA	NA	0.496152923953879	NA	0.242594837855188	NA	2.04519159739931	0.0423957850844722	NA	NA	0.979223803481827	0.00507617007304672	Shapiro-Wilk normality test
Fixed	NA	Strain	None	Satterthwaite	NA	Postdiet_HOMA.B_Conv_scaled_Jan	Fixed	CC_StrainCC008/GeniUnc	NA	NA	-0.0925739791292578	NA	0.241207469280322	NA	-0.383793998608194	0.7016164176006	NA	NA	0.979223803481827	0.00507617007304672	Shapiro-Wilk normality test
Fixed	NA	Strain	None	Satterthwaite	NA	Postdiet_HOMA.B_Conv_scaled_Jan	Fixed	CC_StrainCC011/Unc	NA	NA	0.110128798334126	NA	0.233936790013911	NA	0.470763056668331	0.638420599935867	NA	NA	0.979223803481827	0.00507617007304672	Shapiro-Wilk normality test
Fixed	NA	Strain	None	Satterthwaite	NA	Postdiet_HOMA.B_Conv_scaled_Jan	Fixed	CC_StrainCC012/GeniUnc	NA	NA	0.102897162281147	NA	0.236420551572552	NA	0.435229347012034	0.663954577474384	NA	NA	0.979223803481827	0.00507617007304672	Shapiro-Wilk normality test
Fixed	NA	Strain	None	Satterthwaite	NA	Postdiet_HOMA.B_Conv_scaled_Jan	Fixed	CC_StrainCC019/TauUnc	NA	NA	0.0287577859332238	NA	0.232012142508659	NA	0.123949486532372	0.901503444385319	NA	NA	0.979223803481827	0.00507617007304672	Shapiro-Wilk normality test
Fixed	NA	Strain	None	Satterthwaite	NA	Postdiet_HOMA.B_Conv_scaled_Jan	Fixed	CC_StrainCC024/GeniUnc	NA	NA	-0.422803013399467	NA	0.305883019506295	NA	-1.38223760861876	0.168733680686279	NA	NA	0.979223803481827	0.00507617007304672	Shapiro-Wilk normality test
Fixed	NA	Strain	None	Satterthwaite	NA	Postdiet_HOMA.B_Conv_scaled_Jan	Fixed	CC_StrainCC027/GeniUnc	NA	NA	0.456139359527878	NA	0.229262545812732	NA	1.98959388639287	0.0482584261277647	NA	NA	0.979223803481827	0.00507617007304672	Shapiro-Wilk normality test
Fixed	NA	Strain	None	Satterthwaite	NA	Postdiet_HOMA.B_Conv_scaled_Jan	Fixed	CC_StrainCC028/GeniUnc	NA	NA	0.621147653778844	NA	0.245983859649023	NA	2.52515614099688	0.0124907588704879	NA	NA	0.979223803481827	0.00507617007304672	Shapiro-Wilk normality test
Fixed	NA	Strain	None	Satterthwaite	NA	Postdiet_HOMA.B_Conv_scaled_Jan	Fixed	CC_StrainCC030/GeniUnc	NA	NA	-0.663234697856023	NA	0.237189147692605	NA	-2.79622699566157	0.00577319638861175	NA	NA	0.979223803481827	0.00507617007304672	Shapiro-Wilk normality test
Fixed	NA	Strain	None	Satterthwaite	NA	Postdiet_HOMA.B_Conv_scaled_Jan	Fixed	CC_StrainCC032/GeniUnc	NA	NA	0.589419979673319	NA	0.231132884533177	NA	2.55013465895942	0.0116617977918008	NA	NA	0.979223803481827	0.00507617007304672	Shapiro-Wilk normality test
Fixed	NA	Strain	None	Satterthwaite	NA	Postdiet_HOMA.B_Conv_scaled_Jan	Fixed	CC_StrainCC035/Unc	NA	NA	0.120852651085836	NA	0.232680938788655	NA	0.519392141509307	0.604170910159137	NA	NA	0.979223803481827	0.00507617007304672	Shapiro-Wilk normality test
Fixed	NA	Strain	None	Satterthwaite	NA	Postdiet_HOMA.B_Conv_scaled_Jan	Fixed	CC_StrainCC036/Unc	NA	NA	-0.353064293432606	NA	0.246141850838095	NA	-1.43439359146138	0.153318775050117	NA	NA	0.979223803481827	0.00507617007304672	Shapiro-Wilk normality test
Fixed	NA	Strain	None	Satterthwaite	NA	Postdiet_HOMA.B_Conv_scaled_Jan	Fixed	CC_StrainCC037/TauUnc	NA	NA	0.140394946273344	NA	0.225439276196097	NA	0.62276169726176	0.534285554098179	NA	NA	0.979223803481827	0.00507617007304672	Shapiro-Wilk normality test
Fixed	NA	Strain	None	Satterthwaite	NA	Postdiet_HOMA.B_Conv_scaled_Jan	Fixed	CC_StrainCC040/TauUnc	NA	NA	0.894171095050431	NA	0.240506623720826	NA	3.71786473576862	0.000273446235362809	NA	NA	0.979223803481827	0.00507617007304672	Shapiro-Wilk normality test
Fixed	NA	Strain	None	Satterthwaite	NA	Postdiet_HOMA.B_Conv_scaled_Jan	Fixed	CC_StrainCC041/TauUnc	NA	NA	-0.276183872763821	NA	0.23772114064883	NA	-1.16179769291874	0.246965561263608	NA	NA	0.979223803481827	0.00507617007304672	Shapiro-Wilk normality test
Fixed	NA	Strain	None	Satterthwaite	NA	Postdiet_HOMA.B_Conv_scaled_Jan	Fixed	CC_StrainCC045/GeniUnc	NA	NA	0.199370692090456	NA	0.242863561084447	NA	0.820916448726255	0.412857202068104	NA	NA	0.979223803481827	0.00507617007304672	Shapiro-Wilk normality test
Fixed	NA	Strain	None	Satterthwaite	NA	Postdiet_HOMA.B_Conv_scaled_Jan	Fixed	CC_StrainCC059/TauUnc	NA	NA	0.360972191799332	NA	0.232064583198774	NA	1.55548161129845	0.121713223905471	NA	NA	0.979223803481827	0.00507617007304672	Shapiro-Wilk normality test
Fixed	NA	Strain	None	Satterthwaite	NA	Postdiet_HOMA.B_Conv_scaled_Jan	Fixed	CC_StrainCC063/Unc	NA	NA	0.162804231364268	NA	0.265404932468998	NA	0.613418258092417	0.540429432851729	NA	NA	0.979223803481827	0.00507617007304672	Shapiro-Wilk normality test
Fixed	NA	Strain	None	Satterthwaite	NA	Postdiet_HOMA.B_Conv_scaled_Jan	Fixed	CC_StrainCC071/TauUnc	NA	NA	0.295058588889103	NA	0.250479067484192	NA	1.17797703358076	0.240471700470968	NA	NA	0.979223803481827	0.00507617007304672	Shapiro-Wilk normality test
Fixed	NA	Strain	None	Satterthwaite	NA	Postdiet_HOMA.B_Conv_scaled_Jan	Fixed	Week2	NA	NA	0.26097069903822	NA	0.128487132935808	NA	2.03110376171752	0.0438206612763591	NA	NA	0.979223803481827	0.00507617007304672	Shapiro-Wilk normality test
Fixed	NA	Strain	None	Satterthwaite	NA	Postdiet_HOMA.B_Conv_scaled_Jan	Fixed	Week3	NA	NA	0.210005889956708	NA	0.137072381152996	NA	1.5320802643846	0.127383545484521	NA	NA	0.979223803481827	0.00507617007304672	Shapiro-Wilk normality test
Fixed	NA	Strain	None	Satterthwaite	NA	Postdiet_HOMA.B_Conv_scaled_Jan	Fixed	Week4	NA	NA	0.00539941922595616	NA	0.121853405456093	NA	0.0443107782318134	0.964709303812853	NA	NA	0.979223803481827	0.00507617007304672	Shapiro-Wilk normality test
Fixed	NA	Strain	None	Satterthwaite	NA	Postdiet_HOMA.B_Conv_scaled_Jan	Fixed	Week5	NA	NA	0.36241549009309	NA	0.121253820083439	NA	2.98889956492669	0.0032201397167255	NA	NA	0.979223803481827	0.00507617007304672	Shapiro-Wilk normality test
Fixed	NA	Strain	None	Satterthwaite	NA	Postdiet_HOMA.B_Conv_scaled_Jan	Fixed	Week6	NA	NA	0.620198150274918	NA	0.171758971985269	NA	3.61086319454747	0.000402609215939186	NA	NA	0.979223803481827	0.00507617007304672	Shapiro-Wilk normality test
Fixed	NA	Strain	None	Satterthwaite	NA	Postdiet_HOMA.B_Conv_scaled_Jan	Fixed	Week7	NA	NA	0.709129003085388	NA	0.261020944363975	NA	2.71675135040719	0.00728297686180618	NA	NA	0.979223803481827	0.00507617007304672	Shapiro-Wilk normality test
Fixed	NA	Strain	None	Satterthwaite	NA	Postdiet_HOMA.B_Conv_scaled_Jan	Fixed	Week8	NA	NA	0.127327523495255	NA	0.210282048658683	NA	0.6055082890215	0.545658436761145	NA	NA	0.979223803481827	0.00507617007304672	Shapiro-Wilk normality test
Fixed	NA	Strain	None	Satterthwaite	NA	Postdiet_FreeWater_RN	Fixed	(Intercept)	NA	NA	-0.858433385530079	NA	0.315100191226996	NA	-2.72431883391549	0.0071210505834957	NA	NA	0.990770819231647	0.237200095056986	Shapiro-Wilk normality test
Fixed	NA	Strain	None	Satterthwaite	NA	Postdiet_FreeWater_RN	Fixed	CC_StrainCC002/Unc	NA	NA	0.482085100009257	NA	0.404192887211219	NA	1.19271049853318	0.234654654957641	NA	NA	0.990770819231647	0.237200095056986	Shapiro-Wilk normality test
Fixed	NA	Strain	None	Satterthwaite	NA	Postdiet_FreeWater_RN	Fixed	CC_StrainCC004/TauUnc	NA	NA	1.69833998302874	NA	0.393989782516974	NA	4.31061935712906	2.75832193617385e-05	NA	NA	0.990770819231647	0.237200095056986	Shapiro-Wilk normality test
Fixed	NA	Strain	None	Satterthwaite	NA	Postdiet_FreeWater_RN	Fixed	CC_StrainCC006/TauUnc	NA	NA	0.776592539877525	NA	0.423949347782469	NA	1.83180501147038	0.0687409117499268	NA	NA	0.990770819231647	0.237200095056986	Shapiro-Wilk normality test
Fixed	NA	Strain	None	Satterthwaite	NA	Postdiet_FreeWater_RN	Fixed	CC_StrainCC008/GeniUnc	NA	NA	0.826177174369332	NA	0.421557139318925	NA	1.95982251825723	0.0516611209064244	NA	NA	0.990770819231647	0.237200095056986	Shapiro-Wilk normality test
Fixed	NA	Strain	None	Satterthwaite	NA	Postdiet_FreeWater_RN	Fixed	CC_StrainCC011/Unc	NA	NA	1.47169154224952	NA	0.39657736321837	NA	3.71098221619662	0.000279923952200528	NA	NA	0.990770819231647	0.237200095056986	Shapiro-Wilk normality test
Fixed	NA	Strain	None	Satterthwaite	NA	Postdiet_FreeWater_RN	Fixed	CC_StrainCC012/GeniUnc	NA	NA	0.205361266107665	NA	0.42277243797463	NA	0.485748945913992	0.627774357484613	NA	NA	0.990770819231647	0.237200095056986	Shapiro-Wilk normality test
Fixed	NA	Strain	None	Satterthwaite	NA	Postdiet_FreeWater_RN	Fixed	CC_StrainCC019/TauUnc	NA	NA	1.02666720778	NA	0.405428237235539	NA	2.53230316363866	0.0122428471711284	NA	NA	0.990770819231647	0.237200095056986	Shapiro-Wilk normality test
Fixed	NA	Strain	None	Satterthwaite	NA	Postdiet_FreeWater_RN	Fixed	CC_StrainCC024/GeniUnc	NA	NA	0.307532554620487	NA	0.534473985797171	NA	0.575392933599566	0.565790895276131	NA	NA	0.990770819231647	0.237200095056986	Shapiro-Wilk normality test
Fixed	NA	Strain	None	Satterthwaite	NA	Postdiet_FreeWater_RN	Fixed	CC_StrainCC027/GeniUnc	NA	NA	0.654632472323508	NA	0.400658619403216	NA	1.63389090018477	0.104143272421221	NA	NA	0.990770819231647	0.237200095056986	Shapiro-Wilk normality test
Fixed	NA	Strain	None	Satterthwaite	NA	Postdiet_FreeWater_RN	Fixed	CC_StrainCC028/GeniUnc	NA	NA	2.14949120103726	NA	0.429820884838045	NA	5.0008998558718	1.41890077572346e-06	NA	NA	0.990770819231647	0.237200095056986	Shapiro-Wilk normality test
Fixed	NA	Strain	None	Satterthwaite	NA	Postdiet_FreeWater_RN	Fixed	CC_StrainCC030/GeniUnc	NA	NA	0.0413988695951153	NA	0.414583006273763	NA	0.0998566486533177	0.920576489077714	NA	NA	0.990770819231647	0.237200095056986	Shapiro-Wilk normality test
Fixed	NA	Strain	None	Satterthwaite	NA	Postdiet_FreeWater_RN	Fixed	CC_StrainCC032/GeniUnc	NA	NA	1.03889481297103	NA	0.403690072334447	NA	2.57349606583916	0.010926238171722	NA	NA	0.990770819231647	0.237200095056986	Shapiro-Wilk normality test
Fixed	NA	Strain	None	Satterthwaite	NA	Postdiet_FreeWater_RN	Fixed	CC_StrainCC035/Unc	NA	NA	0.00726570283884393	NA	0.40644925571208	NA	0.0178760392268766	0.985758830666283	NA	NA	0.990770819231647	0.237200095056986	Shapiro-Wilk normality test
Fixed	NA	Strain	None	Satterthwaite	NA	Postdiet_FreeWater_RN	Fixed	CC_StrainCC036/Unc	NA	NA	1.36600848385132	NA	0.430227138229722	NA	3.17508674481137	0.001780441525257	NA	NA	0.990770819231647	0.237200095056986	Shapiro-Wilk normality test
Fixed	NA	Strain	None	Satterthwaite	NA	Postdiet_FreeWater_RN	Fixed	CC_StrainCC037/TauUnc	NA	NA	0.746813178859174	NA	0.393989782516974	NA	1.89551407675654	0.0597313537182335	NA	NA	0.990770819231647	0.237200095056986	Shapiro-Wilk normality test
Fixed	NA	Strain	None	Satterthwaite	NA	Postdiet_FreeWater_RN	Fixed	CC_StrainCC040/TauUnc	NA	NA	0.934656357798071	NA	0.420225566201593	NA	2.22417775826065	0.0274612439671748	NA	NA	0.990770819231647	0.237200095056986	Shapiro-Wilk normality test
Fixed	NA	Strain	None	Satterthwaite	NA	Postdiet_FreeWater_RN	Fixed	CC_StrainCC041/TauUnc	NA	NA	0.660775953954998	NA	0.415283509057123	NA	1.59114421724872	0.113445943087326	NA	NA	0.990770819231647	0.237200095056986	Shapiro-Wilk normality test
Fixed	NA	Strain	None	Satterthwaite	NA	Postdiet_FreeWater_RN	Fixed	CC_StrainCC045/GeniUnc	NA	NA	0.345146720546352	NA	0.424220743044138	NA	0.813601706671945	0.417017968433593	NA	NA	0.990770819231647	0.237200095056986	Shapiro-Wilk normality test
Fixed	NA	Strain	None	Satterthwaite	NA	Postdiet_FreeWater_RN	Fixed	CC_StrainCC059/TauUnc	NA	NA	0.0725740991202938	NA	0.405557397301399	NA	0.1789490207877	0.85819208281905	NA	NA	0.990770819231647	0.237200095056986	Shapiro-Wilk normality test
Fixed	NA	Strain	None	Satterthwaite	NA	Postdiet_FreeWater_RN	Fixed	CC_StrainCC063/Unc	NA	NA	0.754338130954894	NA	0.463625896615103	NA	1.62704054381401	0.105591537248066	NA	NA	0.990770819231647	0.237200095056986	Shapiro-Wilk normality test
Fixed	NA	Strain	None	Satterthwaite	NA	Postdiet_FreeWater_RN	Fixed	CC_StrainCC071/TauUnc	NA	NA	0.920964556247116	NA	0.423801013224578	NA	2.17310607456968	0.0311643417333359	NA	NA	0.990770819231647	0.237200095056986	Shapiro-Wilk normality test
Fixed	NA	Strain	None	Satterthwaite	NA	Postdiet_FreeWater_RN	Fixed	Week2	NA	NA	0.21083475597613	NA	0.224522644631339	NA	0.939035598490814	0.349052615663185	NA	NA	0.990770819231647	0.237200095056986	Shapiro-Wilk normality test
Fixed	NA	Strain	None	Satterthwaite	NA	Postdiet_FreeWater_RN	Fixed	Week3	NA	NA	0.178912083098491	NA	0.23947561800082	NA	0.747099368996629	0.456041747829011	NA	NA	0.990770819231647	0.237200095056986	Shapiro-Wilk normality test
Fixed	NA	Strain	None	Satterthwaite	NA	Postdiet_FreeWater_RN	Fixed	Week4	NA	NA	-0.00558615194575581	NA	0.211087501918559	NA	-0.0264636792561553	0.978918725989922	NA	NA	0.990770819231647	0.237200095056986	Shapiro-Wilk normality test
Fixed	NA	Strain	None	Satterthwaite	NA	Postdiet_FreeWater_RN	Fixed	Week5	NA	NA	0.120168114967334	NA	0.211316946944898	NA	0.56866293359173	0.57033979913052	NA	NA	0.990770819231647	0.237200095056986	Shapiro-Wilk normality test
Fixed	NA	Strain	None	Satterthwaite	NA	Postdiet_FreeWater_RN	Fixed	Week6	NA	NA	0.427946351985126	NA	0.300360867387131	NA	1.42477399172493	0.156066603384598	NA	NA	0.990770819231647	0.237200095056986	Shapiro-Wilk normality test
Fixed	NA	Strain	None	Satterthwaite	NA	Postdiet_FreeWater_RN	Fixed	Week7	NA	NA	0.168030776011141	NA	0.454412843954263	NA	0.369775586774685	0.712012661236309	NA	NA	0.990770819231647	0.237200095056986	Shapiro-Wilk normality test
Fixed	NA	Strain	None	Satterthwaite	NA	Postdiet_FreeWater_RN	Fixed	Week8	NA	NA	0.0399950701603682	NA	0.367471179644771	NA	0.108838658310648	0.913459580675907	NA	NA	0.990770819231647	0.237200095056986	Shapiro-Wilk normality test
Fixed	NA	Strain	None	Satterthwaite	NA	Postdiet_InsulinMean_RN	Fixed	(Intercept)	NA	NA	0.140156557869293	NA	0.291763050222175	NA	0.480378025121977	0.63158353596719	NA	NA	0.991234539651866	0.278767874736968	Shapiro-Wilk normality test
Fixed	NA	Strain	None	Satterthwaite	NA	Postdiet_InsulinMean_RN	Fixed	CC_StrainCC002/Unc	NA	NA	-0.966896855883138	NA	0.374282724728	NA	-2.58333284440474	0.0106363676565754	NA	NA	0.991234539651866	0.278767874736968	Shapiro-Wilk normality test
Fixed	NA	Strain	None	Satterthwaite	NA	Postdiet_InsulinMean_RN	Fixed	CC_StrainCC004/TauUnc	NA	NA	1.1912924424986	NA	0.364650703508605	NA	3.26694129762041	0.00131810386393144	NA	NA	0.991234539651866	0.278767874736968	Shapiro-Wilk normality test
Fixed	NA	Strain	None	Satterthwaite	NA	Postdiet_InsulinMean_RN	Fixed	CC_StrainCC006/TauUnc	NA	NA	-0.145146974217815	NA	0.392400027999123	NA	-0.369895422683659	0.71192628640609	NA	NA	0.991234539651866	0.278767874736968	Shapiro-Wilk normality test
Fixed	NA	Strain	None	Satterthwaite	NA	Postdiet_InsulinMean_RN	Fixed	CC_StrainCC008/GeniUnc	NA	NA	-0.396893603925524	NA	0.39015594287169	NA	-1.01726914885428	0.31048815731343	NA	NA	0.991234539651866	0.278767874736968	Shapiro-Wilk normality test
Fixed	NA	Strain	None	Satterthwaite	NA	Postdiet_InsulinMean_RN	Fixed	CC_StrainCC011/Unc	NA	NA	-1.17000390564669	NA	0.378395532910225	NA	-3.09201299668692	0.00232822881593552	NA	NA	0.991234539651866	0.278767874736968	Shapiro-Wilk normality test
Fixed	NA	Strain	None	Satterthwaite	NA	Postdiet_InsulinMean_RN	Fixed	CC_StrainCC012/GeniUnc	NA	NA	-0.418635807758893	NA	0.382413046694817	NA	-1.09472156187439	0.275205644737088	NA	NA	0.991234539651866	0.278767874736968	Shapiro-Wilk normality test
Fixed	NA	Strain	None	Satterthwaite	NA	Postdiet_InsulinMean_RN	Fixed	CC_StrainCC019/TauUnc	NA	NA	-0.932636248911545	NA	0.375282392739452	NA	-2.48515855514449	0.0139281341191092	NA	NA	0.991234539651866	0.278767874736968	Shapiro-Wilk normality test
Fixed	NA	Strain	None	Satterthwaite	NA	Postdiet_InsulinMean_RN	Fixed	CC_StrainCC024/GeniUnc	NA	NA	-0.506063745554481	NA	0.494769412572475	NA	-1.0228274680993	0.307859996225151	NA	NA	0.991234539651866	0.278767874736968	Shapiro-Wilk normality test
Fixed	NA	Strain	None	Satterthwaite	NA	Postdiet_InsulinMean_RN	Fixed	CC_StrainCC027/GeniUnc	NA	NA	0.425663192561231	NA	0.370834887466846	NA	1.14785098961135	0.252661971390162	NA	NA	0.991234539651866	0.278767874736968	Shapiro-Wilk normality test
Fixed	NA	Strain	None	Satterthwaite	NA	Postdiet_InsulinMean_RN	Fixed	CC_StrainCC028/GeniUnc	NA	NA	0.612555248626086	NA	0.397881810952742	NA	1.53954071727808	0.125553731857663	NA	NA	0.991234539651866	0.278767874736968	Shapiro-Wilk normality test
Fixed	NA	Strain	None	Satterthwaite	NA	Postdiet_InsulinMean_RN	Fixed	CC_StrainCC030/GeniUnc	NA	NA	-1.22985576097422	NA	0.383656260036433	NA	-3.20561890703263	0.00161332413987113	NA	NA	0.991234539651866	0.278767874736968	Shapiro-Wilk normality test
Fixed	NA	Strain	None	Satterthwaite	NA	Postdiet_InsulinMean_RN	Fixed	CC_StrainCC032/GeniUnc	NA	NA	-0.288100238186212	NA	0.373860182533958	NA	-0.770609579852872	0.442020736245622	NA	NA	0.991234539651866	0.278767874736968	Shapiro-Wilk normality test
Fixed	NA	Strain	None	Satterthwaite	NA	Postdiet_InsulinMean_RN	Fixed	CC_StrainCC035/Unc	NA	NA	0.199769190223334	NA	0.376364178655906	NA	0.530786938695285	0.596267399211499	NA	NA	0.991234539651866	0.278767874736968	Shapiro-Wilk normality test
Fixed	NA	Strain	None	Satterthwaite	NA	Postdiet_InsulinMean_RN	Fixed	CC_StrainCC036/Unc	NA	NA	-0.672015741294309	NA	0.398137363575228	NA	-1.68789920960867	0.0932861313827622	NA	NA	0.991234539651866	0.278767874736968	Shapiro-Wilk normality test
Fixed	NA	Strain	None	Satterthwaite	NA	Postdiet_InsulinMean_RN	Fixed	CC_StrainCC037/TauUnc	NA	NA	-0.169377115503151	NA	0.364650703508605	NA	-0.464491399230645	0.642897106840342	NA	NA	0.991234539651866	0.278767874736968	Shapiro-Wilk normality test
Fixed	NA	Strain	None	Satterthwaite	NA	Postdiet_InsulinMean_RN	Fixed	CC_StrainCC040/TauUnc	NA	NA	0.909419609770963	NA	0.389022316865462	NA	2.33770550003041	0.020581026165243	NA	NA	0.991234539651866	0.278767874736968	Shapiro-Wilk normality test
Fixed	NA	Strain	None	Satterthwaite	NA	Postdiet_InsulinMean_RN	Fixed	CC_StrainCC041/TauUnc	NA	NA	-1.07306407289951	NA	0.384516764953864	NA	-2.79068215147462	0.00586848018832649	NA	NA	0.991234539651866	0.278767874736968	Shapiro-Wilk normality test
Fixed	NA	Strain	None	Satterthwaite	NA	Postdiet_InsulinMean_RN	Fixed	CC_StrainCC045/GeniUnc	NA	NA	-0.022803543847102	NA	0.392834691010164	NA	-0.0580487018304399	0.953778822275879	NA	NA	0.991234539651866	0.278767874736968	Shapiro-Wilk normality test
Fixed	NA	Strain	None	Satterthwaite	NA	Postdiet_InsulinMean_RN	Fixed	CC_StrainCC059/TauUnc	NA	NA	0.561822328365981	NA	0.375367216177787	NA	1.49672721578296	0.136340589123301	NA	NA	0.991234539651866	0.278767874736968	Shapiro-Wilk normality test
Fixed	NA	Strain	None	Satterthwaite	NA	Postdiet_InsulinMean_RN	Fixed	CC_StrainCC063/Unc	NA	NA	0.169719314606404	NA	0.429295626620494	NA	0.395343684123853	0.693090804968622	NA	NA	0.991234539651866	0.278767874736968	Shapiro-Wilk normality test
Fixed	NA	Strain	None	Satterthwaite	NA	Postdiet_InsulinMean_RN	Fixed	CC_StrainCC071/TauUnc	NA	NA	0.0302173432287123	NA	0.405152862950291	NA	0.0745825736209094	0.940635572190559	NA	NA	0.991234539651866	0.278767874736968	Shapiro-Wilk normality test
Fixed	NA	Strain	None	Satterthwaite	NA	Postdiet_InsulinMean_RN	Fixed	Week2	NA	NA	0.0386044214421511	NA	0.207829461695448	NA	0.185750476025973	0.852864524764544	NA	NA	0.991234539651866	0.278767874736968	Shapiro-Wilk normality test
Fixed	NA	Strain	None	Satterthwaite	NA	Postdiet_InsulinMean_RN	Fixed	Week3	NA	NA	-0.169802861558787	NA	0.221716202528799	NA	-0.765856800820552	0.444836186704849	NA	NA	0.991234539651866	0.278767874736968	Shapiro-Wilk normality test
Fixed	NA	Strain	None	Satterthwaite	NA	Postdiet_InsulinMean_RN	Fixed	Week4	NA	NA	-0.267594006722675	NA	0.197099328804769	NA	-1.3576606695994	0.176392203649411	NA	NA	0.991234539651866	0.278767874736968	Shapiro-Wilk normality test
Fixed	NA	Strain	None	Satterthwaite	NA	Postdiet_InsulinMean_RN	Fixed	Week5	NA	NA	0.22379413230224	NA	0.196129492351951	NA	1.14105293201211	0.255471817129609	NA	NA	0.991234539651866	0.278767874736968	Shapiro-Wilk normality test
Fixed	NA	Strain	None	Satterthwaite	NA	Postdiet_InsulinMean_RN	Fixed	Week6	NA	NA	0.858946190710749	NA	0.277822174667839	NA	3.09171214190407	0.00233046084969105	NA	NA	0.991234539651866	0.278767874736968	Shapiro-Wilk normality test
Fixed	NA	Strain	None	Satterthwaite	NA	Postdiet_InsulinMean_RN	Fixed	Week7	NA	NA	0.503331598726138	NA	0.422204473855793	NA	1.19215126767712	0.23488316254083	NA	NA	0.991234539651866	0.278767874736968	Shapiro-Wilk normality test
Fixed	NA	Strain	None	Satterthwaite	NA	Postdiet_InsulinMean_RN	Fixed	Week8	NA	NA	-0.106504156273811	NA	0.340133708165034	NA	-0.313124379375346	0.754574556674548	NA	NA	0.991234539651866	0.278767874736968	Shapiro-Wilk normality test
Fixed	NA	Strain	None	Satterthwaite	NA	Postdiet_MetaHealthScore1_RN	Fixed	(Intercept)	NA	NA	-1.37620960799292	NA	0.297244959926471	NA	-4.62988374414608	7.31956133194101e-06	NA	NA	0.991234983909575	0.282286035558735	Shapiro-Wilk normality test
Fixed	NA	Strain	None	Satterthwaite	NA	Postdiet_MetaHealthScore1_RN	Fixed	CC_StrainCC002/Unc	NA	NA	1.00789830408714	NA	0.381292697326825	NA	2.6433716437617	0.00899009220781192	NA	NA	0.991234983909575	0.282286035558735	Shapiro-Wilk normality test
Fixed	NA	Strain	None	Satterthwaite	NA	Postdiet_MetaHealthScore1_RN	Fixed	CC_StrainCC004/TauUnc	NA	NA	0.753409859291422	NA	0.371479672890291	NA	2.02813212747155	0.0441358630768301	NA	NA	0.991234983909575	0.282286035558735	Shapiro-Wilk normality test
Fixed	NA	Strain	None	Satterthwaite	NA	Postdiet_MetaHealthScore1_RN	Fixed	CC_StrainCC006/TauUnc	NA	NA	0.699853304446848	NA	0.399773867109147	NA	1.75062294468531	0.0818471907783635	NA	NA	0.991234983909575	0.282286035558735	Shapiro-Wilk normality test
Fixed	NA	Strain	None	Satterthwaite	NA	Postdiet_MetaHealthScore1_RN	Fixed	CC_StrainCC008/GeniUnc	NA	NA	1.20701319857568	NA	0.397483678348824	NA	3.03663587795529	0.00277642074101041	NA	NA	0.991234983909575	0.282286035558735	Shapiro-Wilk normality test
Fixed	NA	Strain	None	Satterthwaite	NA	Postdiet_MetaHealthScore1_RN	Fixed	CC_StrainCC011/Unc	NA	NA	1.25836087927549	NA	0.385485710220231	NA	3.26435155937837	0.00133094943591025	NA	NA	0.991234983909575	0.282286035558735	Shapiro-Wilk normality test
Fixed	NA	Strain	None	Satterthwaite	NA	Postdiet_MetaHealthScore1_RN	Fixed	CC_StrainCC012/GeniUnc	NA	NA	1.37006399528027	NA	0.398834901337191	NA	3.43516575577213	0.000747116995486518	NA	NA	0.991234983909575	0.282286035558735	Shapiro-Wilk normality test
Fixed	NA	Strain	None	Satterthwaite	NA	Postdiet_MetaHealthScore1_RN	Fixed	CC_StrainCC019/TauUnc	NA	NA	2.94622064156877	NA	0.382369626031986	NA	7.70516390682748	1.1044017148779e-12	NA	NA	0.991234983909575	0.282286035558735	Shapiro-Wilk normality test
Fixed	NA	Strain	None	Satterthwaite	NA	Postdiet_MetaHealthScore1_RN	Fixed	CC_StrainCC024/GeniUnc	NA	NA	1.58081600898069	NA	0.504055002999805	NA	3.13619743792385	0.00202300185348603	NA	NA	0.991234983909575	0.282286035558735	Shapiro-Wilk normality test
Fixed	NA	Strain	None	Satterthwaite	NA	Postdiet_MetaHealthScore1_RN	Fixed	CC_StrainCC027/GeniUnc	NA	NA	1.44478155471564	NA	0.377786126198145	NA	3.82433724937232	0.000184904005998607	NA	NA	0.991234983909575	0.282286035558735	Shapiro-Wilk normality test
Fixed	NA	Strain	None	Satterthwaite	NA	Postdiet_MetaHealthScore1_RN	Fixed	CC_StrainCC028/GeniUnc	NA	NA	1.11486937683867	NA	0.405425243302678	NA	2.74987656850549	0.00661886235567072	NA	NA	0.991234983909575	0.282286035558735	Shapiro-Wilk normality test
Fixed	NA	Strain	None	Satterthwaite	NA	Postdiet_MetaHealthScore1_RN	Fixed	CC_StrainCC030/GeniUnc	NA	NA	0.441624177901454	NA	0.390914906971228	NA	1.12971946074688	0.260214495880434	NA	NA	0.991234983909575	0.282286035558735	Shapiro-Wilk normality test
Fixed	NA	Strain	None	Satterthwaite	NA	Postdiet_MetaHealthScore1_RN	Fixed	CC_StrainCC032/GeniUnc	NA	NA	1.83252244475365	NA	0.380860459238762	NA	4.81153241377792	3.32979778473395e-06	NA	NA	0.991234983909575	0.282286035558735	Shapiro-Wilk normality test
Fixed	NA	Strain	None	Satterthwaite	NA	Postdiet_MetaHealthScore1_RN	Fixed	CC_StrainCC035/Unc	NA	NA	1.32341549951258	NA	0.38341689843815	NA	3.45163581705323	0.000705839331830514	NA	NA	0.991234983909575	0.282286035558735	Shapiro-Wilk normality test
Fixed	NA	Strain	None	Satterthwaite	NA	Postdiet_MetaHealthScore1_RN	Fixed	CC_StrainCC036/Unc	NA	NA	0.261053230025216	NA	0.405685738009527	NA	0.643486338233279	0.520791237868305	NA	NA	0.991234983909575	0.282286035558735	Shapiro-Wilk normality test
Fixed	NA	Strain	None	Satterthwaite	NA	Postdiet_MetaHealthScore1_RN	Fixed	CC_StrainCC037/TauUnc	NA	NA	1.6996117406735	NA	0.37147967289029	NA	4.57524829676335	9.23801166203988e-06	NA	NA	0.991234983909575	0.282286035558735	Shapiro-Wilk normality test
Fixed	NA	Strain	None	Satterthwaite	NA	Postdiet_MetaHealthScore1_RN	Fixed	CC_StrainCC040/TauUnc	NA	NA	0.807728947900056	NA	0.396330091366865	NA	2.03802074456259	0.0431254636744358	NA	NA	0.991234983909575	0.282286035558735	Shapiro-Wilk normality test
Fixed	NA	Strain	None	Satterthwaite	NA	Postdiet_MetaHealthScore1_RN	Fixed	CC_StrainCC041/TauUnc	NA	NA	1.25787012111644	NA	0.39171672724816	NA	3.21117285430489	0.00158590220838757	NA	NA	0.991234983909575	0.282286035558735	Shapiro-Wilk normality test
Fixed	NA	Strain	None	Satterthwaite	NA	Postdiet_MetaHealthScore1_RN	Fixed	CC_StrainCC045/GeniUnc	NA	NA	1.12093162573674	NA	0.400195113828357	NA	2.80096279790538	0.00569660673654994	NA	NA	0.991234983909575	0.282286035558735	Shapiro-Wilk normality test
Fixed	NA	Strain	None	Satterthwaite	NA	Postdiet_MetaHealthScore1_RN	Fixed	CC_StrainCC059/TauUnc	NA	NA	1.42714440413521	NA	0.382418352407435	NA	3.73189308293109	0.000260224228119013	NA	NA	0.991234983909575	0.282286035558735	Shapiro-Wilk normality test
Fixed	NA	Strain	None	Satterthwaite	NA	Postdiet_MetaHealthScore1_RN	Fixed	CC_StrainCC063/Unc	NA	NA	0.778174443984992	NA	0.437338463379432	NA	1.77934142350945	0.0770026556147539	NA	NA	0.991234983909575	0.282286035558735	Shapiro-Wilk normality test
Fixed	NA	Strain	None	Satterthwaite	NA	Postdiet_MetaHealthScore1_RN	Fixed	CC_StrainCC071/TauUnc	NA	NA	1.74191720767478	NA	0.412745766481752	NA	4.22031514101985	3.99524644722572e-05	NA	NA	0.991234983909575	0.282286035558735	Shapiro-Wilk normality test
Fixed	NA	Strain	None	Satterthwaite	NA	Postdiet_MetaHealthScore1_RN	Fixed	Week2	NA	NA	0.297276548932772	NA	0.211737701748378	NA	1.40398496100636	0.162180253361562	NA	NA	0.991234983909575	0.282286035558735	Shapiro-Wilk normality test
Fixed	NA	Strain	None	Satterthwaite	NA	Postdiet_MetaHealthScore1_RN	Fixed	Week3	NA	NA	0.538870555362731	NA	0.225889620879824	NA	2.38554809762338	0.0181735490031889	NA	NA	0.991234983909575	0.282286035558735	Shapiro-Wilk normality test
Fixed	NA	Strain	None	Satterthwaite	NA	Postdiet_MetaHealthScore1_RN	Fixed	Week4	NA	NA	0.0555683051391563	NA	0.200859857976886	NA	0.276652118043172	0.782389346776232	NA	NA	0.991234983909575	0.282286035558735	Shapiro-Wilk normality test
Fixed	NA	Strain	None	Satterthwaite	NA	Postdiet_MetaHealthScore1_RN	Fixed	Week5	NA	NA	0.161721796711635	NA	0.20096705214215	NA	0.804717962411293	0.422126598852997	NA	NA	0.991234983909575	0.282286035558735	Shapiro-Wilk normality test
Fixed	NA	Strain	None	Satterthwaite	NA	Postdiet_MetaHealthScore1_RN	Fixed	Week6	NA	NA	0.314069607193718	NA	0.283279910517093	NA	1.10869001130515	0.269158036644931	NA	NA	0.991234983909575	0.282286035558735	Shapiro-Wilk normality test
Fixed	NA	Strain	None	Satterthwaite	NA	Postdiet_MetaHealthScore1_RN	Fixed	Week7	NA	NA	0.144183278213353	NA	0.430198556786493	NA	0.335155188084256	0.737928647051942	NA	NA	0.991234983909575	0.282286035558735	Shapiro-Wilk normality test
Fixed	NA	Strain	None	Satterthwaite	NA	Postdiet_MetaHealthScore1_RN	Fixed	Week8	NA	NA	0.0359221466022394	NA	0.346551905635639	NA	0.103655891132244	0.917566807586806	NA	NA	0.991234983909575	0.282286035558735	Shapiro-Wilk normality test
