# Supplementary material for: Genetic Background Shapes Phenotypic Response to Diet for Adiposity in the Collaborative Cross
Source: Front Genet. 2021 Feb 11;11:615012. doi: 10.3389/fgene.2020.615012 (PMC7905354; doi:10.3389/fgene.2020.615012)
Supplement: Supplementary File 4 — R code, data required for generating post-diet figures and calculating post-diet H2 estimates, and a README file with brief descriptions of all contents within Supplementary File 4. [file Data_Sheet_4.zip › FileS4.1/PostdietH2calc/PartialMod/AllPartial_PhenoDataTypeKey.csv]

Phenotype	DataType	NakedPheno	Diet	DietTerm
Postdiet_ALB2	Raw	Postdiet_ALB2	HPHS	None
Postdiet_ALTPL_scaled_Jan	Scaled_Jan	Postdiet_ALTPL	HPHS	None
Postdiet_ASTPL_scaled_Jan	Scaled_Jan	Postdiet_ASTPL	HPHS	None
Postdiet_Betaine	Raw	Postdiet_Betaine	HPHS	None
Postdiet_Carnitine	Raw	Postdiet_Carnitine	HPHS	None
Postdiet_CHOL2	Raw	Postdiet_CHOL2	HPHS	None
Postdiet_Choline_scaled_Jan	Scaled_Jan	Postdiet_Choline	HPHS	None
Postdiet_CRE2_scaled_Jan	Scaled_Jan	Postdiet_CRE2	HPHS	None
Postdiet_Fat_scaled_Jan	Scaled_Jan	PostdietW9_Fat	HPHS	None
Postdiet_FreeWater_RN	RN	PostdietW9_FreeWater	HPHS	None
Postdiet_GLUC3_scaled_Jan	Scaled_Jan	Postdiet_GLUC3	HPHS	None
Postdiet_GlucInsRatio_scaled_Jan	Scaled_Jan	Postdiet_GlucInsRatio	HPHS	None
Postdiet_HOMA.B_Conv_scaled_Jan	Scaled_Jan	Postdiet_HOMA.B_Conv	HPHS	None
Postdiet_HOMA.IR_Conv_scaled_Jan	Scaled_Jan	Postdiet_HOMA.IR_Conv	HPHS	None
Postdiet_InsulinMean_RN	RN	Postdiet_InsulinMeanFixed	HPHS	None
Postdiet_Lean	Raw	PostdietW9_Lean	HPHS	None
Postdiet_MetaHealthScore1_RN	RN	Postdiet_MetaHealthScore1	HPHS	None
Postdiet_MRIWeight	Raw	PostdietW9_MRIWeight	HPHS	None
Postdiet_NEFAS	Raw	Postdiet_NEFAS	HPHS	None
Postdiet_PercentFat	Raw	PostdietW9_PercentFat	HPHS	None
Postdiet_PercentLean	Raw	PostdietW9_PercentLean	HPHS	None
Postdiet_Phosphocholine_scaled_Jan	Scaled_Jan	Postdiet_Phosphocholine	HPHS	None
Postdiet_TMAO_scaled_Jan	Scaled_Jan	Postdiet_TMAO	HPHS	None
Postdiet_TotalWater_scaled_Jan	Scaled_Jan	PostdietW9_TotalWater	HPHS	None
Postdiet_TRIGL_scaled_Jan	Scaled_Jan	Postdiet_TRIGL	HPHS	None
Postdiet_UREL	Raw	Postdiet_UREL	HPHS	None
