# Supplementary material for: Genetic Background Shapes Phenotypic Response to Diet for Adiposity in the Collaborative Cross
Source: Front Genet. 2021 Feb 11;11:615012. doi: 10.3389/fgene.2020.615012 (PMC7905354; doi:10.3389/fgene.2020.615012)
Supplement: Supplementary File 4 — R code, data required for generating post-diet figures and calculating post-diet H2 estimates, and a README file with brief descriptions of all contents within Supplementary File 4. [file Data_Sheet_4.zip › FileS4.1/PostdietH2calc/PartialMod/CCDiet_All_LMpartial_pvals.csv]

Model	REML	EffTested	Interaction	DFtype	Phenotype	Effect	Sum.Sq	Mean.Sq	Df	DenDF	F.value	Satterth.pval
Fixed	NA	Strain	None	Satterthwaite	Postdiet_Lean	CC_Strain	888.629181540402	42.3156753114477	21	NA	22.8459353488446	8.0323431356177e-39
Fixed	NA	Strain	None	Satterthwaite	Postdiet_Lean	Week	47.5468297530618	6.7924042504374	7	NA	3.66717126045083	0.00103135944828452
Fixed	NA	Strain	None	Satterthwaite	Postdiet_Lean	Residuals	313.025009413604	1.85221899061304	169	NA	NA	NA
Fixed	NA	Strain	None	Satterthwaite	Postdiet_MRIWeight	CC_Strain	3280.05426767676	156.19306036556	21	NA	16.3462088172995	1.49242549204066e-30
Fixed	NA	Strain	None	Satterthwaite	Postdiet_MRIWeight	Week	80.4104429965674	11.4872061423668	7	NA	1.20218062115579	0.304154941614743
Fixed	NA	Strain	None	Satterthwaite	Postdiet_MRIWeight	Residuals	1614.84705700343	9.55530802960611	169	NA	NA	NA
Fixed	NA	Strain	None	Satterthwaite	Postdiet_ALB2	CC_Strain	1497.51744468207	71.31035450867	21	NA	6.08131687942608	2.70282962414469e-12
Fixed	NA	Strain	None	Satterthwaite	Postdiet_ALB2	Week	267.53060102643	38.2186572894899	7	NA	3.25927093316186	0.00284681811733636
Fixed	NA	Strain	None	Satterthwaite	Postdiet_ALB2	Residuals	1981.71714299857	11.72613694082	169	NA	NA	NA
Fixed	NA	Strain	None	Satterthwaite	Postdiet_CHOL2	CC_Strain	120672.614813056	5746.31499109789	21	NA	10.0564161565832	2.28444724025033e-20
Fixed	NA	Strain	None	Satterthwaite	Postdiet_CHOL2	Week	4393.09790640796	627.585415201137	7	NA	1.098314331679	0.366462822104849
Fixed	NA	Strain	None	Satterthwaite	Postdiet_CHOL2	Residuals	96567.9242360921	571.407835716521	169	NA	NA	NA
Fixed	NA	Strain	None	Satterthwaite	Postdiet_NEFAS	CC_Strain	3.35401441363636	0.159714972077922	21	NA	2.40271415297206	0.00107795496668952
Fixed	NA	Strain	None	Satterthwaite	Postdiet_NEFAS	Week	1.0392378745993	0.148462553514186	7	NA	2.23343543735444	0.0338662708436496
Fixed	NA	Strain	None	Satterthwaite	Postdiet_NEFAS	Residuals	11.2338915754007	0.0664727312153887	169	NA	NA	NA
Fixed	NA	Strain	None	Satterthwaite	Postdiet_UREL	CC_Strain	401.640151711616	19.1257215100769	21	NA	5.78734721861275	1.22854969731374e-11
Fixed	NA	Strain	None	Satterthwaite	Postdiet_UREL	Week	20.2120849237303	2.88744070339005	7	NA	0.873725046914918	0.528559264474973
Fixed	NA	Strain	None	Satterthwaite	Postdiet_UREL	Residuals	558.502335026269	3.30474754453414	169	NA	NA	NA
Fixed	NA	Strain	None	Satterthwaite	Postdiet_Betaine	CC_Strain	27509.7326868687	1309.98727080327	21	NA	6.74129255590042	9.68754422019429e-14
Fixed	NA	Strain	None	Satterthwaite	Postdiet_Betaine	Week	6635.64532187074	947.94933169582	7	NA	4.87821822055818	4.91497097559166e-05
Fixed	NA	Strain	None	Satterthwaite	Postdiet_Betaine	Residuals	32840.5638725737	194.322863151324	169	NA	NA	NA
Fixed	NA	Strain	None	Satterthwaite	Postdiet_Carnitine	CC_Strain	2779.29215656566	132.347245550746	21	NA	7.26014479088284	7.58375832837888e-15
Fixed	NA	Strain	None	Satterthwaite	Postdiet_Carnitine	Week	381.190515560877	54.4557879372681	7	NA	2.98726961396855	0.005564428418246
Fixed	NA	Strain	None	Satterthwaite	Postdiet_Carnitine	Residuals	3080.74909555023	18.2292845890546	169	NA	NA	NA
Fixed	NA	Strain	None	Satterthwaite	Postdiet_PercentFat	CC_Strain	9994.31942478096	475.919972608617	21	NA	15.2493775763977	5.85103844946394e-29
Fixed	NA	Strain	None	Satterthwaite	Postdiet_PercentFat	Week	225.759548750774	32.2513641072534	7	NA	1.03339480780698	0.409653894381531
Fixed	NA	Strain	None	Satterthwaite	Postdiet_PercentFat	Residuals	5274.34480311794	31.2091408468517	169	NA	NA	NA
Fixed	NA	Strain	None	Satterthwaite	Postdiet_PercentLean	CC_Strain	8549.6452845963	407.125965933157	21	NA	14.3667476701172	1.25773252241515e-27
Fixed	NA	Strain	None	Satterthwaite	Postdiet_PercentLean	Week	270.0984269718	38.5854895673999	7	NA	1.36161296190523	0.224665123823079
Fixed	NA	Strain	None	Satterthwaite	Postdiet_PercentLean	Residuals	4789.13459208422	28.3380745093741	169	NA	NA	NA
Fixed	NA	Strain	None	Satterthwaite	Postdiet_Fat_scaled_Jan	CC_Strain	66.3477882048925	3.15941848594726	21	NA	18.3492435815684	2.6699462263046e-33
Fixed	NA	Strain	None	Satterthwaite	Postdiet_Fat_scaled_Jan	Week	0.725155524492073	0.10359364635601	7	NA	0.601650290692458	0.753991116759623
Fixed	NA	Strain	None	Satterthwaite	Postdiet_Fat_scaled_Jan	Residuals	29.0988411457693	0.172182491986801	169	NA	NA	NA
Fixed	NA	Strain	None	Satterthwaite	Postdiet_TotalWater_scaled_Jan	CC_Strain	3.1582609430239	0.150393378239233	21	NA	18.3757404433248	2.4630119840909e-33
Fixed	NA	Strain	None	Satterthwaite	Postdiet_TotalWater_scaled_Jan	Week	0.180739534959511	0.0258199335656445	7	NA	3.1547957963378	0.00368553726077979
Fixed	NA	Strain	None	Satterthwaite	Postdiet_TotalWater_scaled_Jan	Residuals	1.38315411021509	0.00818434384742657	169	NA	NA	NA
Fixed	NA	Strain	None	Satterthwaite	Postdiet_ALTPL_scaled_Jan	CC_Strain	16.224628628533	0.772601363263475	21	NA	3.57797748781548	1.80660644075086e-06
Fixed	NA	Strain	None	Satterthwaite	Postdiet_ALTPL_scaled_Jan	Week	5.82606929117822	0.83229561302546	7	NA	3.85442623869295	0.000645323907206296
Fixed	NA	Strain	None	Satterthwaite	Postdiet_ALTPL_scaled_Jan	Residuals	36.492580189834	0.215932427158781	169	NA	NA	NA
Fixed	NA	Strain	None	Satterthwaite	Postdiet_ASTPL_scaled_Jan	CC_Strain	15.6241678719637	0.744007993903035	21	NA	3.48186519366225	3.06958750079771e-06
Fixed	NA	Strain	None	Satterthwaite	Postdiet_ASTPL_scaled_Jan	Week	4.55555532113135	0.650793617304478	7	NA	3.04563346485405	0.00482196426526438
Fixed	NA	Strain	None	Satterthwaite	Postdiet_ASTPL_scaled_Jan	Residuals	36.1120675201562	0.213680872900333	169	NA	NA	NA
Fixed	NA	Strain	None	Satterthwaite	Postdiet_CRE2_scaled_Jan	CC_Strain	5.28082941258813	0.251468067266101	21	NA	2.86945872579495	8.84826350479755e-05
Fixed	NA	Strain	None	Satterthwaite	Postdiet_CRE2_scaled_Jan	Week	5.6819942756342	0.811713467947744	7	NA	9.26232232493843	1.10087397180487e-09
Fixed	NA	Strain	None	Satterthwaite	Postdiet_CRE2_scaled_Jan	Residuals	14.8104947410239	0.0876360635563543	169	NA	NA	NA
Fixed	NA	Strain	None	Satterthwaite	Postdiet_GLUC3_scaled_Jan	CC_Strain	4.29190737891908	0.204376541853289	21	NA	3.82604599678132	4.60243122463746e-07
Fixed	NA	Strain	None	Satterthwaite	Postdiet_GLUC3_scaled_Jan	Week	0.789876958673631	0.112839565524804	7	NA	2.1124213377905	0.0447773416015003
Fixed	NA	Strain	None	Satterthwaite	Postdiet_GLUC3_scaled_Jan	Residuals	9.02750139498127	0.0534171680176407	169	NA	NA	NA
Fixed	NA	Strain	None	Satterthwaite	Postdiet_TRIGL_scaled_Jan	CC_Strain	14.2893231160796	0.680443957908554	21	NA	11.6582178234322	3.17603464483546e-23
Fixed	NA	Strain	None	Satterthwaite	Postdiet_TRIGL_scaled_Jan	Week	0.618993559824422	0.0884276514034889	7	NA	1.51505323795519	0.16515048108286
Fixed	NA	Strain	None	Satterthwaite	Postdiet_TRIGL_scaled_Jan	Residuals	9.86386003660132	0.0583660357195345	169	NA	NA	NA
Fixed	NA	Strain	None	Satterthwaite	Postdiet_TMAO_scaled_Jan	CC_Strain	35.2218068138176	1.67722889589607	21	NA	5.70945634301098	1.84080508108952e-11
Fixed	NA	Strain	None	Satterthwaite	Postdiet_TMAO_scaled_Jan	Week	1.56882612972727	0.224118018532468	7	NA	0.762920341775781	0.619148892650143
Fixed	NA	Strain	None	Satterthwaite	Postdiet_TMAO_scaled_Jan	Residuals	49.6460024172728	0.293763327912857	169	NA	NA	NA
Fixed	NA	Strain	None	Satterthwaite	Postdiet_Choline_scaled_Jan	CC_Strain	3.91580451536497	0.186466881684046	21	NA	4.08788697152402	1.0911006170336e-07
Fixed	NA	Strain	None	Satterthwaite	Postdiet_Choline_scaled_Jan	Week	1.60025121510394	0.22860731644342	7	NA	5.0117257394136	3.5132712661153e-05
Fixed	NA	Strain	None	Satterthwaite	Postdiet_Choline_scaled_Jan	Residuals	7.70884890509959	0.0456144905627195	169	NA	NA	NA
Fixed	NA	Strain	None	Satterthwaite	Postdiet_Phosphocholine_scaled_Jan	CC_Strain	3.8367545833657	0.182702599207891	21	NA	4.08546358446497	1.31826330780079e-07
Fixed	NA	Strain	None	Satterthwaite	Postdiet_Phosphocholine_scaled_Jan	Week	1.31482213304267	0.18783173329181	7	NA	4.20015757683585	0.000280451938286269
Fixed	NA	Strain	None	Satterthwaite	Postdiet_Phosphocholine_scaled_Jan	Residuals	7.19994631314835	0.044720163435704	161	NA	NA	NA
Fixed	NA	Strain	None	Satterthwaite	Postdiet_GlucInsRatio_scaled_Jan	CC_Strain	19.368416531524	0.922305549120191	21	NA	4.90313220519146	1.34484164338833e-09
Fixed	NA	Strain	None	Satterthwaite	Postdiet_GlucInsRatio_scaled_Jan	Week	5.00184837641498	0.714549768059282	7	NA	3.7986673541384	0.000744628879082861
Fixed	NA	Strain	None	Satterthwaite	Postdiet_GlucInsRatio_scaled_Jan	Residuals	31.6017039247143	0.188105380504252	168	NA	NA	NA
Fixed	NA	Strain	None	Satterthwaite	Postdiet_HOMA.IR_Conv_scaled_Jan	CC_Strain	21.8328151205251	1.03965786288215	21	NA	3.77612782998963	6.16929043489411e-07
Fixed	NA	Strain	None	Satterthwaite	Postdiet_HOMA.IR_Conv_scaled_Jan	Week	3.42088754364163	0.488698220520233	7	NA	1.77499446390668	0.0953087427088817
Fixed	NA	Strain	None	Satterthwaite	Postdiet_HOMA.IR_Conv_scaled_Jan	Residuals	46.2543983752479	0.275323799852666	168	NA	NA	NA
Fixed	NA	Strain	None	Satterthwaite	Postdiet_HOMA.B_Conv_scaled_Jan	CC_Strain	25.3532392762359	1.20729710839218	21	NA	4.82732613610299	2.01877772055036e-09
Fixed	NA	Strain	None	Satterthwaite	Postdiet_HOMA.B_Conv_scaled_Jan	Week	6.51005522602681	0.930007889432402	7	NA	3.71859698845617	0.000909797039969925
Fixed	NA	Strain	None	Satterthwaite	Postdiet_HOMA.B_Conv_scaled_Jan	Residuals	42.0162028608294	0.250096445600175	168	NA	NA	NA
Fixed	NA	Strain	None	Satterthwaite	Postdiet_FreeWater_RN	CC_Strain	59.8506405410463	2.85003050195459	21	NA	3.73108095934138	7.76639369738835e-07
Fixed	NA	Strain	None	Satterthwaite	Postdiet_FreeWater_RN	Week	2.24764855479946	0.321092650685637	7	NA	0.420354334571512	0.888672221803609
Fixed	NA	Strain	None	Satterthwaite	Postdiet_FreeWater_RN	Residuals	129.092657082238	0.763861876226261	169	NA	NA	NA
Fixed	NA	Strain	None	Satterthwaite	Postdiet_InsulinMean_RN	CC_Strain	72.6637002303109	3.46017620144338	21	NA	5.28805235805342	1.73871820820882e-10
Fixed	NA	Strain	None	Satterthwaite	Postdiet_InsulinMean_RN	Week	13.1179319639251	1.87399028056073	7	NA	2.8639462689659	0.0075346580544877
Fixed	NA	Strain	None	Satterthwaite	Postdiet_InsulinMean_RN	Residuals	109.928866524399	0.65433849121666	168	NA	NA	NA
Fixed	NA	Strain	None	Satterthwaite	Postdiet_MetaHealthScore1_RN	CC_Strain	76.517767506328	3.64370321458705	21	NA	5.36573077858013	1.19783648862319e-10
Fixed	NA	Strain	None	Satterthwaite	Postdiet_MetaHealthScore1_RN	Week	4.79720780605993	0.685315400865704	7	NA	1.00919798427569	0.426612008875189
Fixed	NA	Strain	None	Satterthwaite	Postdiet_MetaHealthScore1_RN	Residuals	113.404578415516	0.679069331829437	167	NA	NA	NA
