# Supplementary material for: Genetic Background Shapes Phenotypic Response to Diet for Adiposity in the Collaborative Cross
Source: Front Genet. 2021 Feb 11;11:615012. doi: 10.3389/fgene.2020.615012 (PMC7905354; doi:10.3389/fgene.2020.615012)
Supplement: Supplementary File 4 — R code, data required for generating post-diet figures and calculating post-diet H2 estimates, and a README file with brief descriptions of all contents within Supplementary File 4. [file Data_Sheet_4.zip › FileS4.1/PostdietH2calc/HP_Mod/CCDiet_PostdietLM_HP.Rmd]

---
title: "CCDiet HP LM for H2 calculations"
author: "Phoebe Yam"
date: "2020"
output: html_document
editor_options: 
  chunk_output_type: console
---

# Objective
The purpose of this markdown file is to fit linear models using only HP mice from our post-diet data to get the MSB and MSW values from the ANOVA significance tables. Running anova() on an object produced by lm() includes the mean square residual values which I need to calculate heritability. This markdown produces the ANOVA table that will be used in for calculating HP-specific broad sense heritability estimates from "Genetic background shapes phenotypic response to diet for adiposity in the Collaborative Cross" by Yam et al. 

#	About the data
Reaching the objectives described above will require the master phenotype data.
* The number of mice in the master phenotype data set are 204 mice (HP: 102, HS: 102).
* See CCDiet_MasterPhenotypeFileKey_genetics.csv for descriptions of the data in each column of the master phenotype data set.

First let's prep our "working space" by loading the appropriate packages and data.

```{r setup, include=FALSE}
# Clear enviroment to start fresh (if necessary)
rm(list = ls())

# Set the working directory to where this markdown file is located
setwd("")

# Load libraries
library(reshape2)
library(reshape)
library(plyr)
library(dplyr)
library(lubridate)
library(magrittr)
library(purrr)
library(FSA) # This contains Dunn's test.
library(WGCNA)
library(ggplot2)
library(ggpubr) # This contains ggscatter.
library(effsize) # This contains cohen's d.

# Read in data - insert the complete path to where the master phenotype file is located
Phenos <- read.csv(file = "[path]/FileS4/CCDiet_MasterPhenotypeFile_genetics.csv", stringsAsFactors=FALSE, na.strings=c(""," ","NA"))

# Set metadata as factors
Phenos$Randomization_Cage <- as.factor(Phenos$Randomization_Cage)
Phenos$Week <- as.factor(Phenos$Week)
Phenos$Cage <- as.factor(Phenos$Cage)
Phenos$MouseSac_ID <- as.factor(Phenos$MouseSac_ID)

```

## ANOVA/Linear models analysis Part 1: Generate a df for each phenotype that contains only data

The purposes of running ANOVA/Linear models analyses on our phenotypes are 1) to determine whether strain has a significant effect on our phenotypes, and 2) to use the output from the ANOVA tables to calculate broad sense heritability.

The steps of running these analyses include:
1) For each phenotype generate a df that contains only relevant metadata, baseline and postdiets measurements.  

2) Run a diagnostic test to determine which phenotypes need normalized data in order for the model residuals to be normal
   a) Fit the linear model for phenotypes using raw data and run Shapiro-Wilks
   b) Get a vector of phenotypes with W > 0.970 and another vector with W < 0.970
   c) For phenotypes with W < 0.970, normalize data until model residuals are normal

3) Run the analyses for baseline phenotypes accordingly:
   a) Fit the linear models for all phenotypes using raw or normalized data
   b) Run Shapiro-Wilks again to confirm model residual normality (W > 0.970)
   c) Get the model summary info, ANOVA tables, and residual plots


The chunk below will accomplish part 1 by doing the following:
1) Get a vector of only the column names of columns we want to work with i.e. relevant metadata, only phenotypes that have both baseline and postdiet measurements.
2) Subset the main phenotype df using this vector, change any formatting as necessary.
3) Get a list of all the phenotype dfs.

```{r LM Part 1: Generate the data}
#######################################################
# 1) Get a vector of only relevant the column names 
#######################################################
# Get a vector of all columns with "Baseline" in it
BaseNames <- names(Phenos[, grep("Baseline", names(Phenos))])
BaseNames

# Keep only relevant entries
BaseNames1 <- BaseNames[-c(1,2,7,8,27,28,30:32)]
BaseNames1

# Get the phenotype names without "Baseline"
PhenoNames <- gsub("Baseline_", "", BaseNames1)

# Get all column names that have the "suffix"
GoodCols <- unique(grep(paste(PhenoNames,collapse="|"), names(Phenos), value=TRUE))
GoodCols1 <- GoodCols[-c(47,50,55:57)]

Metadata_vec <- c("Cage", "CC_Strain", "DOB", "Week", "Randomization_Cage", "Experimental_Diet", "MouseSac_ID")

GoodCols2 <- c(Metadata_vec, GoodCols1) # Use this vector to get a subset of the phenotype data

names(Phenos)
##########################################################
# 2) Subset the main phenotype df using the vector above
##########################################################
# Get only HP rows
Phenos1 <- Phenos[which(Phenos$Experimental_Diet == "H-Protein"),]

# Subset the data by columns
Delta_df <- Phenos1[names(Phenos1) %in% GoodCols2]
head(Delta_df)

# Change some of the headings
Delta_df1 <- Delta_df
colnames(Delta_df1) <- gsub("W9", "", names(Delta_df1))
colnames(Delta_df1) <- gsub("InsulinMeanFixed", "InsulinMean", names(Delta_df1))
names(Delta_df1)

levels(factor(Delta_df1$Experimental_Diet)) # Check that HS have been filtered out


##########################################################
# 3) Get a list of all the phenotype dfs for reshaping
##########################################################
# Get delta dfs 
AllDelta_dfs <- list()
for(i in PhenoNames){
  # Get a df with all the metadata, and baseline & postdiet data for individual phenotype
  metadata <- names(Delta_df1[c(1:7)]) # Get vector of metadata (names of columns)
  BasePhenoName <- paste0("Baseline_", i) # Get baseline column name
  PostPhenoName <- paste0("Postdiet_", i) # Get postdiet column name
  GoodData <- Delta_df1[c(metadata, BasePhenoName, PostPhenoName)] # Subset by the above columns
  #print(GoodData) # Check
  
  # Subtract baseline from postdiet to get the change (delta)
  GoodData$Delta <- GoodData[,9] - GoodData[,8] # Postdiet data is in the 9th column and baseline data is in the 8th column
  #GoodData1 <- GoodData[complete.cases(GoodData$Delta),] # Remove rows with NA; this number varies by phenotype
  colnames(GoodData)[10] <- paste0("Delta_", i)
  #print(GoodData1) # Check
  
  AllDelta_dfs[[i]] <- GoodData # Get dfs for all phenotypes
}

# There are 26 dfs. Extract one from the list and check that the format is correct.
names(AllDelta_dfs)
BFdelta <- AllDelta_dfs[[21]]
View(BFdelta)

```

## ANOVA/Linear models analysis Part 2: Linear model residual normality diagnostic test

In our linear (fixed) model analysis, we will first see which phenotypes need to be normalized by fitting the models and then running the Shapiro-Wilks test; W > 0.970 will be the threshold for normality, i.e. any phenotypes with W < 0.970 will have the data normalized and the models will be fitted again using normalized data. 

This is the model we will use: phenotype ~ CC strain + Week

NOTE: if we want KR then add the dff line to the summary command: summary(diet_all, dff=DFtype) and rerun. Otherwise we need to remove it to do the default method, which is Satterthwaite.

Part 2 includes the following steps:
   a) Fit the linear model for phenotypes using raw data and run Shapiro-Wilks
   b) Get a vector of phenotypes with W > 0.970 and another vector with W < 0.970
   c) For phenotypes with W < 0.970, get normalized data 
   d) Rerun diagnostic tests until model residuals are normal


```{r LM Part 2: Residual normality diagnostic}
###############################################################################
# a) Fit the linear model for phenotypes using raw data and run Shapiro-Wilks
###############################################################################
# Write the function; removed irrelevant options
Shappie_HP <- function(x){
  
  # Fit the model
  strain_all <- lm(x[,9] ~ CC_Strain + Week, data = x)
    fixedMod <- strain_all
    fixed_data <- summary(strain_all)
  
  # Run Shapiro's test
  fixedModRes <- residuals(fixedMod)
  Shappie2 <- shapiro.test(fixedModRes) # htest object

  # Extract stuff from Shappie and turn into a df; first unlist stuff in Shappie then cbind
  ShapStats1 <- data.frame(Shappie2[cbind(unlist(c(1:3)))])
  ShapStats1$Model <- "Fixed"
  ShapStats1$REML <- NA
  ShapStats1$EffTested <- "Strain"
  ShapStats1$Interaction <- "None"  
  ShapStats1$DFtype <- "Satterthwaite"
  ShapStats1$Phenotype <- names(x[9]) # Change this when running 
  colnames(ShapStats1) <- gsub("statistic", "W", names(ShapStats1))

  ShapStats3 <- ShapStats1[c(4:9, 1:3)]
  return(ShapStats3)

}

# Test the function on one df... it works 
Shappie_HP(BFdelta) 

# Run the function to get the models for all baseline phenotypes and combine
HP_raw_shap <- lapply(AllDelta_dfs, Shappie_HP)
HP_raw_shap_df <- do.call("rbind", HP_raw_shap)


##################################################################################
# b) Get a vector of phenotypes with W > 0.970 and another vector with W < 0.970
##################################################################################
# Subset the Shapiro results by W
RawNormPhenos <- HP_raw_shap_df[which(HP_raw_shap_df$W > 0.9701),] #12 traits
RawNotNormPhenos <- HP_raw_shap_df[which(HP_raw_shap_df$W < 0.97),]

# Get the phenotype vectors
RawNormPhenos_vec <- row.names(RawNormPhenos)
RawNotNormPhenos_vec <- row.names(RawNotNormPhenos)

```

In terms of generating normalized data, I will first run a function to normalize data that do NOT have 0s or negative values. Phenotype data that do have 0s and/or negative values will be analyzed individually using the appropriate method of normalization. Steps involved:
i) Write a function to add the following normalized data to the delta dfs:
 -normalized data using Jan's method
 -rank normalized
 -best normalized
ii) Check list phenotype data and remove phenotypes from the list of dfs that have 0s and/or negative values; run these separately later.
iii) Run the normalizer function to get all the normalized data.


Jan's method of normalization:
According to Jan's email: "Because this is a common problem, over the years I’ve created a SAS program that does the following:

1.)   Scales the variable to a reasonable range by dividing by its geometric mean,
2.)   Cranks through about 300 possible Box Cox transformations from -3 to +3 (including log at lambda=0, and sometimes adding normalized ranks for non-repeated measures),
3.)   Applies the same power transformation to both baseline and final values,
4.)   Runs the same model just changing the two transformed values each time,
5.)   Generates the residuals for each model
6.)   Tests the residuals for normality by lambda
7.)   Shows me the S-W test results on a graph.

In more recent years, I’ve refined it to do multiple variables at a time, and I have a side program that uses a few key values of lambda and checks to see what small number I should add first, if any."

At this point I think I may as well write the code for this because even if someone has already written a function for it, I don't know how much time I should spend trying to look for it.

According to Jan's email - "I tend to just use the value of the Shapiro-Wilk statistic to assess normality rather than the p-value.  My mentor Neil Willits says that anything above 0.95 is fine, but I like to see something above 0.97 or so.  So if I see 0.95-ish for the untransformed variable, I will poke around and see if I can improve it via a Box-Cox transformation.  If not, I’ll grudgingly accept the 0.95."


NOTE: The results from bestNormalize is different every time because it uses a random number generator somewhere. To get the same results every time, use set.seed() to set the seed (pick any normal number) before running bestNormalize to get the same results every time. See the help page for set.seed() for more details. 


```{r LM Part 2: Residual normality diagnostic}
###############################################################################
# c) For phenotypes with W < 0.970, normalize data and rerun diagnostic  
#    until model residuals are normal
###############################################################################
### i) Generate dfs with normalized data for non-normal phenotypes 
# Write a function to add the following normalized data to the delta dfs:
# -normalized data using Jan's method
# -rank normalized
# -best normalized
# -Box Cox

# Load libraries
library(psych)
library(MASS)
library(bestNormalize)

# Write the function
TheBaseNormalizer_HP <- function(df){
  # Set up the output
  Norm_df <- df # copy the df
  
  # Create empty columns to add stuff to
  nameVec <- c("Baseline_Phen_scaled", "Postdiet_Phen_scaled", "Postdiet_Phen_Jan",
               "Postdiet_Phen_scaled_Jan", "Postdiet_Phen_RN", "Postdiet_Phen_scaled_RN",
               "Postdiet_Phen_BN", "BN_method", "Postdiet_Phen_scaled_BN", "BN_method_scaled")
  Norm_df[,nameVec] <- NA
  
  ### WARNING: Scaling will fail if there are 0s in the data because of the geo mean calculation. 

  ##### Jan's method
  ## Part 1: Scale baseline and postdiet measurements by their respective geometric means
    Norm_df[,11] <- Norm_df[,8]/geometric.mean(Norm_df[,8]) # Baseline_Phen_scaled
    Norm_df[,12] <- Norm_df[,9]/geometric.mean(Norm_df[,9]) # Postdiet_Phen_scaled
  
  ## Part 2: Box Cox transformations from -3 to +3 (including log at lambda=0) 
    # Transform scaled baseline phenotype as a single vector; Try values -3 to 3 by 0.05
    ### THERE ARE 3 DIFFERNT boxcox FUNCTIONS!!!!! MUST SPECIFY MASS:: OR ELSE R SPITS OUT A "THIS IS NOT NUMERIC" ERROR!!!!!
  BoxPheno <- MASS::boxcox(Norm_df[,12] ~ 1, lambda = seq(-3, 3, 0.05))      
  
  # Create a data frame with the results             
  CoxPheno <- data.frame(BoxPheno$x, BoxPheno$y) 
  
  # Order the new data frame by decreasing y
  CoxPheno2 <- CoxPheno[with(CoxPheno, order(-CoxPheno$BoxPheno.y)),] 
  
  # Display the lambda with the greatest log likelihood
  PhenoLamb <- CoxPheno2[1, "BoxPheno.x"] # Extract that lambda 
  
  
  ## Part 3: Apply the same power transformation to both baseline and final values
  ## I assume this refers to the scaled values but I'll do both scaled and unscaled just to be safe
  ## Do power transformation and then generate the corresponding delta
  ## If lambda = 0 then log transform
  
  if(PhenoLamb != 0){
    Norm_df[,13] <- (Norm_df[,9] ^ PhenoLamb - 1)/PhenoLamb # Postdiet_Phen_Jan
    Norm_df[,14] <- (Norm_df[,12] ^ PhenoLamb - 1)/PhenoLamb # 14"Postdiet_Phen_scaled_Jan"

  } else {
    Norm_df[,13] <- log(Norm_df[,9]) # Postdiet_Phen_Jan
    Norm_df[,14] <- log(Norm_df[,12]) # 14"Postdiet_Phen_scaled_Jan"
  }
  
  
  ##### Rank normalize
  # Get the output
  PhenRNbase <- orderNorm(Norm_df[,9]) # Produces a list
  PhenRNbase_scaled <- orderNorm(Norm_df[,12])
  
  # Add to the df
  Norm_df[,15] <- PhenRNbase$x.t # 15"Postdiet_Phen_RN"
  Norm_df[,16] <- PhenRNbase_scaled$x.t # 16"Postdiet_Phen_scaled_RN"
 
  
  ### Try best norm
  # Find the best method of normalization; WE ARE GOING FOR POSTDIET
  PhenBNbase <- bestNormalize(Norm_df[,9])
  lowP <- data.frame(PhenBNbase$norm_stats)
  lowP1 <- which.min(lowP$PhenBNbase.norm_stats) # get the row number with the lowest value
  lowPmeth <- row.names(lowP)[lowP1] # This is the method used
  
  PhenBNbase_scaled <- bestNormalize(Norm_df[,12])
  lowP_scaled <- data.frame(PhenBNbase_scaled$norm_stats)
  lowP_scaled1 <- which.min(lowP_scaled$PhenBNbase_scaled.norm_stats) # get the row number with the lowest value
  lowPmeth_scaled <- row.names(lowP_scaled)[lowP_scaled1] # This is the method used
  
  
  # Apply the same method of normalization to baseline and postdiet if it isn't Box Cox
  if(lowPmeth == "boxcox" | lowPmeth == "boxcox.default"){
    Norm_df[,17] <- Norm_df[,13] # Jan's method results: "Postdiet_Phen_BN" = 13"Postdiet_Phen_Jan"
    Norm_df[,18] <- paste0("Jans") # "BN_method"
    
  } else {
    baseBN <- apply(Norm_df[c(8, 9)], 2, lowPmeth)
    
    Norm_df[,17] <- baseBN[[2]][[1]] # Get the first row from the 2nd df in the list
    Norm_df[,18] <- paste0(lowPmeth)
  }
  
  if(lowPmeth_scaled == "boxcox" | lowPmeth_scaled == "boxcox.default"){
    Norm_df[,19] <- Norm_df[,14] # 19"Postdiet_Phen_scaled_BN" = 14"Postdiet_Phen_scaled_Jan"
    Norm_df[,20] <- paste0("Jans") # 20"BN_method_scaled"
    
  } else {
    baseBN_scaled <- apply(Norm_df[c(11,12)], 2, lowPmeth_scaled) 
      
    Norm_df[,19] <- baseBN_scaled[[2]][[1]] # Get the first row from the first df in the list
    Norm_df[,20] <- paste0(lowPmeth_scaled) # 20"BN_method_scaled"
  }
  
    #c(11"Baseline_Phen_scaled", 12"Postdiet_Phen_scaled", 13"Postdiet_Phen_Jan",
    #14"Postdiet_Phen_scaled_Jan", 15"Postdiet_Phen_RN", 16"Postdiet_Phen_scaled_RN", 
    #17"Postdiet_Phen_BN", 18"BN_method", 19"Postdiet_Phen_scaled_BN", 20"BN_method_scaled")    
      
      
  # Fix column names
  phenLab <- names(Norm_df[8])
  phenLab1 <- gsub("Baseline_", "", phenLab)
  colnames(Norm_df) <- gsub("Phen", phenLab1, colnames(Norm_df))
  
  return(Norm_df)
  
}

## Test the function on one df to make sure it works...
# The results from bestNormalize is different every time, but TheBaseNormalizer works
NormTest <- TheBaseNormalizer_HP(BFdelta)
#NormTest1 <- TheBaseNormalizer(BFdelta)
#NormTest2 <- TheBaseNormalizer(BFdelta)


### ii) Remove phenotypes from the list of dfs that have 0s and/or negative values
# Get vector of column names
names(Phenos1)
Pheno1_cols <- c("Postdiet_ALB2", "Postdiet_ALTPL", "Postdiet_ASTPL", "Postdiet_CHOL2",
                 "Postdiet_CRE2", "Postdiet_GLUC3", "Postdiet_NEFAS", "Postdiet_TRIGL", 
                 "Postdiet_UREL", "PostdietW9_Fat", "PostdietW9_Lean", "PostdietW9_FreeWater",        
                 "PostdietW9_TotalWater", "PostdietW9_MRIWeight", "Postdiet_TMAO", "Postdiet_Choline", 
                 "Postdiet_Betaine", "Postdiet_Phosphocholine", "Postdiet_MetaHealthScore1",
                 "Postdiet_Carnitine", 
                 "Postdiet_InsulinMeanFixed", "PostdietW9_PercentFat", "PostdietW9_PercentLean",        
                 "Postdiet_GlucInsRatio", "Postdiet_HOMA.IR_Conv", "Postdiet_HOMA.B_Conv")

# Check to see if any phenotypes have 0s
HP_PhenosOnly <- Phenos1[names(Phenos1) %in% Pheno1_cols]
AnyOs <- function(x){ any(x==0) }
AnyOs_df <- apply(HP_PhenosOnly, 2, AnyOs)
AnyOs_df # FreeWater has zeros; we should rank normalize FreeWater and analyze it separately because other methods of normalization won't work if the data have zeros

# Check to see if any phenotypes have negative values
AnyNegs <- function(x){ any(x < 0) }
AnyNegs_df <- apply(HP_PhenosOnly, 2, AnyNegs)
AnyNegs_df #  Postdiet_MetaHealthScore1 has negative values

# Remove Postdiet_FreeWater and Postdiet_MetaHealthScore1 from our list of dfs
ZerosNeg <- c("FreeWater", "MetaHealthScore1") # Get a vector of the phenotypes we want to remove
MostDelta_dfs <- AllDelta_dfs[-which(names(AllDelta_dfs) %in% ZerosNeg)] # Subset all phenontype dfs that are not these

### iii) Run the normalizer function to get all the normalized data.
# Run the function to get the data
MostDelta_Norm_dfs <- lapply(MostDelta_dfs, TheBaseNormalizer_HP)

## DOUBLE CHECK TO SEE THAT DATA HAVE ACTUALLY BEEN NORMALIZED USING JAN'S METHOD AS APPROPRIATE FOR THE PHENOTYPE!!!
names(MostDelta_Norm_dfs)
BFdelta_norm <- MostDelta_Norm_dfs[[5]]

```

d) Rerun diagnostic tests until model residuals are normal
   i) Test data using the Shappie_BaseRaw function to determine which method of normalized data gives us normal residuals in our model in the following order:
      - baseline scaled data normalized using Jan's method
      - scaled rank normalized
      - rank normalized
      - scaled best normalized

```{r}
### d) Rerun diagnostic tests until model residuals are normal
## i) Test data using the Shappie_BaseRaw function to determine which method of normalized data gives us normal residuals in our model
##########################################################################
# Baseline scaled data normalized using Jan's method
##########################################################################
# Modify the function; call the data normalized using Jan's method
Shappie_BaseRaw_mod <- function(x){
  
  # Fit the model
  strain_all <- lm(x[,14] ~ CC_Strain + Week, data = x)
    fixedMod <- strain_all
    fixed_data <- summary(strain_all)
  
  # Run Shapiro's test
  fixedModRes <- residuals(fixedMod)
  Shappie2 <- shapiro.test(fixedModRes) # htest object

  # Extract stuff from Shappie and turn into a df; first unlist stuff in Shappie then cbind
  ShapStats1 <- data.frame(Shappie2[cbind(unlist(c(1:3)))])
  ShapStats1$Model <- "Fixed"
  ShapStats1$REML <- NA
  ShapStats1$EffTested <- "Strain"
  ShapStats1$Interaction <- "None"  
  ShapStats1$DFtype <- "Satterthwaite"
  ShapStats1$Phenotype <- names(x[14]) # Change this when running on delta
  colnames(ShapStats1) <- gsub("statistic", "W", names(ShapStats1))

  ShapStats3 <- ShapStats1[c(4:9, 1:3)]
  return(ShapStats3)

}

# Test the function on one df... it works 
Shappie_BaseRaw_mod(BFdelta_norm) 

# Get the subset of phenotypes that had non-normal model residuals
Pass1phenos <- MostDelta_Norm_dfs[which(names(MostDelta_Norm_dfs) %in% RawNotNormPhenos_vec)]
names(Pass1phenos) # Check that we have all the phenotypes we need; this is correct

# Run the function to get the models for all baseline phenotypes and combine
Postdiet_Jan_shap <- lapply(Pass1phenos, Shappie_BaseRaw_mod)
Postdiet_Jan_shap_df <- do.call("rbind", Postdiet_Jan_shap)

# Subset the Shapiro results by W
JanNormPhenos <- Postdiet_Jan_shap_df[which(Postdiet_Jan_shap_df$W > 0.9701),]
JanNotNormPhenos <- Postdiet_Jan_shap_df[which(Postdiet_Jan_shap_df$W < 0.97),]

# Get the phenotype vectors
JanNormPhenos_vec <- row.names(JanNormPhenos)
JanNotNormPhenos_vec <- row.names(JanNotNormPhenos)

### Run the model using rank normalized data for FreeWater, Metabolic health score, glucose and UREL

```

ii) Analyze data containing 0s and/or negative values separately:
   - normalize the data using rank normalization, or scale data and then normalize
   - run Shappie_BaseRaw function to determine which method of normalized data gives us normal residuals in our model
   
```{r}
###########################################################
# Rank normalize raw data and Z scores 
###########################################################
# Write a function to get the normalized data
TheBaseNormalizer2 <- function(df){
  ## Set up the output
  Norm_df <- df # copy the df
  
  # Create empty columns to add stuff to
  nameVec <- c("Baseline_Phen_Zscore", "Postdiet_Phen_Zscore", "Postdiet_Phen_RN",
               "Postdiet_Phen_Zscore_RN")
  Norm_df[,nameVec] <- NA

  
  ## Get the Z scores for baseline and postdiet phenotypes
    Norm_df[,11] <- scale(Norm_df[,8]) # Baseline_Phen_Zscore
    Norm_df[,12] <- scale(Norm_df[,9]) # Postdiet_Phen_Zscore
    
    
  ## Rank normalize
  # Get the output
  PhenRNbase <- orderNorm(Norm_df[,9]) # Produces a list
  PhenRNbase_scaled <- orderNorm(Norm_df[,12])
  
  # Add to the df
  Norm_df[,13] <- PhenRNbase$x.t # 15"Postdiet_Phen_RN"
  Norm_df[,14] <- PhenRNbase_scaled$x.t # 16"Postdiet_Phen_Zscore_RN"
  
  
  ## Fix column names
  phenLab <- names(Norm_df[8])
  phenLab1 <- gsub("Baseline_", "", phenLab)
  colnames(Norm_df) <- gsub("Phen", phenLab1, colnames(Norm_df))
  
  return(Norm_df)
  
}

# Get only MetabolicHealthScore, cholesterol, UREL, and FreeWater from the list of dfs
names(AllDelta_dfs)
FreeMet <- AllDelta_dfs[c(3,13,16,26)]

# Run the function... it works
TwoDelta_dfs <- lapply(FreeMet, TheBaseNormalizer2)
FreeCheck <- TwoDelta_dfs[[1]]

#############################################################################
# Run diagnostic test to determine if any normalized data give ok residuals
#############################################################################
# Modify the function
Shappie_BaseRawZ <- function(x){
  
  # Fit the model
  strain_all <- lm(x[,13] ~ CC_Strain + Week, data = x)
    fixedMod <- strain_all
    fixed_data <- summary(strain_all)
  
  # Run Shapiro's test
  fixedModRes <- residuals(fixedMod)
  Shappie2 <- shapiro.test(fixedModRes) # htest object

  # Extract stuff from Shappie and turn into a df; first unlist stuff in Shappie then cbind
  ShapStats1 <- data.frame(Shappie2[cbind(unlist(c(1:3)))])
  ShapStats1$Model <- "Fixed"
  ShapStats1$REML <- NA
  ShapStats1$EffTested <- "Strain"
  ShapStats1$Interaction <- "None"  
  ShapStats1$DFtype <- "Satterthwaite"
  ShapStats1$Phenotype <- names(x[13]) # Change this when running on delta
  colnames(ShapStats1) <- gsub("statistic", "W", names(ShapStats1))

  ShapStats3 <- ShapStats1[c(4:9, 1:3)]
  return(ShapStats3)

}

# Run the function above and change the input by data type
FreeZ <- lapply(TwoDelta_dfs, Shappie_BaseRawZ)
FreeZ_df <- do.call("rbind", FreeZ)

# All model residuals have W > 0.96. 

```

## ANOVA/Linear models analysis Part 3A: Running the linear models - Fit the linear model for phenotypes and get the model summary

According to the diagnostic tests run for the model residuals, the following data should be used for each phenotype:
-raw: "Lean", "TotalWater", "MRIWeight", "PercentFat", "PercentLean", "ALB2", "CRE2", "NEFAS", "Betaine", "Phosphocholine", "Carnitine", "InsulinMean"
-normalized using Jan's method: "Fat", "ALTPL", "ASTPL",  "CHOL2", "TRIGL", "TMAO", "Choline", "GlucInsRatio", "HOMA.IR_Conv", "HOMA.B_Conv" 
-RN: FreeWater, Metabolic Health Score, UREL, glucose


This is the model we will use: phenotype ~ CC strain + Week 
NOTE: if we want KR then add the dff line to the summary command: summary(diet_all, dff=DFtype) and rerun. Otherwise we need to remove it to do the default method, which is Satterthwaite. 

Part 3 (fitting the linear models) includes the following steps:
   a) Fit the linear model for phenotypes and get the model summary
   b) Check models for normality by running the Shapiro-Wilks test on the model residuals 
   c) Get the ANOVA table for our fixed models
   d) Generate model residual plots to check for normality

In each df, the columns for each type of postdiet data are:
-9 = raw postdiet
-14 = scaled normalized using Jan's method
-16 = scaled rank normalized (RN)
-19 = scaled best normalized (BN)

-13 = raw rank normalized (RN) - THESE PHENOTYPES HAVE DIFFERENT COLUMNS THAN THE OTHERS


In the function below, change the input data as appropriate for each phenotype when fitting the models.


```{r}
#############################################################################
# a) Fit the linear model for phenotypes and get the model summary
#############################################################################
### Get lists of the phenotype data sorted by which type of data will be used to fit the models
# Get vectors grouping phenotype data sorted by which type of data will be used to fit the models
RawNormPhenos_vec # Raw data
JanNormPhenos_vec # Jan's method; check

# RN phenos are already separated in their own df list (TwoDelta_dfs)

# Subset the dfs by the vectors indicated
RawNormPhenos_dfs <- AllDelta_dfs[RawNormPhenos_vec] # 12 phenos
JanNormPhenos_dfs <- MostDelta_Norm_dfs[JanNormPhenos_vec] # 10 phenos

### Write the function
## Make sure to add the proper phenotype label!!! 
#In each df, the input columns for each type of baseline data are:
#-9 = raw postdiet
#-14 = scaled normalized using Jan's method
#-13 = raw rank normalized (RN)

FixItUp_HP <- function(x, DFtype){

  # Fit the model
  strain_all <- lm(x[,13] ~ CC_Strain + Week, data = x)
  fixedMod <- strain_all
  fixed_data <- summary(strain_all, dff=DFtype)
  
### Get our model output for fixed effects
  fixed_data <- data.frame(fixed_data$coefficients) # Estimates and SE table
  fixed_data$Effect <- row.names(fixed_data)
  fixed_data$EffectType <- "Fixed" # Add label
  fixed_data$df <- NA              # Add column
  # Headers: "Estimate"   "Std..Error" "t.value"  "Pr...t.."
  
  # Add headers that are in random effects output
  ran_heads = c("var1", "var2",  "sdcor") # Get vector of missing headers excluding grp and vcov
  fixed_data[ran_heads] <- NA # Add the columns
  fixed_data1 <- fixed_data[c(5, 6, 1, 2, 7, 3, 4, 8:10)] # Rearrange the order
  
  
  ### Combine outputs for fixed and random effects
  model_output <- fixed_data1
  
  # Rename headers
  colnames(model_output) <- gsub("Pr...t..", "pval", names(model_output)) 
  colnames(model_output) <- gsub("Std..Error", "Std.Error", names(model_output))
  colnames(model_output) <- gsub("sdcor", "Std.Dev.", names(model_output))

  
  # Add metadata labels for model   
  model_output$REML_crit <- NA # AIC value for model
  model_output$Model <- "Fixed"
  model_output$REML <- NA 
  model_output$EffTested <- "Strain"  
  model_output$Interaction <- "None" 
  model_output$DFtype <- "Satterthwaite"
  model_output$Phenotype <- names(x[13]) ### MAKE SURE TO CHANGE THIS ACCORDING TO TYPE OF DATA USED!!
  
  model_output$Warnings <- NA # Add a warning column
  model_output$Singular <- NA # Add the singular column
  
  
  # Rearrange order of columns
  model_output1 <- model_output[c(12:16, 11, 17, 2, 1, 8, 9, 3, 10, 4:7, 19, 18)]
  
  ### Export our outputs
  Fixed_output <- model_output1
  return(Fixed_output)
}

# Test the new function using only delta fat
### Options: 
# DFtype = c("Kenward-Roger", "Satterthwaite") # Specify which method used for calculating degrees of freedom (for labeling and summary function; default is Satterthwaite)

### Run the function, changing the input column as appropriate according to type of data for each phenotype
Raw_models <- lapply(RawNormPhenos_dfs, FixItUp_HP, DFtype="Satterthwaite") #9
Jan_models <- lapply(JanNormPhenos_dfs, FixItUp_HP, DFtype="Satterthwaite") #14

rawRN_models <- lapply(TwoDelta_dfs, FixItUp_HP, DFtype="Satterthwaite") #13

### Combine results into one df
# Combine stuff in different lists into one list
HP_models <- c(Raw_models, Jan_models, rawRN_models)

HP_mixed_df <- do.call("rbind", HP_models) # Success!
levels(factor(HP_mixed_df$Phenotype)) # All 26 are present!!

#write.csv(HP_mixed_df, file = "./CCDiet_HP_ANOVA_ModelInfo.csv", row.names = F)

```

## ANOVA/Linear models analysis Part 3B: Running the linear models - Check models for normality by running the Shapiro-Wilks test on the model residuals

Check the normality for the models run.

In each df, the columns for each type of baseline data are:
-9 = raw postdiet
-14 = scaled normalized using Jan's method
-16 = scaled rank normalized (RN)
-19 = scaled best normalized (BN)

-13 = raw rank normalized (RN) - THESE PHENOTYPES HAVE DIFFERENT COLUMNS THAN THE OTHERS

```{r}
# Run the function below to get the Shapiro test results; change data column inputs as appropriate
Shappie_HP1 <- function(x){
  # Fit the model
  strain_all <- lm(x[,13] ~ CC_Strain + Week, data = x)
  fixedMod <- strain_all
  fixed_data <- summary(strain_all, dff="Satterthwaite")
  
  # Run Shapiro's test
  fixedModRes <- residuals(fixedMod)
  Shappie2 <- shapiro.test(fixedModRes) # htest object

  # Extract stuff from Shappie and turn into a df; first unlist stuff in Shappie then cbind
  ShapStats1 <- data.frame(Shappie2[cbind(unlist(c(1:3)))])
  ShapStats1$Model <- "Fixed"
  ShapStats1$REML <- NA
  ShapStats1$EffTested <- "Strain"
  ShapStats1$Interaction <- "None"  
  ShapStats1$DFtype <- "Satterthwaite"
  ShapStats1$Phenotype <- names(x[13]) # Change this when running 
  colnames(ShapStats1) <- gsub("statistic", "W", names(ShapStats1))

  ShapStats3 <- ShapStats1[c(4:9, 1:3)]
  return(ShapStats3)

}

### Run the function, changing the input column as appropriate according to type of data for each phenotype
Raw_shap <- lapply(RawNormPhenos_dfs, Shappie_HP1) #9
Jan_shap <- lapply(JanNormPhenos_dfs, Shappie_HP1) #14

rawRN_shap <- lapply(TwoDelta_dfs, Shappie_HP1) #13

### Combine results into one df
# Combine stuff in different lists into one list
HP_shap <- c(Raw_shap, Jan_shap, rawRN_shap)

HP_shap_df <- do.call("rbind", HP_shap) # Success!
levels(factor(HP_shap_df$Phenotype)) # All 26 are present!!

# Label Shapiro test pval
names(HP_shap_df)
colnames(HP_shap_df)[c(7,8)] <- paste0("shapiro_", names(HP_shap_df[c(7,8)]))
View(HP_shap_df) # All W > 0.95 except for UREL


# Combine with model summary results and export results
HP_fixedShap_df <- left_join(HP_mixed_df, HP_shap_df)
View(HP_fixedShap_df)

utils::write.csv(HP_fixedShap_df, file ="./CCDiet_HP_LM2020_modelSummary.csv", row.names = F)

```

## ANOVA/Linear models analysis Part 3C: Running the linear models - Get ANOVA tables for each model

Get the ANOVA table for our fixed models so that we can calculate broad sense heritability.

In each df, the columns for each type of postdiet data are:
-9 = raw postdiet
-14 = scaled normalized using Jan's method
-16 = scaled rank normalized (RN)
-19 = scaled best normalized (BN)

-13 = raw rank normalized (RN) - THESE PHENOTYPES HAVE DIFFERENT COLUMNS THAN THE OTHERS


```{r}
# Run the function below, changing the data input column as appropriate 
FixItUp_Pvals <- function(x){
  
  # Fit the model
  strain_all <- lm(x[,13] ~ CC_Strain + Week, data = x)
  fixedMod <- strain_all
  fixed_data <- summary(strain_all, dff="Satterthwaite")
  
  ### Get the p value table for fixed effects
  Type3Table <- anova(fixedMod) # Add ddf=DFtype here for KR
  Type3Table_df <- data.frame(Type3Table)
  Type3Table_df$Effect <- row.names(Type3Table_df)
  Type3Table_df$Model <- "Fixed"
  Type3Table_df$REML <- NA
  Type3Table_df$EffTested <- "Strain"
  Type3Table_df$Interaction <- "None"
  Type3Table_df$DFtype <- "Satterthwaite"
  Type3Table_df$Phenotype <- names(x[13])  # Change this when running delta
  Type3Table_df$DenDF <- NA
  
  # Clean up for export
  colnames(Type3Table_df) <- gsub("Pr..F.", "Satterth.pval", names(Type3Table_df))
  Type3Table_df1 <- Type3Table_df[c(7:12, 6, 2, 3, 1, 13, 4, 5)] # Rearrange the order
  
  ### Export our outputs
  Fixed_Type3Table <- Type3Table_df1
  return(Fixed_Type3Table)
}

### Run the function to get the p val tables, combine 
Raw_pvals <- lapply(RawNormPhenos_dfs, FixItUp_Pvals) #9
Jan_pvals <- lapply(JanNormPhenos_dfs, FixItUp_Pvals) #14

rawRN_pvals <- lapply(TwoDelta_dfs, FixItUp_Pvals) #13


# Combine stuff in different lists into one list
HP_pvals <- c(Raw_pvals, Jan_pvals, rawRN_pvals)

HP_pvals_df <- do.call("rbind", HP_pvals) # Success!
levels(factor(HP_pvals_df$Phenotype)) # All 26 are present!!

names(HP_pvals_df)
head(HP_pvals_df) # Check that we only have the variables we need!

# Export this
utils::write.csv(HP_pvals_df, file ="./CCDiet_HP_LM2020_pvals.csv", row.names = F)

```

## ANOVA/Linear models analysis Part 3D: Running the linear models - Get residual plots for each model

Get residual plots for each model to check for normality, linearity, and homoskedasticity visually.

In each df, the columns for each type of postdiet data are:
-9 = raw postdiet
-14 = scaled normalized using Jan's method
-16 = scaled rank normalized (RN)
-19 = scaled best normalized (BN)

-13 = raw rank normalized (RN) - THESE PHENOTYPES HAVE DIFFERENT COLUMNS THAN THE OTHERS


```{r}
# Create the directories for your plots - do this once
#dir.create("HP_LM2020_resPlots")
#dir.create("HP_LM2020_resQQ")
#dir.create("HP_LM2020_resHist")


# Modify the function and run it, changing data input columns as appropriate for each phenotype
ResPlotter_HP <- function(df){
  # Fit the model
  strain_all <- lm(df[,13] ~ CC_Strain + Week, data = df)
  mixedMod <- strain_all
  mixed_data <- summary(strain_all, dff="Satterthwaite")
      
  ### Generate and save the residual plots
  pheno <- paste0(names(df[13]))
  
  pathres1 <- paste0("./HP_LM2020_resPlots/resPlot_", names(df[13]), "_LM_HP.png")
  png(pathres1)
  fixedMod_delta_res <- plot(fitted(mixedMod), residuals(mixedMod), main = pheno)
  dev.off()
  
  
  ### Generate and save the residual QQ plots
  pathQQ1 <- paste0("./HP_LM2020_resQQ/resQQ_", names(df[13]), "_LM_HP.png")
  png(pathQQ1)
  strainPostdiet_QQ <- qqnorm(residuals(mixedMod), main = pheno)
  dev.off()
  
  
  ### Generate the residual histograms
  mixedMod_Res <- residuals(mixedMod)
  mixedMod_Res_df <- data.frame(mixedMod_Res)
  
  mixedMod_hist <- qplot(mixedMod_Res, data=mixedMod_Res_df, geom="histogram", main = pheno)
  
  # Save the histograms  
  pathhist1 <- paste0("./HP_LM2020_resHist/resHist_", names(df[13]), "_LM_HP.png")
  ggsave(filename = pathhist1, plot = mixedMod_hist, width = 5, height = 4, units = "in", dpi = 300)
      
}

# Run this for all phenotypes
lapply(RawNormPhenos_dfs, ResPlotter_HP) #9
lapply(JanNormPhenos_dfs, ResPlotter_HP) #14

lapply(TwoDelta_dfs, ResPlotter_HP) #13

```

## Create a df with column "keys"

To perform the H2 calculations, we need a key that links the master phenotype file with the anova() table columns, specifically:
- a "phenotype" column that contains the column names as they are in the master phenotype file
- a "DataType" column that notes what transformation method was used for fitting the model
- a "NakedPheno" column that contains the phenotype names as they appear in the anova() table

```{r}
# Reload the p val table if necessary
HP_pvals_df <- read.csv(file = "./CCDiet_HP_LM2020_pvals.csv", stringsAsFactors=FALSE, na.strings=c(""," ","NA"))

# Get a vector of phenotype names as they appear in the master phenotype df
DeltaNames <- names(Delta_df[, grep("Postdiet", names(Delta_df))])
DeltaNames

# Get a vector of phenotype names as they appear in the phenotype column
NakedPheno <- levels(factor(HP_pvals_df$Phenotype))
Pheno1_cols1 <- sort(DeltaNames)

ColumnKeys <- data.frame(NakedPheno = Pheno1_cols1, Phenotype = NakedPheno, Diet="HP")

# The columns are misaligned but this will be fixed in Excel. Export the df for now and add the datatype column in Excel as well
#write.csv(ColumnKeys, file ="./HP_PhenoDataTypeKey2020.csv", row.names = F)

### NOTE: this file is provided for you with the proper formatting

```
