# Supplementary material for: Genetic Background Shapes Phenotypic Response to Diet for Adiposity in the Collaborative Cross
Source: Front Genet. 2021 Feb 11;11:615012. doi: 10.3389/fgene.2020.615012 (PMC7905354; doi:10.3389/fgene.2020.615012)
Supplement: Supplementary File 4 — R code, data required for generating post-diet figures and calculating post-diet H2 estimates, and a README file with brief descriptions of all contents within Supplementary File 4. [file Data_Sheet_4.zip › FileS4.1/PostdietH2calc/HP_Mod/CCDiet_HP_LM2020_modelSummary.csv]

Model	REML	EffTested	Interaction	DFtype	REML_crit	Phenotype	EffectType	Effect	var1	var2	Estimate	Std.Dev.	Std.Error	df	t.value	pval	Singular	Warnings	shapiro_W	shapiro_p.value	method
Fixed	NA	Strain	None	Satterthwaite	NA	Postdiet_Lean	Fixed	(Intercept)	NA	NA	15.4184311416084	NA	0.624036173920424	NA	24.7075919409354	1.35022689824405e-36	NA	NA	0.984793586558116	0.306863548117937	Shapiro-Wilk normality test
Fixed	NA	Strain	None	Satterthwaite	NA	Postdiet_Lean	Fixed	CC_StrainCC002/Unc	NA	NA	0.712605691259747	NA	0.799899555042926	NA	0.890868968193771	0.376008476381479	NA	NA	0.984793586558116	0.306863548117937	Shapiro-Wilk normality test
Fixed	NA	Strain	None	Satterthwaite	NA	Postdiet_Lean	Fixed	CC_StrainCC004/TauUnc	NA	NA	3.71875549485224	NA	0.77928302897561	NA	4.77202166168132	9.46729989230582e-06	NA	NA	0.984793586558116	0.306863548117937	Shapiro-Wilk normality test
Fixed	NA	Strain	None	Satterthwaite	NA	Postdiet_Lean	Fixed	CC_StrainCC006/TauUnc	NA	NA	-0.972267616423211	NA	0.838510459837676	NA	-1.15951757669359	0.250129911738303	NA	NA	0.984793586558116	0.306863548117937	Shapiro-Wilk normality test
Fixed	NA	Strain	None	Satterthwaite	NA	Postdiet_Lean	Fixed	CC_StrainCC008/GeniUnc	NA	NA	4.12831662314081	NA	0.833891980483267	NA	4.95066114048528	4.8129152922986e-06	NA	NA	0.984793586558116	0.306863548117937	Shapiro-Wilk normality test
Fixed	NA	Strain	None	Satterthwaite	NA	Postdiet_Lean	Fixed	CC_StrainCC011/Unc	NA	NA	2.99398886644852	NA	0.78457957544942	NA	3.81604232398417	0.000286828769805715	NA	NA	0.984793586558116	0.306863548117937	Shapiro-Wilk normality test
Fixed	NA	Strain	None	Satterthwaite	NA	Postdiet_Lean	Fixed	CC_StrainCC012/GeniUnc	NA	NA	-2.65724487558026	NA	0.817403008744365	NA	-3.25083813878068	0.00176096053351466	NA	NA	0.984793586558116	0.306863548117937	Shapiro-Wilk normality test
Fixed	NA	Strain	None	Satterthwaite	NA	Postdiet_Lean	Fixed	CC_StrainCC019/TauUnc	NA	NA	-2.61329588420752	NA	0.801868378347771	NA	-3.25900852904581	0.00171749284003253	NA	NA	0.984793586558116	0.306863548117937	Shapiro-Wilk normality test
Fixed	NA	Strain	None	Satterthwaite	NA	Postdiet_Lean	Fixed	CC_StrainCC024/GeniUnc	NA	NA	1.65258198207279	NA	1.05714814303458	NA	1.56324540979564	0.122441449998003	NA	NA	0.984793586558116	0.306863548117937	Shapiro-Wilk normality test
Fixed	NA	Strain	None	Satterthwaite	NA	Postdiet_Lean	Fixed	CC_StrainCC027/GeniUnc	NA	NA	1.47090492801224	NA	0.792509077484282	NA	1.85601019572095	0.067602112170627	NA	NA	0.984793586558116	0.306863548117937	Shapiro-Wilk normality test
Fixed	NA	Strain	None	Satterthwaite	NA	Postdiet_Lean	Fixed	CC_StrainCC028/GeniUnc	NA	NA	2.04677409807215	NA	0.850313790004537	NA	2.40708091781179	0.0186832939802261	NA	NA	0.984793586558116	0.306863548117937	Shapiro-Wilk normality test
Fixed	NA	Strain	None	Satterthwaite	NA	Postdiet_Lean	Fixed	CC_StrainCC030/GeniUnc	NA	NA	-2.51909479396161	NA	0.81989108293905	NA	-3.07247492548821	0.00300967486360935	NA	NA	0.984793586558116	0.306863548117937	Shapiro-Wilk normality test
Fixed	NA	Strain	None	Satterthwaite	NA	Postdiet_Lean	Fixed	CC_StrainCC032/GeniUnc	NA	NA	-0.819744554120002	NA	0.798752602566285	NA	-1.02628091787904	0.308243032037209	NA	NA	0.984793586558116	0.306863548117937	Shapiro-Wilk normality test
Fixed	NA	Strain	None	Satterthwaite	NA	Postdiet_Lean	Fixed	CC_StrainCC035/Unc	NA	NA	-0.692901739579527	NA	0.804415798307699	NA	-0.861372614805961	0.391932615168371	NA	NA	0.984793586558116	0.306863548117937	Shapiro-Wilk normality test
Fixed	NA	Strain	None	Satterthwaite	NA	Postdiet_Lean	Fixed	CC_StrainCC036/Unc	NA	NA	-2.42495525987656	NA	0.885530188663161	NA	-2.73842189788853	0.00779846583605761	NA	NA	0.984793586558116	0.306863548117937	Shapiro-Wilk normality test
Fixed	NA	Strain	None	Satterthwaite	NA	Postdiet_Lean	Fixed	CC_StrainCC037/TauUnc	NA	NA	1.13675549485224	NA	0.77928302897561	NA	1.4587196853838	0.149052180525133	NA	NA	0.984793586558116	0.306863548117937	Shapiro-Wilk normality test
Fixed	NA	Strain	None	Satterthwaite	NA	Postdiet_Lean	Fixed	CC_StrainCC040/TauUnc	NA	NA	0.695875340772981	NA	0.820835827884995	NA	0.847764336220565	0.399418123451798	NA	NA	0.984793586558116	0.306863548117937	Shapiro-Wilk normality test
Fixed	NA	Strain	None	Satterthwaite	NA	Postdiet_Lean	Fixed	CC_StrainCC041/TauUnc	NA	NA	1.13663114679541	NA	0.821930244833996	NA	1.3828803039423	0.17103543060623	NA	NA	0.984793586558116	0.306863548117937	Shapiro-Wilk normality test
Fixed	NA	Strain	None	Satterthwaite	NA	Postdiet_Lean	Fixed	CC_StrainCC045/GeniUnc	NA	NA	-1.33861340176719	NA	0.839541549228316	NA	-1.5944575977182	0.115275807916253	NA	NA	0.984793586558116	0.306863548117937	Shapiro-Wilk normality test
Fixed	NA	Strain	None	Satterthwaite	NA	Postdiet_Lean	Fixed	CC_StrainCC059/TauUnc	NA	NA	2.77017488869566	NA	0.802214454729128	NA	3.45316002767742	0.000937910267483253	NA	NA	0.984793586558116	0.306863548117937	Shapiro-Wilk normality test
Fixed	NA	Strain	None	Satterthwaite	NA	Postdiet_Lean	Fixed	CC_StrainCC063/Unc	NA	NA	-3.0689232104201	NA	0.916850948727804	NA	-3.34724331657011	0.00130804783192792	NA	NA	0.984793586558116	0.306863548117937	Shapiro-Wilk normality test
Fixed	NA	Strain	None	Satterthwaite	NA	Postdiet_Lean	Fixed	CC_StrainCC071/TauUnc	NA	NA	-3.46847855834673	NA	0.812475657697782	NA	-4.2690245861334	5.97620012449214e-05	NA	NA	0.984793586558116	0.306863548117937	Shapiro-Wilk normality test
Fixed	NA	Strain	None	Satterthwaite	NA	Postdiet_Lean	Fixed	Week2	NA	NA	0.627973752637545	NA	0.439041330764178	NA	1.43032946703336	0.15700875066137	NA	NA	0.984793586558116	0.306863548117937	Shapiro-Wilk normality test
Fixed	NA	Strain	None	Satterthwaite	NA	Postdiet_Lean	Fixed	Week3	NA	NA	0.331751226898733	NA	0.473401184147056	NA	0.700782418819804	0.485729152444892	NA	NA	0.984793586558116	0.306863548117937	Shapiro-Wilk normality test
Fixed	NA	Strain	None	Satterthwaite	NA	Postdiet_Lean	Fixed	Week4	NA	NA	0.31717091908017	NA	0.422417793135886	NA	0.750846494238799	0.455226416846102	NA	NA	0.984793586558116	0.306863548117937	Shapiro-Wilk normality test
Fixed	NA	Strain	None	Satterthwaite	NA	Postdiet_Lean	Fixed	Week5	NA	NA	0.931004061098745	NA	0.415936042439752	NA	2.23833466231434	0.0283362696158694	NA	NA	0.984793586558116	0.306863548117937	Shapiro-Wilk normality test
Fixed	NA	Strain	None	Satterthwaite	NA	Postdiet_Lean	Fixed	Week6	NA	NA	1.95408679502406	NA	0.593415697967268	NA	3.29294759427117	0.00154749294494275	NA	NA	0.984793586558116	0.306863548117937	Shapiro-Wilk normality test
Fixed	NA	Strain	None	Satterthwaite	NA	Postdiet_Lean	Fixed	Week7	NA	NA	3.194088350875	NA	0.834910896354715	NA	3.82566375025243	0.000277706363754242	NA	NA	0.984793586558116	0.306863548117937	Shapiro-Wilk normality test
Fixed	NA	Strain	None	Satterthwaite	NA	Postdiet_Lean	Fixed	Week8	NA	NA	0.191623949220432	NA	0.725645009180347	NA	0.264073957370535	0.792487931093564	NA	NA	0.984793586558116	0.306863548117937	Shapiro-Wilk normality test
Fixed	NA	Strain	None	Satterthwaite	NA	Postdiet_TotalWater	Fixed	(Intercept)	NA	NA	13.2038634807122	NA	0.540781938098122	NA	24.4162434994573	2.87196541510795e-36	NA	NA	0.987445057347466	0.468232377083156	Shapiro-Wilk normality test
Fixed	NA	Strain	None	Satterthwaite	NA	Postdiet_TotalWater	Fixed	CC_StrainCC002/Unc	NA	NA	0.549678836893606	NA	0.693182943133517	NA	0.792978018773508	0.430432567125153	NA	NA	0.987445057347466	0.468232377083156	Shapiro-Wilk normality test
Fixed	NA	Strain	None	Satterthwaite	NA	Postdiet_TotalWater	Fixed	CC_StrainCC004/TauUnc	NA	NA	3.2431946172538	NA	0.675316919672904	NA	4.80247795186987	8.44238056582646e-06	NA	NA	0.987445057347466	0.468232377083156	Shapiro-Wilk normality test
Fixed	NA	Strain	None	Satterthwaite	NA	Postdiet_TotalWater	Fixed	CC_StrainCC006/TauUnc	NA	NA	-0.956753786349302	NA	0.726642669987893	NA	-1.3166771315057	0.192181235810946	NA	NA	0.987445057347466	0.468232377083156	Shapiro-Wilk normality test
Fixed	NA	Strain	None	Satterthwaite	NA	Postdiet_TotalWater	Fixed	CC_StrainCC008/GeniUnc	NA	NA	3.64477891952928	NA	0.722640353582655	NA	5.04369691155421	3.36969302442498e-06	NA	NA	0.987445057347466	0.468232377083156	Shapiro-Wilk normality test
Fixed	NA	Strain	None	Satterthwaite	NA	Postdiet_TotalWater	Fixed	CC_StrainCC011/Unc	NA	NA	2.56374308597842	NA	0.679906840557361	NA	3.7707270070658	0.000333786373174556	NA	NA	0.987445057347466	0.468232377083156	Shapiro-Wilk normality test
Fixed	NA	Strain	None	Satterthwaite	NA	Postdiet_TotalWater	Fixed	CC_StrainCC012/GeniUnc	NA	NA	-2.49561157689408	NA	0.708351217044001	NA	-3.52312739336913	0.000750369659564056	NA	NA	0.987445057347466	0.468232377083156	Shapiro-Wilk normality test
Fixed	NA	Strain	None	Satterthwaite	NA	Postdiet_TotalWater	Fixed	CC_StrainCC019/TauUnc	NA	NA	-2.21050089888737	NA	0.694889100768384	NA	-3.1810844297933	0.00217641274926043	NA	NA	0.987445057347466	0.468232377083156	Shapiro-Wilk normality test
Fixed	NA	Strain	None	Satterthwaite	NA	Postdiet_TotalWater	Fixed	CC_StrainCC024/GeniUnc	NA	NA	1.51133634100782	NA	0.916111349852566	NA	1.64972996050212	0.103415847574555	NA	NA	0.987445057347466	0.468232377083156	Shapiro-Wilk normality test
Fixed	NA	Strain	None	Satterthwaite	NA	Postdiet_TotalWater	Fixed	CC_StrainCC027/GeniUnc	NA	NA	1.48990420346612	NA	0.686778447777862	NA	2.16941024909394	0.0334007450257748	NA	NA	0.987445057347466	0.468232377083156	Shapiro-Wilk normality test
Fixed	NA	Strain	None	Satterthwaite	NA	Postdiet_TotalWater	Fixed	CC_StrainCC028/GeniUnc	NA	NA	1.64893179955647	NA	0.736871288184089	NA	2.23774738681978	0.0283763976736129	NA	NA	0.987445057347466	0.468232377083156	Shapiro-Wilk normality test
Fixed	NA	Strain	None	Satterthwaite	NA	Postdiet_TotalWater	Fixed	CC_StrainCC030/GeniUnc	NA	NA	-2.05077276342813	NA	0.710507351001237	NA	-2.8863498182506	0.00515959374531381	NA	NA	0.987445057347466	0.468232377083156	Shapiro-Wilk normality test
Fixed	NA	Strain	None	Satterthwaite	NA	Postdiet_TotalWater	Fixed	CC_StrainCC032/GeniUnc	NA	NA	-0.755435851672204	NA	0.692189008472121	NA	-1.09137221542955	0.278798910528275	NA	NA	0.987445057347466	0.468232377083156	Shapiro-Wilk normality test
Fixed	NA	Strain	None	Satterthwaite	NA	Postdiet_TotalWater	Fixed	CC_StrainCC035/Unc	NA	NA	-0.73462974009074	NA	0.697096663023028	NA	-1.05384199790162	0.295528440049492	NA	NA	0.987445057347466	0.468232377083156	Shapiro-Wilk normality test
Fixed	NA	Strain	None	Satterthwaite	NA	Postdiet_TotalWater	Fixed	CC_StrainCC036/Unc	NA	NA	-1.86563556518035	NA	0.767389378505365	NA	-2.43114593117515	0.0175778557649178	NA	NA	0.987445057347466	0.468232377083156	Shapiro-Wilk normality test
Fixed	NA	Strain	None	Satterthwaite	NA	Postdiet_TotalWater	Fixed	CC_StrainCC037/TauUnc	NA	NA	0.671194617253798	NA	0.675316919672904	NA	0.993895751314652	0.323648888660314	NA	NA	0.987445057347466	0.468232377083156	Shapiro-Wilk normality test
Fixed	NA	Strain	None	Satterthwaite	NA	Postdiet_TotalWater	Fixed	CC_StrainCC040/TauUnc	NA	NA	0.494682868353699	NA	0.711326055147291	NA	0.69543757714775	0.489051103681182	NA	NA	0.987445057347466	0.468232377083156	Shapiro-Wilk normality test
Fixed	NA	Strain	None	Satterthwaite	NA	Postdiet_TotalWater	Fixed	CC_StrainCC041/TauUnc	NA	NA	1.04546712831214	NA	0.712274463177951	NA	1.46778690288514	0.146578341323043	NA	NA	0.987445057347466	0.468232377083156	Shapiro-Wilk normality test
Fixed	NA	Strain	None	Satterthwaite	NA	Postdiet_TotalWater	Fixed	CC_StrainCC045/GeniUnc	NA	NA	-1.3056633085013	NA	0.727536199149063	NA	-1.79463689920642	0.076968134173742	NA	NA	0.987445057347466	0.468232377083156	Shapiro-Wilk normality test
Fixed	NA	Strain	None	Satterthwaite	NA	Postdiet_TotalWater	Fixed	CC_StrainCC059/TauUnc	NA	NA	2.33249787763086	NA	0.695189006229095	NA	3.35519960288641	0.00127604339022233	NA	NA	0.987445057347466	0.468232377083156	Shapiro-Wilk normality test
Fixed	NA	Strain	None	Satterthwaite	NA	Postdiet_TotalWater	Fixed	CC_StrainCC063/Unc	NA	NA	-2.91411256145154	NA	0.794531557177565	NA	-3.66771154037407	0.000469354279560743	NA	NA	0.987445057347466	0.468232377083156	Shapiro-Wilk normality test
Fixed	NA	Strain	None	Satterthwaite	NA	Postdiet_TotalWater	Fixed	CC_StrainCC071/TauUnc	NA	NA	-2.99974968832334	NA	0.704081236296056	NA	-4.26051644850536	6.16005817740738e-05	NA	NA	0.987445057347466	0.468232377083156	Shapiro-Wilk normality test
Fixed	NA	Strain	None	Satterthwaite	NA	Postdiet_TotalWater	Fixed	Week2	NA	NA	0.529600356560029	NA	0.38046772235051	NA	1.39197184267876	0.168276066678452	NA	NA	0.987445057347466	0.468232377083156	Shapiro-Wilk normality test
Fixed	NA	Strain	None	Satterthwaite	NA	Postdiet_TotalWater	Fixed	Week3	NA	NA	0.365573442829039	NA	0.41024354125605	NA	0.891113219503118	0.375878338328262	NA	NA	0.987445057347466	0.468232377083156	Shapiro-Wilk normality test
Fixed	NA	Strain	None	Satterthwaite	NA	Postdiet_TotalWater	Fixed	Week4	NA	NA	0.24476785539054	NA	0.366061972696291	NA	0.668651413277542	0.505886078297098	NA	NA	0.987445057347466	0.468232377083156	Shapiro-Wilk normality test
Fixed	NA	Strain	None	Satterthwaite	NA	Postdiet_TotalWater	Fixed	Week5	NA	NA	0.862025511767445	NA	0.360444968666375	NA	2.39155928561547	0.0194288380389756	NA	NA	0.987445057347466	0.468232377083156	Shapiro-Wilk normality test
Fixed	NA	Strain	None	Satterthwaite	NA	Postdiet_TotalWater	Fixed	Week6	NA	NA	1.64508910081462	NA	0.514246616872423	NA	3.19902756156146	0.00206155267263774	NA	NA	0.987445057347466	0.468232377083156	Shapiro-Wilk normality test
Fixed	NA	Strain	None	Satterthwaite	NA	Postdiet_TotalWater	Fixed	Week7	NA	NA	2.82303731433782	NA	0.723523333324453	NA	3.9017916690627	0.00021470122920913	NA	NA	0.987445057347466	0.468232377083156	Shapiro-Wilk normality test
Fixed	NA	Strain	None	Satterthwaite	NA	Postdiet_TotalWater	Fixed	Week8	NA	NA	0.14663198573634	NA	0.628834883033268	NA	0.233180425724859	0.816292257480928	NA	NA	0.987445057347466	0.468232377083156	Shapiro-Wilk normality test
Fixed	NA	Strain	None	Satterthwaite	NA	Postdiet_MRIWeight	Fixed	(Intercept)	NA	NA	23.4109540405185	NA	1.23373922260898	NA	18.9756097654183	1.60614993907337e-29	NA	NA	0.989841552597458	0.651789723051329	Shapiro-Wilk normality test
Fixed	NA	Strain	None	Satterthwaite	NA	Postdiet_MRIWeight	Fixed	CC_StrainCC002/Unc	NA	NA	-2.50327318243464	NA	1.58142668077087	NA	-1.5829207973236	0.117884159265787	NA	NA	0.989841552597458	0.651789723051329	Shapiro-Wilk normality test
Fixed	NA	Strain	None	Satterthwaite	NA	Postdiet_MRIWeight	Fixed	CC_StrainCC004/TauUnc	NA	NA	3.8001818447938	NA	1.54066715767561	NA	2.46658197772393	0.0160565579511099	NA	NA	0.989841552597458	0.651789723051329	Shapiro-Wilk normality test
Fixed	NA	Strain	None	Satterthwaite	NA	Postdiet_MRIWeight	Fixed	CC_StrainCC006/TauUnc	NA	NA	-3.13719490112323	NA	1.65776165886427	NA	-1.89242819337041	0.0625112080924102	NA	NA	0.989841552597458	0.651789723051329	Shapiro-Wilk normality test
Fixed	NA	Strain	None	Satterthwaite	NA	Postdiet_MRIWeight	Fixed	CC_StrainCC008/GeniUnc	NA	NA	3.99250731210772	NA	1.6486307793312	NA	2.42171101144148	0.0180040807046468	NA	NA	0.989841552597458	0.651789723051329	Shapiro-Wilk normality test
Fixed	NA	Strain	None	Satterthwaite	NA	Postdiet_MRIWeight	Fixed	CC_StrainCC011/Unc	NA	NA	1.22687335587021	NA	1.55113859731677	NA	0.790950182009854	0.431607290989458	NA	NA	0.989841552597458	0.651789723051329	Shapiro-Wilk normality test
Fixed	NA	Strain	None	Satterthwaite	NA	Postdiet_MRIWeight	Fixed	CC_StrainCC012/GeniUnc	NA	NA	-5.3171814913243	NA	1.61603156148943	NA	-3.29027082022065	0.00156030373917396	NA	NA	0.989841552597458	0.651789723051329	Shapiro-Wilk normality test
Fixed	NA	Strain	None	Satterthwaite	NA	Postdiet_MRIWeight	Fixed	CC_StrainCC019/TauUnc	NA	NA	-9.24959635287284	NA	1.58531910661906	NA	-5.83453281692861	1.47614381211864e-07	NA	NA	0.989841552597458	0.651789723051329	Shapiro-Wilk normality test
Fixed	NA	Strain	None	Satterthwaite	NA	Postdiet_MRIWeight	Fixed	CC_StrainCC024/GeniUnc	NA	NA	-1.21540337825239	NA	2.09001526301955	NA	-0.581528470034442	0.562726112448784	NA	NA	0.989841552597458	0.651789723051329	Shapiro-Wilk normality test
Fixed	NA	Strain	None	Satterthwaite	NA	Postdiet_MRIWeight	Fixed	CC_StrainCC027/GeniUnc	NA	NA	-3.57372646409585	NA	1.56681547324963	NA	-2.28088535319594	0.0255585138088674	NA	NA	0.989841552597458	0.651789723051329	Shapiro-Wilk normality test
Fixed	NA	Strain	None	Satterthwaite	NA	Postdiet_MRIWeight	Fixed	CC_StrainCC028/GeniUnc	NA	NA	1.7961694877223	NA	1.68109721534776	NA	1.0684506947748	0.288936546552562	NA	NA	0.989841552597458	0.651789723051329	Shapiro-Wilk normality test
Fixed	NA	Strain	None	Satterthwaite	NA	Postdiet_MRIWeight	Fixed	CC_StrainCC030/GeniUnc	NA	NA	-7.58071105178202	NA	1.62095056274454	NA	-4.67670712852996	1.3522009007799e-05	NA	NA	0.989841552597458	0.651789723051329	Shapiro-Wilk normality test
Fixed	NA	Strain	None	Satterthwaite	NA	Postdiet_MRIWeight	Fixed	CC_StrainCC032/GeniUnc	NA	NA	-4.10523476232203	NA	1.57915911950433	NA	-2.59963338185362	0.0113443586761131	NA	NA	0.989841552597458	0.651789723051329	Shapiro-Wilk normality test
Fixed	NA	Strain	None	Satterthwaite	NA	Postdiet_MRIWeight	Fixed	CC_StrainCC035/Unc	NA	NA	-3.31610553336095	NA	1.59035543632616	NA	-2.08513484320298	0.0406535610885154	NA	NA	0.989841552597458	0.651789723051329	Shapiro-Wilk normality test
Fixed	NA	Strain	None	Satterthwaite	NA	Postdiet_MRIWeight	Fixed	CC_StrainCC036/Unc	NA	NA	-7.82544339048385	NA	1.75072114761313	NA	-4.46983998631237	2.89773029361279e-05	NA	NA	0.989841552597458	0.651789723051329	Shapiro-Wilk normality test
Fixed	NA	Strain	None	Satterthwaite	NA	Postdiet_MRIWeight	Fixed	CC_StrainCC037/TauUnc	NA	NA	0.960181844793792	NA	1.54066715767561	NA	0.623224711457088	0.535133792449796	NA	NA	0.989841552597458	0.651789723051329	Shapiro-Wilk normality test
Fixed	NA	Strain	None	Satterthwaite	NA	Postdiet_MRIWeight	Fixed	CC_StrainCC040/TauUnc	NA	NA	2.08582249931428	NA	1.62281835333727	NA	1.2853086699598	0.202861300789979	NA	NA	0.989841552597458	0.651789723051329	Shapiro-Wilk normality test
Fixed	NA	Strain	None	Satterthwaite	NA	Postdiet_MRIWeight	Fixed	CC_StrainCC041/TauUnc	NA	NA	-2.82685189163188	NA	1.62498205020662	NA	-1.73962037997432	0.0862591607590226	NA	NA	0.989841552597458	0.651789723051329	Shapiro-Wilk normality test
Fixed	NA	Strain	None	Satterthwaite	NA	Postdiet_MRIWeight	Fixed	CC_StrainCC045/GeniUnc	NA	NA	-4.48546804521585	NA	1.65980015515088	NA	-2.70241452339671	0.00860517863380993	NA	NA	0.989841552597458	0.651789723051329	Shapiro-Wilk normality test
Fixed	NA	Strain	None	Satterthwaite	NA	Postdiet_MRIWeight	Fixed	CC_StrainCC059/TauUnc	NA	NA	-0.0974870180868503	NA	1.58600331055393	NA	-0.0614670962148256	0.951159921754327	NA	NA	0.989841552597458	0.651789723051329	Shapiro-Wilk normality test
Fixed	NA	Strain	None	Satterthwaite	NA	Postdiet_MRIWeight	Fixed	CC_StrainCC063/Unc	NA	NA	-3.32045886529894	NA	1.81264327935577	NA	-1.8318324973897	0.071170856725801	NA	NA	0.989841552597458	0.651789723051329	Shapiro-Wilk normality test
Fixed	NA	Strain	None	Satterthwaite	NA	Postdiet_MRIWeight	Fixed	CC_StrainCC071/TauUnc	NA	NA	-8.29101676666076	NA	1.60629003286691	NA	-5.161593857283	2.13663654688129e-06	NA	NA	0.989841552597458	0.651789723051329	Shapiro-Wilk normality test
Fixed	NA	Strain	None	Satterthwaite	NA	Postdiet_MRIWeight	Fixed	Week2	NA	NA	0.908898675467865	NA	0.867998575639111	NA	1.04712000800075	0.298595898646808	NA	NA	0.989841552597458	0.651789723051329	Shapiro-Wilk normality test
Fixed	NA	Strain	None	Satterthwaite	NA	Postdiet_MRIWeight	Fixed	Week3	NA	NA	-0.890192100563186	NA	0.935929090845039	NA	-0.951131992018159	0.344764031264351	NA	NA	0.989841552597458	0.651789723051329	Shapiro-Wilk normality test
Fixed	NA	Strain	None	Satterthwaite	NA	Postdiet_MRIWeight	Fixed	Week4	NA	NA	0.61280699926708	NA	0.835133316784494	NA	0.733783441458863	0.465496963162962	NA	NA	0.989841552597458	0.651789723051329	Shapiro-Wilk normality test
Fixed	NA	Strain	None	Satterthwaite	NA	Postdiet_MRIWeight	Fixed	Week5	NA	NA	1.67934944388497	NA	0.822318690967603	NA	2.04221241999123	0.0448457954642139	NA	NA	0.989841552597458	0.651789723051329	Shapiro-Wilk normality test
Fixed	NA	Strain	None	Satterthwaite	NA	Postdiet_MRIWeight	Fixed	Week6	NA	NA	2.96353969079144	NA	1.17320157466939	NA	2.5260277132057	0.0137682217847882	NA	NA	0.989841552597458	0.651789723051329	Shapiro-Wilk normality test
Fixed	NA	Strain	None	Satterthwaite	NA	Postdiet_MRIWeight	Fixed	Week7	NA	NA	4.29925851209166	NA	1.65064520818593	NA	2.60459273184245	0.0111958665590542	NA	NA	0.989841552597458	0.651789723051329	Shapiro-Wilk normality test
Fixed	NA	Strain	None	Satterthwaite	NA	Postdiet_MRIWeight	Fixed	Week8	NA	NA	0.927701445422906	NA	1.43462309867698	NA	0.646651685922552	0.519942412490795	NA	NA	0.989841552597458	0.651789723051329	Shapiro-Wilk normality test
Fixed	NA	Strain	None	Satterthwaite	NA	Postdiet_PercentFat	Fixed	(Intercept)	NA	NA	27.5239966682229	NA	2.24635727100242	NA	12.2527244546191	3.47402169954157e-19	NA	NA	0.976164862389488	0.0665751942436135	Shapiro-Wilk normality test
Fixed	NA	Strain	None	Satterthwaite	NA	Postdiet_PercentFat	Fixed	CC_StrainCC002/Unc	NA	NA	-11.9823098937404	NA	2.87941670152508	NA	-4.16136708778343	8.74883218733724e-05	NA	NA	0.976164862389488	0.0665751942436135	Shapiro-Wilk normality test
Fixed	NA	Strain	None	Satterthwaite	NA	Postdiet_PercentFat	Fixed	CC_StrainCC004/TauUnc	NA	NA	-6.15649152272977	NA	2.8052029216681	NA	-2.1946688687565	0.0314596143873272	NA	NA	0.976164862389488	0.0665751942436135	Shapiro-Wilk normality test
Fixed	NA	Strain	None	Satterthwaite	NA	Postdiet_PercentFat	Fixed	CC_StrainCC006/TauUnc	NA	NA	-6.19967899175373	NA	3.01840525755826	NA	-2.05395845247399	0.043663082401829	NA	NA	0.976164862389488	0.0665751942436135	Shapiro-Wilk normality test
Fixed	NA	Strain	None	Satterthwaite	NA	Postdiet_PercentFat	Fixed	CC_StrainCC008/GeniUnc	NA	NA	-7.2742903664429	NA	3.00178001191974	NA	-2.42332560599294	0.0179304916533185	NA	NA	0.976164862389488	0.0665751942436135	Shapiro-Wilk normality test
Fixed	NA	Strain	None	Satterthwaite	NA	Postdiet_PercentFat	Fixed	CC_StrainCC011/Unc	NA	NA	-10.0848929050368	NA	2.82426902100637	NA	-3.57079755151767	0.000643598107839372	NA	NA	0.976164862389488	0.0665751942436135	Shapiro-Wilk normality test
Fixed	NA	Strain	None	Satterthwaite	NA	Postdiet_PercentFat	Fixed	CC_StrainCC012/GeniUnc	NA	NA	-4.33723643044624	NA	2.94242428367031	NA	-1.47403501749112	0.144892396534836	NA	NA	0.976164862389488	0.0665751942436135	Shapiro-Wilk normality test
Fixed	NA	Strain	None	Satterthwaite	NA	Postdiet_PercentFat	Fixed	CC_StrainCC019/TauUnc	NA	NA	-23.9337292893336	NA	2.88650391975215	NA	-8.29159770944937	4.81382858710245e-12	NA	NA	0.976164862389488	0.0665751942436135	Shapiro-Wilk normality test
Fixed	NA	Strain	None	Satterthwaite	NA	Postdiet_PercentFat	Fixed	CC_StrainCC024/GeniUnc	NA	NA	-10.6592675921229	NA	3.80544032041203	NA	-2.80106024392174	0.00655814274619106	NA	NA	0.976164862389488	0.0665751942436135	Shapiro-Wilk normality test
Fixed	NA	Strain	None	Satterthwaite	NA	Postdiet_PercentFat	Fixed	CC_StrainCC027/GeniUnc	NA	NA	-21.2569216169343	NA	2.8528130306261	NA	-7.45121442896281	1.73489805999387e-10	NA	NA	0.976164862389488	0.0665751942436135	Shapiro-Wilk normality test
Fixed	NA	Strain	None	Satterthwaite	NA	Postdiet_PercentFat	Fixed	CC_StrainCC028/GeniUnc	NA	NA	-4.90863824479253	NA	3.06089397480008	NA	-1.60366163781061	0.113228280183995	NA	NA	0.976164862389488	0.0665751942436135	Shapiro-Wilk normality test
Fixed	NA	Strain	None	Satterthwaite	NA	Postdiet_PercentFat	Fixed	CC_StrainCC030/GeniUnc	NA	NA	-15.9329689187917	NA	2.95138066118751	NA	-5.39847981262469	8.45081878578805e-07	NA	NA	0.976164862389488	0.0665751942436135	Shapiro-Wilk normality test
Fixed	NA	Strain	None	Satterthwaite	NA	Postdiet_PercentFat	Fixed	CC_StrainCC032/GeniUnc	NA	NA	-10.9034915393391	NA	2.87528799049346	NA	-3.79213893543508	0.000310749573675397	NA	NA	0.976164862389488	0.0665751942436135	Shapiro-Wilk normality test
Fixed	NA	Strain	None	Satterthwaite	NA	Postdiet_PercentFat	Fixed	CC_StrainCC035/Unc	NA	NA	-8.05398282417545	NA	2.89567392557622	NA	-2.78138458651651	0.00692672843192019	NA	NA	0.976164862389488	0.0665751942436135	Shapiro-Wilk normality test
Fixed	NA	Strain	None	Satterthwaite	NA	Postdiet_PercentFat	Fixed	CC_StrainCC036/Unc	NA	NA	-16.5959148198542	NA	3.18766324954954	NA	-5.20629486888223	1.79573142995988e-06	NA	NA	0.976164862389488	0.0665751942436135	Shapiro-Wilk normality test
Fixed	NA	Strain	None	Satterthwaite	NA	Postdiet_PercentFat	Fixed	CC_StrainCC037/TauUnc	NA	NA	-1.80953163110739	NA	2.8052029216681	NA	-0.645062650238278	0.520965607928543	NA	NA	0.976164862389488	0.0665751942436135	Shapiro-Wilk normality test
Fixed	NA	Strain	None	Satterthwaite	NA	Postdiet_PercentFat	Fixed	CC_StrainCC040/TauUnc	NA	NA	2.52368440327832	NA	2.95478148115158	NA	0.854101875003887	0.39592116203549	NA	NA	0.976164862389488	0.0665751942436135	Shapiro-Wilk normality test
Fixed	NA	Strain	None	Satterthwaite	NA	Postdiet_PercentFat	Fixed	CC_StrainCC041/TauUnc	NA	NA	-16.6914001739682	NA	2.95872107884421	NA	-5.64142402381791	3.21442534388758e-07	NA	NA	0.976164862389488	0.0665751942436135	Shapiro-Wilk normality test
Fixed	NA	Strain	None	Satterthwaite	NA	Postdiet_PercentFat	Fixed	CC_StrainCC045/GeniUnc	NA	NA	-9.70864565774813	NA	3.02211689359238	NA	-3.21253148027887	0.00197888123992274	NA	NA	0.976164862389488	0.0665751942436135	Shapiro-Wilk normality test
Fixed	NA	Strain	None	Satterthwaite	NA	Postdiet_PercentFat	Fixed	CC_StrainCC059/TauUnc	NA	NA	-12.1636274458336	NA	2.88774969880803	NA	-4.21214742082886	7.31381836674269e-05	NA	NA	0.976164862389488	0.0665751942436135	Shapiro-Wilk normality test
Fixed	NA	Strain	None	Satterthwaite	NA	Postdiet_PercentFat	Fixed	CC_StrainCC063/Unc	NA	NA	4.63762787841321	NA	3.30040930505866	NA	1.405167495833	0.164331952300908	NA	NA	0.976164862389488	0.0665751942436135	Shapiro-Wilk normality test
Fixed	NA	Strain	None	Satterthwaite	NA	Postdiet_PercentFat	Fixed	CC_StrainCC071/TauUnc	NA	NA	-13.9233438982793	NA	2.92468718554547	NA	-4.76062669781983	9.88115871549432e-06	NA	NA	0.976164862389488	0.0665751942436135	Shapiro-Wilk normality test
Fixed	NA	Strain	None	Satterthwaite	NA	Postdiet_PercentFat	Fixed	Week2	NA	NA	0.595680812804383	NA	1.58042710799399	NA	0.376911285431234	0.707363703741379	NA	NA	0.976164862389488	0.0665751942436135	Shapiro-Wilk normality test
Fixed	NA	Strain	None	Satterthwaite	NA	Postdiet_PercentFat	Fixed	Week3	NA	NA	-4.38111440674143	NA	1.70411305714707	NA	-2.57090595507556	0.0122401817091076	NA	NA	0.976164862389488	0.0665751942436135	Shapiro-Wilk normality test
Fixed	NA	Strain	None	Satterthwaite	NA	Postdiet_PercentFat	Fixed	Week4	NA	NA	0.689190431073555	NA	1.52058697983844	NA	0.45323972927006	0.651758298468242	NA	NA	0.976164862389488	0.0665751942436135	Shapiro-Wilk normality test
Fixed	NA	Strain	None	Satterthwaite	NA	Postdiet_PercentFat	Fixed	Week5	NA	NA	1.89714559932706	NA	1.49725447378577	NA	1.2670829391681	0.209266133933579	NA	NA	0.976164862389488	0.0665751942436135	Shapiro-Wilk normality test
Fixed	NA	Strain	None	Satterthwaite	NA	Postdiet_PercentFat	Fixed	Week6	NA	NA	0.18586706045548	NA	2.136132044207	NA	0.0870110351836791	0.93090767233347	NA	NA	0.976164862389488	0.0665751942436135	Shapiro-Wilk normality test
Fixed	NA	Strain	None	Satterthwaite	NA	Postdiet_PercentFat	Fixed	Week7	NA	NA	-1.4345829240195	NA	3.00544782665873	NA	-0.47732750883065	0.63459503333499	NA	NA	0.976164862389488	0.0665751942436135	Shapiro-Wilk normality test
Fixed	NA	Strain	None	Satterthwaite	NA	Postdiet_PercentFat	Fixed	Week8	NA	NA	2.25189176605591	NA	2.61212091648193	NA	0.862093233068558	0.391538662300803	NA	NA	0.976164862389488	0.0665751942436135	Shapiro-Wilk normality test
Fixed	NA	Strain	None	Satterthwaite	NA	Postdiet_PercentLean	Fixed	(Intercept)	NA	NA	66.0740726030283	NA	2.04695344973075	NA	32.2792257985737	3.61825560588668e-44	NA	NA	0.982419324433172	0.204229447589507	Shapiro-Wilk normality test
Fixed	NA	Strain	None	Satterthwaite	NA	Postdiet_PercentLean	Fixed	CC_StrainCC002/Unc	NA	NA	10.7816897525739	NA	2.62381769208463	NA	4.10916116051027	0.000105058022962627	NA	NA	0.982419324433172	0.204229447589507	Shapiro-Wilk normality test
Fixed	NA	Strain	None	Satterthwaite	NA	Postdiet_PercentLean	Fixed	CC_StrainCC004/TauUnc	NA	NA	4.55334925404137	NA	2.5561916939156	NA	1.78130195199348	0.0791400149533674	NA	NA	0.982419324433172	0.204229447589507	Shapiro-Wilk normality test
Fixed	NA	Strain	None	Satterthwaite	NA	Postdiet_PercentLean	Fixed	CC_StrainCC006/TauUnc	NA	NA	5.33103461524728	NA	2.75046856277105	NA	1.93822779413132	0.0565720328031092	NA	NA	0.982419324433172	0.204229447589507	Shapiro-Wilk normality test
Fixed	NA	Strain	None	Satterthwaite	NA	Postdiet_PercentLean	Fixed	CC_StrainCC008/GeniUnc	NA	NA	6.2963979899993	NA	2.73531910086145	NA	2.30188791794578	0.024278285857541	NA	NA	0.982419324433172	0.204229447589507	Shapiro-Wilk normality test
Fixed	NA	Strain	None	Satterthwaite	NA	Postdiet_PercentLean	Fixed	CC_StrainCC011/Unc	NA	NA	8.60206688868718	NA	2.57356534071577	NA	3.3424707554908	0.00132760699835178	NA	NA	0.982419324433172	0.204229447589507	Shapiro-Wilk normality test
Fixed	NA	Strain	None	Satterthwaite	NA	Postdiet_PercentLean	Fixed	CC_StrainCC012/GeniUnc	NA	NA	4.18504229863818	NA	2.68123224020494	NA	1.56086527525803	0.123002153749202	NA	NA	0.982419324433172	0.204229447589507	Shapiro-Wilk normality test
Fixed	NA	Strain	None	Satterthwaite	NA	Postdiet_PercentLean	Fixed	CC_StrainCC019/TauUnc	NA	NA	22.4828555656883	NA	2.63027579471424	NA	8.54771792785739	1.61291170695023e-12	NA	NA	0.982419324433172	0.204229447589507	Shapiro-Wilk normality test
Fixed	NA	Strain	None	Satterthwaite	NA	Postdiet_PercentLean	Fixed	CC_StrainCC024/GeniUnc	NA	NA	10.7840583886063	NA	3.46764038479768	NA	3.1099125606808	0.00269361222085822	NA	NA	0.982419324433172	0.204229447589507	Shapiro-Wilk normality test
Fixed	NA	Strain	None	Satterthwaite	NA	Postdiet_PercentLean	Fixed	CC_StrainCC027/GeniUnc	NA	NA	18.4330583220539	NA	2.59957556612135	NA	7.09079534454795	8.00157086467525e-10	NA	NA	0.982419324433172	0.204229447589507	Shapiro-Wilk normality test
Fixed	NA	Strain	None	Satterthwaite	NA	Postdiet_PercentLean	Fixed	CC_StrainCC028/GeniUnc	NA	NA	4.00539089108272	NA	2.7891856570888	NA	1.43604312638813	0.15538156349926	NA	NA	0.982419324433172	0.204229447589507	Shapiro-Wilk normality test
Fixed	NA	Strain	None	Satterthwaite	NA	Postdiet_PercentLean	Fixed	CC_StrainCC030/GeniUnc	NA	NA	14.1877700037737	NA	2.68939358127592	NA	5.27545321092149	1.37074914540201e-06	NA	NA	0.982419324433172	0.204229447589507	Shapiro-Wilk normality test
Fixed	NA	Strain	None	Satterthwaite	NA	Postdiet_PercentLean	Fixed	CC_StrainCC032/GeniUnc	NA	NA	9.44666594380342	NA	2.62005547696498	NA	3.60552134367256	0.00057508364683149	NA	NA	0.982419324433172	0.204229447589507	Shapiro-Wilk normality test
Fixed	NA	Strain	None	Satterthwaite	NA	Postdiet_PercentLean	Fixed	CC_StrainCC035/Unc	NA	NA	7.80814970480668	NA	2.63863180081262	NA	2.95916607326646	0.00418915620361879	NA	NA	0.982419324433172	0.204229447589507	Shapiro-Wilk normality test
Fixed	NA	Strain	None	Satterthwaite	NA	Postdiet_PercentLean	Fixed	CC_StrainCC036/Unc	NA	NA	15.5608473928239	NA	2.90470192318679	NA	5.35712365823472	9.9474057314525e-07	NA	NA	0.982419324433172	0.204229447589507	Shapiro-Wilk normality test
Fixed	NA	Strain	None	Satterthwaite	NA	Postdiet_PercentLean	Fixed	CC_StrainCC037/TauUnc	NA	NA	2.03487839048541	NA	2.5561916939156	NA	0.796058603636397	0.428651618213353	NA	NA	0.982419324433172	0.204229447589507	Shapiro-Wilk normality test
Fixed	NA	Strain	None	Satterthwaite	NA	Postdiet_PercentLean	Fixed	CC_StrainCC040/TauUnc	NA	NA	-2.54622798673914	NA	2.69249251849629	NA	-0.945676903184552	0.347520723133756	NA	NA	0.982419324433172	0.204229447589507	Shapiro-Wilk normality test
Fixed	NA	Strain	None	Satterthwaite	NA	Postdiet_PercentLean	Fixed	CC_StrainCC041/TauUnc	NA	NA	13.5101689186207	NA	2.69608240742072	NA	5.01103708159484	3.82009337348008e-06	NA	NA	0.982419324433172	0.204229447589507	Shapiro-Wilk normality test
Fixed	NA	Strain	None	Satterthwaite	NA	Postdiet_PercentLean	Fixed	CC_StrainCC045/GeniUnc	NA	NA	8.64063283275092	NA	2.75385072565416	NA	3.13765475821076	0.00247968491330282	NA	NA	0.982419324433172	0.204229447589507	Shapiro-Wilk normality test
Fixed	NA	Strain	None	Satterthwaite	NA	Postdiet_PercentLean	Fixed	CC_StrainCC059/TauUnc	NA	NA	11.8810865450168	NA	2.63141098891017	NA	4.51510105988327	2.45604971624636e-05	NA	NA	0.982419324433172	0.204229447589507	Shapiro-Wilk normality test
Fixed	NA	Strain	None	Satterthwaite	NA	Postdiet_PercentLean	Fixed	CC_StrainCC063/Unc	NA	NA	-4.23509007110539	NA	3.00743977804501	NA	-1.40820444752461	0.163434368364368	NA	NA	0.982419324433172	0.204229447589507	Shapiro-Wilk normality test
Fixed	NA	Strain	None	Satterthwaite	NA	Postdiet_PercentLean	Fixed	CC_StrainCC071/TauUnc	NA	NA	11.9204613457801	NA	2.66506962232419	NA	4.47285175814068	2.86608861983226e-05	NA	NA	0.982419324433172	0.204229447589507	Shapiro-Wilk normality test
Fixed	NA	Strain	None	Satterthwaite	NA	Postdiet_PercentLean	Fixed	Week2	NA	NA	0.0990124236830866	NA	1.44013633205936	NA	0.068752118448051	0.945380194603323	NA	NA	0.982419324433172	0.204229447589507	Shapiro-Wilk normality test
Fixed	NA	Strain	None	Satterthwaite	NA	Postdiet_PercentLean	Fixed	Week3	NA	NA	4.12906571246859	NA	1.55284297208067	NA	2.65903622369236	0.00967784421296724	NA	NA	0.982419324433172	0.204229447589507	Shapiro-Wilk normality test
Fixed	NA	Strain	None	Satterthwaite	NA	Postdiet_PercentLean	Fixed	Week4	NA	NA	-0.621373058164027	NA	1.38560807053056	NA	-0.448447920721259	0.655195578730057	NA	NA	0.982419324433172	0.204229447589507	Shapiro-Wilk normality test
Fixed	NA	Strain	None	Satterthwaite	NA	Postdiet_PercentLean	Fixed	Week5	NA	NA	-0.753999662640353	NA	1.364346735848	NA	-0.552645191159349	0.58224215509013	NA	NA	0.982419324433172	0.204229447589507	Shapiro-Wilk normality test
Fixed	NA	Strain	None	Satterthwaite	NA	Postdiet_PercentLean	Fixed	Week6	NA	NA	-0.0851511152843571	NA	1.94651265558425	NA	-0.0437454722115838	0.965230089915221	NA	NA	0.982419324433172	0.204229447589507	Shapiro-Wilk normality test
Fixed	NA	Strain	None	Satterthwaite	NA	Postdiet_PercentLean	Fixed	Week7	NA	NA	1.11929638761902	NA	2.73866133236214	NA	0.408702008675754	0.683988491690089	NA	NA	0.982419324433172	0.204229447589507	Shapiro-Wilk normality test
Fixed	NA	Strain	None	Satterthwaite	NA	Postdiet_PercentLean	Fixed	Week8	NA	NA	-1.90569041704121	NA	2.38024912160145	NA	-0.800626455334664	0.426018922194857	NA	NA	0.982419324433172	0.204229447589507	Shapiro-Wilk normality test
Fixed	NA	Strain	None	Satterthwaite	NA	Postdiet_ALB2	Fixed	(Intercept)	NA	NA	38.5371821765331	NA	1.91165832654014	NA	20.1590324178278	4.25101379454585e-31	NA	NA	0.990509301651377	0.705743311654549	Shapiro-Wilk normality test
Fixed	NA	Strain	None	Satterthwaite	NA	Postdiet_ALB2	Fixed	CC_StrainCC002/Unc	NA	NA	-6.3893787920538	NA	2.45039423786441	NA	-2.60749013090332	0.011109930990681	NA	NA	0.990509301651377	0.705743311654549	Shapiro-Wilk normality test
Fixed	NA	Strain	None	Satterthwaite	NA	Postdiet_ALB2	Fixed	CC_StrainCC004/TauUnc	NA	NA	-0.428344334099517	NA	2.38723803736193	NA	-0.179430927036027	0.858110434884758	NA	NA	0.990509301651377	0.705743311654549	Shapiro-Wilk normality test
Fixed	NA	Strain	None	Satterthwaite	NA	Postdiet_ALB2	Fixed	CC_StrainCC006/TauUnc	NA	NA	-1.55878068453034	NA	2.56867401190768	NA	-0.606842548842032	0.545891107124964	NA	NA	0.990509301651377	0.705743311654549	Shapiro-Wilk normality test
Fixed	NA	Strain	None	Satterthwaite	NA	Postdiet_ALB2	Fixed	CC_StrainCC008/GeniUnc	NA	NA	-0.27974816739425	NA	2.55452586652318	NA	-0.109510798485278	0.913106292222021	NA	NA	0.990509301651377	0.705743311654549	Shapiro-Wilk normality test
Fixed	NA	Strain	None	Satterthwaite	NA	Postdiet_ALB2	Fixed	CC_StrainCC011/Unc	NA	NA	-4.81660696844808	NA	2.40346335825152	NA	-2.00402762618028	0.0488831344720085	NA	NA	0.990509301651377	0.705743311654549	Shapiro-Wilk normality test
Fixed	NA	Strain	None	Satterthwaite	NA	Postdiet_ALB2	Fixed	CC_StrainCC012/GeniUnc	NA	NA	0.136023370631583	NA	2.50401392276401	NA	0.0543221303184432	0.956831083945452	NA	NA	0.990509301651377	0.705743311654549	Shapiro-Wilk normality test
Fixed	NA	Strain	None	Satterthwaite	NA	Postdiet_ALB2	Fixed	CC_StrainCC019/TauUnc	NA	NA	-4.93987686311246	NA	2.45642548672703	NA	-2.01100212068488	0.0481232554204452	NA	NA	0.990509301651377	0.705743311654549	Shapiro-Wilk normality test
Fixed	NA	Strain	None	Satterthwaite	NA	Postdiet_ALB2	Fixed	CC_StrainCC024/GeniUnc	NA	NA	-3.44138514774118	NA	3.23844375450613	NA	-1.06266633254095	0.291534430852708	NA	NA	0.990509301651377	0.705743311654549	Shapiro-Wilk normality test
Fixed	NA	Strain	None	Satterthwaite	NA	Postdiet_ALB2	Fixed	CC_StrainCC027/GeniUnc	NA	NA	-2.49234217141414	NA	2.4277544157635	NA	-1.0266039082171	0.308091919734505	NA	NA	0.990509301651377	0.705743311654549	Shapiro-Wilk normality test
Fixed	NA	Strain	None	Satterthwaite	NA	Postdiet_ALB2	Fixed	CC_StrainCC028/GeniUnc	NA	NA	-7.09685897746604	NA	2.60483206706116	NA	-2.72449770071854	0.00810184673586203	NA	NA	0.990509301651377	0.705743311654549	Shapiro-Wilk normality test
Fixed	NA	Strain	None	Satterthwaite	NA	Postdiet_ALB2	Fixed	CC_StrainCC030/GeniUnc	NA	NA	-4.81942318427703	NA	2.51163583307962	NA	-1.9188383605627	0.0590251943996683	NA	NA	0.990509301651377	0.705743311654549	Shapiro-Wilk normality test
Fixed	NA	Strain	None	Satterthwaite	NA	Postdiet_ALB2	Fixed	CC_StrainCC032/GeniUnc	NA	NA	-0.179515646437539	NA	2.44688068954181	NA	-0.0733650999841572	0.941721885620634	NA	NA	0.990509301651377	0.705743311654549	Shapiro-Wilk normality test
Fixed	NA	Strain	None	Satterthwaite	NA	Postdiet_ALB2	Fixed	CC_StrainCC035/Unc	NA	NA	2.27816156120648	NA	2.46422919552006	NA	0.9244925615475	0.35836141142263	NA	NA	0.990509301651377	0.705743311654549	Shapiro-Wilk normality test
Fixed	NA	Strain	None	Satterthwaite	NA	Postdiet_ALB2	Fixed	CC_StrainCC036/Unc	NA	NA	-8.98013589945484	NA	2.7127131876436	NA	-3.31038900107808	0.00146641143124639	NA	NA	0.990509301651377	0.705743311654549	Shapiro-Wilk normality test
Fixed	NA	Strain	None	Satterthwaite	NA	Postdiet_ALB2	Fixed	CC_StrainCC037/TauUnc	NA	NA	-0.362544334099526	NA	2.38723803736194	NA	-0.151867693303079	0.879722005392694	NA	NA	0.990509301651377	0.705743311654549	Shapiro-Wilk normality test
Fixed	NA	Strain	None	Satterthwaite	NA	Postdiet_ALB2	Fixed	CC_StrainCC040/TauUnc	NA	NA	-5.96305084525106	NA	2.51452994341785	NA	-2.3714375964622	0.0204347894850906	NA	NA	0.990509301651377	0.705743311654549	Shapiro-Wilk normality test
Fixed	NA	Strain	None	Satterthwaite	NA	Postdiet_ALB2	Fixed	CC_StrainCC041/TauUnc	NA	NA	1.57865453463471	NA	2.51788255559115	NA	0.626977033193698	0.532685286669613	NA	NA	0.990509301651377	0.705743311654549	Shapiro-Wilk normality test
Fixed	NA	Strain	None	Satterthwaite	NA	Postdiet_ALB2	Fixed	CC_StrainCC045/GeniUnc	NA	NA	-4.44037309473965	NA	2.57183262786842	NA	-1.72654046247944	0.0885992198214213	NA	NA	0.990509301651377	0.705743311654549	Shapiro-Wilk normality test
Fixed	NA	Strain	None	Satterthwaite	NA	Postdiet_ALB2	Fixed	CC_StrainCC059/TauUnc	NA	NA	-1.25456451062607	NA	2.45748564930044	NA	-0.510507359822508	0.611279667136063	NA	NA	0.990509301651377	0.705743311654549	Shapiro-Wilk normality test
Fixed	NA	Strain	None	Satterthwaite	NA	Postdiet_ALB2	Fixed	CC_StrainCC063/Unc	NA	NA	1.49289299471581	NA	2.80866049690772	NA	0.53153202259919	0.596709290882507	NA	NA	0.990509301651377	0.705743311654549	Shapiro-Wilk normality test
Fixed	NA	Strain	None	Satterthwaite	NA	Postdiet_ALB2	Fixed	CC_StrainCC071/TauUnc	NA	NA	-2.34176370900517	NA	2.488919586811	NA	-0.940875599764	0.349958843648127	NA	NA	0.990509301651377	0.705743311654549	Shapiro-Wilk normality test
Fixed	NA	Strain	None	Satterthwaite	NA	Postdiet_ALB2	Fixed	Week2	NA	NA	0.608405942416257	NA	1.34494930057953	NA	0.452363477310332	0.652386293707849	NA	NA	0.990509301651377	0.705743311654549	Shapiro-Wilk normality test
Fixed	NA	Strain	None	Satterthwaite	NA	Postdiet_ALB2	Fixed	Week3	NA	NA	-1.92431572808141	NA	1.45020649970218	NA	-1.32692532303268	0.188785116669109	NA	NA	0.990509301651377	0.705743311654549	Shapiro-Wilk normality test
Fixed	NA	Strain	None	Satterthwaite	NA	Postdiet_ALB2	Fixed	Week4	NA	NA	1.82136028674878	NA	1.29402513071285	NA	1.40751539017286	0.16363769045089	NA	NA	0.990509301651377	0.705743311654549	Shapiro-Wilk normality test
Fixed	NA	Strain	None	Satterthwaite	NA	Postdiet_ALB2	Fixed	Week5	NA	NA	2.52367345849159	NA	1.27416908196655	NA	1.98064251770775	0.0515064680483146	NA	NA	0.990509301651377	0.705743311654549	Shapiro-Wilk normality test
Fixed	NA	Strain	None	Satterthwaite	NA	Postdiet_ALB2	Fixed	Week6	NA	NA	2.50321940477744	NA	1.81785625181307	NA	1.37701724340459	0.172833192158715	NA	NA	0.990509301651377	0.705743311654549	Shapiro-Wilk normality test
Fixed	NA	Strain	None	Satterthwaite	NA	Postdiet_ALB2	Fixed	Week7	NA	NA	5.45446797470398	NA	2.55764719040007	NA	2.13261156393145	0.0364157640275894	NA	NA	0.990509301651377	0.705743311654549	Shapiro-Wilk normality test
Fixed	NA	Strain	None	Satterthwaite	NA	Postdiet_ALB2	Fixed	Week8	NA	NA	4.86551763847594	NA	2.22292453848805	NA	2.18879118667037	0.0319022732981074	NA	NA	0.990509301651377	0.705743311654549	Shapiro-Wilk normality test
Fixed	NA	Strain	None	Satterthwaite	NA	Postdiet_CRE2	Fixed	(Intercept)	NA	NA	23.2448194362775	NA	2.77620880156655	NA	8.37286425400026	3.40232338942892e-12	NA	NA	0.986580009746553	0.41000726246299	Shapiro-Wilk normality test
Fixed	NA	Strain	None	Satterthwaite	NA	Postdiet_CRE2	Fixed	CC_StrainCC002/Unc	NA	NA	2.35131859341178	NA	3.55858887334714	NA	0.660744659497622	0.51091434080388	NA	NA	0.986580009746553	0.41000726246299	Shapiro-Wilk normality test
Fixed	NA	Strain	None	Satterthwaite	NA	Postdiet_CRE2	Fixed	CC_StrainCC004/TauUnc	NA	NA	-0.69779901274115	NA	3.46687018215936	NA	-0.201276360543307	0.841058010098751	NA	NA	0.986580009746553	0.41000726246299	Shapiro-Wilk normality test
Fixed	NA	Strain	None	Satterthwaite	NA	Postdiet_CRE2	Fixed	CC_StrainCC006/TauUnc	NA	NA	-0.206046604697154	NA	3.73036086062508	NA	-0.0552350328548718	0.956106356765959	NA	NA	0.986580009746553	0.41000726246299	Shapiro-Wilk normality test
Fixed	NA	Strain	None	Satterthwaite	NA	Postdiet_CRE2	Fixed	CC_StrainCC008/GeniUnc	NA	NA	0.535546838007007	NA	3.70981419431083	NA	0.144359477309751	0.885625601102085	NA	NA	0.986580009746553	0.41000726246299	Shapiro-Wilk normality test
Fixed	NA	Strain	None	Satterthwaite	NA	Postdiet_CRE2	Fixed	CC_StrainCC011/Unc	NA	NA	-2.35361871777697	NA	3.4904334298572	NA	-0.674305574099794	0.502306716343203	NA	NA	0.986580009746553	0.41000726246299	Shapiro-Wilk normality test
Fixed	NA	Strain	None	Satterthwaite	NA	Postdiet_CRE2	Fixed	CC_StrainCC012/GeniUnc	NA	NA	5.50298115043725	NA	3.63645814480053	NA	1.51328048648257	0.134647354408211	NA	NA	0.986580009746553	0.41000726246299	Shapiro-Wilk normality test
Fixed	NA	Strain	None	Satterthwaite	NA	Postdiet_CRE2	Fixed	CC_StrainCC019/TauUnc	NA	NA	1.16498982934849	NA	3.56734776396289	NA	0.326570299962661	0.744953648769312	NA	NA	0.986580009746553	0.41000726246299	Shapiro-Wilk normality test
Fixed	NA	Strain	None	Satterthwaite	NA	Postdiet_CRE2	Fixed	CC_StrainCC024/GeniUnc	NA	NA	-2.76565764803365	NA	4.70303501929134	NA	-0.588058059676193	0.558359240575136	NA	NA	0.986580009746553	0.41000726246299	Shapiro-Wilk normality test
Fixed	NA	Strain	None	Satterthwaite	NA	Postdiet_CRE2	Fixed	CC_StrainCC027/GeniUnc	NA	NA	9.06386354428433	NA	3.52571015620933	NA	2.57079088827578	0.0122438951254365	NA	NA	0.986580009746553	0.41000726246299	Shapiro-Wilk normality test
Fixed	NA	Strain	None	Satterthwaite	NA	Postdiet_CRE2	Fixed	CC_StrainCC028/GeniUnc	NA	NA	-2.58082123599198	NA	3.78287145290561	NA	-0.68223868247219	0.497307819142226	NA	NA	0.986580009746553	0.41000726246299	Shapiro-Wilk normality test
Fixed	NA	Strain	None	Satterthwaite	NA	Postdiet_CRE2	Fixed	CC_StrainCC030/GeniUnc	NA	NA	-1.19244212830223	NA	3.64752707600502	NA	-0.326917964816936	0.744691782346508	NA	NA	0.986580009746553	0.41000726246299	Shapiro-Wilk normality test
Fixed	NA	Strain	None	Satterthwaite	NA	Postdiet_CRE2	Fixed	CC_StrainCC032/GeniUnc	NA	NA	-1.95321767854952	NA	3.55348631728757	NA	-0.549662360889697	0.584275869889063	NA	NA	0.986580009746553	0.41000726246299	Shapiro-Wilk normality test
Fixed	NA	Strain	None	Satterthwaite	NA	Postdiet_CRE2	Fixed	CC_StrainCC035/Unc	NA	NA	4.81401527121459	NA	3.5786807122912	NA	1.34519272833717	0.182843922524733	NA	NA	0.986580009746553	0.41000726246299	Shapiro-Wilk normality test
Fixed	NA	Strain	None	Satterthwaite	NA	Postdiet_CRE2	Fixed	CC_StrainCC036/Unc	NA	NA	-3.09607577730673	NA	3.93954197939341	NA	-0.785897394545202	0.43454260802123	NA	NA	0.986580009746553	0.41000726246299	Shapiro-Wilk normality test
Fixed	NA	Strain	None	Satterthwaite	NA	Postdiet_CRE2	Fixed	CC_StrainCC037/TauUnc	NA	NA	-1.37379901274117	NA	3.46687018215936	NA	-0.396264913468865	0.693098030325823	NA	NA	0.986580009746553	0.41000726246299	Shapiro-Wilk normality test
Fixed	NA	Strain	None	Satterthwaite	NA	Postdiet_CRE2	Fixed	CC_StrainCC040/TauUnc	NA	NA	8.22709291296529	NA	3.65173005228072	NA	2.25293019888669	0.0273548814264662	NA	NA	0.986580009746553	0.41000726246299	Shapiro-Wilk normality test
Fixed	NA	Strain	None	Satterthwaite	NA	Postdiet_CRE2	Fixed	CC_StrainCC041/TauUnc	NA	NA	0.250434844464708	NA	3.65659888856518	NA	0.0684884648540099	0.94558932046477	NA	NA	0.986580009746553	0.41000726246299	Shapiro-Wilk normality test
Fixed	NA	Strain	None	Satterthwaite	NA	Postdiet_CRE2	Fixed	CC_StrainCC045/GeniUnc	NA	NA	5.07299897422305	NA	3.73494796560573	NA	1.35825157965763	0.178684250170817	NA	NA	0.986580009746553	0.41000726246299	Shapiro-Wilk normality test
Fixed	NA	Strain	None	Satterthwaite	NA	Postdiet_CRE2	Fixed	CC_StrainCC059/TauUnc	NA	NA	7.82077880807842	NA	3.5688873867221	NA	2.19137730071711	0.0317068409363836	NA	NA	0.986580009746553	0.41000726246299	Shapiro-Wilk normality test
Fixed	NA	Strain	None	Satterthwaite	NA	Postdiet_CRE2	Fixed	CC_StrainCC063/Unc	NA	NA	1.79283418268077	NA	4.07888160968591	NA	0.439540627613074	0.661604815343408	NA	NA	0.986580009746553	0.41000726246299	Shapiro-Wilk normality test
Fixed	NA	Strain	None	Satterthwaite	NA	Postdiet_CRE2	Fixed	CC_StrainCC071/TauUnc	NA	NA	1.7056599112325	NA	3.61453737174984	NA	0.471888857634572	0.638453175684216	NA	NA	0.986580009746553	0.41000726246299	Shapiro-Wilk normality test
Fixed	NA	Strain	None	Satterthwaite	NA	Postdiet_CRE2	Fixed	Week2	NA	NA	-6.75832357648766	NA	1.95320473020276	NA	-3.46012042259702	0.000917433026442021	NA	NA	0.986580009746553	0.41000726246299	Shapiro-Wilk normality test
Fixed	NA	Strain	None	Satterthwaite	NA	Postdiet_CRE2	Fixed	Week3	NA	NA	-9.12731864019355	NA	2.10606466263713	NA	-4.33382640244515	4.73983172259288e-05	NA	NA	0.986580009746553	0.41000726246299	Shapiro-Wilk normality test
Fixed	NA	Strain	None	Satterthwaite	NA	Postdiet_CRE2	Fixed	Week4	NA	NA	-6.3847299505002	NA	1.8792500246816	NA	-3.39748828875602	0.00111796430728261	NA	NA	0.986580009746553	0.41000726246299	Shapiro-Wilk normality test
Fixed	NA	Strain	None	Satterthwaite	NA	Postdiet_CRE2	Fixed	Week5	NA	NA	-7.3856314253209	NA	1.85041404676205	NA	-3.99133990484166	0.000158070244353537	NA	NA	0.986580009746553	0.41000726246299	Shapiro-Wilk normality test
Fixed	NA	Strain	None	Satterthwaite	NA	Postdiet_CRE2	Fixed	Week6	NA	NA	-5.50941650644416	NA	2.63998459149352	NA	-2.08691237221476	0.040487517923306	NA	NA	0.986580009746553	0.41000726246299	Shapiro-Wilk normality test
Fixed	NA	Strain	None	Satterthwaite	NA	Postdiet_CRE2	Fixed	Week7	NA	NA	-8.52371178524116	NA	3.71434714180424	NA	-2.29480752870632	0.0247033897880542	NA	NA	0.986580009746553	0.41000726246299	Shapiro-Wilk normality test
Fixed	NA	Strain	None	Satterthwaite	NA	Postdiet_CRE2	Fixed	Week8	NA	NA	-15.3228998954582	NA	3.22824564583048	NA	-4.74650989315168	1.04183927405136e-05	NA	NA	0.986580009746553	0.41000726246299	Shapiro-Wilk normality test
Fixed	NA	Strain	None	Satterthwaite	NA	Postdiet_NEFAS	Fixed	(Intercept)	NA	NA	1.14386478426138	NA	0.148518542144502	NA	7.70183148679473	5.96791732935892e-11	NA	NA	0.972676210609677	0.0355517041351081	Shapiro-Wilk normality test
Fixed	NA	Strain	None	Satterthwaite	NA	Postdiet_NEFAS	Fixed	CC_StrainCC002/Unc	NA	NA	-0.0811373141532326	NA	0.190373444267929	NA	-0.426200799514039	0.67125090693679	NA	NA	0.972676210609677	0.0355517041351081	Shapiro-Wilk normality test
Fixed	NA	Strain	None	Satterthwaite	NA	Postdiet_NEFAS	Fixed	CC_StrainCC004/TauUnc	NA	NA	-0.331153414090063	NA	0.185466779360403	NA	-1.78551336919782	0.0784486614957629	NA	NA	0.972676210609677	0.0355517041351081	Shapiro-Wilk normality test
Fixed	NA	Strain	None	Satterthwaite	NA	Postdiet_NEFAS	Fixed	CC_StrainCC006/TauUnc	NA	NA	-0.261939183451034	NA	0.199562711702492	NA	-1.31256576549998	0.193556509933659	NA	NA	0.972676210609677	0.0355517041351081	Shapiro-Wilk normality test
Fixed	NA	Strain	None	Satterthwaite	NA	Postdiet_NEFAS	Fixed	CC_StrainCC008/GeniUnc	NA	NA	-0.572240650077997	NA	0.198463528915808	NA	-2.88335420217561	0.00520364455043284	NA	NA	0.972676210609677	0.0355517041351081	Shapiro-Wilk normality test
Fixed	NA	Strain	None	Satterthwaite	NA	Postdiet_NEFAS	Fixed	CC_StrainCC011/Unc	NA	NA	-0.210281405387384	NA	0.186727339875267	NA	-1.12614149340879	0.263897714277904	NA	NA	0.972676210609677	0.0355517041351081	Shapiro-Wilk normality test
Fixed	NA	Strain	None	Satterthwaite	NA	Postdiet_NEFAS	Fixed	CC_StrainCC012/GeniUnc	NA	NA	0.0514479503824877	NA	0.19453920826507	NA	0.264460572453791	0.792191230297223	NA	NA	0.972676210609677	0.0355517041351081	Shapiro-Wilk normality test
Fixed	NA	Strain	None	Satterthwaite	NA	Postdiet_NEFAS	Fixed	CC_StrainCC019/TauUnc	NA	NA	-0.415873316869798	NA	0.190842017692349	NA	-2.17914965424552	0.0326402071036659	NA	NA	0.972676210609677	0.0355517041351081	Shapiro-Wilk normality test
Fixed	NA	Strain	None	Satterthwaite	NA	Postdiet_NEFAS	Fixed	CC_StrainCC024/GeniUnc	NA	NA	-0.421474399114478	NA	0.251597756020927	NA	-1.67519140782568	0.0982959427037801	NA	NA	0.972676210609677	0.0355517041351081	Shapiro-Wilk normality test
Fixed	NA	Strain	None	Satterthwaite	NA	Postdiet_NEFAS	Fixed	CC_StrainCC027/GeniUnc	NA	NA	-0.286168149554343	NA	0.188614535091453	NA	-1.51721154160038	0.133653466580327	NA	NA	0.972676210609677	0.0355517041351081	Shapiro-Wilk normality test
Fixed	NA	Strain	None	Satterthwaite	NA	Postdiet_NEFAS	Fixed	CC_StrainCC028/GeniUnc	NA	NA	-0.212599172572685	NA	0.202371865181239	NA	-1.05053719983401	0.297033822031609	NA	NA	0.972676210609677	0.0355517041351081	Shapiro-Wilk normality test
Fixed	NA	Strain	None	Satterthwaite	NA	Postdiet_NEFAS	Fixed	CC_StrainCC030/GeniUnc	NA	NA	-0.364151975788721	NA	0.195131361681146	NA	-1.86618887221093	0.0661453020192895	NA	NA	0.972676210609677	0.0355517041351081	Shapiro-Wilk normality test
Fixed	NA	Strain	None	Satterthwaite	NA	Postdiet_NEFAS	Fixed	CC_StrainCC032/GeniUnc	NA	NA	-0.26022774600441	NA	0.190100473378005	NA	-1.36889583376766	0.175347209043373	NA	NA	0.972676210609677	0.0355517041351081	Shapiro-Wilk normality test
Fixed	NA	Strain	None	Satterthwaite	NA	Postdiet_NEFAS	Fixed	CC_StrainCC035/Unc	NA	NA	-0.3562070929057	NA	0.191448295203957	NA	-1.86059161574784	0.0669430992567198	NA	NA	0.972676210609677	0.0355517041351081	Shapiro-Wilk normality test
Fixed	NA	Strain	None	Satterthwaite	NA	Postdiet_NEFAS	Fixed	CC_StrainCC036/Unc	NA	NA	-0.161839146195394	NA	0.210753251400406	NA	-0.767908182293798	0.445088208796985	NA	NA	0.972676210609677	0.0355517041351081	Shapiro-Wilk normality test
Fixed	NA	Strain	None	Satterthwaite	NA	Postdiet_NEFAS	Fixed	CC_StrainCC037/TauUnc	NA	NA	-0.351953414090063	NA	0.185466779360403	NA	-1.89766283376356	0.0618067637607828	NA	NA	0.972676210609677	0.0355517041351081	Shapiro-Wilk normality test
Fixed	NA	Strain	None	Satterthwaite	NA	Postdiet_NEFAS	Fixed	CC_StrainCC040/TauUnc	NA	NA	-0.340532401880762	NA	0.195356207848618	NA	-1.74313581140273	0.0856389987010876	NA	NA	0.972676210609677	0.0355517041351081	Shapiro-Wilk normality test
Fixed	NA	Strain	None	Satterthwaite	NA	Postdiet_NEFAS	Fixed	CC_StrainCC041/TauUnc	NA	NA	-0.253749745838508	NA	0.195616675456999	NA	-1.29717850099281	0.19876915832723	NA	NA	0.972676210609677	0.0355517041351081	Shapiro-Wilk normality test
Fixed	NA	Strain	None	Satterthwaite	NA	Postdiet_NEFAS	Fixed	CC_StrainCC045/GeniUnc	NA	NA	-0.0596640906462176	NA	0.199808107561768	NA	-0.29860695531473	0.766112168662709	NA	NA	0.972676210609677	0.0355517041351081	Shapiro-Wilk normality test
Fixed	NA	Strain	None	Satterthwaite	NA	Postdiet_NEFAS	Fixed	CC_StrainCC059/TauUnc	NA	NA	-0.479027167149553	NA	0.190924382724662	NA	-2.50898895318349	0.0143920416147258	NA	NA	0.972676210609677	0.0355517041351081	Shapiro-Wilk normality test
Fixed	NA	Strain	None	Satterthwaite	NA	Postdiet_NEFAS	Fixed	CC_StrainCC063/Unc	NA	NA	-0.115905967000699	NA	0.218207488539312	NA	-0.531173186477589	0.596956610436048	NA	NA	0.972676210609677	0.0355517041351081	Shapiro-Wilk normality test
Fixed	NA	Strain	None	Satterthwaite	NA	Postdiet_NEFAS	Fixed	CC_StrainCC071/TauUnc	NA	NA	-0.24976012845251	NA	0.19336651503885	NA	-1.29164104965293	0.200670470669475	NA	NA	0.972676210609677	0.0355517041351081	Shapiro-Wilk normality test
Fixed	NA	Strain	None	Satterthwaite	NA	Postdiet_NEFAS	Fixed	Week2	NA	NA	-0.00478077029380057	NA	0.104490382306896	NA	-0.0457532089389729	0.96363539856156	NA	NA	0.972676210609677	0.0355517041351081	Shapiro-Wilk normality test
Fixed	NA	Strain	None	Satterthwaite	NA	Postdiet_NEFAS	Fixed	Week3	NA	NA	-0.0845478407441168	NA	0.112667913587919	NA	-0.750416316870385	0.455483737038425	NA	NA	0.972676210609677	0.0355517041351081	Shapiro-Wilk normality test
Fixed	NA	Strain	None	Satterthwaite	NA	Postdiet_NEFAS	Fixed	Week4	NA	NA	-0.0151141199093236	NA	0.10053403542026	NA	-0.150338339112146	0.880923970852504	NA	NA	0.972676210609677	0.0355517041351081	Shapiro-Wilk normality test
Fixed	NA	Strain	None	Satterthwaite	NA	Postdiet_NEFAS	Fixed	Week5	NA	NA	-0.0174741634227225	NA	0.0989914002267168	NA	-0.176522035072764	0.860386395544589	NA	NA	0.972676210609677	0.0355517041351081	Shapiro-Wilk normality test
Fixed	NA	Strain	None	Satterthwaite	NA	Postdiet_NEFAS	Fixed	Week6	NA	NA	0.153165423919924	NA	0.141230970304294	NA	1.08450309156636	0.281810694544746	NA	NA	0.972676210609677	0.0355517041351081	Shapiro-Wilk normality test
Fixed	NA	Strain	None	Satterthwaite	NA	Postdiet_NEFAS	Fixed	Week7	NA	NA	0.00684577458151168	NA	0.198706027517844	NA	0.0344517711265549	0.97261357494239	NA	NA	0.972676210609677	0.0355517041351081	Shapiro-Wilk normality test
Fixed	NA	Strain	None	Satterthwaite	NA	Postdiet_NEFAS	Fixed	Week8	NA	NA	0.128514317682254	NA	0.172701108336136	NA	0.744142981596392	0.459245759739177	NA	NA	0.972676210609677	0.0355517041351081	Shapiro-Wilk normality test
Fixed	NA	Strain	None	Satterthwaite	NA	Postdiet_Betaine	Fixed	(Intercept)	NA	NA	48.5943810561876	NA	4.91949469482166	NA	9.8779212237669	5.72727872593083e-15	NA	NA	0.973339971947182	0.0400366058295848	Shapiro-Wilk normality test
Fixed	NA	Strain	None	Satterthwaite	NA	Postdiet_Betaine	Fixed	CC_StrainCC002/Unc	NA	NA	7.66032614473846	NA	6.30588703328227	NA	1.21478962504522	0.228470962810273	NA	NA	0.973339971947182	0.0400366058295848	Shapiro-Wilk normality test
Fixed	NA	Strain	None	Satterthwaite	NA	Postdiet_Betaine	Fixed	CC_StrainCC004/TauUnc	NA	NA	0.294510422579597	NA	6.14335977147846	NA	0.0479396345867466	0.961898948576974	NA	NA	0.973339971947182	0.0400366058295848	Shapiro-Wilk normality test
Fixed	NA	Strain	None	Satterthwaite	NA	Postdiet_Betaine	Fixed	CC_StrainCC006/TauUnc	NA	NA	-15.1715963578127	NA	6.61027025534251	NA	-2.2951552314447	0.0246823611044145	NA	NA	0.973339971947182	0.0400366058295848	Shapiro-Wilk normality test
Fixed	NA	Strain	None	Satterthwaite	NA	Postdiet_Betaine	Fixed	CC_StrainCC008/GeniUnc	NA	NA	2.36493598524657	NA	6.5738611726135	NA	0.359748391873382	0.720103153656539	NA	NA	0.973339971947182	0.0400366058295848	Shapiro-Wilk normality test
Fixed	NA	Strain	None	Satterthwaite	NA	Postdiet_Betaine	Fixed	CC_StrainCC011/Unc	NA	NA	-2.98926817491644	NA	6.18511429368042	NA	-0.483300393975047	0.630369562017395	NA	NA	0.973339971947182	0.0400366058295848	Shapiro-Wilk normality test
Fixed	NA	Strain	None	Satterthwaite	NA	Postdiet_Betaine	Fixed	CC_StrainCC012/GeniUnc	NA	NA	-8.19930541005411	NA	6.44387286042483	NA	-1.27241886791564	0.207375698362687	NA	NA	0.973339971947182	0.0400366058295848	Shapiro-Wilk normality test
Fixed	NA	Strain	None	Satterthwaite	NA	Postdiet_Betaine	Fixed	CC_StrainCC019/TauUnc	NA	NA	-13.6682309443103	NA	6.32140795371607	NA	-2.16221307727424	0.0339726678808817	NA	NA	0.973339971947182	0.0400366058295848	Shapiro-Wilk normality test
Fixed	NA	Strain	None	Satterthwaite	NA	Postdiet_Betaine	Fixed	CC_StrainCC024/GeniUnc	NA	NA	35.3331993569996	NA	8.33386732795775	NA	4.23971224481421	6.63295335248387e-05	NA	NA	0.973339971947182	0.0400366058295848	Shapiro-Wilk normality test
Fixed	NA	Strain	None	Satterthwaite	NA	Postdiet_Betaine	Fixed	CC_StrainCC027/GeniUnc	NA	NA	2.21487886778722	NA	6.24762532240494	NA	0.354515316378581	0.724003533849022	NA	NA	0.973339971947182	0.0400366058295848	Shapiro-Wilk normality test
Fixed	NA	Strain	None	Satterthwaite	NA	Postdiet_Betaine	Fixed	CC_StrainCC028/GeniUnc	NA	NA	25.8486803953172	NA	6.70332002162818	NA	3.85610120237685	0.000250640454751328	NA	NA	0.973339971947182	0.0400366058295848	Shapiro-Wilk normality test
Fixed	NA	Strain	None	Satterthwaite	NA	Postdiet_Betaine	Fixed	CC_StrainCC030/GeniUnc	NA	NA	-17.742153895407	NA	6.46348721663143	NA	-2.7449816640395	0.00765917413091121	NA	NA	0.973339971947182	0.0400366058295848	Shapiro-Wilk normality test
Fixed	NA	Strain	None	Satterthwaite	NA	Postdiet_Betaine	Fixed	CC_StrainCC032/GeniUnc	NA	NA	-8.50315211256652	NA	6.29684520708717	NA	-1.35038290333009	0.181181986934891	NA	NA	0.973339971947182	0.0400366058295848	Shapiro-Wilk normality test
Fixed	NA	Strain	None	Satterthwaite	NA	Postdiet_Betaine	Fixed	CC_StrainCC035/Unc	NA	NA	2.50630310465221	NA	6.3414901532777	NA	0.39522305389953	0.693863223206595	NA	NA	0.973339971947182	0.0400366058295848	Shapiro-Wilk normality test
Fixed	NA	Strain	None	Satterthwaite	NA	Postdiet_Betaine	Fixed	CC_StrainCC036/Unc	NA	NA	11.6798091586643	NA	6.98094316850992	NA	1.67309901781615	0.098708743046887	NA	NA	0.973339971947182	0.0400366058295848	Shapiro-Wilk normality test
Fixed	NA	Strain	None	Satterthwaite	NA	Postdiet_Betaine	Fixed	CC_StrainCC037/TauUnc	NA	NA	-18.5654895774203	NA	6.14335977147847	NA	-3.02204172765748	0.00349023586785716	NA	NA	0.973339971947182	0.0400366058295848	Shapiro-Wilk normality test
Fixed	NA	Strain	None	Satterthwaite	NA	Postdiet_Betaine	Fixed	CC_StrainCC040/TauUnc	NA	NA	-8.09915726454624	NA	6.47093497037355	NA	-1.25162087111481	0.214816039970303	NA	NA	0.973339971947182	0.0400366058295848	Shapiro-Wilk normality test
Fixed	NA	Strain	None	Satterthwaite	NA	Postdiet_Betaine	Fixed	CC_StrainCC041/TauUnc	NA	NA	-5.83995553298931	NA	6.47956264069065	NA	-0.901288537024906	0.370482144443011	NA	NA	0.973339971947182	0.0400366058295848	Shapiro-Wilk normality test
Fixed	NA	Strain	None	Satterthwaite	NA	Postdiet_Betaine	Fixed	CC_StrainCC045/GeniUnc	NA	NA	-3.48882593634704	NA	6.61839869244139	NA	-0.527140490996937	0.599739322520591	NA	NA	0.973339971947182	0.0400366058295848	Shapiro-Wilk normality test
Fixed	NA	Strain	None	Satterthwaite	NA	Postdiet_Betaine	Fixed	CC_StrainCC059/TauUnc	NA	NA	-10.8199132325203	NA	6.32413619447075	NA	-1.71089187515921	0.0914672126915236	NA	NA	0.973339971947182	0.0400366058295848	Shapiro-Wilk normality test
Fixed	NA	Strain	None	Satterthwaite	NA	Postdiet_Betaine	Fixed	CC_StrainCC063/Unc	NA	NA	-5.92092163841264	NA	7.22785563835568	NA	-0.819180948633284	0.415424468840813	NA	NA	0.973339971947182	0.0400366058295848	Shapiro-Wilk normality test
Fixed	NA	Strain	None	Satterthwaite	NA	Postdiet_Betaine	Fixed	CC_StrainCC071/TauUnc	NA	NA	2.51978187846486	NA	6.40502883447533	NA	0.3934067970002	0.695197933637672	NA	NA	0.973339971947182	0.0400366058295848	Shapiro-Wilk normality test
Fixed	NA	Strain	None	Satterthwaite	NA	Postdiet_Betaine	Fixed	Week2	NA	NA	-13.3551608263741	NA	3.46111585796826	NA	-3.85862865457901	0.000248510275132691	NA	NA	0.973339971947182	0.0400366058295848	Shapiro-Wilk normality test
Fixed	NA	Strain	None	Satterthwaite	NA	Postdiet_Betaine	Fixed	Week3	NA	NA	-8.68260871347532	NA	3.731986559854	NA	-2.32653804461048	0.0228483860367335	NA	NA	0.973339971947182	0.0400366058295848	Shapiro-Wilk normality test
Fixed	NA	Strain	None	Satterthwaite	NA	Postdiet_Betaine	Fixed	Week4	NA	NA	2.09665607300654	NA	3.33006671596455	NA	0.62961383414784	0.530968162800056	NA	NA	0.973339971947182	0.0400366058295848	Shapiro-Wilk normality test
Fixed	NA	Strain	None	Satterthwaite	NA	Postdiet_Betaine	Fixed	Week5	NA	NA	-6.08445093951274	NA	3.2789688157219	NA	-1.85559890363678	0.0676615400716289	NA	NA	0.973339971947182	0.0400366058295848	Shapiro-Wilk normality test
Fixed	NA	Strain	None	Satterthwaite	NA	Postdiet_Betaine	Fixed	Week6	NA	NA	16.1486844747323	NA	4.67810280874219	NA	3.45197297600097	0.000941445403374671	NA	NA	0.973339971947182	0.0400366058295848	Shapiro-Wilk normality test
Fixed	NA	Strain	None	Satterthwaite	NA	Postdiet_Betaine	Fixed	Week7	NA	NA	-7.62785898038187	NA	6.58189364161697	NA	-1.15891556377504	0.250373621831636	NA	NA	0.973339971947182	0.0400366058295848	Shapiro-Wilk normality test
Fixed	NA	Strain	None	Satterthwaite	NA	Postdiet_Betaine	Fixed	Week8	NA	NA	-10.4812003248366	NA	5.72051256349404	NA	-1.83221349634355	0.0711134194600732	NA	NA	0.973339971947182	0.0400366058295848	Shapiro-Wilk normality test
Fixed	NA	Strain	None	Satterthwaite	NA	Postdiet_Phosphocholine	Fixed	(Intercept)	NA	NA	5.78236321589188	NA	0.60149611779697	NA	9.61330097535836	3.08993922349033e-14	NA	NA	0.976503389464339	0.0820414818508258	Shapiro-Wilk normality test
Fixed	NA	Strain	None	Satterthwaite	NA	Postdiet_Phosphocholine	Fixed	CC_StrainCC002/Unc	NA	NA	0.627297413429564	NA	0.76376195453459	NA	0.82132581978611	0.414373705827281	NA	NA	0.976503389464339	0.0820414818508258	Shapiro-Wilk normality test
Fixed	NA	Strain	None	Satterthwaite	NA	Postdiet_Phosphocholine	Fixed	CC_StrainCC004/TauUnc	NA	NA	0.16473683658483	NA	0.743672380811009	NA	0.221518024382158	0.825362868610079	NA	NA	0.976503389464339	0.0820414818508258	Shapiro-Wilk normality test
Fixed	NA	Strain	None	Satterthwaite	NA	Postdiet_Phosphocholine	Fixed	CC_StrainCC006/TauUnc	NA	NA	-0.982128792466999	NA	0.801509163007205	NA	-1.22534942555382	0.224733736530961	NA	NA	0.976503389464339	0.0820414818508258	Shapiro-Wilk normality test
Fixed	NA	Strain	None	Satterthwaite	NA	Postdiet_Phosphocholine	Fixed	CC_StrainCC008/GeniUnc	NA	NA	1.09415329926961	NA	0.795568237665354	NA	1.37531043531913	0.173616428693879	NA	NA	0.976503389464339	0.0820414818508258	Shapiro-Wilk normality test
Fixed	NA	Strain	None	Satterthwaite	NA	Postdiet_Phosphocholine	Fixed	CC_StrainCC011/Unc	NA	NA	0.341680450765926	NA	0.748913852547	NA	0.456234651827972	0.6496967402053	NA	NA	0.976503389464339	0.0820414818508258	Shapiro-Wilk normality test
Fixed	NA	Strain	None	Satterthwaite	NA	Postdiet_Phosphocholine	Fixed	CC_StrainCC012/GeniUnc	NA	NA	-0.168111297296077	NA	0.781535483242333	NA	-0.215103857599196	0.830339772504341	NA	NA	0.976503389464339	0.0820414818508258	Shapiro-Wilk normality test
Fixed	NA	Strain	None	Satterthwaite	NA	Postdiet_Phosphocholine	Fixed	CC_StrainCC019/TauUnc	NA	NA	-0.717930972841138	NA	0.814029060498709	NA	-0.881947595828216	0.380958339586074	NA	NA	0.976503389464339	0.0820414818508258	Shapiro-Wilk normality test
Fixed	NA	Strain	None	Satterthwaite	NA	Postdiet_Phosphocholine	Fixed	CC_StrainCC024/GeniUnc	NA	NA	0.0963962916360366	NA	1.01092982668118	NA	0.0953540879810615	0.924318205413696	NA	NA	0.976503389464339	0.0820414818508258	Shapiro-Wilk normality test
Fixed	NA	Strain	None	Satterthwaite	NA	Postdiet_Phosphocholine	Fixed	CC_StrainCC027/GeniUnc	NA	NA	1.28225096129696	NA	0.805797706530034	NA	1.59128147288809	0.116253895360897	NA	NA	0.976503389464339	0.0820414818508258	Shapiro-Wilk normality test
Fixed	NA	Strain	None	Satterthwaite	NA	Postdiet_Phosphocholine	Fixed	CC_StrainCC028/GeniUnc	NA	NA	-0.785949274740645	NA	0.813269700492558	NA	-0.966406684356535	0.337316208042484	NA	NA	0.976503389464339	0.0820414818508258	Shapiro-Wilk normality test
Fixed	NA	Strain	None	Satterthwaite	NA	Postdiet_Phosphocholine	Fixed	CC_StrainCC030/GeniUnc	NA	NA	-1.27638156299459	NA	0.783352140260717	NA	-1.62938415227893	0.107924868171515	NA	NA	0.976503389464339	0.0820414818508258	Shapiro-Wilk normality test
Fixed	NA	Strain	None	Satterthwaite	NA	Postdiet_Phosphocholine	Fixed	CC_StrainCC032/GeniUnc	NA	NA	-1.2059356201441	NA	0.762292382727124	NA	-1.58198566254832	0.11836238521037	NA	NA	0.976503389464339	0.0820414818508258	Shapiro-Wilk normality test
Fixed	NA	Strain	None	Satterthwaite	NA	Postdiet_Phosphocholine	Fixed	CC_StrainCC035/Unc	NA	NA	-0.183341671855925	NA	0.771733548068822	NA	-0.23757120876074	0.812938666985732	NA	NA	0.976503389464339	0.0820414818508258	Shapiro-Wilk normality test
Fixed	NA	Strain	None	Satterthwaite	NA	Postdiet_Phosphocholine	Fixed	CC_StrainCC036/Unc	NA	NA	-1.20608004667951	NA	0.851019821950315	NA	-1.41721733803508	0.161052955230063	NA	NA	0.976503389464339	0.0820414818508258	Shapiro-Wilk normality test
Fixed	NA	Strain	None	Satterthwaite	NA	Postdiet_Phosphocholine	Fixed	CC_StrainCC037/TauUnc	NA	NA	-0.395263163415169	NA	0.743672380811011	NA	-0.531501738687828	0.596828966507234	NA	NA	0.976503389464339	0.0820414818508258	Shapiro-Wilk normality test
Fixed	NA	Strain	None	Satterthwaite	NA	Postdiet_Phosphocholine	Fixed	CC_StrainCC040/TauUnc	NA	NA	1.00041725022346	NA	0.926082056342624	NA	1.08026847445291	0.283895970132197	NA	NA	0.976503389464339	0.0820414818508258	Shapiro-Wilk normality test
Fixed	NA	Strain	None	Satterthwaite	NA	Postdiet_Phosphocholine	Fixed	CC_StrainCC041/TauUnc	NA	NA	0.329922965900999	NA	0.789808047023359	NA	0.417725505766139	0.677483513855377	NA	NA	0.976503389464339	0.0820414818508258	Shapiro-Wilk normality test
Fixed	NA	Strain	None	Satterthwaite	NA	Postdiet_Phosphocholine	Fixed	CC_StrainCC045/GeniUnc	NA	NA	-0.420326934469146	NA	0.801520549059864	NA	-0.524411925511036	0.601722814988453	NA	NA	0.976503389464339	0.0820414818508258	Shapiro-Wilk normality test
Fixed	NA	Strain	None	Satterthwaite	NA	Postdiet_Phosphocholine	Fixed	CC_StrainCC059/TauUnc	NA	NA	0.74721684174579	NA	0.770839103039894	NA	0.96935513364469	0.335854417840645	NA	NA	0.976503389464339	0.0820414818508258	Shapiro-Wilk normality test
Fixed	NA	Strain	None	Satterthwaite	NA	Postdiet_Phosphocholine	Fixed	CC_StrainCC063/Unc	NA	NA	0.526033010547835	NA	0.876286764079411	NA	0.600297793040914	0.550332934283652	NA	NA	0.976503389464339	0.0820414818508258	Shapiro-Wilk normality test
Fixed	NA	Strain	None	Satterthwaite	NA	Postdiet_Phosphocholine	Fixed	CC_StrainCC071/TauUnc	NA	NA	0.333223508308094	NA	0.779214136788566	NA	0.427640481063952	0.670284260941977	NA	NA	0.976503389464339	0.0820414818508258	Shapiro-Wilk normality test
Fixed	NA	Strain	None	Satterthwaite	NA	Postdiet_Phosphocholine	Fixed	Week2	NA	NA	-1.45751901505582	NA	0.435160605581	NA	-3.34938180608015	0.00133299276314269	NA	NA	0.976503389464339	0.0820414818508258	Shapiro-Wilk normality test
Fixed	NA	Strain	None	Satterthwaite	NA	Postdiet_Phosphocholine	Fixed	Week3	NA	NA	-1.43383483213166	NA	0.473059837369955	NA	-3.03097984412134	0.00346297435954545	NA	NA	0.976503389464339	0.0820414818508258	Shapiro-Wilk normality test
Fixed	NA	Strain	None	Satterthwaite	NA	Postdiet_Phosphocholine	Fixed	Week4	NA	NA	0.427926792401973	NA	0.415994749348228	NA	1.02868315783418	0.307327997188336	NA	NA	0.976503389464339	0.0820414818508258	Shapiro-Wilk normality test
Fixed	NA	Strain	None	Satterthwaite	NA	Postdiet_Phosphocholine	Fixed	Week5	NA	NA	-1.05679127850345	NA	0.405064063781663	NA	-2.60894849233793	0.0111904106984637	NA	NA	0.976503389464339	0.0820414818508258	Shapiro-Wilk normality test
Fixed	NA	Strain	None	Satterthwaite	NA	Postdiet_Phosphocholine	Fixed	Week6	NA	NA	-0.200158020916277	NA	0.569904934916379	NA	-0.351212998261974	0.726530599748624	NA	NA	0.976503389464339	0.0820414818508258	Shapiro-Wilk normality test
Fixed	NA	Strain	None	Satterthwaite	NA	Postdiet_Phosphocholine	Fixed	Week7	NA	NA	-0.491550119842555	NA	0.816198260534093	NA	-0.602243527841999	0.549044859002579	NA	NA	0.976503389464339	0.0820414818508258	Shapiro-Wilk normality test
Fixed	NA	Strain	None	Satterthwaite	NA	Postdiet_Phosphocholine	Fixed	Week8	NA	NA	-1.14696259448883	NA	0.790098406753794	NA	-1.45167055734393	0.151259881285152	NA	NA	0.976503389464339	0.0820414818508258	Shapiro-Wilk normality test
Fixed	NA	Strain	None	Satterthwaite	NA	Postdiet_Carnitine	Fixed	(Intercept)	NA	NA	13.0781186933016	NA	2.13085039403686	NA	6.13751145078061	4.28717084715573e-08	NA	NA	0.984473560277696	0.290829629011509	Shapiro-Wilk normality test
Fixed	NA	Strain	None	Satterthwaite	NA	Postdiet_Carnitine	Fixed	CC_StrainCC002/Unc	NA	NA	8.59242630037688	NA	2.73135813801474	NA	3.1458438865224	0.00241963726152406	NA	NA	0.984473560277696	0.290829629011509	Shapiro-Wilk normality test
Fixed	NA	Strain	None	Satterthwaite	NA	Postdiet_Carnitine	Fixed	CC_StrainCC004/TauUnc	NA	NA	12.3484488430015	NA	2.66096040382856	NA	4.64059849415074	1.54639563759994e-05	NA	NA	0.984473560277696	0.290829629011509	Shapiro-Wilk normality test
Fixed	NA	Strain	None	Satterthwaite	NA	Postdiet_Carnitine	Fixed	CC_StrainCC006/TauUnc	NA	NA	-0.888437857963773	NA	2.8631999528556	NA	-0.310295429097676	0.757245330448506	NA	NA	0.984473560277696	0.290829629011509	Shapiro-Wilk normality test
Fixed	NA	Strain	None	Satterthwaite	NA	Postdiet_Carnitine	Fixed	CC_StrainCC008/GeniUnc	NA	NA	5.4776448460925	NA	2.84742957132408	NA	1.92371565613311	0.058399777147039	NA	NA	0.984473560277696	0.290829629011509	Shapiro-Wilk normality test
Fixed	NA	Strain	None	Satterthwaite	NA	Postdiet_Carnitine	Fixed	CC_StrainCC011/Unc	NA	NA	0.595204489452271	NA	2.67904613124697	NA	0.222170302523022	0.82481914532756	NA	NA	0.984473560277696	0.290829629011509	Shapiro-Wilk normality test
Fixed	NA	Strain	None	Satterthwaite	NA	Postdiet_Carnitine	Fixed	CC_StrainCC012/GeniUnc	NA	NA	-2.1632180519435	NA	2.79112589311522	NA	-0.775034210129841	0.440893082782455	NA	NA	0.984473560277696	0.290829629011509	Shapiro-Wilk normality test
Fixed	NA	Strain	None	Satterthwaite	NA	Postdiet_Carnitine	Fixed	CC_StrainCC019/TauUnc	NA	NA	-0.0521101889282639	NA	2.73808093404844	NA	-0.0190316466837287	0.98486924194121	NA	NA	0.984473560277696	0.290829629011509	Shapiro-Wilk normality test
Fixed	NA	Strain	None	Satterthwaite	NA	Postdiet_Carnitine	Fixed	CC_StrainCC024/GeniUnc	NA	NA	15.9698275959797	NA	3.6097659579392	NA	4.42406177631994	3.42250825865207e-05	NA	NA	0.984473560277696	0.290829629011509	Shapiro-Wilk normality test
Fixed	NA	Strain	None	Satterthwaite	NA	Postdiet_Carnitine	Fixed	CC_StrainCC027/GeniUnc	NA	NA	-1.3471955093188	NA	2.70612241823423	NA	-0.497832433684894	0.620140624790673	NA	NA	0.984473560277696	0.290829629011509	Shapiro-Wilk normality test
Fixed	NA	Strain	None	Satterthwaite	NA	Postdiet_Carnitine	Fixed	CC_StrainCC028/GeniUnc	NA	NA	11.8200067000996	NA	2.90350391565152	NA	4.07094567235921	0.000120026005319804	NA	NA	0.984473560277696	0.290829629011509	Shapiro-Wilk normality test
Fixed	NA	Strain	None	Satterthwaite	NA	Postdiet_Carnitine	Fixed	CC_StrainCC030/GeniUnc	NA	NA	-0.219507533920218	NA	2.7996217369456	NA	-0.0784061400236523	0.9377255444362	NA	NA	0.984473560277696	0.290829629011509	Shapiro-Wilk normality test
Fixed	NA	Strain	None	Satterthwaite	NA	Postdiet_Carnitine	Fixed	CC_StrainCC032/GeniUnc	NA	NA	2.52315597308782	NA	2.72744172380843	NA	0.925099865952277	0.358047640895605	NA	NA	0.984473560277696	0.290829629011509	Shapiro-Wilk normality test
Fixed	NA	Strain	None	Satterthwaite	NA	Postdiet_Carnitine	Fixed	CC_StrainCC035/Unc	NA	NA	4.26165530521921	NA	2.74677942149555	NA	1.55150984162349	0.12522594352386	NA	NA	0.984473560277696	0.290829629011509	Shapiro-Wilk normality test
Fixed	NA	Strain	None	Satterthwaite	NA	Postdiet_Carnitine	Fixed	CC_StrainCC036/Unc	NA	NA	2.90224378786916	NA	3.02375476022493	NA	0.95981454119423	0.340405828908991	NA	NA	0.984473560277696	0.290829629011509	Shapiro-Wilk normality test
Fixed	NA	Strain	None	Satterthwaite	NA	Postdiet_Carnitine	Fixed	CC_StrainCC037/TauUnc	NA	NA	-1.53155115699841	NA	2.66096040382856	NA	-0.575563302180233	0.566730168355827	NA	NA	0.984473560277696	0.290829629011509	Shapiro-Wilk normality test
Fixed	NA	Strain	None	Satterthwaite	NA	Postdiet_Carnitine	Fixed	CC_StrainCC040/TauUnc	NA	NA	1.5765961336622	NA	2.80284768797931	NA	0.562497969627037	0.575548566788835	NA	NA	0.984473560277696	0.290829629011509	Shapiro-Wilk normality test
Fixed	NA	Strain	None	Satterthwaite	NA	Postdiet_Carnitine	Fixed	CC_StrainCC041/TauUnc	NA	NA	0.356477117372766	NA	2.806584712986	NA	0.127014558200704	0.899287909932791	NA	NA	0.984473560277696	0.290829629011509	Shapiro-Wilk normality test
Fixed	NA	Strain	None	Satterthwaite	NA	Postdiet_Carnitine	Fixed	CC_StrainCC045/GeniUnc	NA	NA	2.07812319271589	NA	2.86672073790966	NA	0.724913021779446	0.470887759455148	NA	NA	0.984473560277696	0.290829629011509	Shapiro-Wilk normality test
Fixed	NA	Strain	None	Satterthwaite	NA	Postdiet_Carnitine	Fixed	CC_StrainCC059/TauUnc	NA	NA	6.58840646467547	NA	2.73926265559664	NA	2.40517514858042	0.0187734356443591	NA	NA	0.984473560277696	0.290829629011509	Shapiro-Wilk normality test
Fixed	NA	Strain	None	Satterthwaite	NA	Postdiet_Carnitine	Fixed	CC_StrainCC063/Unc	NA	NA	5.85627774192238	NA	3.13070345441039	NA	1.87059484464181	0.0655229435689143	NA	NA	0.984473560277696	0.290829629011509	Shapiro-Wilk normality test
Fixed	NA	Strain	None	Satterthwaite	NA	Postdiet_Carnitine	Fixed	CC_StrainCC071/TauUnc	NA	NA	-1.20140583910313	NA	2.77430083014938	NA	-0.433048148941525	0.666292518984069	NA	NA	0.984473560277696	0.290829629011509	Shapiro-Wilk normality test
Fixed	NA	Strain	None	Satterthwaite	NA	Postdiet_Carnitine	Fixed	Week2	NA	NA	0.204107421437299	NA	1.49916211872778	NA	0.136147664677193	0.892089843693772	NA	NA	0.984473560277696	0.290829629011509	Shapiro-Wilk normality test
Fixed	NA	Strain	None	Satterthwaite	NA	Postdiet_Carnitine	Fixed	Week3	NA	NA	-0.853648363554655	NA	1.61648818118981	NA	-0.528088218329151	0.59908481597937	NA	NA	0.984473560277696	0.290829629011509	Shapiro-Wilk normality test
Fixed	NA	Strain	None	Satterthwaite	NA	Postdiet_Carnitine	Fixed	Week4	NA	NA	4.45835163030067	NA	1.44239894828047	NA	3.09092823148244	0.00284979946803536	NA	NA	0.984473560277696	0.290829629011509	Shapiro-Wilk normality test
Fixed	NA	Strain	None	Satterthwaite	NA	Postdiet_Carnitine	Fixed	Week5	NA	NA	2.12457339804729	NA	1.42026619123509	NA	1.49589803035424	0.139112257473156	NA	NA	0.984473560277696	0.290829629011509	Shapiro-Wilk normality test
Fixed	NA	Strain	None	Satterthwaite	NA	Postdiet_Carnitine	Fixed	Week6	NA	NA	3.77224257567752	NA	2.026292908466	NA	1.86164722776101	0.0667920230577923	NA	NA	0.984473560277696	0.290829629011509	Shapiro-Wilk normality test
Fixed	NA	Strain	None	Satterthwaite	NA	Postdiet_Carnitine	Fixed	Week7	NA	NA	1.22940327922231	NA	2.85090878835812	NA	0.431232063348591	0.667606166460494	NA	NA	0.984473560277696	0.290829629011509	Shapiro-Wilk normality test
Fixed	NA	Strain	None	Satterthwaite	NA	Postdiet_Carnitine	Fixed	Week8	NA	NA	-4.27390244853403	NA	2.4778066053908	NA	-1.72487329690525	0.0889012036040568	NA	NA	0.984473560277696	0.290829629011509	Shapiro-Wilk normality test
Fixed	NA	Strain	None	Satterthwaite	NA	Postdiet_InsulinMean	Fixed	(Intercept)	NA	NA	0.967314562301008	NA	0.188708044325127	NA	5.12598477590289	2.51381662904344e-06	NA	NA	0.975616000120472	0.0626561249252734	Shapiro-Wilk normality test
Fixed	NA	Strain	None	Satterthwaite	NA	Postdiet_InsulinMean	Fixed	CC_StrainCC002/Unc	NA	NA	-0.225933013481491	NA	0.241813435948748	NA	-0.934327791154572	0.353346751298996	NA	NA	0.975616000120472	0.0626561249252734	Shapiro-Wilk normality test
Fixed	NA	Strain	None	Satterthwaite	NA	Postdiet_InsulinMean	Fixed	CC_StrainCC004/TauUnc	NA	NA	0.507674316720074	NA	0.235361733206922	NA	2.15699599846907	0.0344415256114115	NA	NA	0.975616000120472	0.0626561249252734	Shapiro-Wilk normality test
Fixed	NA	Strain	None	Satterthwaite	NA	Postdiet_InsulinMean	Fixed	CC_StrainCC006/TauUnc	NA	NA	0.142652788904857	NA	0.253281026318424	NA	0.563219404857885	0.575085202366228	NA	NA	0.975616000120472	0.0626561249252734	Shapiro-Wilk normality test
Fixed	NA	Strain	None	Satterthwaite	NA	Postdiet_InsulinMean	Fixed	CC_StrainCC008/GeniUnc	NA	NA	-0.173772835272326	NA	0.25187267671921	NA	-0.6899233276742	0.492523445336146	NA	NA	0.975616000120472	0.0626561249252734	Shapiro-Wilk normality test
Fixed	NA	Strain	None	Satterthwaite	NA	Postdiet_InsulinMean	Fixed	CC_StrainCC011/Unc	NA	NA	-0.445707751867164	NA	0.253809182490781	NA	-1.7560741794019	0.0834497591195995	NA	NA	0.975616000120472	0.0626561249252734	Shapiro-Wilk normality test
Fixed	NA	Strain	None	Satterthwaite	NA	Postdiet_InsulinMean	Fixed	CC_StrainCC012/GeniUnc	NA	NA	-0.209125741726977	NA	0.247071571671793	NA	-0.846417660728594	0.400204133994352	NA	NA	0.975616000120472	0.0626561249252734	Shapiro-Wilk normality test
Fixed	NA	Strain	None	Satterthwaite	NA	Postdiet_InsulinMean	Fixed	CC_StrainCC019/TauUnc	NA	NA	-0.34221651968007	NA	0.24218368035314	NA	-1.4130453347685	0.16207363370353	NA	NA	0.975616000120472	0.0626561249252734	Shapiro-Wilk normality test
Fixed	NA	Strain	None	Satterthwaite	NA	Postdiet_InsulinMean	Fixed	CC_StrainCC024/GeniUnc	NA	NA	-0.256058887273747	NA	0.319466181513355	NA	-0.801521106430611	0.425542506655387	NA	NA	0.975616000120472	0.0626561249252734	Shapiro-Wilk normality test
Fixed	NA	Strain	None	Satterthwaite	NA	Postdiet_InsulinMean	Fixed	CC_StrainCC027/GeniUnc	NA	NA	0.331181588474588	NA	0.239357402825041	NA	1.3836279328142	0.170868926473616	NA	NA	0.975616000120472	0.0626561249252734	Shapiro-Wilk normality test
Fixed	NA	Strain	None	Satterthwaite	NA	Postdiet_InsulinMean	Fixed	CC_StrainCC028/GeniUnc	NA	NA	0.387126826886942	NA	0.256832262817186	NA	1.50731385006135	0.136230236682412	NA	NA	0.975616000120472	0.0626561249252734	Shapiro-Wilk normality test
Fixed	NA	Strain	None	Satterthwaite	NA	Postdiet_InsulinMean	Fixed	CC_StrainCC030/GeniUnc	NA	NA	-0.378417430085545	NA	0.247653628833831	NA	-1.52801084267355	0.131016203492493	NA	NA	0.975616000120472	0.0626561249252734	Shapiro-Wilk normality test
Fixed	NA	Strain	None	Satterthwaite	NA	Postdiet_InsulinMean	Fixed	CC_StrainCC032/GeniUnc	NA	NA	-0.258851726990661	NA	0.241500051263695	NA	-1.07184957367988	0.287469148614256	NA	NA	0.975616000120472	0.0626561249252734	Shapiro-Wilk normality test
Fixed	NA	Strain	None	Satterthwaite	NA	Postdiet_InsulinMean	Fixed	CC_StrainCC035/Unc	NA	NA	0.0307849444893341	NA	0.243171856381827	NA	0.126597481087597	0.899621929688048	NA	NA	0.975616000120472	0.0626561249252734	Shapiro-Wilk normality test
Fixed	NA	Strain	None	Satterthwaite	NA	Postdiet_InsulinMean	Fixed	CC_StrainCC036/Unc	NA	NA	-0.211690458293107	NA	0.267615321209851	NA	-0.791025182474921	0.431601331769601	NA	NA	0.975616000120472	0.0626561249252734	Shapiro-Wilk normality test
Fixed	NA	Strain	None	Satterthwaite	NA	Postdiet_InsulinMean	Fixed	CC_StrainCC037/TauUnc	NA	NA	-0.0857123498799255	NA	0.235361733206922	NA	-0.364172836051348	0.716826691811513	NA	NA	0.975616000120472	0.0626561249252734	Shapiro-Wilk normality test
Fixed	NA	Strain	None	Satterthwaite	NA	Postdiet_InsulinMean	Fixed	CC_StrainCC040/TauUnc	NA	NA	1.12740484099407	NA	0.248091015684701	NA	4.54431950259289	2.24368697848283e-05	NA	NA	0.975616000120472	0.0626561249252734	Shapiro-Wilk normality test
Fixed	NA	Strain	None	Satterthwaite	NA	Postdiet_InsulinMean	Fixed	CC_StrainCC041/TauUnc	NA	NA	-0.448853574929054	NA	0.248411590048343	NA	-1.80689465753874	0.0750762753203641	NA	NA	0.975616000120472	0.0626561249252734	Shapiro-Wilk normality test
Fixed	NA	Strain	None	Satterthwaite	NA	Postdiet_InsulinMean	Fixed	CC_StrainCC045/GeniUnc	NA	NA	-0.0922244186171635	NA	0.253809182490781	NA	-0.363361237415094	0.717430102582303	NA	NA	0.975616000120472	0.0626561249252734	Shapiro-Wilk normality test
Fixed	NA	Strain	None	Satterthwaite	NA	Postdiet_InsulinMean	Fixed	CC_StrainCC059/TauUnc	NA	NA	0.0789533771069499	NA	0.24229440298683	NA	0.325857205670746	0.745504521234074	NA	NA	0.975616000120472	0.0626561249252734	Shapiro-Wilk normality test
Fixed	NA	Strain	None	Satterthwaite	NA	Postdiet_InsulinMean	Fixed	CC_StrainCC063/Unc	NA	NA	0.36023795401993	NA	0.277204967068268	NA	1.29953643266144	0.198023471311557	NA	NA	0.975616000120472	0.0626561249252734	Shapiro-Wilk normality test
Fixed	NA	Strain	None	Satterthwaite	NA	Postdiet_InsulinMean	Fixed	CC_StrainCC071/TauUnc	NA	NA	-0.0538255728694516	NA	0.24542523560613	NA	-0.219315559528823	0.827042494017202	NA	NA	0.975616000120472	0.0626561249252734	Shapiro-Wilk normality test
Fixed	NA	Strain	None	Satterthwaite	NA	Postdiet_InsulinMean	Fixed	Week2	NA	NA	0.0644886499454805	NA	0.132630240476604	NA	0.486228854850462	0.628323679394551	NA	NA	0.975616000120472	0.0626561249252734	Shapiro-Wilk normality test
Fixed	NA	Strain	None	Satterthwaite	NA	Postdiet_InsulinMean	Fixed	Week3	NA	NA	-0.159073099454146	NA	0.143024964399239	NA	-1.112205132316	0.269855124245953	NA	NA	0.975616000120472	0.0626561249252734	Shapiro-Wilk normality test
Fixed	NA	Strain	None	Satterthwaite	NA	Postdiet_InsulinMean	Fixed	Week4	NA	NA	-0.0152133062983723	NA	0.130441288041899	NA	-0.116629531391055	0.907487604642624	NA	NA	0.975616000120472	0.0626561249252734	Shapiro-Wilk normality test
Fixed	NA	Strain	None	Satterthwaite	NA	Postdiet_InsulinMean	Fixed	Week5	NA	NA	0.205223874773288	NA	0.125624911924596	NA	1.63362402909758	0.10682798080442	NA	NA	0.975616000120472	0.0626561249252734	Shapiro-Wilk normality test
Fixed	NA	Strain	None	Satterthwaite	NA	Postdiet_InsulinMean	Fixed	Week6	NA	NA	0.347119497637792	NA	0.179237954507373	NA	1.93664058816022	0.0568266375573646	NA	NA	0.975616000120472	0.0626561249252734	Shapiro-Wilk normality test
Fixed	NA	Strain	None	Satterthwaite	NA	Postdiet_InsulinMean	Fixed	Week7	NA	NA	0.357055834421823	NA	0.252168197545691	NA	1.41594315975204	0.161226468416394	NA	NA	0.975616000120472	0.0626561249252734	Shapiro-Wilk normality test
Fixed	NA	Strain	None	Satterthwaite	NA	Postdiet_InsulinMean	Fixed	Week8	NA	NA	0.290863040783668	NA	0.219177499192964	NA	1.32706615348135	0.188799280004209	NA	NA	0.975616000120472	0.0626561249252734	Shapiro-Wilk normality test
Fixed	NA	Strain	None	Satterthwaite	NA	Postdiet_Fat_scaled_Jan	Fixed	(Intercept)	NA	NA	0.7168697887088	NA	0.175486452197244	NA	4.085043487591	0.000114279636516981	NA	NA	0.98605567376194	0.377311087699881	Shapiro-Wilk normality test
Fixed	NA	Strain	None	Satterthwaite	NA	Postdiet_Fat_scaled_Jan	Fixed	CC_StrainCC002/Unc	NA	NA	-0.78348977573735	NA	0.224941342978199	NA	-3.48308481386316	0.000852832081243378	NA	NA	0.98605567376194	0.377311087699881	Shapiro-Wilk normality test
Fixed	NA	Strain	None	Satterthwaite	NA	Postdiet_Fat_scaled_Jan	Fixed	CC_StrainCC004/TauUnc	NA	NA	-0.147759584950199	NA	0.219143728725397	NA	-0.674258788100448	0.502336277953684	NA	NA	0.98605567376194	0.377311087699881	Shapiro-Wilk normality test
Fixed	NA	Strain	None	Satterthwaite	NA	Postdiet_Fat_scaled_Jan	Fixed	CC_StrainCC006/TauUnc	NA	NA	-0.476132728263957	NA	0.235799192221119	NA	-2.01922968343958	0.047239903271826	NA	NA	0.98605567376194	0.377311087699881	Shapiro-Wilk normality test
Fixed	NA	Strain	None	Satterthwaite	NA	Postdiet_Fat_scaled_Jan	Fixed	CC_StrainCC008/GeniUnc	NA	NA	-0.239301784939484	NA	0.234500420466655	NA	-1.02047486509096	0.310967956209417	NA	NA	0.98605567376194	0.377311087699881	Shapiro-Wilk normality test
Fixed	NA	Strain	None	Satterthwaite	NA	Postdiet_Fat_scaled_Jan	Fixed	CC_StrainCC011/Unc	NA	NA	-0.500833565209055	NA	0.220633181081576	NA	-2.26998297696609	0.0262463078220365	NA	NA	0.98605567376194	0.377311087699881	Shapiro-Wilk normality test
Fixed	NA	Strain	None	Satterthwaite	NA	Postdiet_Fat_scaled_Jan	Fixed	CC_StrainCC012/GeniUnc	NA	NA	-0.510387217442153	NA	0.22986352396647	NA	-2.22039238168385	0.0295850356010788	NA	NA	0.98605567376194	0.377311087699881	Shapiro-Wilk normality test
Fixed	NA	Strain	None	Satterthwaite	NA	Postdiet_Fat_scaled_Jan	Fixed	CC_StrainCC019/TauUnc	NA	NA	-2.03886258239265	NA	0.225494999691078	NA	-9.04171970636082	1.96591873750241e-13	NA	NA	0.98605567376194	0.377311087699881	Shapiro-Wilk normality test
Fixed	NA	Strain	None	Satterthwaite	NA	Postdiet_Fat_scaled_Jan	Fixed	CC_StrainCC024/GeniUnc	NA	NA	-0.632587848884147	NA	0.297282729465134	NA	-2.12789976068333	0.036818429892474	NA	NA	0.98605567376194	0.377311087699881	Shapiro-Wilk normality test
Fixed	NA	Strain	None	Satterthwaite	NA	Postdiet_Fat_scaled_Jan	Fixed	CC_StrainCC027/GeniUnc	NA	NA	-1.541946488117	NA	0.222863052101787	NA	-6.91880719381316	1.65378903352233e-09	NA	NA	0.98605567376194	0.377311087699881	Shapiro-Wilk normality test
Fixed	NA	Strain	None	Satterthwaite	NA	Postdiet_Fat_scaled_Jan	Fixed	CC_StrainCC028/GeniUnc	NA	NA	-0.1799646339165	NA	0.239118430146193	NA	-0.752617160486008	0.454168133859022	NA	NA	0.98605567376194	0.377311087699881	Shapiro-Wilk normality test
Fixed	NA	Strain	None	Satterthwaite	NA	Postdiet_Fat_scaled_Jan	Fixed	CC_StrainCC030/GeniUnc	NA	NA	-1.26776005841271	NA	0.23056320025364	NA	-5.49853600669169	5.6856327169312e-07	NA	NA	0.98605567376194	0.377311087699881	Shapiro-Wilk normality test
Fixed	NA	Strain	None	Satterthwaite	NA	Postdiet_Fat_scaled_Jan	Fixed	CC_StrainCC032/GeniUnc	NA	NA	-0.794711214492028	NA	0.224618806193672	NA	-3.53804397752344	0.000715274208665564	NA	NA	0.98605567376194	0.377311087699881	Shapiro-Wilk normality test
Fixed	NA	Strain	None	Satterthwaite	NA	Postdiet_Fat_scaled_Jan	Fixed	CC_StrainCC035/Unc	NA	NA	-0.602343222896383	NA	0.226211364718791	NA	-2.66274518809066	0.0095815800769658	NA	NA	0.98605567376194	0.377311087699881	Shapiro-Wilk normality test
Fixed	NA	Strain	None	Satterthwaite	NA	Postdiet_Fat_scaled_Jan	Fixed	CC_StrainCC036/Unc	NA	NA	-1.32838174830149	NA	0.249021703574944	NA	-5.33440149686274	1.08775376656161e-06	NA	NA	0.98605567376194	0.377311087699881	Shapiro-Wilk normality test
Fixed	NA	Strain	None	Satterthwaite	NA	Postdiet_Fat_scaled_Jan	Fixed	CC_StrainCC037/TauUnc	NA	NA	-0.0591196756652877	NA	0.219143728725397	NA	-0.269775804259354	0.788115284647192	NA	NA	0.98605567376194	0.377311087699881	Shapiro-Wilk normality test
Fixed	NA	Strain	None	Satterthwaite	NA	Postdiet_Fat_scaled_Jan	Fixed	CC_StrainCC040/TauUnc	NA	NA	0.229343256903572	NA	0.230828873856748	NA	0.993563989944783	0.323809317405021	NA	NA	0.98605567376194	0.377311087699881	Shapiro-Wilk normality test
Fixed	NA	Strain	None	Satterthwaite	NA	Postdiet_Fat_scaled_Jan	Fixed	CC_StrainCC041/TauUnc	NA	NA	-1.10688073154054	NA	0.231136637021179	NA	-4.78885885771161	8.88656276996493e-06	NA	NA	0.98605567376194	0.377311087699881	Shapiro-Wilk normality test
Fixed	NA	Strain	None	Satterthwaite	NA	Postdiet_Fat_scaled_Jan	Fixed	CC_StrainCC045/GeniUnc	NA	NA	-0.763914733582567	NA	0.236089146917054	NA	-3.23570457836826	0.00184421395889757	NA	NA	0.98605567376194	0.377311087699881	Shapiro-Wilk normality test
Fixed	NA	Strain	None	Satterthwaite	NA	Postdiet_Fat_scaled_Jan	Fixed	CC_StrainCC059/TauUnc	NA	NA	-0.684775013600594	NA	0.225592320517805	NA	-3.03545356521366	0.00335591366187717	NA	NA	0.98605567376194	0.377311087699881	Shapiro-Wilk normality test
Fixed	NA	Strain	None	Satterthwaite	NA	Postdiet_Fat_scaled_Jan	Fixed	CC_StrainCC063/Unc	NA	NA	0.0209917798774494	NA	0.257829476735489	NA	0.081417300082353	0.935339170826291	NA	NA	0.98605567376194	0.377311087699881	Shapiro-Wilk normality test
Fixed	NA	Strain	None	Satterthwaite	NA	Postdiet_Fat_scaled_Jan	Fixed	CC_StrainCC071/TauUnc	NA	NA	-1.18194159672152	NA	0.228477893789836	NA	-5.1731113987278	2.0431701269635e-06	NA	NA	0.98605567376194	0.377311087699881	Shapiro-Wilk normality test
Fixed	NA	Strain	None	Satterthwaite	NA	Postdiet_Fat_scaled_Jan	Fixed	Week2	NA	NA	0.0800240154262076	NA	0.123463684836942	NA	0.648158327138017	0.51897325005423	NA	NA	0.98605567376194	0.377311087699881	Shapiro-Wilk normality test
Fixed	NA	Strain	None	Satterthwaite	NA	Postdiet_Fat_scaled_Jan	Fixed	Week3	NA	NA	-0.282073316966806	NA	0.133126087467062	NA	-2.11884328859734	0.0376032718637331	NA	NA	0.98605567376194	0.377311087699881	Shapiro-Wilk normality test
Fixed	NA	Strain	None	Satterthwaite	NA	Postdiet_Fat_scaled_Jan	Fixed	Week4	NA	NA	0.0457967950586626	NA	0.118788946795669	NA	0.385530777854597	0.700996895355132	NA	NA	0.98605567376194	0.377311087699881	Shapiro-Wilk normality test
Fixed	NA	Strain	None	Satterthwaite	NA	Postdiet_Fat_scaled_Jan	Fixed	Week5	NA	NA	0.1930786899623	NA	0.116966200805567	NA	1.65072207725421	0.103212371131893	NA	NA	0.98605567376194	0.377311087699881	Shapiro-Wilk normality test
Fixed	NA	Strain	None	Satterthwaite	NA	Postdiet_Fat_scaled_Jan	Fixed	Week6	NA	NA	0.117570419107665	NA	0.166875607322896	NA	0.704539273257428	0.483401657229629	NA	NA	0.98605567376194	0.377311087699881	Shapiro-Wilk normality test
Fixed	NA	Strain	None	Satterthwaite	NA	Postdiet_Fat_scaled_Jan	Fixed	Week7	NA	NA	0.0752965923743635	NA	0.234786951823074	NA	0.320701775757556	0.749378430343661	NA	NA	0.98605567376194	0.377311087699881	Shapiro-Wilk normality test
Fixed	NA	Strain	None	Satterthwaite	NA	Postdiet_Fat_scaled_Jan	Fixed	Week8	NA	NA	0.108610587063455	NA	0.204060074619863	NA	0.532248100299789	0.596215893197564	NA	NA	0.98605567376194	0.377311087699881	Shapiro-Wilk normality test
Fixed	NA	Strain	None	Satterthwaite	NA	Postdiet_ALTPL_scaled_Jan	Fixed	(Intercept)	NA	NA	0.35018823846612	NA	0.222497812771995	NA	1.57389519520794	0.119957549632039	NA	NA	0.985120630560965	0.324004655606642	Shapiro-Wilk normality test
Fixed	NA	Strain	None	Satterthwaite	NA	Postdiet_ALTPL_scaled_Jan	Fixed	CC_StrainCC002/Unc	NA	NA	-0.356627006004182	NA	0.285201257350569	NA	-1.25043980982811	0.215244379496865	NA	NA	0.985120630560965	0.324004655606642	Shapiro-Wilk normality test
Fixed	NA	Strain	None	Satterthwaite	NA	Postdiet_ALTPL_scaled_Jan	Fixed	CC_StrainCC004/TauUnc	NA	NA	-0.621389384589096	NA	0.277850510473002	NA	-2.23641620643873	0.0284675412919628	NA	NA	0.985120630560965	0.324004655606642	Shapiro-Wilk normality test
Fixed	NA	Strain	None	Satterthwaite	NA	Postdiet_ALTPL_scaled_Jan	Fixed	CC_StrainCC006/TauUnc	NA	NA	0.336754532389689	NA	0.298967834073212	NA	1.12639051432946	0.263793052714779	NA	NA	0.985120630560965	0.324004655606642	Shapiro-Wilk normality test
Fixed	NA	Strain	None	Satterthwaite	NA	Postdiet_ALTPL_scaled_Jan	Fixed	CC_StrainCC008/GeniUnc	NA	NA	-0.363443644585613	NA	0.297321132170928	NA	-1.2223942574545	0.225601078893507	NA	NA	0.985120630560965	0.324004655606642	Shapiro-Wilk normality test
Fixed	NA	Strain	None	Satterthwaite	NA	Postdiet_ALTPL_scaled_Jan	Fixed	CC_StrainCC011/Unc	NA	NA	-0.738049439404659	NA	0.279738974723823	NA	-2.63835041267778	0.0102310629297025	NA	NA	0.985120630560965	0.324004655606642	Shapiro-Wilk normality test
Fixed	NA	Strain	None	Satterthwaite	NA	Postdiet_ALTPL_scaled_Jan	Fixed	CC_StrainCC012/GeniUnc	NA	NA	-0.109358467475007	NA	0.291442049675251	NA	-0.375232289221352	0.708606351017787	NA	NA	0.985120630560965	0.324004655606642	Shapiro-Wilk normality test
Fixed	NA	Strain	None	Satterthwaite	NA	Postdiet_ALTPL_scaled_Jan	Fixed	CC_StrainCC019/TauUnc	NA	NA	-0.39828747871524	NA	0.285903234090652	NA	-1.39308490154733	0.167940601344462	NA	NA	0.985120630560965	0.324004655606642	Shapiro-Wilk normality test
Fixed	NA	Strain	None	Satterthwaite	NA	Postdiet_ALTPL_scaled_Jan	Fixed	CC_StrainCC024/GeniUnc	NA	NA	-0.389172520626146	NA	0.376922299429335	NA	-1.03250065388903	0.305341902425389	NA	NA	0.985120630560965	0.324004655606642	Shapiro-Wilk normality test
Fixed	NA	Strain	None	Satterthwaite	NA	Postdiet_ALTPL_scaled_Jan	Fixed	CC_StrainCC027/GeniUnc	NA	NA	0.318101828688797	NA	0.282566209638818	NA	1.12576032744822	0.264057972020559	NA	NA	0.985120630560965	0.324004655606642	Shapiro-Wilk normality test
Fixed	NA	Strain	None	Satterthwaite	NA	Postdiet_ALTPL_scaled_Jan	Fixed	CC_StrainCC028/GeniUnc	NA	NA	-0.449469319814463	NA	0.303176268223837	NA	-1.48253464048385	0.142623324678903	NA	NA	0.985120630560965	0.324004655606642	Shapiro-Wilk normality test
Fixed	NA	Strain	None	Satterthwaite	NA	Postdiet_ALTPL_scaled_Jan	Fixed	CC_StrainCC030/GeniUnc	NA	NA	-0.70587508718455	NA	0.29232916341876	NA	-2.41465845873676	0.0183286945563308	NA	NA	0.985120630560965	0.324004655606642	Shapiro-Wilk normality test
Fixed	NA	Strain	None	Satterthwaite	NA	Postdiet_ALTPL_scaled_Jan	Fixed	CC_StrainCC032/GeniUnc	NA	NA	-0.592931007941145	NA	0.28479231564483	NA	-2.08197684898423	0.0409500108665499	NA	NA	0.985120630560965	0.324004655606642	Shapiro-Wilk normality test
Fixed	NA	Strain	None	Satterthwaite	NA	Postdiet_ALTPL_scaled_Jan	Fixed	CC_StrainCC035/Unc	NA	NA	0.00704592850002305	NA	0.286811507349452	NA	0.0245664079699503	0.980469729015995	NA	NA	0.985120630560965	0.324004655606642	Shapiro-Wilk normality test
Fixed	NA	Strain	None	Satterthwaite	NA	Postdiet_ALTPL_scaled_Jan	Fixed	CC_StrainCC036/Unc	NA	NA	-0.755980611767011	NA	0.31573254621334	NA	-2.39437023782843	0.0192918835307136	NA	NA	0.985120630560965	0.324004655606642	Shapiro-Wilk normality test
Fixed	NA	Strain	None	Satterthwaite	NA	Postdiet_ALTPL_scaled_Jan	Fixed	CC_StrainCC037/TauUnc	NA	NA	-0.397744024327707	NA	0.277850510473002	NA	-1.43150366594829	0.156673279223795	NA	NA	0.985120630560965	0.324004655606642	Shapiro-Wilk normality test
Fixed	NA	Strain	None	Satterthwaite	NA	Postdiet_ALTPL_scaled_Jan	Fixed	CC_StrainCC040/TauUnc	NA	NA	-0.112104974863565	NA	0.292666008769855	NA	-0.383047472218481	0.70282902076683	NA	NA	0.985120630560965	0.324004655606642	Shapiro-Wilk normality test
Fixed	NA	Strain	None	Satterthwaite	NA	Postdiet_ALTPL_scaled_Jan	Fixed	CC_StrainCC041/TauUnc	NA	NA	-0.314430217227628	NA	0.293056219125584	NA	-1.07293480467952	0.286933626968624	NA	NA	0.985120630560965	0.324004655606642	Shapiro-Wilk normality test
Fixed	NA	Strain	None	Satterthwaite	NA	Postdiet_ALTPL_scaled_Jan	Fixed	CC_StrainCC045/GeniUnc	NA	NA	-0.323305839198435	NA	0.299335465219894	NA	-1.0800786300445	0.283762503685332	NA	NA	0.985120630560965	0.324004655606642	Shapiro-Wilk normality test
Fixed	NA	Strain	None	Satterthwaite	NA	Postdiet_ALTPL_scaled_Jan	Fixed	CC_StrainCC059/TauUnc	NA	NA	-0.338039630206684	NA	0.286026626357194	NA	-1.18184672004814	0.24120978127788	NA	NA	0.985120630560965	0.324004655606642	Shapiro-Wilk normality test
Fixed	NA	Strain	None	Satterthwaite	NA	Postdiet_ALTPL_scaled_Jan	Fixed	CC_StrainCC063/Unc	NA	NA	0.621882011037409	NA	0.326899848526856	NA	1.90236249371134	0.0611800411454965	NA	NA	0.985120630560965	0.324004655606642	Shapiro-Wilk normality test
Fixed	NA	Strain	None	Satterthwaite	NA	Postdiet_ALTPL_scaled_Jan	Fixed	CC_StrainCC071/TauUnc	NA	NA	-0.518585831218549	NA	0.289685220702121	NA	-1.79017013695636	0.077690049928377	NA	NA	0.985120630560965	0.324004655606642	Shapiro-Wilk normality test
Fixed	NA	Strain	None	Satterthwaite	NA	Postdiet_ALTPL_scaled_Jan	Fixed	Week2	NA	NA	-0.1727390399948	NA	0.156538578842054	NA	-1.10349181187528	0.273539735059508	NA	NA	0.985120630560965	0.324004655606642	Shapiro-Wilk normality test
Fixed	NA	Strain	None	Satterthwaite	NA	Postdiet_ALTPL_scaled_Jan	Fixed	Week3	NA	NA	-0.185827573263454	NA	0.168789458749909	NA	-1.10094300106021	0.274639975018613	NA	NA	0.985120630560965	0.324004655606642	Shapiro-Wilk normality test
Fixed	NA	Strain	None	Satterthwaite	NA	Postdiet_ALTPL_scaled_Jan	Fixed	Week4	NA	NA	-0.352312167613847	NA	0.150611517371256	NA	-2.33921132834351	0.0221427242841008	NA	NA	0.985120630560965	0.324004655606642	Shapiro-Wilk normality test
Fixed	NA	Strain	None	Satterthwaite	NA	Postdiet_ALTPL_scaled_Jan	Fixed	Week5	NA	NA	-0.125860653669668	NA	0.148300472894839	NA	-0.848686799258672	0.398907944856652	NA	NA	0.985120630560965	0.324004655606642	Shapiro-Wilk normality test
Fixed	NA	Strain	None	Satterthwaite	NA	Postdiet_ALTPL_scaled_Jan	Fixed	Week6	NA	NA	-0.107732891998392	NA	0.211580194194192	NA	-0.509182309850387	0.612203316263445	NA	NA	0.985120630560965	0.324004655606642	Shapiro-Wilk normality test
Fixed	NA	Strain	None	Satterthwaite	NA	Postdiet_ALTPL_scaled_Jan	Fixed	Week7	NA	NA	0.102992160391071	NA	0.297684422893918	NA	0.345977661141419	0.730382619944706	NA	NA	0.985120630560965	0.324004655606642	Shapiro-Wilk normality test
Fixed	NA	Strain	None	Satterthwaite	NA	Postdiet_ALTPL_scaled_Jan	Fixed	Week8	NA	NA	0.0210826282540283	NA	0.25872607092186	NA	0.0814862923512476	0.935284500650488	NA	NA	0.985120630560965	0.324004655606642	Shapiro-Wilk normality test
Fixed	NA	Strain	None	Satterthwaite	NA	Postdiet_ASTPL_scaled_Jan	Fixed	(Intercept)	NA	NA	0.196722321745357	NA	0.22436657067468	NA	0.876789804977654	0.383557865685952	NA	NA	0.988286166619264	0.529541247305961	Shapiro-Wilk normality test
Fixed	NA	Strain	None	Satterthwaite	NA	Postdiet_ASTPL_scaled_Jan	Fixed	CC_StrainCC002/Unc	NA	NA	-0.155188678279666	NA	0.28759666113854	NA	-0.539605284933782	0.591157616873399	NA	NA	0.988286166619264	0.529541247305961	Shapiro-Wilk normality test
Fixed	NA	Strain	None	Satterthwaite	NA	Postdiet_ASTPL_scaled_Jan	Fixed	CC_StrainCC004/TauUnc	NA	NA	-0.412523781437955	NA	0.280184175378478	NA	-1.47233076557842	0.145350747448911	NA	NA	0.988286166619264	0.529541247305961	Shapiro-Wilk normality test
Fixed	NA	Strain	None	Satterthwaite	NA	Postdiet_ASTPL_scaled_Jan	Fixed	CC_StrainCC006/TauUnc	NA	NA	0.152266328438219	NA	0.301478863263171	NA	0.505064689411743	0.615077589722389	NA	NA	0.988286166619264	0.529541247305961	Shapiro-Wilk normality test
Fixed	NA	Strain	None	Satterthwaite	NA	Postdiet_ASTPL_scaled_Jan	Fixed	CC_StrainCC008/GeniUnc	NA	NA	-0.726987444343918	NA	0.29981833072069	NA	-2.42475982904854	0.0178653492543746	NA	NA	0.988286166619264	0.529541247305961	Shapiro-Wilk normality test
Fixed	NA	Strain	None	Satterthwaite	NA	Postdiet_ASTPL_scaled_Jan	Fixed	CC_StrainCC011/Unc	NA	NA	-0.387306161757568	NA	0.28208850083013	NA	-1.37299521468548	0.174074767136392	NA	NA	0.988286166619264	0.529541247305961	Shapiro-Wilk normality test
Fixed	NA	Strain	None	Satterthwaite	NA	Postdiet_ASTPL_scaled_Jan	Fixed	CC_StrainCC012/GeniUnc	NA	NA	0.0641121097681897	NA	0.293889869843547	NA	0.218150117941527	0.827937939958124	NA	NA	0.988286166619264	0.529541247305961	Shapiro-Wilk normality test
Fixed	NA	Strain	None	Satterthwaite	NA	Postdiet_ASTPL_scaled_Jan	Fixed	CC_StrainCC019/TauUnc	NA	NA	0.0950107421241186	NA	0.288304533777393	NA	0.329549941096239	0.742710317674895	NA	NA	0.988286166619264	0.529541247305961	Shapiro-Wilk normality test
Fixed	NA	Strain	None	Satterthwaite	NA	Postdiet_ASTPL_scaled_Jan	Fixed	CC_StrainCC024/GeniUnc	NA	NA	-0.128222798430892	NA	0.380088067744003	NA	-0.337350233570745	0.736848186645718	NA	NA	0.988286166619264	0.529541247305961	Shapiro-Wilk normality test
Fixed	NA	Strain	None	Satterthwaite	NA	Postdiet_ASTPL_scaled_Jan	Fixed	CC_StrainCC027/GeniUnc	NA	NA	0.565811840533767	NA	0.284939481675588	NA	1.98572636268764	0.0509261468383072	NA	NA	0.988286166619264	0.529541247305961	Shapiro-Wilk normality test
Fixed	NA	Strain	None	Satterthwaite	NA	Postdiet_ASTPL_scaled_Jan	Fixed	CC_StrainCC028/GeniUnc	NA	NA	-0.155143287443922	NA	0.305722644029024	NA	-0.507464168827459	0.61340191404318	NA	NA	0.988286166619264	0.529541247305961	Shapiro-Wilk normality test
Fixed	NA	Strain	None	Satterthwaite	NA	Postdiet_ASTPL_scaled_Jan	Fixed	CC_StrainCC030/GeniUnc	NA	NA	-0.253491605046183	NA	0.294784434450497	NA	-0.859921947774184	0.392726420917228	NA	NA	0.988286166619264	0.529541247305961	Shapiro-Wilk normality test
Fixed	NA	Strain	None	Satterthwaite	NA	Postdiet_ASTPL_scaled_Jan	Fixed	CC_StrainCC032/GeniUnc	NA	NA	-0.617317474786627	NA	0.28718428473367	NA	-2.14955172550308	0.0349995686150047	NA	NA	0.988286166619264	0.529541247305961	Shapiro-Wilk normality test
Fixed	NA	Strain	None	Satterthwaite	NA	Postdiet_ASTPL_scaled_Jan	Fixed	CC_StrainCC035/Unc	NA	NA	0.0108658599579326	NA	0.289220435618286	NA	0.0375694751123098	0.970136380746374	NA	NA	0.988286166619264	0.529541247305961	Shapiro-Wilk normality test
Fixed	NA	Strain	None	Satterthwaite	NA	Postdiet_ASTPL_scaled_Jan	Fixed	CC_StrainCC036/Unc	NA	NA	-0.275084355157943	NA	0.318384382128129	NA	-0.864000782071148	0.390497014818417	NA	NA	0.988286166619264	0.529541247305961	Shapiro-Wilk normality test
Fixed	NA	Strain	None	Satterthwaite	NA	Postdiet_ASTPL_scaled_Jan	Fixed	CC_StrainCC037/TauUnc	NA	NA	0.0485033695785924	NA	0.280184175378479	NA	0.173112451883027	0.863055611539996	NA	NA	0.988286166619264	0.529541247305961	Shapiro-Wilk normality test
Fixed	NA	Strain	None	Satterthwaite	NA	Postdiet_ASTPL_scaled_Jan	Fixed	CC_StrainCC040/TauUnc	NA	NA	0.389663835369515	NA	0.295124108963838	NA	1.32033887959069	0.190962550120597	NA	NA	0.988286166619264	0.529541247305961	Shapiro-Wilk normality test
Fixed	NA	Strain	None	Satterthwaite	NA	Postdiet_ASTPL_scaled_Jan	Fixed	CC_StrainCC041/TauUnc	NA	NA	-0.161523016641523	NA	0.295517596694194	NA	-0.54657664534498	0.586383278596065	NA	NA	0.988286166619264	0.529541247305961	Shapiro-Wilk normality test
Fixed	NA	Strain	None	Satterthwaite	NA	Postdiet_ASTPL_scaled_Jan	Fixed	CC_StrainCC045/GeniUnc	NA	NA	-0.00404839850526207	NA	0.301849582141828	NA	-0.0134119731971664	0.989336730648221	NA	NA	0.988286166619264	0.529541247305961	Shapiro-Wilk normality test
Fixed	NA	Strain	None	Satterthwaite	NA	Postdiet_ASTPL_scaled_Jan	Fixed	CC_StrainCC059/TauUnc	NA	NA	0.0890128809821181	NA	0.288428962414901	NA	0.308612839143644	0.75851976065322	NA	NA	0.988286166619264	0.529541247305961	Shapiro-Wilk normality test
Fixed	NA	Strain	None	Satterthwaite	NA	Postdiet_ASTPL_scaled_Jan	Fixed	CC_StrainCC063/Unc	NA	NA	0.716529381909245	NA	0.329645478552203	NA	2.17363631091265	0.0330688558793998	NA	NA	0.988286166619264	0.529541247305961	Shapiro-Wilk normality test
Fixed	NA	Strain	None	Satterthwaite	NA	Postdiet_ASTPL_scaled_Jan	Fixed	CC_StrainCC071/TauUnc	NA	NA	-0.0606047425351174	NA	0.292118285273558	NA	-0.207466446266324	0.836239507201645	NA	NA	0.988286166619264	0.529541247305961	Shapiro-Wilk normality test
Fixed	NA	Strain	None	Satterthwaite	NA	Postdiet_ASTPL_scaled_Jan	Fixed	Week2	NA	NA	-0.329894770716238	NA	0.15785334550264	NA	-2.08988140014251	0.0402114833763906	NA	NA	0.988286166619264	0.529541247305961	Shapiro-Wilk normality test
Fixed	NA	Strain	None	Satterthwaite	NA	Postdiet_ASTPL_scaled_Jan	Fixed	Week3	NA	NA	-0.0434473274909536	NA	0.170207120483294	NA	-0.255261515309038	0.799259121447432	NA	NA	0.988286166619264	0.529541247305961	Shapiro-Wilk normality test
Fixed	NA	Strain	None	Satterthwaite	NA	Postdiet_ASTPL_scaled_Jan	Fixed	Week4	NA	NA	-0.339847804797691	NA	0.151876502675229	NA	-2.2376588794938	0.0283824496404018	NA	NA	0.988286166619264	0.529541247305961	Shapiro-Wilk normality test
Fixed	NA	Strain	None	Satterthwaite	NA	Postdiet_ASTPL_scaled_Jan	Fixed	Week5	NA	NA	-0.211974773900057	NA	0.149546047748997	NA	-1.41745487153123	0.160723617280976	NA	NA	0.988286166619264	0.529541247305961	Shapiro-Wilk normality test
Fixed	NA	Strain	None	Satterthwaite	NA	Postdiet_ASTPL_scaled_Jan	Fixed	Week6	NA	NA	-0.138118458264239	NA	0.213357255078638	NA	-0.647357682837323	0.51948815406878	NA	NA	0.988286166619264	0.529541247305961	Shapiro-Wilk normality test
Fixed	NA	Strain	None	Satterthwaite	NA	Postdiet_ASTPL_scaled_Jan	Fixed	Week7	NA	NA	-0.697839320498803	NA	0.30018467272046	NA	-2.32470003939425	0.0229523678475188	NA	NA	0.988286166619264	0.529541247305961	Shapiro-Wilk normality test
Fixed	NA	Strain	None	Satterthwaite	NA	Postdiet_ASTPL_scaled_Jan	Fixed	Week8	NA	NA	-0.300626945658919	NA	0.260899109764993	NA	-1.15227279207549	0.253074031073283	NA	NA	0.988286166619264	0.529541247305961	Shapiro-Wilk normality test
Fixed	NA	Strain	None	Satterthwaite	NA	Postdiet_CHOL2_scaled_Jan	Fixed	(Intercept)	NA	NA	0.0647651720383873	NA	0.0889066256028732	NA	0.728462829392259	0.468726231996852	NA	NA	0.979757944902022	0.127285891832561	Shapiro-Wilk normality test
Fixed	NA	Strain	None	Satterthwaite	NA	Postdiet_CHOL2_scaled_Jan	Fixed	CC_StrainCC002/Unc	NA	NA	0.0643523767708024	NA	0.113961935593136	NA	0.564683079800887	0.574069133744701	NA	NA	0.979757944902022	0.127285891832561	Shapiro-Wilk normality test
Fixed	NA	Strain	None	Satterthwaite	NA	Postdiet_CHOL2_scaled_Jan	Fixed	CC_StrainCC004/TauUnc	NA	NA	-0.34798644121644	NA	0.111024692784304	NA	-3.13431573183903	0.00250456593396263	NA	NA	0.979757944902022	0.127285891832561	Shapiro-Wilk normality test
Fixed	NA	Strain	None	Satterthwaite	NA	Postdiet_CHOL2_scaled_Jan	Fixed	CC_StrainCC006/TauUnc	NA	NA	0.201597725291907	NA	0.119462843072921	NA	1.68753496992241	0.09588929391806	NA	NA	0.979757944902022	0.127285891832561	Shapiro-Wilk normality test
Fixed	NA	Strain	None	Satterthwaite	NA	Postdiet_CHOL2_scaled_Jan	Fixed	CC_StrainCC008/GeniUnc	NA	NA	-0.411901808267873	NA	0.118804846899017	NA	-3.46704548694033	0.000897480031525977	NA	NA	0.979757944902022	0.127285891832561	Shapiro-Wilk normality test
Fixed	NA	Strain	None	Satterthwaite	NA	Postdiet_CHOL2_scaled_Jan	Fixed	CC_StrainCC011/Unc	NA	NA	0.104089700286034	NA	0.111779293389229	NA	0.931207356299717	0.354901958479085	NA	NA	0.979757944902022	0.127285891832561	Shapiro-Wilk normality test
Fixed	NA	Strain	None	Satterthwaite	NA	Postdiet_CHOL2_scaled_Jan	Fixed	CC_StrainCC012/GeniUnc	NA	NA	-0.1751798633844	NA	0.116455658024665	NA	-1.5042623635109	0.136949447473595	NA	NA	0.979757944902022	0.127285891832561	Shapiro-Wilk normality test
Fixed	NA	Strain	None	Satterthwaite	NA	Postdiet_CHOL2_scaled_Jan	Fixed	CC_StrainCC019/TauUnc	NA	NA	-0.340627578429691	NA	0.114242434454832	NA	-2.98162044651074	0.00392587759193849	NA	NA	0.979757944902022	0.127285891832561	Shapiro-Wilk normality test
Fixed	NA	Strain	None	Satterthwaite	NA	Postdiet_CHOL2_scaled_Jan	Fixed	CC_StrainCC024/GeniUnc	NA	NA	-0.512036338914372	NA	0.150612221033733	NA	-3.39969980789068	0.00111022852085758	NA	NA	0.979757944902022	0.127285891832561	Shapiro-Wilk normality test
Fixed	NA	Strain	None	Satterthwaite	NA	Postdiet_CHOL2_scaled_Jan	Fixed	CC_StrainCC027/GeniUnc	NA	NA	0.0550656218341361	NA	0.112909011982627	NA	0.487699085017316	0.627265607192965	NA	NA	0.979757944902022	0.127285891832561	Shapiro-Wilk normality test
Fixed	NA	Strain	None	Satterthwaite	NA	Postdiet_CHOL2_scaled_Jan	Fixed	CC_StrainCC028/GeniUnc	NA	NA	-0.268726148961551	NA	0.121144467151569	NA	-2.21822882447728	0.0297388359801005	NA	NA	0.979757944902022	0.127285891832561	Shapiro-Wilk normality test
Fixed	NA	Strain	None	Satterthwaite	NA	Postdiet_CHOL2_scaled_Jan	Fixed	CC_StrainCC030/GeniUnc	NA	NA	0.195986726115025	NA	0.116810134720318	NA	1.6778229610323	0.0977787728725537	NA	NA	0.979757944902022	0.127285891832561	Shapiro-Wilk normality test
Fixed	NA	Strain	None	Satterthwaite	NA	Postdiet_CHOL2_scaled_Jan	Fixed	CC_StrainCC032/GeniUnc	NA	NA	-0.235201823650111	NA	0.113798528921077	NA	-2.06682657394659	0.0423983597791649	NA	NA	0.979757944902022	0.127285891832561	Shapiro-Wilk normality test
Fixed	NA	Strain	None	Satterthwaite	NA	Postdiet_CHOL2_scaled_Jan	Fixed	CC_StrainCC035/Unc	NA	NA	-0.137340742446116	NA	0.114605366159909	NA	-1.19837968367453	0.234754109407817	NA	NA	0.979757944902022	0.127285891832561	Shapiro-Wilk normality test
Fixed	NA	Strain	None	Satterthwaite	NA	Postdiet_CHOL2_scaled_Jan	Fixed	CC_StrainCC036/Unc	NA	NA	-0.0783609045803611	NA	0.126161758298257	NA	-0.621114556719395	0.536513274863043	NA	NA	0.979757944902022	0.127285891832561	Shapiro-Wilk normality test
Fixed	NA	Strain	None	Satterthwaite	NA	Postdiet_CHOL2_scaled_Jan	Fixed	CC_StrainCC037/TauUnc	NA	NA	-0.217517803711148	NA	0.111024692784304	NA	-1.95918401804305	0.0540186256013202	NA	NA	0.979757944902022	0.127285891832561	Shapiro-Wilk normality test
Fixed	NA	Strain	None	Satterthwaite	NA	Postdiet_CHOL2_scaled_Jan	Fixed	CC_StrainCC040/TauUnc	NA	NA	-0.254237281118516	NA	0.116944732823296	NA	-2.17399514266855	0.0330408086379196	NA	NA	0.979757944902022	0.127285891832561	Shapiro-Wilk normality test
Fixed	NA	Strain	None	Satterthwaite	NA	Postdiet_CHOL2_scaled_Jan	Fixed	CC_StrainCC041/TauUnc	NA	NA	0.0815878542111893	NA	0.117100654742577	NA	0.696732690270132	0.488245013220418	NA	NA	0.979757944902022	0.127285891832561	Shapiro-Wilk normality test
Fixed	NA	Strain	None	Satterthwaite	NA	Postdiet_CHOL2_scaled_Jan	Fixed	CC_StrainCC045/GeniUnc	NA	NA	-0.0945201741431054	NA	0.119609742695487	NA	-0.790238086070823	0.432020257253772	NA	NA	0.979757944902022	0.127285891832561	Shapiro-Wilk normality test
Fixed	NA	Strain	None	Satterthwaite	NA	Postdiet_CHOL2_scaled_Jan	Fixed	CC_StrainCC059/TauUnc	NA	NA	-0.0871573787977207	NA	0.11429174006331	NA	-0.762586856665593	0.448236001844947	NA	NA	0.979757944902022	0.127285891832561	Shapiro-Wilk normality test
Fixed	NA	Strain	None	Satterthwaite	NA	Postdiet_CHOL2_scaled_Jan	Fixed	CC_StrainCC063/Unc	NA	NA	-0.238379428089042	NA	0.130624036616468	NA	-1.82492774120096	0.0722185261828242	NA	NA	0.979757944902022	0.127285891832561	Shapiro-Wilk normality test
Fixed	NA	Strain	None	Satterthwaite	NA	Postdiet_CHOL2_scaled_Jan	Fixed	CC_StrainCC071/TauUnc	NA	NA	-0.116596446596421	NA	0.115753656805793	NA	-1.0072808912814	0.317220397937074	NA	NA	0.979757944902022	0.127285891832561	Shapiro-Wilk normality test
Fixed	NA	Strain	None	Satterthwaite	NA	Postdiet_CHOL2_scaled_Jan	Fixed	Week2	NA	NA	0.0466785184462463	NA	0.0625503534085438	NA	0.746255071356167	0.457977190921159	NA	NA	0.979757944902022	0.127285891832561	Shapiro-Wilk normality test
Fixed	NA	Strain	None	Satterthwaite	NA	Postdiet_CHOL2_scaled_Jan	Fixed	Week3	NA	NA	-0.0675862448498876	NA	0.06744561228639	NA	-1.00208512546228	0.319705548704014	NA	NA	0.979757944902022	0.127285891832561	Shapiro-Wilk normality test
Fixed	NA	Strain	None	Satterthwaite	NA	Postdiet_CHOL2_scaled_Jan	Fixed	Week4	NA	NA	0.0409514951145216	NA	0.0601819928905488	NA	0.680460934369503	0.498425675821106	NA	NA	0.979757944902022	0.127285891832561	Shapiro-Wilk normality test
Fixed	NA	Strain	None	Satterthwaite	NA	Postdiet_CHOL2_scaled_Jan	Fixed	Week5	NA	NA	0.130392009902142	NA	0.0592585358755939	NA	2.20039202750274	0.0310337722556281	NA	NA	0.979757944902022	0.127285891832561	Shapiro-Wilk normality test
Fixed	NA	Strain	None	Satterthwaite	NA	Postdiet_CHOL2_scaled_Jan	Fixed	Week6	NA	NA	0.0980810403559536	NA	0.0845441169773778	NA	1.16011668064613	0.249887547295088	NA	NA	0.979757944902022	0.127285891832561	Shapiro-Wilk normality test
Fixed	NA	Strain	None	Satterthwaite	NA	Postdiet_CHOL2_scaled_Jan	Fixed	Week7	NA	NA	0.183891675239324	NA	0.118950012156561	NA	1.54595759937618	0.126560772971324	NA	NA	0.979757944902022	0.127285891832561	Shapiro-Wilk normality test
Fixed	NA	Strain	None	Satterthwaite	NA	Postdiet_CHOL2_scaled_Jan	Fixed	Week8	NA	NA	0.207484239017069	NA	0.103382867609238	NA	2.00694993102057	0.0485635030007196	NA	NA	0.979757944902022	0.127285891832561	Shapiro-Wilk normality test
Fixed	NA	Strain	None	Satterthwaite	NA	Postdiet_TRIGL_scaled_Jan	Fixed	(Intercept)	NA	NA	0.200316425160191	NA	0.125993921282309	NA	1.58988960039867	0.116302988555817	NA	NA	0.988631413658392	0.555860690814068	Shapiro-Wilk normality test
Fixed	NA	Strain	None	Satterthwaite	NA	Postdiet_TRIGL_scaled_Jan	Fixed	CC_StrainCC002/Unc	NA	NA	-0.0214228354542474	NA	0.16150102475419	NA	-0.13264829425605	0.894846759946918	NA	NA	0.988631413658392	0.555860690814068	Shapiro-Wilk normality test
Fixed	NA	Strain	None	Satterthwaite	NA	Postdiet_TRIGL_scaled_Jan	Fixed	CC_StrainCC004/TauUnc	NA	NA	-0.230982678753123	NA	0.157338514516808	NA	-1.46806190119741	0.146503816789155	NA	NA	0.988631413658392	0.555860690814068	Shapiro-Wilk normality test
Fixed	NA	Strain	None	Satterthwaite	NA	Postdiet_TRIGL_scaled_Jan	Fixed	CC_StrainCC006/TauUnc	NA	NA	-0.49930086424797	NA	0.169296629404456	NA	-2.94926642074557	0.00431034720589352	NA	NA	0.988631413658392	0.555860690814068	Shapiro-Wilk normality test
Fixed	NA	Strain	None	Satterthwaite	NA	Postdiet_TRIGL_scaled_Jan	Fixed	CC_StrainCC008/GeniUnc	NA	NA	-0.415877402092112	NA	0.168364150890322	NA	-2.47010661053985	0.0159118993168385	NA	NA	0.988631413658392	0.555860690814068	Shapiro-Wilk normality test
Fixed	NA	Strain	None	Satterthwaite	NA	Postdiet_TRIGL_scaled_Jan	Fixed	CC_StrainCC011/Unc	NA	NA	-0.714183954184143	NA	0.158407895888239	NA	-4.50851234516757	2.51601758504693e-05	NA	NA	0.988631413658392	0.555860690814068	Shapiro-Wilk normality test
Fixed	NA	Strain	None	Satterthwaite	NA	Postdiet_TRIGL_scaled_Jan	Fixed	CC_StrainCC012/GeniUnc	NA	NA	-0.0473438181415472	NA	0.165035000603655	NA	-0.286871378606816	0.775046326705824	NA	NA	0.988631413658392	0.555860690814068	Shapiro-Wilk normality test
Fixed	NA	Strain	None	Satterthwaite	NA	Postdiet_TRIGL_scaled_Jan	Fixed	CC_StrainCC019/TauUnc	NA	NA	-0.606188151290188	NA	0.161898533390478	NA	-3.7442473294563	0.000364536293042497	NA	NA	0.988631413658392	0.555860690814068	Shapiro-Wilk normality test
Fixed	NA	Strain	None	Satterthwaite	NA	Postdiet_TRIGL_scaled_Jan	Fixed	CC_StrainCC024/GeniUnc	NA	NA	-0.517312604635035	NA	0.213439934227631	NA	-2.42369173560243	0.0179138418826071	NA	NA	0.988631413658392	0.555860690814068	Shapiro-Wilk normality test
Fixed	NA	Strain	None	Satterthwaite	NA	Postdiet_TRIGL_scaled_Jan	Fixed	CC_StrainCC027/GeniUnc	NA	NA	-0.248296541795821	NA	0.160008875281648	NA	-1.55176730889939	0.125164318037253	NA	NA	0.988631413658392	0.555860690814068	Shapiro-Wilk normality test
Fixed	NA	Strain	None	Satterthwaite	NA	Postdiet_TRIGL_scaled_Jan	Fixed	CC_StrainCC028/GeniUnc	NA	NA	-0.236696048466775	NA	0.171679741015711	NA	-1.37870692876403	0.172313618423174	NA	NA	0.988631413658392	0.555860690814068	Shapiro-Wilk normality test
Fixed	NA	Strain	None	Satterthwaite	NA	Postdiet_TRIGL_scaled_Jan	Fixed	CC_StrainCC030/GeniUnc	NA	NA	-0.189930258045859	NA	0.165537346841471	NA	-1.14735593912683	0.255086122174251	NA	NA	0.988631413658392	0.555860690814068	Shapiro-Wilk normality test
Fixed	NA	Strain	None	Satterthwaite	NA	Postdiet_TRIGL_scaled_Jan	Fixed	CC_StrainCC032/GeniUnc	NA	NA	-0.363789135362934	NA	0.161269453178541	NA	-2.25578451586975	0.0271664996214556	NA	NA	0.988631413658392	0.555860690814068	Shapiro-Wilk normality test
Fixed	NA	Strain	None	Satterthwaite	NA	Postdiet_TRIGL_scaled_Jan	Fixed	CC_StrainCC035/Unc	NA	NA	-0.379892488637545	NA	0.162412861635085	NA	-2.33905421536812	0.0221513526584275	NA	NA	0.988631413658392	0.555860690814068	Shapiro-Wilk normality test
Fixed	NA	Strain	None	Satterthwaite	NA	Postdiet_TRIGL_scaled_Jan	Fixed	CC_StrainCC036/Unc	NA	NA	0.437677870025645	NA	0.178789989340845	NA	2.44799986643132	0.0168389024098812	NA	NA	0.988631413658392	0.555860690814068	Shapiro-Wilk normality test
Fixed	NA	Strain	None	Satterthwaite	NA	Postdiet_TRIGL_scaled_Jan	Fixed	CC_StrainCC037/TauUnc	NA	NA	-0.491971134247389	NA	0.157338514516808	NA	-3.12683220480534	0.00256117950375858	NA	NA	0.988631413658392	0.555860690814068	Shapiro-Wilk normality test
Fixed	NA	Strain	None	Satterthwaite	NA	Postdiet_TRIGL_scaled_Jan	Fixed	CC_StrainCC040/TauUnc	NA	NA	-0.229105990521168	NA	0.165728092386883	NA	-1.38242097173443	0.171175755073149	NA	NA	0.988631413658392	0.555860690814068	Shapiro-Wilk normality test
Fixed	NA	Strain	None	Satterthwaite	NA	Postdiet_TRIGL_scaled_Jan	Fixed	CC_StrainCC041/TauUnc	NA	NA	-0.469582917626557	NA	0.165949056953818	NA	-2.82968114580631	0.00605406613095379	NA	NA	0.988631413658392	0.555860690814068	Shapiro-Wilk normality test
Fixed	NA	Strain	None	Satterthwaite	NA	Postdiet_TRIGL_scaled_Jan	Fixed	CC_StrainCC045/GeniUnc	NA	NA	-0.268305936636151	NA	0.169504808034075	NA	-1.58288097988474	0.117893242796368	NA	NA	0.988631413658392	0.555860690814068	Shapiro-Wilk normality test
Fixed	NA	Strain	None	Satterthwaite	NA	Postdiet_TRIGL_scaled_Jan	Fixed	CC_StrainCC059/TauUnc	NA	NA	-0.609421993961119	NA	0.161968406776305	NA	-3.76259794172572	0.000342952521917391	NA	NA	0.988631413658392	0.555860690814068	Shapiro-Wilk normality test
Fixed	NA	Strain	None	Satterthwaite	NA	Postdiet_TRIGL_scaled_Jan	Fixed	CC_StrainCC063/Unc	NA	NA	-0.192855033290413	NA	0.185113701880288	NA	-1.04181933228871	0.301030024262923	NA	NA	0.988631413658392	0.555860690814068	Shapiro-Wilk normality test
Fixed	NA	Strain	None	Satterthwaite	NA	Postdiet_TRIGL_scaled_Jan	Fixed	CC_StrainCC071/TauUnc	NA	NA	-0.118883353361303	NA	0.164040160391119	NA	-0.72472102610636	0.471004828231099	NA	NA	0.988631413658392	0.555860690814068	Shapiro-Wilk normality test
Fixed	NA	Strain	None	Satterthwaite	NA	Postdiet_TRIGL_scaled_Jan	Fixed	Week2	NA	NA	0.0932297814847347	NA	0.0886431607329157	NA	1.05174252264807	0.296484175004542	NA	NA	0.988631413658392	0.555860690814068	Shapiro-Wilk normality test
Fixed	NA	Strain	None	Satterthwaite	NA	Postdiet_TRIGL_scaled_Jan	Fixed	Week3	NA	NA	0.0612812011071038	NA	0.0955804711699002	NA	0.641147719372221	0.523490980618878	NA	NA	0.988631413658392	0.555860690814068	Shapiro-Wilk normality test
Fixed	NA	Strain	None	Satterthwaite	NA	Postdiet_TRIGL_scaled_Jan	Fixed	Week4	NA	NA	0.0323968360510232	NA	0.0852868413737121	NA	0.379857379276903	0.705185185429677	NA	NA	0.988631413658392	0.555860690814068	Shapiro-Wilk normality test
Fixed	NA	Strain	None	Satterthwaite	NA	Postdiet_TRIGL_scaled_Jan	Fixed	Week5	NA	NA	0.0979908192942645	NA	0.083978165336793	NA	1.16686068219369	0.24717084940954	NA	NA	0.988631413658392	0.555860690814068	Shapiro-Wilk normality test
Fixed	NA	Strain	None	Satterthwaite	NA	Postdiet_TRIGL_scaled_Jan	Fixed	Week6	NA	NA	0.112068901943282	NA	0.119811597247099	NA	0.93537607809494	0.352765107112345	NA	NA	0.988631413658392	0.555860690814068	Shapiro-Wilk normality test
Fixed	NA	Strain	None	Satterthwaite	NA	Postdiet_TRIGL_scaled_Jan	Fixed	Week7	NA	NA	0.0231377556599864	NA	0.168569871666561	NA	0.137259140267686	0.891214464558105	NA	NA	0.988631413658392	0.555860690814068	Shapiro-Wilk normality test
Fixed	NA	Strain	None	Satterthwaite	NA	Postdiet_TRIGL_scaled_Jan	Fixed	Week8	NA	NA	-0.0264271454945187	NA	0.146508910839562	NA	-0.180379100104419	0.857368829295027	NA	NA	0.988631413658392	0.555860690814068	Shapiro-Wilk normality test
Fixed	NA	Strain	None	Satterthwaite	NA	Postdiet_TMAO_scaled_Jan	Fixed	(Intercept)	NA	NA	-0.246655947330829	NA	0.229724774862109	NA	-1.07370198742771	0.286591910313526	NA	NA	0.98891231008821	0.577688278001181	Shapiro-Wilk normality test
Fixed	NA	Strain	None	Satterthwaite	NA	Postdiet_TMAO_scaled_Jan	Fixed	CC_StrainCC002/Unc	NA	NA	0.597897782562637	NA	0.294464893020721	NA	2.03045523162099	0.0460571595734631	NA	NA	0.98891231008821	0.577688278001181	Shapiro-Wilk normality test
Fixed	NA	Strain	None	Satterthwaite	NA	Postdiet_TMAO_scaled_Jan	Fixed	CC_StrainCC004/TauUnc	NA	NA	-0.124721446801855	NA	0.286875386182521	NA	-0.434758270695635	0.665056474194529	NA	NA	0.98891231008821	0.577688278001181	Shapiro-Wilk normality test
Fixed	NA	Strain	None	Satterthwaite	NA	Postdiet_TMAO_scaled_Jan	Fixed	CC_StrainCC006/TauUnc	NA	NA	0.689222646361471	NA	0.308678622579814	NA	2.23281625595326	0.0287153147344161	NA	NA	0.98891231008821	0.577688278001181	Shapiro-Wilk normality test
Fixed	NA	Strain	None	Satterthwaite	NA	Postdiet_TMAO_scaled_Jan	Fixed	CC_StrainCC008/GeniUnc	NA	NA	0.131756934962336	NA	0.306978434074344	NA	0.42920583447379	0.669073047444329	NA	NA	0.98891231008821	0.577688278001181	Shapiro-Wilk normality test
Fixed	NA	Strain	None	Satterthwaite	NA	Postdiet_TMAO_scaled_Jan	Fixed	CC_StrainCC011/Unc	NA	NA	0.576563040755586	NA	0.288825189730926	NA	1.9962353051433	0.0497442596710073	NA	NA	0.98891231008821	0.577688278001181	Shapiro-Wilk normality test
Fixed	NA	Strain	None	Satterthwaite	NA	Postdiet_TMAO_scaled_Jan	Fixed	CC_StrainCC012/GeniUnc	NA	NA	-0.119827949320661	NA	0.300908392819156	NA	-0.398220695002936	0.691662471845302	NA	NA	0.98891231008821	0.577688278001181	Shapiro-Wilk normality test
Fixed	NA	Strain	None	Satterthwaite	NA	Postdiet_TMAO_scaled_Jan	Fixed	CC_StrainCC019/TauUnc	NA	NA	0.650978820587922	NA	0.295189670700847	NA	2.20528997184201	0.030673352382706	NA	NA	0.98891231008821	0.577688278001181	Shapiro-Wilk normality test
Fixed	NA	Strain	None	Satterthwaite	NA	Postdiet_TMAO_scaled_Jan	Fixed	CC_StrainCC024/GeniUnc	NA	NA	0.0203566292705442	NA	0.389165130650718	NA	0.0523084615430632	0.958429805907863	NA	NA	0.98891231008821	0.577688278001181	Shapiro-Wilk normality test
Fixed	NA	Strain	None	Satterthwaite	NA	Postdiet_TMAO_scaled_Jan	Fixed	CC_StrainCC027/GeniUnc	NA	NA	0.449767510050592	NA	0.291744256198312	NA	1.54164992281755	0.127604166275665	NA	NA	0.98891231008821	0.577688278001181	Shapiro-Wilk normality test
Fixed	NA	Strain	None	Satterthwaite	NA	Postdiet_TMAO_scaled_Jan	Fixed	CC_StrainCC028/GeniUnc	NA	NA	0.0765925876686386	NA	0.313023751081213	NA	0.244686185645916	0.807405207259903	NA	NA	0.98891231008821	0.577688278001181	Shapiro-Wilk normality test
Fixed	NA	Strain	None	Satterthwaite	NA	Postdiet_TMAO_scaled_Jan	Fixed	CC_StrainCC030/GeniUnc	NA	NA	0.497014052827172	NA	0.301824320946565	NA	1.64669981288607	0.104039327178343	NA	NA	0.98891231008821	0.577688278001181	Shapiro-Wilk normality test
Fixed	NA	Strain	None	Satterthwaite	NA	Postdiet_TMAO_scaled_Jan	Fixed	CC_StrainCC032/GeniUnc	NA	NA	0.714967178756107	NA	0.294042668459894	NA	2.43150826545307	0.0175616688175314	NA	NA	0.98891231008821	0.577688278001181	Shapiro-Wilk normality test
Fixed	NA	Strain	None	Satterthwaite	NA	Postdiet_TMAO_scaled_Jan	Fixed	CC_StrainCC035/Unc	NA	NA	1.38143530676942	NA	0.296127445626774	NA	4.66500261009418	1.41239097688752e-05	NA	NA	0.98891231008821	0.577688278001181	Shapiro-Wilk normality test
Fixed	NA	Strain	None	Satterthwaite	NA	Postdiet_TMAO_scaled_Jan	Fixed	CC_StrainCC036/Unc	NA	NA	0.60894513011587	NA	0.325987870136174	NA	1.86799935182097	0.0658889662232363	NA	NA	0.98891231008821	0.577688278001181	Shapiro-Wilk normality test
Fixed	NA	Strain	None	Satterthwaite	NA	Postdiet_TMAO_scaled_Jan	Fixed	CC_StrainCC037/TauUnc	NA	NA	0.060103496610971	NA	0.286875386182522	NA	0.209510817260324	0.834649490519465	NA	NA	0.98891231008821	0.577688278001181	Shapiro-Wilk normality test
Fixed	NA	Strain	None	Satterthwaite	NA	Postdiet_TMAO_scaled_Jan	Fixed	CC_StrainCC040/TauUnc	NA	NA	-0.00549247957698882	NA	0.302172107387607	NA	-0.0181766597336644	0.985548905777534	NA	NA	0.98891231008821	0.577688278001181	Shapiro-Wilk normality test
Fixed	NA	Strain	None	Satterthwaite	NA	Postdiet_TMAO_scaled_Jan	Fixed	CC_StrainCC041/TauUnc	NA	NA	0.63713064445845	NA	0.302574992184549	NA	2.10569498773992	0.0387685727344988	NA	NA	0.98891231008821	0.577688278001181	Shapiro-Wilk normality test
Fixed	NA	Strain	None	Satterthwaite	NA	Postdiet_TMAO_scaled_Jan	Fixed	CC_StrainCC045/GeniUnc	NA	NA	-0.0355166010286502	NA	0.309058194771342	NA	-0.114918813445239	0.908833855479282	NA	NA	0.98891231008821	0.577688278001181	Shapiro-Wilk normality test
Fixed	NA	Strain	None	Satterthwaite	NA	Postdiet_TMAO_scaled_Jan	Fixed	CC_StrainCC059/TauUnc	NA	NA	0.743724994513004	NA	0.295317070877495	NA	2.51839486387673	0.0140445958770691	NA	NA	0.98891231008821	0.577688278001181	Shapiro-Wilk normality test
Fixed	NA	Strain	None	Satterthwaite	NA	Postdiet_TMAO_scaled_Jan	Fixed	CC_StrainCC063/Unc	NA	NA	1.27596703684651	NA	0.337517898129836	NA	3.78044258961246	0.000323138218340386	NA	NA	0.98891231008821	0.577688278001181	Shapiro-Wilk normality test
Fixed	NA	Strain	None	Satterthwaite	NA	Postdiet_TMAO_scaled_Jan	Fixed	CC_StrainCC071/TauUnc	NA	NA	-0.602191132869137	NA	0.299094500200189	NA	-2.01338082935688	0.0478664205059961	NA	NA	0.98891231008821	0.577688278001181	Shapiro-Wilk normality test
Fixed	NA	Strain	None	Satterthwaite	NA	Postdiet_TMAO_scaled_Jan	Fixed	Week2	NA	NA	-0.38129118256354	NA	0.161623115902609	NA	-2.35913767924941	0.0210723103924286	NA	NA	0.98891231008821	0.577688278001181	Shapiro-Wilk normality test
Fixed	NA	Strain	None	Satterthwaite	NA	Postdiet_TMAO_scaled_Jan	Fixed	Week3	NA	NA	-0.307765765210556	NA	0.174271917226238	NA	-1.7660089480224	0.081693220308359	NA	NA	0.98891231008821	0.577688278001181	Shapiro-Wilk normality test
Fixed	NA	Strain	None	Satterthwaite	NA	Postdiet_TMAO_scaled_Jan	Fixed	Week4	NA	NA	-0.37375551028224	NA	0.155503537264917	NA	-2.40351773892775	0.0188521456772268	NA	NA	0.98891231008821	0.577688278001181	Shapiro-Wilk normality test
Fixed	NA	Strain	None	Satterthwaite	NA	Postdiet_TMAO_scaled_Jan	Fixed	Week5	NA	NA	-0.204814573588405	NA	0.153117427642413	NA	-1.33763071089938	0.185285959976048	NA	NA	0.98891231008821	0.577688278001181	Shapiro-Wilk normality test
Fixed	NA	Strain	None	Satterthwaite	NA	Postdiet_TMAO_scaled_Jan	Fixed	Week6	NA	NA	-0.190242874097796	NA	0.218452540593513	NA	-0.870865926214112	0.386762445528001	NA	NA	0.98891231008821	0.577688278001181	Shapiro-Wilk normality test
Fixed	NA	Strain	None	Satterthwaite	NA	Postdiet_TMAO_scaled_Jan	Fixed	Week7	NA	NA	0.403679676024114	NA	0.307353524860671	NA	1.31340506411016	0.19327516209776	NA	NA	0.98891231008821	0.577688278001181	Shapiro-Wilk normality test
Fixed	NA	Strain	None	Satterthwaite	NA	Postdiet_TMAO_scaled_Jan	Fixed	Week8	NA	NA	-0.517495694819072	NA	0.267129764796337	NA	-1.93724460175233	0.0566943080298454	NA	NA	0.98891231008821	0.577688278001181	Shapiro-Wilk normality test
Fixed	NA	Strain	None	Satterthwaite	NA	Postdiet_Choline_scaled_Jan	Fixed	(Intercept)	NA	NA	0.153647041435677	NA	0.120585111692351	NA	1.27417920238509	0.206754823516498	NA	NA	0.981791155121926	0.182867978600856	Shapiro-Wilk normality test
Fixed	NA	Strain	None	Satterthwaite	NA	Postdiet_Choline_scaled_Jan	Fixed	CC_StrainCC002/Unc	NA	NA	0.161467746367476	NA	0.154567926057141	NA	1.0446394053821	0.299733341764837	NA	NA	0.981791155121926	0.182867978600856	Shapiro-Wilk normality test
Fixed	NA	Strain	None	Satterthwaite	NA	Postdiet_Choline_scaled_Jan	Fixed	CC_StrainCC004/TauUnc	NA	NA	-0.130744070754133	NA	0.150584108768286	NA	-0.868246137149291	0.388184951086988	NA	NA	0.981791155121926	0.182867978600856	Shapiro-Wilk normality test
Fixed	NA	Strain	None	Satterthwaite	NA	Postdiet_Choline_scaled_Jan	Fixed	CC_StrainCC006/TauUnc	NA	NA	-0.209208366634841	NA	0.162028872171799	NA	-1.29117955232705	0.200829538002136	NA	NA	0.981791155121926	0.182867978600856	Shapiro-Wilk normality test
Fixed	NA	Strain	None	Satterthwaite	NA	Postdiet_Choline_scaled_Jan	Fixed	CC_StrainCC008/GeniUnc	NA	NA	0.0848248306090801	NA	0.161136424150234	NA	0.526416240501863	0.600239717261764	NA	NA	0.981791155121926	0.182867978600856	Shapiro-Wilk normality test
Fixed	NA	Strain	None	Satterthwaite	NA	Postdiet_Choline_scaled_Jan	Fixed	CC_StrainCC011/Unc	NA	NA	-0.0413089249207485	NA	0.15160758252641	NA	-0.272472683967192	0.786049458468188	NA	NA	0.981791155121926	0.182867978600856	Shapiro-Wilk normality test
Fixed	NA	Strain	None	Satterthwaite	NA	Postdiet_Choline_scaled_Jan	Fixed	CC_StrainCC012/GeniUnc	NA	NA	0.102599618562724	NA	0.157950191393348	NA	0.649569447543226	0.518066397204049	NA	NA	0.981791155121926	0.182867978600856	Shapiro-Wilk normality test
Fixed	NA	Strain	None	Satterthwaite	NA	Postdiet_Choline_scaled_Jan	Fixed	CC_StrainCC019/TauUnc	NA	NA	-0.0591755120688979	NA	0.154948369992988	NA	-0.38190470846241	0.703672718823303	NA	NA	0.981791155121926	0.182867978600856	Shapiro-Wilk normality test
Fixed	NA	Strain	None	Satterthwaite	NA	Postdiet_Choline_scaled_Jan	Fixed	CC_StrainCC024/GeniUnc	NA	NA	-0.158430727798263	NA	0.204277143266124	NA	-0.775567570924299	0.44058002434603	NA	NA	0.981791155121926	0.182867978600856	Shapiro-Wilk normality test
Fixed	NA	Strain	None	Satterthwaite	NA	Postdiet_Choline_scaled_Jan	Fixed	CC_StrainCC027/GeniUnc	NA	NA	0.0508268309500687	NA	0.153139833265228	NA	0.33189817349507	0.740943935459549	NA	NA	0.981791155121926	0.182867978600856	Shapiro-Wilk normality test
Fixed	NA	Strain	None	Satterthwaite	NA	Postdiet_Choline_scaled_Jan	Fixed	CC_StrainCC028/GeniUnc	NA	NA	0.173364818683791	NA	0.164309678871787	NA	1.05511020333178	0.294952142219395	NA	NA	0.981791155121926	0.182867978600856	Shapiro-Wilk normality test
Fixed	NA	Strain	None	Satterthwaite	NA	Postdiet_Choline_scaled_Jan	Fixed	CC_StrainCC030/GeniUnc	NA	NA	-0.130368680075693	NA	0.158430972343561	NA	-0.822873697909181	0.4133350603697	NA	NA	0.981791155121926	0.182867978600856	Shapiro-Wilk normality test
Fixed	NA	Strain	None	Satterthwaite	NA	Postdiet_Choline_scaled_Jan	Fixed	CC_StrainCC032/GeniUnc	NA	NA	-0.290182958285757	NA	0.154346295648069	NA	-1.88007724492082	0.0642002333979048	NA	NA	0.981791155121926	0.182867978600856	Shapiro-Wilk normality test
Fixed	NA	Strain	None	Satterthwaite	NA	Postdiet_Choline_scaled_Jan	Fixed	CC_StrainCC035/Unc	NA	NA	0.0665886948718655	NA	0.155440618572851	NA	0.428386707948264	0.669666417786227	NA	NA	0.981791155121926	0.182867978600856	Shapiro-Wilk normality test
Fixed	NA	Strain	None	Satterthwaite	NA	Postdiet_Choline_scaled_Jan	Fixed	CC_StrainCC036/Unc	NA	NA	0.0910148438272521	NA	0.171114690412984	NA	0.531893805304433	0.596459988694549	NA	NA	0.981791155121926	0.182867978600856	Shapiro-Wilk normality test
Fixed	NA	Strain	None	Satterthwaite	NA	Postdiet_Choline_scaled_Jan	Fixed	CC_StrainCC037/TauUnc	NA	NA	-0.00497427156425651	NA	0.150584108768286	NA	-0.0330331773049889	0.97374081968667	NA	NA	0.981791155121926	0.182867978600856	Shapiro-Wilk normality test
Fixed	NA	Strain	None	Satterthwaite	NA	Postdiet_Choline_scaled_Jan	Fixed	CC_StrainCC040/TauUnc	NA	NA	0.22217544357117	NA	0.158613529348409	NA	1.4007345053343	0.165648942359593	NA	NA	0.981791155121926	0.182867978600856	Shapiro-Wilk normality test
Fixed	NA	Strain	None	Satterthwaite	NA	Postdiet_Choline_scaled_Jan	Fixed	CC_StrainCC041/TauUnc	NA	NA	-0.137155433794573	NA	0.158825008098437	NA	-0.863563209828811	0.390735805988405	NA	NA	0.981791155121926	0.182867978600856	Shapiro-Wilk normality test
Fixed	NA	Strain	None	Satterthwaite	NA	Postdiet_Choline_scaled_Jan	Fixed	CC_StrainCC045/GeniUnc	NA	NA	-0.162742699841221	NA	0.162228113873693	NA	-1.00317199007768	0.319184625129076	NA	NA	0.981791155121926	0.182867978600856	Shapiro-Wilk normality test
Fixed	NA	Strain	None	Satterthwaite	NA	Postdiet_Choline_scaled_Jan	Fixed	CC_StrainCC059/TauUnc	NA	NA	0.0760361101230986	NA	0.155015243775061	NA	0.490507309290388	0.625287485026945	NA	NA	0.981791155121926	0.182867978600856	Shapiro-Wilk normality test
Fixed	NA	Strain	None	Satterthwaite	NA	Postdiet_Choline_scaled_Jan	Fixed	CC_StrainCC063/Unc	NA	NA	-0.138417148693145	NA	0.177166931466507	NA	-0.781280950950558	0.437234704900811	NA	NA	0.981791155121926	0.182867978600856	Shapiro-Wilk normality test
Fixed	NA	Strain	None	Satterthwaite	NA	Postdiet_Choline_scaled_Jan	Fixed	CC_StrainCC071/TauUnc	NA	NA	0.032894542924615	NA	0.156998058806919	NA	0.209521972275273	0.834640816554656	NA	NA	0.981791155121926	0.182867978600856	Shapiro-Wilk normality test
Fixed	NA	Strain	None	Satterthwaite	NA	Postdiet_Choline_scaled_Jan	Fixed	Week2	NA	NA	-0.275369606648081	NA	0.0848377868468055	NA	-3.24583675367823	0.00178807601043055	NA	NA	0.981791155121926	0.182867978600856	Shapiro-Wilk normality test
Fixed	NA	Strain	None	Satterthwaite	NA	Postdiet_Choline_scaled_Jan	Fixed	Week3	NA	NA	-0.283393341390347	NA	0.0914772845731593	NA	-3.09796407613851	0.00279095484428387	NA	NA	0.981791155121926	0.182867978600856	Shapiro-Wilk normality test
Fixed	NA	Strain	None	Satterthwaite	NA	Postdiet_Choline_scaled_Jan	Fixed	Week4	NA	NA	-0.0388237240699755	NA	0.081625551362064	NA	-0.475631997850358	0.635796736746115	NA	NA	0.981791155121926	0.182867978600856	Shapiro-Wilk normality test
Fixed	NA	Strain	None	Satterthwaite	NA	Postdiet_Choline_scaled_Jan	Fixed	Week5	NA	NA	-0.291636818292326	NA	0.0803730556505653	NA	-3.62853963846123	0.000533550714802434	NA	NA	0.981791155121926	0.182867978600856	Shapiro-Wilk normality test
Fixed	NA	Strain	None	Satterthwaite	NA	Postdiet_Choline_scaled_Jan	Fixed	Week6	NA	NA	-0.00247871290092404	NA	0.114668189457399	NA	-0.021616395206492	0.982814590674685	NA	NA	0.981791155121926	0.182867978600856	Shapiro-Wilk normality test
Fixed	NA	Strain	None	Satterthwaite	NA	Postdiet_Choline_scaled_Jan	Fixed	Week7	NA	NA	-0.296570459001572	NA	0.161333313512259	NA	-1.8382468725471	0.0702090226711751	NA	NA	0.981791155121926	0.182867978600856	Shapiro-Wilk normality test
Fixed	NA	Strain	None	Satterthwaite	NA	Postdiet_Choline_scaled_Jan	Fixed	Week8	NA	NA	-0.340599262138185	NA	0.140219410569246	NA	-2.42904502846974	0.0176719751298426	NA	NA	0.981791155121926	0.182867978600856	Shapiro-Wilk normality test
Fixed	NA	Strain	None	Satterthwaite	NA	Postdiet_GlucInsRatio_scaled_Jan	Fixed	(Intercept)	NA	NA	0.308647749920833	NA	0.18441574851972	NA	1.67365180250768	0.0986623424339593	NA	NA	0.97154229739371	0.0303699763148461	Shapiro-Wilk normality test
Fixed	NA	Strain	None	Satterthwaite	NA	Postdiet_GlucInsRatio_scaled_Jan	Fixed	CC_StrainCC002/Unc	NA	NA	0.0734592124294054	NA	0.236313221050513	NA	0.310855279712442	0.756834422116042	NA	NA	0.97154229739371	0.0303699763148461	Shapiro-Wilk normality test
Fixed	NA	Strain	None	Satterthwaite	NA	Postdiet_GlucInsRatio_scaled_Jan	Fixed	CC_StrainCC004/TauUnc	NA	NA	-0.53829169445314	NA	0.230008266777812	NA	-2.34031455475089	0.0221232817963299	NA	NA	0.97154229739371	0.0303699763148461	Shapiro-Wilk normality test
Fixed	NA	Strain	None	Satterthwaite	NA	Postdiet_GlucInsRatio_scaled_Jan	Fixed	CC_StrainCC006/TauUnc	NA	NA	-0.477017693149513	NA	0.247519973096004	NA	-1.92718869181719	0.0580152563835309	NA	NA	0.97154229739371	0.0303699763148461	Shapiro-Wilk normality test
Fixed	NA	Strain	None	Satterthwaite	NA	Postdiet_GlucInsRatio_scaled_Jan	Fixed	CC_StrainCC008/GeniUnc	NA	NA	0.293965684041501	NA	0.246143657388609	NA	1.19428502509569	0.236397764393692	NA	NA	0.97154229739371	0.0303699763148461	Shapiro-Wilk normality test
Fixed	NA	Strain	None	Satterthwaite	NA	Postdiet_GlucInsRatio_scaled_Jan	Fixed	CC_StrainCC011/Unc	NA	NA	0.114307673868026	NA	0.248036115988634	NA	0.4608509265371	0.646334206006952	NA	NA	0.97154229739371	0.0303699763148461	Shapiro-Wilk normality test
Fixed	NA	Strain	None	Satterthwaite	NA	Postdiet_GlucInsRatio_scaled_Jan	Fixed	CC_StrainCC012/GeniUnc	NA	NA	0.0909953151967309	NA	0.241451756816974	NA	0.376867480263179	0.707412138800118	NA	NA	0.97154229739371	0.0303699763148461	Shapiro-Wilk normality test
Fixed	NA	Strain	None	Satterthwaite	NA	Postdiet_GlucInsRatio_scaled_Jan	Fixed	CC_StrainCC019/TauUnc	NA	NA	0.116630691935783	NA	0.236675043988244	NA	0.49278829728062	0.623704448512065	NA	NA	0.97154229739371	0.0303699763148461	Shapiro-Wilk normality test
Fixed	NA	Strain	None	Satterthwaite	NA	Postdiet_GlucInsRatio_scaled_Jan	Fixed	CC_StrainCC024/GeniUnc	NA	NA	0.384474719273739	NA	0.31219970087241	NA	1.23150252290238	0.222256274297277	NA	NA	0.97154229739371	0.0303699763148461	Shapiro-Wilk normality test
Fixed	NA	Strain	None	Satterthwaite	NA	Postdiet_GlucInsRatio_scaled_Jan	Fixed	CC_StrainCC027/GeniUnc	NA	NA	-0.494722161736548	NA	0.233913052109557	NA	-2.11498314127779	0.0379928537431032	NA	NA	0.97154229739371	0.0303699763148461	Shapiro-Wilk normality test
Fixed	NA	Strain	None	Satterthwaite	NA	Postdiet_GlucInsRatio_scaled_Jan	Fixed	CC_StrainCC028/GeniUnc	NA	NA	-0.351066365173714	NA	0.250990434249008	NA	-1.39872408374504	0.166310852311743	NA	NA	0.97154229739371	0.0303699763148461	Shapiro-Wilk normality test
Fixed	NA	Strain	None	Satterthwaite	NA	Postdiet_GlucInsRatio_scaled_Jan	Fixed	CC_StrainCC030/GeniUnc	NA	NA	0.619233506020294	NA	0.242020574683761	NA	2.55859861017776	0.01267477375623	NA	NA	0.97154229739371	0.0303699763148461	Shapiro-Wilk normality test
Fixed	NA	Strain	None	Satterthwaite	NA	Postdiet_GlucInsRatio_scaled_Jan	Fixed	CC_StrainCC032/GeniUnc	NA	NA	-0.232115878338101	NA	0.236006964518231	NA	-0.983512833241711	0.328742341554985	NA	NA	0.97154229739371	0.0303699763148461	Shapiro-Wilk normality test
Fixed	NA	Strain	None	Satterthwaite	NA	Postdiet_GlucInsRatio_scaled_Jan	Fixed	CC_StrainCC035/Unc	NA	NA	-0.153112627958124	NA	0.237640743265407	NA	-0.644302933302651	0.521484753126923	NA	NA	0.97154229739371	0.0303699763148461	Shapiro-Wilk normality test
Fixed	NA	Strain	None	Satterthwaite	NA	Postdiet_GlucInsRatio_scaled_Jan	Fixed	CC_StrainCC036/Unc	NA	NA	0.0279503915561326	NA	0.261528224473727	NA	0.106873327390866	0.915195182114562	NA	NA	0.97154229739371	0.0303699763148461	Shapiro-Wilk normality test
Fixed	NA	Strain	None	Satterthwaite	NA	Postdiet_GlucInsRatio_scaled_Jan	Fixed	CC_StrainCC037/TauUnc	NA	NA	-0.0787607594975853	NA	0.230008266777813	NA	-0.342425777129428	0.733056557477839	NA	NA	0.97154229739371	0.0303699763148461	Shapiro-Wilk normality test
Fixed	NA	Strain	None	Satterthwaite	NA	Postdiet_GlucInsRatio_scaled_Jan	Fixed	CC_StrainCC040/TauUnc	NA	NA	-1.12535159942687	NA	0.242448012866295	NA	-4.64162022250716	1.56840127237096e-05	NA	NA	0.97154229739371	0.0303699763148461	Shapiro-Wilk normality test
Fixed	NA	Strain	None	Satterthwaite	NA	Postdiet_GlucInsRatio_scaled_Jan	Fixed	CC_StrainCC041/TauUnc	NA	NA	0.259818930219351	NA	0.242761295542922	NA	1.07026505044093	0.28817656251817	NA	NA	0.97154229739371	0.0303699763148461	Shapiro-Wilk normality test
Fixed	NA	Strain	None	Satterthwaite	NA	Postdiet_GlucInsRatio_scaled_Jan	Fixed	CC_StrainCC045/GeniUnc	NA	NA	-0.0210015683380391	NA	0.248036115988634	NA	-0.0846714126865357	0.932764320429999	NA	NA	0.97154229739371	0.0303699763148461	Shapiro-Wilk normality test
Fixed	NA	Strain	None	Satterthwaite	NA	Postdiet_GlucInsRatio_scaled_Jan	Fixed	CC_StrainCC059/TauUnc	NA	NA	-0.201895011385908	NA	0.236783248158569	NA	-0.852657495646411	0.396757312631562	NA	NA	0.97154229739371	0.0303699763148461	Shapiro-Wilk normality test
Fixed	NA	Strain	None	Satterthwaite	NA	Postdiet_GlucInsRatio_scaled_Jan	Fixed	CC_StrainCC063/Unc	NA	NA	-0.406889580494115	NA	0.270899747162883	NA	-1.50199320876245	0.137596728384367	NA	NA	0.97154229739371	0.0303699763148461	Shapiro-Wilk normality test
Fixed	NA	Strain	None	Satterthwaite	NA	Postdiet_GlucInsRatio_scaled_Jan	Fixed	CC_StrainCC071/TauUnc	NA	NA	-0.200118595362844	NA	0.239842867810943	NA	-0.834373759742519	0.406908853708553	NA	NA	0.97154229739371	0.0303699763148461	Shapiro-Wilk normality test
Fixed	NA	Strain	None	Satterthwaite	NA	Postdiet_GlucInsRatio_scaled_Jan	Fixed	Week2	NA	NA	-0.201261434269975	NA	0.129613473348823	NA	-1.55278173688262	0.124985109321618	NA	NA	0.97154229739371	0.0303699763148461	Shapiro-Wilk normality test
Fixed	NA	Strain	None	Satterthwaite	NA	Postdiet_GlucInsRatio_scaled_Jan	Fixed	Week3	NA	NA	-0.11652502304042	NA	0.139771762041307	NA	-0.83368071875622	0.407296734639292	NA	NA	0.97154229739371	0.0303699763148461	Shapiro-Wilk normality test
Fixed	NA	Strain	None	Satterthwaite	NA	Postdiet_GlucInsRatio_scaled_Jan	Fixed	Week4	NA	NA	-0.0962099617767887	NA	0.127474310160715	NA	-0.754740007264921	0.452936787074075	NA	NA	0.97154229739371	0.0303699763148461	Shapiro-Wilk normality test
Fixed	NA	Strain	None	Satterthwaite	NA	Postdiet_GlucInsRatio_scaled_Jan	Fixed	Week5	NA	NA	-0.350294939176949	NA	0.122767485870307	NA	-2.85332013353279	0.00568524699880422	NA	NA	0.97154229739371	0.0303699763148461	Shapiro-Wilk normality test
Fixed	NA	Strain	None	Satterthwaite	NA	Postdiet_GlucInsRatio_scaled_Jan	Fixed	Week6	NA	NA	-0.561971075617018	NA	0.175161062485874	NA	-3.20831049801573	0.00201506385499425	NA	NA	0.97154229739371	0.0303699763148461	Shapiro-Wilk normality test
Fixed	NA	Strain	None	Satterthwaite	NA	Postdiet_GlucInsRatio_scaled_Jan	Fixed	Week7	NA	NA	-0.268715629371414	NA	0.246432456388215	NA	-1.0904230445526	0.279266211352416	NA	NA	0.97154229739371	0.0303699763148461	Shapiro-Wilk normality test
Fixed	NA	Strain	None	Satterthwaite	NA	Postdiet_GlucInsRatio_scaled_Jan	Fixed	Week8	NA	NA	-0.193277292877463	NA	0.214192154430423	NA	-0.902354679569953	0.369963044174566	NA	NA	0.97154229739371	0.0303699763148461	Shapiro-Wilk normality test
Fixed	NA	Strain	None	Satterthwaite	NA	Postdiet_HOMA.IR_Conv_scaled_Jan	Fixed	(Intercept)	NA	NA	0.299031065471629	NA	0.232707693955041	NA	1.28500721394025	0.203025472060417	NA	NA	0.975793250018314	0.0646741605755442	Shapiro-Wilk normality test
Fixed	NA	Strain	None	Satterthwaite	NA	Postdiet_HOMA.IR_Conv_scaled_Jan	Fixed	CC_StrainCC002/Unc	NA	NA	-0.465757099561662	NA	0.298195274336196	NA	-1.56191978762397	0.122816852976407	NA	NA	0.975793250018314	0.0646741605755442	Shapiro-Wilk normality test
Fixed	NA	Strain	None	Satterthwaite	NA	Postdiet_HOMA.IR_Conv_scaled_Jan	Fixed	CC_StrainCC004/TauUnc	NA	NA	0.273150129312828	NA	0.290239276103565	NA	0.941120488515002	0.349879650341942	NA	NA	0.975793250018314	0.0646741605755442	Shapiro-Wilk normality test
Fixed	NA	Strain	None	Satterthwaite	NA	Postdiet_HOMA.IR_Conv_scaled_Jan	Fixed	CC_StrainCC006/TauUnc	NA	NA	-0.334946963015609	NA	0.312336677368016	NA	-1.07239074782419	0.287227814671843	NA	NA	0.975793250018314	0.0646741605755442	Shapiro-Wilk normality test
Fixed	NA	Strain	None	Satterthwaite	NA	Postdiet_HOMA.IR_Conv_scaled_Jan	Fixed	CC_StrainCC008/GeniUnc	NA	NA	-0.353057926851974	NA	0.310599953378917	NA	-1.13669665114618	0.259541480487774	NA	NA	0.975793250018314	0.0646741605755442	Shapiro-Wilk normality test
Fixed	NA	Strain	None	Satterthwaite	NA	Postdiet_HOMA.IR_Conv_scaled_Jan	Fixed	CC_StrainCC011/Unc	NA	NA	-1.03674268160352	NA	0.312987979782584	NA	-3.31240414511666	0.00146594914778532	NA	NA	0.975793250018314	0.0646741605755442	Shapiro-Wilk normality test
Fixed	NA	Strain	None	Satterthwaite	NA	Postdiet_HOMA.IR_Conv_scaled_Jan	Fixed	CC_StrainCC012/GeniUnc	NA	NA	-0.301150145739856	NA	0.30467941041523	NA	-0.988416464799626	0.326353046288997	NA	NA	0.975793250018314	0.0646741605755442	Shapiro-Wilk normality test
Fixed	NA	Strain	None	Satterthwaite	NA	Postdiet_HOMA.IR_Conv_scaled_Jan	Fixed	CC_StrainCC019/TauUnc	NA	NA	-0.599279754394608	NA	0.298651845871628	NA	-2.00661660953605	0.0486546314225107	NA	NA	0.975793250018314	0.0646741605755442	Shapiro-Wilk normality test
Fixed	NA	Strain	None	Satterthwaite	NA	Postdiet_HOMA.IR_Conv_scaled_Jan	Fixed	CC_StrainCC024/GeniUnc	NA	NA	-0.157101146082549	NA	0.393953732404277	NA	-0.398780702301689	0.691268692114163	NA	NA	0.975793250018314	0.0646741605755442	Shapiro-Wilk normality test
Fixed	NA	Strain	None	Satterthwaite	NA	Postdiet_HOMA.IR_Conv_scaled_Jan	Fixed	CC_StrainCC027/GeniUnc	NA	NA	0.0472845388153164	NA	0.295166586255945	NA	0.160196109644725	0.873187977442617	NA	NA	0.975793250018314	0.0646741605755442	Shapiro-Wilk normality test
Fixed	NA	Strain	None	Satterthwaite	NA	Postdiet_HOMA.IR_Conv_scaled_Jan	Fixed	CC_StrainCC028/GeniUnc	NA	NA	0.202586751118621	NA	0.316715929239717	NA	0.639648127597921	0.524489339087618	NA	NA	0.975793250018314	0.0646741605755442	Shapiro-Wilk normality test
Fixed	NA	Strain	None	Satterthwaite	NA	Postdiet_HOMA.IR_Conv_scaled_Jan	Fixed	CC_StrainCC030/GeniUnc	NA	NA	-0.325722630583018	NA	0.305397181511911	NA	-1.06655414752187	0.289837993034955	NA	NA	0.975793250018314	0.0646741605755442	Shapiro-Wilk normality test
Fixed	NA	Strain	None	Satterthwaite	NA	Postdiet_HOMA.IR_Conv_scaled_Jan	Fixed	CC_StrainCC032/GeniUnc	NA	NA	-0.757705899447848	NA	0.2978088200775	NA	-2.54426950568713	0.0131596684792752	NA	NA	0.975793250018314	0.0646741605755442	Shapiro-Wilk normality test
Fixed	NA	Strain	None	Satterthwaite	NA	Postdiet_HOMA.IR_Conv_scaled_Jan	Fixed	CC_StrainCC035/Unc	NA	NA	-0.00433530327313053	NA	0.299870427547251	NA	-0.0144572551171203	0.988506307800098	NA	NA	0.975793250018314	0.0646741605755442	Shapiro-Wilk normality test
Fixed	NA	Strain	None	Satterthwaite	NA	Postdiet_HOMA.IR_Conv_scaled_Jan	Fixed	CC_StrainCC036/Unc	NA	NA	-0.262888009560056	NA	0.330013193070274	NA	-0.796598484788684	0.428377776575172	NA	NA	0.975793250018314	0.0646741605755442	Shapiro-Wilk normality test
Fixed	NA	Strain	None	Satterthwaite	NA	Postdiet_HOMA.IR_Conv_scaled_Jan	Fixed	CC_StrainCC037/TauUnc	NA	NA	-0.268532046827281	NA	0.290239276103566	NA	-0.925209194400902	0.358035793690885	NA	NA	0.975793250018314	0.0646741605755442	Shapiro-Wilk normality test
Fixed	NA	Strain	None	Satterthwaite	NA	Postdiet_HOMA.IR_Conv_scaled_Jan	Fixed	CC_StrainCC040/TauUnc	NA	NA	0.375112291371729	NA	0.305936550598142	NA	1.22611139675315	0.224265532973916	NA	NA	0.975793250018314	0.0646741605755442	Shapiro-Wilk normality test
Fixed	NA	Strain	None	Satterthwaite	NA	Postdiet_HOMA.IR_Conv_scaled_Jan	Fixed	CC_StrainCC041/TauUnc	NA	NA	-0.667838224527243	NA	0.306331870899251	NA	-2.18011342589582	0.0326137706927592	NA	NA	0.975793250018314	0.0646741605755442	Shapiro-Wilk normality test
Fixed	NA	Strain	None	Satterthwaite	NA	Postdiet_HOMA.IR_Conv_scaled_Jan	Fixed	CC_StrainCC045/GeniUnc	NA	NA	-0.123784242170101	NA	0.312987979782584	NA	-0.39549200022342	0.69368257044631	NA	NA	0.975793250018314	0.0646741605755442	Shapiro-Wilk normality test
Fixed	NA	Strain	None	Satterthwaite	NA	Postdiet_HOMA.IR_Conv_scaled_Jan	Fixed	CC_StrainCC059/TauUnc	NA	NA	0.0266863783099257	NA	0.298788384877406	NA	0.0893153136487391	0.929086378261081	NA	NA	0.975793250018314	0.0646741605755442	Shapiro-Wilk normality test
Fixed	NA	Strain	None	Satterthwaite	NA	Postdiet_HOMA.IR_Conv_scaled_Jan	Fixed	CC_StrainCC063/Unc	NA	NA	0.334337764206967	NA	0.341838785251777	NA	0.978056846184717	0.331414354192153	NA	NA	0.975793250018314	0.0646741605755442	Shapiro-Wilk normality test
Fixed	NA	Strain	None	Satterthwaite	NA	Postdiet_HOMA.IR_Conv_scaled_Jan	Fixed	CC_StrainCC071/TauUnc	NA	NA	-0.172709754004121	NA	0.302649210427276	NA	-0.570659853235011	0.570057646944145	NA	NA	0.975793250018314	0.0646741605755442	Shapiro-Wilk normality test
Fixed	NA	Strain	None	Satterthwaite	NA	Postdiet_HOMA.IR_Conv_scaled_Jan	Fixed	Week2	NA	NA	-0.0569700994280234	NA	0.163554646122224	NA	-0.348324555607243	0.728641862256593	NA	NA	0.975793250018314	0.0646741605755442	Shapiro-Wilk normality test
Fixed	NA	Strain	None	Satterthwaite	NA	Postdiet_HOMA.IR_Conv_scaled_Jan	Fixed	Week3	NA	NA	-0.439276739064033	NA	0.1763730304258	NA	-2.49061173357135	0.015127777642771	NA	NA	0.975793250018314	0.0646741605755442	Shapiro-Wilk normality test
Fixed	NA	Strain	None	Satterthwaite	NA	Postdiet_HOMA.IR_Conv_scaled_Jan	Fixed	Week4	NA	NA	-0.0701064492091376	NA	0.160855311946623	NA	-0.435835462072903	0.664297225549956	NA	NA	0.975793250018314	0.0646741605755442	Shapiro-Wilk normality test
Fixed	NA	Strain	None	Satterthwaite	NA	Postdiet_HOMA.IR_Conv_scaled_Jan	Fixed	Week5	NA	NA	-0.0532883791175982	NA	0.154915937271389	NA	-0.343982549866675	0.731890572185959	NA	NA	0.975793250018314	0.0646741605755442	Shapiro-Wilk normality test
Fixed	NA	Strain	None	Satterthwaite	NA	Postdiet_HOMA.IR_Conv_scaled_Jan	Fixed	Week6	NA	NA	0.283498887855466	NA	0.221029533806024	NA	1.28262899067717	0.203853103481059	NA	NA	0.975793250018314	0.0646741605755442	Shapiro-Wilk normality test
Fixed	NA	Strain	None	Satterthwaite	NA	Postdiet_HOMA.IR_Conv_scaled_Jan	Fixed	Week7	NA	NA	0.0457967470710997	NA	0.310964378596146	NA	0.147273289879214	0.883339677741536	NA	NA	0.975793250018314	0.0646741605755442	Shapiro-Wilk normality test
Fixed	NA	Strain	None	Satterthwaite	NA	Postdiet_HOMA.IR_Conv_scaled_Jan	Fixed	Week8	NA	NA	0.219163944020113	NA	0.270281484747687	NA	0.810872946863921	0.420187077671249	NA	NA	0.975793250018314	0.0646741605755442	Shapiro-Wilk normality test
Fixed	NA	Strain	None	Satterthwaite	NA	Postdiet_HOMA.B_Conv_scaled_Jan	Fixed	(Intercept)	NA	NA	-0.542992739817929	NA	0.23084175644029	NA	-2.35222928551221	0.0214786257895766	NA	NA	0.973474889448579	0.0427654944600033	Shapiro-Wilk normality test
Fixed	NA	Strain	None	Satterthwaite	NA	Postdiet_HOMA.B_Conv_scaled_Jan	Fixed	CC_StrainCC002/Unc	NA	NA	0.10125390326237	NA	0.295804232855578	NA	0.342300386593202	0.733150499399522	NA	NA	0.973474889448579	0.0427654944600033	Shapiro-Wilk normality test
Fixed	NA	Strain	None	Satterthwaite	NA	Postdiet_HOMA.B_Conv_scaled_Jan	Fixed	CC_StrainCC004/TauUnc	NA	NA	0.640288290256672	NA	0.287912028798883	NA	2.22390253345037	0.02938313235038	NA	NA	0.973474889448579	0.0427654944600033	Shapiro-Wilk normality test
Fixed	NA	Strain	None	Satterthwaite	NA	Postdiet_HOMA.B_Conv_scaled_Jan	Fixed	CC_StrainCC006/TauUnc	NA	NA	0.755523795293282	NA	0.30983224481734	NA	2.4384931133901	0.0172889685016683	NA	NA	0.973474889448579	0.0427654944600033	Shapiro-Wilk normality test
Fixed	NA	Strain	None	Satterthwaite	NA	Postdiet_HOMA.B_Conv_scaled_Jan	Fixed	CC_StrainCC008/GeniUnc	NA	NA	-0.239857543078828	NA	0.308109446532153	NA	-0.778481626507992	0.438908750135365	NA	NA	0.973474889448579	0.0427654944600033	Shapiro-Wilk normality test
Fixed	NA	Strain	None	Satterthwaite	NA	Postdiet_HOMA.B_Conv_scaled_Jan	Fixed	CC_StrainCC011/Unc	NA	NA	0.327829744905545	NA	0.310478324845024	NA	1.05588609146607	0.294650890699342	NA	NA	0.973474889448579	0.0427654944600033	Shapiro-Wilk normality test
Fixed	NA	Strain	None	Satterthwaite	NA	Postdiet_HOMA.B_Conv_scaled_Jan	Fixed	CC_StrainCC012/GeniUnc	NA	NA	0.0779004469163828	NA	0.302236376701115	NA	0.257746760223437	0.797358586211921	NA	NA	0.973474889448579	0.0427654944600033	Shapiro-Wilk normality test
Fixed	NA	Strain	None	Satterthwaite	NA	Postdiet_HOMA.B_Conv_scaled_Jan	Fixed	CC_StrainCC019/TauUnc	NA	NA	0.0781873927521887	NA	0.296257143429305	NA	0.263917324818351	0.792619045130127	NA	NA	0.973474889448579	0.0427654944600033	Shapiro-Wilk normality test
Fixed	NA	Strain	None	Satterthwaite	NA	Postdiet_HOMA.B_Conv_scaled_Jan	Fixed	CC_StrainCC024/GeniUnc	NA	NA	-0.412093995150188	NA	0.390794863714222	NA	-1.05450207618783	0.295279276912777	NA	NA	0.973474889448579	0.0427654944600033	Shapiro-Wilk normality test
Fixed	NA	Strain	None	Satterthwaite	NA	Postdiet_HOMA.B_Conv_scaled_Jan	Fixed	CC_StrainCC027/GeniUnc	NA	NA	0.657796881927933	NA	0.292799829931582	NA	2.24657535518938	0.0278235933117368	NA	NA	0.973474889448579	0.0427654944600033	Shapiro-Wilk normality test
Fixed	NA	Strain	None	Satterthwaite	NA	Postdiet_HOMA.B_Conv_scaled_Jan	Fixed	CC_StrainCC028/GeniUnc	NA	NA	0.454079307758745	NA	0.314176382206082	NA	1.44530058106307	0.152835577329056	NA	NA	0.973474889448579	0.0427654944600033	Shapiro-Wilk normality test
Fixed	NA	Strain	None	Satterthwaite	NA	Postdiet_HOMA.B_Conv_scaled_Jan	Fixed	CC_StrainCC030/GeniUnc	NA	NA	-0.653412058350165	NA	0.302948392440105	NA	-2.15684279783511	0.0344539306020515	NA	NA	0.973474889448579	0.0427654944600033	Shapiro-Wilk normality test
Fixed	NA	Strain	None	Satterthwaite	NA	Postdiet_HOMA.B_Conv_scaled_Jan	Fixed	CC_StrainCC032/GeniUnc	NA	NA	0.67581979312768	NA	0.295420877331982	NA	2.28765075519095	0.0251831313820613	NA	NA	0.973474889448579	0.0427654944600033	Shapiro-Wilk normality test
Fixed	NA	Strain	None	Satterthwaite	NA	Postdiet_HOMA.B_Conv_scaled_Jan	Fixed	CC_StrainCC035/Unc	NA	NA	0.22006303023212	NA	0.297465954060298	NA	0.739792326578361	0.461899931683304	NA	NA	0.973474889448579	0.0427654944600033	Shapiro-Wilk normality test
Fixed	NA	Strain	None	Satterthwaite	NA	Postdiet_HOMA.B_Conv_scaled_Jan	Fixed	CC_StrainCC036/Unc	NA	NA	0.0777486876445366	NA	0.327367023591101	NA	0.237497005017979	0.81296498758249	NA	NA	0.973474889448579	0.0427654944600033	Shapiro-Wilk normality test
Fixed	NA	Strain	None	Satterthwaite	NA	Postdiet_HOMA.B_Conv_scaled_Jan	Fixed	CC_StrainCC037/TauUnc	NA	NA	0.184056241122684	NA	0.287912028798883	NA	0.639279442024474	0.524727705037349	NA	NA	0.973474889448579	0.0427654944600033	Shapiro-Wilk normality test
Fixed	NA	Strain	None	Satterthwaite	NA	Postdiet_HOMA.B_Conv_scaled_Jan	Fixed	CC_StrainCC040/TauUnc	NA	NA	1.46570606526294	NA	0.303483436662834	NA	4.82960810441633	7.77772716965947e-06	NA	NA	0.973474889448579	0.0427654944600033	Shapiro-Wilk normality test
Fixed	NA	Strain	None	Satterthwaite	NA	Postdiet_HOMA.B_Conv_scaled_Jan	Fixed	CC_StrainCC041/TauUnc	NA	NA	-0.101362092960894	NA	0.303875587137592	NA	-0.333564449568626	0.739705394023426	NA	NA	0.973474889448579	0.0427654944600033	Shapiro-Wilk normality test
Fixed	NA	Strain	None	Satterthwaite	NA	Postdiet_HOMA.B_Conv_scaled_Jan	Fixed	CC_StrainCC045/GeniUnc	NA	NA	0.0657323524375102	NA	0.310478324845024	NA	0.211713176661594	0.832946018722192	NA	NA	0.973474889448579	0.0427654944600033	Shapiro-Wilk normality test
Fixed	NA	Strain	None	Satterthwaite	NA	Postdiet_HOMA.B_Conv_scaled_Jan	Fixed	CC_StrainCC059/TauUnc	NA	NA	0.287247001390524	NA	0.296392587614156	NA	0.969143674282645	0.335810260476377	NA	NA	0.973474889448579	0.0427654944600033	Shapiro-Wilk normality test
Fixed	NA	Strain	None	Satterthwaite	NA	Postdiet_HOMA.B_Conv_scaled_Jan	Fixed	CC_StrainCC063/Unc	NA	NA	0.394614225890686	NA	0.339097793741967	NA	1.16371805766145	0.248489599701088	NA	NA	0.973474889448579	0.0427654944600033	Shapiro-Wilk normality test
Fixed	NA	Strain	None	Satterthwaite	NA	Postdiet_HOMA.B_Conv_scaled_Jan	Fixed	CC_StrainCC071/TauUnc	NA	NA	0.342258271956163	NA	0.300222455617634	NA	1.14001556363281	0.258165591375367	NA	NA	0.973474889448579	0.0427654944600033	Shapiro-Wilk normality test
Fixed	NA	Strain	None	Satterthwaite	NA	Postdiet_HOMA.B_Conv_scaled_Jan	Fixed	Week2	NA	NA	0.260919009840434	NA	0.162243203665275	NA	1.60819685475847	0.112293471732977	NA	NA	0.973474889448579	0.0427654944600033	Shapiro-Wilk normality test
Fixed	NA	Strain	None	Satterthwaite	NA	Postdiet_HOMA.B_Conv_scaled_Jan	Fixed	Week3	NA	NA	0.361116448912472	NA	0.174958805358857	NA	2.06400842856574	0.042725251948727	NA	NA	0.973474889448579	0.0427654944600033	Shapiro-Wilk normality test
Fixed	NA	Strain	None	Satterthwaite	NA	Postdiet_HOMA.B_Conv_scaled_Jan	Fixed	Week4	NA	NA	0.140709650846226	NA	0.159565513762872	NA	0.8818299614247	0.380886826445954	NA	NA	0.973474889448579	0.0427654944600033	Shapiro-Wilk normality test
Fixed	NA	Strain	None	Satterthwaite	NA	Postdiet_HOMA.B_Conv_scaled_Jan	Fixed	Week5	NA	NA	0.455579170950281	NA	0.153673763220009	NA	2.9645865462281	0.00414100411825778	NA	NA	0.973474889448579	0.0427654944600033	Shapiro-Wilk normality test
Fixed	NA	Strain	None	Satterthwaite	NA	Postdiet_HOMA.B_Conv_scaled_Jan	Fixed	Week6	NA	NA	0.61934999386259	NA	0.219257236156612	NA	2.8247642117508	0.00615938885538776	NA	NA	0.973474889448579	0.0427654944600033	Shapiro-Wilk normality test
Fixed	NA	Strain	None	Satterthwaite	NA	Postdiet_HOMA.B_Conv_scaled_Jan	Fixed	Week7	NA	NA	0.286796623483831	NA	0.308470949651395	NA	0.929736248447194	0.355702874896358	NA	NA	0.973474889448579	0.0427654944600033	Shapiro-Wilk normality test
Fixed	NA	Strain	None	Satterthwaite	NA	Postdiet_HOMA.B_Conv_scaled_Jan	Fixed	Week8	NA	NA	0.156487929852632	NA	0.268114266494771	NA	0.583661331784012	0.561324201964395	NA	NA	0.973474889448579	0.0427654944600033	Shapiro-Wilk normality test
Fixed	NA	Strain	None	Satterthwaite	NA	Postdiet_FreeWater_RN	Fixed	(Intercept)	NA	NA	-0.810706093129041	NA	0.451390853791331	NA	-1.79601798822405	0.0767460565507136	NA	NA	0.984284297284556	0.281685891436666	Shapiro-Wilk normality test
Fixed	NA	Strain	None	Satterthwaite	NA	Postdiet_FreeWater_RN	Fixed	CC_StrainCC002/Unc	NA	NA	0.351037662502098	NA	0.578600020620239	NA	0.606701780144767	0.545984015062982	NA	NA	0.984284297284556	0.281685891436666	Shapiro-Wilk normality test
Fixed	NA	Strain	None	Satterthwaite	NA	Postdiet_FreeWater_RN	Fixed	CC_StrainCC004/TauUnc	NA	NA	1.83755891918149	NA	0.563687245219299	NA	3.25989089653181	0.00171285927533112	NA	NA	0.984284297284556	0.281685891436666	Shapiro-Wilk normality test
Fixed	NA	Strain	None	Satterthwaite	NA	Postdiet_FreeWater_RN	Fixed	CC_StrainCC006/TauUnc	NA	NA	-0.00855962897353465	NA	0.606528865147737	NA	-0.0141124841131011	0.988779821826166	NA	NA	0.984284297284556	0.281685891436666	Shapiro-Wilk normality test
Fixed	NA	Strain	None	Satterthwaite	NA	Postdiet_FreeWater_RN	Fixed	CC_StrainCC008/GeniUnc	NA	NA	0.605024895816645	NA	0.603188130385668	NA	1.00304509544941	0.319245415215875	NA	NA	0.984284297284556	0.281685891436666	Shapiro-Wilk normality test
Fixed	NA	Strain	None	Satterthwaite	NA	Postdiet_FreeWater_RN	Fixed	CC_StrainCC011/Unc	NA	NA	1.29554392144695	NA	0.567518453624957	NA	2.28282254642438	0.0254379828097231	NA	NA	0.984284297284556	0.281685891436666	Shapiro-Wilk normality test
Fixed	NA	Strain	None	Satterthwaite	NA	Postdiet_FreeWater_RN	Fixed	CC_StrainCC012/GeniUnc	NA	NA	0.142194474972054	NA	0.591260983623318	NA	0.240493587283012	0.810640698001481	NA	NA	0.984284297284556	0.281685891436666	Shapiro-Wilk normality test
Fixed	NA	Strain	None	Satterthwaite	NA	Postdiet_FreeWater_RN	Fixed	CC_StrainCC019/TauUnc	NA	NA	1.16757104746664	NA	0.580024150934601	NA	2.01296971097723	0.0479107256791655	NA	NA	0.984284297284556	0.281685891436666	Shapiro-Wilk normality test
Fixed	NA	Strain	None	Satterthwaite	NA	Postdiet_FreeWater_RN	Fixed	CC_StrainCC024/GeniUnc	NA	NA	0.571512763445167	NA	0.764678431813392	NA	0.747389673447252	0.45729655312699	NA	NA	0.984284297284556	0.281685891436666	Shapiro-Wilk normality test
Fixed	NA	Strain	None	Satterthwaite	NA	Postdiet_FreeWater_RN	Fixed	CC_StrainCC027/GeniUnc	NA	NA	0.96883835734145	NA	0.573254186332838	NA	1.69006765312819	0.09540149527642	NA	NA	0.984284297284556	0.281685891436666	Shapiro-Wilk normality test
Fixed	NA	Strain	None	Satterthwaite	NA	Postdiet_FreeWater_RN	Fixed	CC_StrainCC028/GeniUnc	NA	NA	2.19706455622632	NA	0.615066695972717	NA	3.57207530599864	0.00064094507355603	NA	NA	0.984284297284556	0.281685891436666	Shapiro-Wilk normality test
Fixed	NA	Strain	None	Satterthwaite	NA	Postdiet_FreeWater_RN	Fixed	CC_StrainCC030/GeniUnc	NA	NA	-0.0981093290518872	NA	0.593060709315467	NA	-0.165428812785674	0.869076611622952	NA	NA	0.984284297284556	0.281685891436666	Shapiro-Wilk normality test
Fixed	NA	Strain	None	Satterthwaite	NA	Postdiet_FreeWater_RN	Fixed	CC_StrainCC032/GeniUnc	NA	NA	1.58775512420263	NA	0.577770383045807	NA	2.74807288638183	0.00759432693954646	NA	NA	0.984284297284556	0.281685891436666	Shapiro-Wilk normality test
Fixed	NA	Strain	None	Satterthwaite	NA	Postdiet_FreeWater_RN	Fixed	CC_StrainCC035/Unc	NA	NA	0.230641107980841	NA	0.581866803842769	NA	0.396381279113431	0.693012585504323	NA	NA	0.984284297284556	0.281685891436666	Shapiro-Wilk normality test
Fixed	NA	Strain	None	Satterthwaite	NA	Postdiet_FreeWater_RN	Fixed	CC_StrainCC036/Unc	NA	NA	1.43644063609436	NA	0.640540155560973	NA	2.24254580079581	0.0280499856988839	NA	NA	0.984284297284556	0.281685891436666	Shapiro-Wilk normality test
Fixed	NA	Strain	None	Satterthwaite	NA	Postdiet_FreeWater_RN	Fixed	CC_StrainCC037/TauUnc	NA	NA	0.521884072151774	NA	0.563687245219299	NA	0.925839774765062	0.357665597469421	NA	NA	0.984284297284556	0.281685891436666	Shapiro-Wilk normality test
Fixed	NA	Strain	None	Satterthwaite	NA	Postdiet_FreeWater_RN	Fixed	CC_StrainCC040/TauUnc	NA	NA	0.636005150473967	NA	0.593744081923638	NA	1.07117724594982	0.287717533053019	NA	NA	0.984284297284556	0.281685891436666	Shapiro-Wilk normality test
Fixed	NA	Strain	None	Satterthwaite	NA	Postdiet_FreeWater_RN	Fixed	CC_StrainCC041/TauUnc	NA	NA	1.19191863698129	NA	0.594535718405078	NA	2.00478894721207	0.0487996906116559	NA	NA	0.984284297284556	0.281685891436666	Shapiro-Wilk normality test
Fixed	NA	Strain	None	Satterthwaite	NA	Postdiet_FreeWater_RN	Fixed	CC_StrainCC045/GeniUnc	NA	NA	0.142445496065777	NA	0.607274694219555	NA	0.234565176882336	0.815221372639463	NA	NA	0.984284297284556	0.281685891436666	Shapiro-Wilk normality test
Fixed	NA	Strain	None	Satterthwaite	NA	Postdiet_FreeWater_RN	Fixed	CC_StrainCC059/TauUnc	NA	NA	0.431973692542081	NA	0.580274482116968	NA	0.74442993075647	0.459073293676154	NA	NA	0.984284297284556	0.281685891436666	Shapiro-Wilk normality test
Fixed	NA	Strain	None	Satterthwaite	NA	Postdiet_FreeWater_RN	Fixed	CC_StrainCC063/Unc	NA	NA	0.705933799378605	NA	0.663195740634116	NA	1.06444260137079	0.290734968994326	NA	NA	0.984284297284556	0.281685891436666	Shapiro-Wilk normality test
Fixed	NA	Strain	None	Satterthwaite	NA	Postdiet_FreeWater_RN	Fixed	CC_StrainCC071/TauUnc	NA	NA	0.706480044337974	NA	0.587696829350219	NA	1.20211648090579	0.233312463194945	NA	NA	0.984284297284556	0.281685891436666	Shapiro-Wilk normality test
Fixed	NA	Strain	None	Satterthwaite	NA	Postdiet_FreeWater_RN	Fixed	Week2	NA	NA	0.150141184807508	NA	0.317576527492453	NA	0.472771668589631	0.637826231818219	NA	NA	0.984284297284556	0.281685891436666	Shapiro-Wilk normality test
Fixed	NA	Strain	None	Satterthwaite	NA	Postdiet_FreeWater_RN	Fixed	Week3	NA	NA	0.0560551725785725	NA	0.34243041289657	NA	0.163697996636484	0.870433985584785	NA	NA	0.984284297284556	0.281685891436666	Shapiro-Wilk normality test
Fixed	NA	Strain	None	Satterthwaite	NA	Postdiet_FreeWater_RN	Fixed	Week4	NA	NA	-0.0837603065484611	NA	0.305552043725869	NA	-0.274127790235329	0.784782397351186	NA	NA	0.984284297284556	0.281685891436666	Shapiro-Wilk normality test
Fixed	NA	Strain	None	Satterthwaite	NA	Postdiet_FreeWater_RN	Fixed	Week5	NA	NA	0.0829067269606187	NA	0.300863528695707	NA	0.275562569248699	0.783684478043258	NA	NA	0.984284297284556	0.281685891436666	Shapiro-Wilk normality test
Fixed	NA	Strain	None	Satterthwaite	NA	Postdiet_FreeWater_RN	Fixed	Week6	NA	NA	0.234083069045212	NA	0.429241812819622	NA	0.545340789396907	0.587228322417321	NA	NA	0.984284297284556	0.281685891436666	Shapiro-Wilk normality test
Fixed	NA	Strain	None	Satterthwaite	NA	Postdiet_FreeWater_RN	Fixed	Week7	NA	NA	0.515233607199748	NA	0.603925153853819	NA	0.853141492636788	0.396449869721108	NA	NA	0.984284297284556	0.281685891436666	Shapiro-Wilk normality test
Fixed	NA	Strain	None	Satterthwaite	NA	Postdiet_FreeWater_RN	Fixed	Week8	NA	NA	-0.0699334262008267	NA	0.524888674618891	NA	-0.133234778311046	0.894384617563922	NA	NA	0.984284297284556	0.281685891436666	Shapiro-Wilk normality test
Fixed	NA	Strain	None	Satterthwaite	NA	Postdiet_GLUC3_RN	Fixed	(Intercept)	NA	NA	1.04443842848746	NA	0.404054148255116	NA	2.58489718023638	0.0117961818337863	NA	NA	0.973214806602044	0.0391486578687013	Shapiro-Wilk normality test
Fixed	NA	Strain	None	Satterthwaite	NA	Postdiet_GLUC3_RN	Fixed	CC_StrainCC002/Unc	NA	NA	-0.85679063701418	NA	0.517923073869321	NA	-1.65428164961494	0.102485000795604	NA	NA	0.973214806602044	0.0391486578687013	Shapiro-Wilk normality test
Fixed	NA	Strain	None	Satterthwaite	NA	Postdiet_GLUC3_RN	Fixed	CC_StrainCC004/TauUnc	NA	NA	-0.583220343631878	NA	0.504574179641322	NA	-1.15586640609803	0.251610598937819	NA	NA	0.973214806602044	0.0391486578687013	Shapiro-Wilk normality test
Fixed	NA	Strain	None	Satterthwaite	NA	Postdiet_GLUC3_RN	Fixed	CC_StrainCC006/TauUnc	NA	NA	-1.56380196215637	NA	0.542923060892816	NA	-2.88033807144747	0.00524834735843917	NA	NA	0.973214806602044	0.0391486578687013	Shapiro-Wilk normality test
Fixed	NA	Strain	None	Satterthwaite	NA	Postdiet_GLUC3_RN	Fixed	CC_StrainCC008/GeniUnc	NA	NA	-0.298207247242778	NA	0.539932664150178	NA	-0.552304513215806	0.582474260867315	NA	NA	0.973214806602044	0.0391486578687013	Shapiro-Wilk normality test
Fixed	NA	Strain	None	Satterthwaite	NA	Postdiet_GLUC3_RN	Fixed	CC_StrainCC011/Unc	NA	NA	-1.91112123034807	NA	0.508003614766411	NA	-3.76202289668122	0.000343609955058701	NA	NA	0.973214806602044	0.0391486578687013	Shapiro-Wilk normality test
Fixed	NA	Strain	None	Satterthwaite	NA	Postdiet_GLUC3_RN	Fixed	CC_StrainCC012/GeniUnc	NA	NA	-0.823931036624019	NA	0.52925630000656	NA	-1.55677133482172	0.123971378727258	NA	NA	0.973214806602044	0.0391486578687013	Shapiro-Wilk normality test
Fixed	NA	Strain	None	Satterthwaite	NA	Postdiet_GLUC3_RN	Fixed	CC_StrainCC019/TauUnc	NA	NA	-0.918232703743239	NA	0.519197857698769	NA	-1.76856027067042	0.0812625873090393	NA	NA	0.973214806602044	0.0391486578687013	Shapiro-Wilk normality test
Fixed	NA	Strain	None	Satterthwaite	NA	Postdiet_GLUC3_RN	Fixed	CC_StrainCC024/GeniUnc	NA	NA	0.448708869759571	NA	0.684487711393128	NA	0.655539701138418	0.514238909707399	NA	NA	0.973214806602044	0.0391486578687013	Shapiro-Wilk normality test
Fixed	NA	Strain	None	Satterthwaite	NA	Postdiet_GLUC3_RN	Fixed	CC_StrainCC027/GeniUnc	NA	NA	-0.823506852281265	NA	0.51313784948658	NA	-1.60484527326375	0.112967105532753	NA	NA	0.973214806602044	0.0391486578687013	Shapiro-Wilk normality test
Fixed	NA	Strain	None	Satterthwaite	NA	Postdiet_GLUC3_RN	Fixed	CC_StrainCC028/GeniUnc	NA	NA	-0.352833724408031	NA	0.550565541756038	NA	-0.640856896497122	0.523678834987024	NA	NA	0.973214806602044	0.0391486578687013	Shapiro-Wilk normality test
Fixed	NA	Strain	None	Satterthwaite	NA	Postdiet_GLUC3_RN	Fixed	CC_StrainCC030/GeniUnc	NA	NA	0.459639621367954	NA	0.530867291070129	NA	0.865827729641069	0.389500994857111	NA	NA	0.973214806602044	0.0391486578687013	Shapiro-Wilk normality test
Fixed	NA	Strain	None	Satterthwaite	NA	Postdiet_GLUC3_RN	Fixed	CC_StrainCC032/GeniUnc	NA	NA	-1.93384332846012	NA	0.51718043918658	NA	-3.7392043123318	0.000370691331087082	NA	NA	0.973214806602044	0.0391486578687013	Shapiro-Wilk normality test
Fixed	NA	Strain	None	Satterthwaite	NA	Postdiet_GLUC3_RN	Fixed	CC_StrainCC035/Unc	NA	NA	-0.235404651257455	NA	0.520847274263341	NA	-0.45196483285892	0.652672078915871	NA	NA	0.973214806602044	0.0391486578687013	Shapiro-Wilk normality test
Fixed	NA	Strain	None	Satterthwaite	NA	Postdiet_GLUC3_RN	Fixed	CC_StrainCC036/Unc	NA	NA	-0.35296182168506	NA	0.573367636505176	NA	-0.615594252644697	0.540130713468944	NA	NA	0.973214806602044	0.0391486578687013	Shapiro-Wilk normality test
Fixed	NA	Strain	None	Satterthwaite	NA	Postdiet_GLUC3_RN	Fixed	CC_StrainCC037/TauUnc	NA	NA	-0.607603080380994	NA	0.504574179641323	NA	-1.20418979982866	0.232515353005977	NA	NA	0.973214806602044	0.0391486578687013	Shapiro-Wilk normality test
Fixed	NA	Strain	None	Satterthwaite	NA	Postdiet_GLUC3_RN	Fixed	CC_StrainCC040/TauUnc	NA	NA	-1.49823474293651	NA	0.53147899938193	NA	-2.8189914270909	0.00623801275383019	NA	NA	0.973214806602044	0.0391486578687013	Shapiro-Wilk normality test
Fixed	NA	Strain	None	Satterthwaite	NA	Postdiet_GLUC3_RN	Fixed	CC_StrainCC041/TauUnc	NA	NA	-0.755291478954005	NA	0.532187618091302	NA	-1.41922031493868	0.160210235218313	NA	NA	0.973214806602044	0.0391486578687013	Shapiro-Wilk normality test
Fixed	NA	Strain	None	Satterthwaite	NA	Postdiet_GLUC3_RN	Fixed	CC_StrainCC045/GeniUnc	NA	NA	-0.137475397093237	NA	0.543590675949316	NA	-0.252902419367575	0.801074415207857	NA	NA	0.973214806602044	0.0391486578687013	Shapiro-Wilk normality test
Fixed	NA	Strain	None	Satterthwaite	NA	Postdiet_GLUC3_RN	Fixed	CC_StrainCC059/TauUnc	NA	NA	-0.212871657847439	NA	0.519421937012347	NA	-0.409824157739373	0.683168855264819	NA	NA	0.973214806602044	0.0391486578687013	Shapiro-Wilk normality test
Fixed	NA	Strain	None	Satterthwaite	NA	Postdiet_GLUC3_RN	Fixed	CC_StrainCC063/Unc	NA	NA	-0.077749584015222	NA	0.593647363161272	NA	-0.130969307437318	0.896169982376374	NA	NA	0.973214806602044	0.0391486578687013	Shapiro-Wilk normality test
Fixed	NA	Strain	None	Satterthwaite	NA	Postdiet_GLUC3_RN	Fixed	CC_StrainCC071/TauUnc	NA	NA	-0.61553520690124	NA	0.526065913433658	NA	-1.1700724019232	0.245884517840858	NA	NA	0.973214806602044	0.0391486578687013	Shapiro-Wilk normality test
Fixed	NA	Strain	None	Satterthwaite	NA	Postdiet_GLUC3_RN	Fixed	Week2	NA	NA	-0.360525349024882	NA	0.284272736684867	NA	-1.26823751454064	0.208856009060075	NA	NA	0.973214806602044	0.0391486578687013	Shapiro-Wilk normality test
Fixed	NA	Strain	None	Satterthwaite	NA	Postdiet_GLUC3_RN	Fixed	Week3	NA	NA	-0.927814336751229	NA	0.306520231097843	NA	-3.0269269125504	0.0034407415875241	NA	NA	0.973214806602044	0.0391486578687013	Shapiro-Wilk normality test
Fixed	NA	Strain	None	Satterthwaite	NA	Postdiet_GLUC3_RN	Fixed	Week4	NA	NA	-0.209297013747313	NA	0.273509243127773	NA	-0.76522830217309	0.446671861721984	NA	NA	0.973214806602044	0.0391486578687013	Shapiro-Wilk normality test
Fixed	NA	Strain	None	Satterthwaite	NA	Postdiet_GLUC3_RN	Fixed	Week5	NA	NA	-0.660129792822086	NA	0.269312405883106	NA	-2.45116741153251	0.0167031724976667	NA	NA	0.973214806602044	0.0391486578687013	Shapiro-Wilk normality test
Fixed	NA	Strain	None	Satterthwaite	NA	Postdiet_GLUC3_RN	Fixed	Week6	NA	NA	-0.345435165777273	NA	0.384227845153661	NA	-0.89903730334569	0.371671771425428	NA	NA	0.973214806602044	0.0391486578687013	Shapiro-Wilk normality test
Fixed	NA	Strain	None	Satterthwaite	NA	Postdiet_GLUC3_RN	Fixed	Week7	NA	NA	-0.374015298595575	NA	0.540592397033923	NA	-0.691861928964762	0.491280416515859	NA	NA	0.973214806602044	0.0391486578687013	Shapiro-Wilk normality test
Fixed	NA	Strain	None	Satterthwaite	NA	Postdiet_GLUC3_RN	Fixed	Week8	NA	NA	0.187379563393974	NA	0.469844358986359	NA	0.398811989140885	0.691228679875726	NA	NA	0.973214806602044	0.0391486578687013	Shapiro-Wilk normality test
Fixed	NA	Strain	None	Satterthwaite	NA	Postdiet_UREL_RN	Fixed	(Intercept)	NA	NA	-0.560061966039546	NA	0.360835290821459	NA	-1.55212635871768	0.125078418806433	NA	NA	0.926810111207199	3.29562542018997e-05	Shapiro-Wilk normality test
Fixed	NA	Strain	None	Satterthwaite	NA	Postdiet_UREL_RN	Fixed	CC_StrainCC002/Unc	NA	NA	0.949622561006508	NA	0.462524450719864	NA	2.05312942813841	0.0437456659652254	NA	NA	0.926810111207199	3.29562542018997e-05	Shapiro-Wilk normality test
Fixed	NA	Strain	None	Satterthwaite	NA	Postdiet_UREL_RN	Fixed	CC_StrainCC004/TauUnc	NA	NA	1.26774970847671	NA	0.450603394713619	NA	2.81344908482643	0.00633539396299914	NA	NA	0.926810111207199	3.29562542018997e-05	Shapiro-Wilk normality test
Fixed	NA	Strain	None	Satterthwaite	NA	Postdiet_UREL_RN	Fixed	CC_StrainCC006/TauUnc	NA	NA	1.29913823365642	NA	0.484850363291513	NA	2.67946222590602	0.00915842803960385	NA	NA	0.926810111207199	3.29562542018997e-05	Shapiro-Wilk normality test
Fixed	NA	Strain	None	Satterthwaite	NA	Postdiet_UREL_RN	Fixed	CC_StrainCC008/GeniUnc	NA	NA	-0.160530332392888	NA	0.482179828456117	NA	-0.332926271318497	0.740171020017256	NA	NA	0.926810111207199	3.29562542018997e-05	Shapiro-Wilk normality test
Fixed	NA	Strain	None	Satterthwaite	NA	Postdiet_UREL_RN	Fixed	CC_StrainCC011/Unc	NA	NA	-0.282589769812543	NA	0.453666007054215	NA	-0.622902676018158	0.535344200209761	NA	NA	0.926810111207199	3.29562542018997e-05	Shapiro-Wilk normality test
Fixed	NA	Strain	None	Satterthwaite	NA	Postdiet_UREL_RN	Fixed	CC_StrainCC012/GeniUnc	NA	NA	1.09060996353532	NA	0.472645440609056	NA	2.307458974173	0.0239483667130921	NA	NA	0.926810111207199	3.29562542018997e-05	Shapiro-Wilk normality test
Fixed	NA	Strain	None	Satterthwaite	NA	Postdiet_UREL_RN	Fixed	CC_StrainCC019/TauUnc	NA	NA	-0.233956501469968	NA	0.463662879803737	NA	-0.504583204005891	0.615414082470531	NA	NA	0.926810111207199	3.29562542018997e-05	Shapiro-Wilk normality test
Fixed	NA	Strain	None	Satterthwaite	NA	Postdiet_UREL_RN	Fixed	CC_StrainCC024/GeniUnc	NA	NA	-0.564569975933486	NA	0.611272829324619	NA	-0.92359736741001	0.358824245321108	NA	NA	0.926810111207199	3.29562542018997e-05	Shapiro-Wilk normality test
Fixed	NA	Strain	None	Satterthwaite	NA	Postdiet_UREL_RN	Fixed	CC_StrainCC027/GeniUnc	NA	NA	0.454935133657099	NA	0.45825106845353	NA	0.992763934391639	0.324196415218761	NA	NA	0.926810111207199	3.29562542018997e-05	Shapiro-Wilk normality test
Fixed	NA	Strain	None	Satterthwaite	NA	Postdiet_UREL_RN	Fixed	CC_StrainCC028/GeniUnc	NA	NA	-0.265774694664181	NA	0.491675381217419	NA	-0.540549120043608	0.590510163841204	NA	NA	0.926810111207199	3.29562542018997e-05	Shapiro-Wilk normality test
Fixed	NA	Strain	None	Satterthwaite	NA	Postdiet_UREL_RN	Fixed	CC_StrainCC030/GeniUnc	NA	NA	1.47683120882461	NA	0.474084115181372	NA	3.1151248513349	0.00265214877812179	NA	NA	0.926810111207199	3.29562542018997e-05	Shapiro-Wilk normality test
Fixed	NA	Strain	None	Satterthwaite	NA	Postdiet_UREL_RN	Fixed	CC_StrainCC032/GeniUnc	NA	NA	1.14657974762524	NA	0.461861250495641	NA	2.48251990483029	0.0154117034777616	NA	NA	0.926810111207199	3.29562542018997e-05	Shapiro-Wilk normality test
Fixed	NA	Strain	None	Satterthwaite	NA	Postdiet_UREL_RN	Fixed	CC_StrainCC035/Unc	NA	NA	-0.00915202192725094	NA	0.465135869768903	NA	-0.0196760183896332	0.984357012096689	NA	NA	0.926810111207199	3.29562542018997e-05	Shapiro-Wilk normality test
Fixed	NA	Strain	None	Satterthwaite	NA	Postdiet_UREL_RN	Fixed	CC_StrainCC036/Unc	NA	NA	-0.262121858728127	NA	0.512038494739889	NA	-0.511918266733603	0.610296863691921	NA	NA	0.926810111207199	3.29562542018997e-05	Shapiro-Wilk normality test
Fixed	NA	Strain	None	Satterthwaite	NA	Postdiet_UREL_RN	Fixed	CC_StrainCC037/TauUnc	NA	NA	1.42277991922164	NA	0.45060339471362	NA	3.15749933514347	0.00233651285288915	NA	NA	0.926810111207199	3.29562542018997e-05	Shapiro-Wilk normality test
Fixed	NA	Strain	None	Satterthwaite	NA	Postdiet_UREL_RN	Fixed	CC_StrainCC040/TauUnc	NA	NA	1.18574522129132	NA	0.474630393316469	NA	2.49824966539954	0.0147981914886226	NA	NA	0.926810111207199	3.29562542018997e-05	Shapiro-Wilk normality test
Fixed	NA	Strain	None	Satterthwaite	NA	Postdiet_UREL_RN	Fixed	CC_StrainCC041/TauUnc	NA	NA	-0.237258651204382	NA	0.475263216019024	NA	-0.499215262632245	0.619171124228113	NA	NA	0.926810111207199	3.29562542018997e-05	Shapiro-Wilk normality test
Fixed	NA	Strain	None	Satterthwaite	NA	Postdiet_UREL_RN	Fixed	CC_StrainCC045/GeniUnc	NA	NA	0.572296313073488	NA	0.485446568216296	NA	1.1789069086971	0.242370940577723	NA	NA	0.926810111207199	3.29562542018997e-05	Shapiro-Wilk normality test
Fixed	NA	Strain	None	Satterthwaite	NA	Postdiet_UREL_RN	Fixed	CC_StrainCC059/TauUnc	NA	NA	0.665039391636073	NA	0.46386299091417	NA	1.4336978906755	0.156047872066667	NA	NA	0.926810111207199	3.29562542018997e-05	Shapiro-Wilk normality test
Fixed	NA	Strain	None	Satterthwaite	NA	Postdiet_UREL_RN	Fixed	CC_StrainCC063/Unc	NA	NA	2.44755927897672	NA	0.530149040312389	NA	4.61673811110647	1.68934119616973e-05	NA	NA	0.926810111207199	3.29562542018997e-05	Shapiro-Wilk normality test
Fixed	NA	Strain	None	Satterthwaite	NA	Postdiet_UREL_RN	Fixed	CC_StrainCC071/TauUnc	NA	NA	0.109601841499837	NA	0.469796307462329	NA	0.233296515444888	0.816202467055651	NA	NA	0.926810111207199	3.29562542018997e-05	Shapiro-Wilk normality test
Fixed	NA	Strain	None	Satterthwaite	NA	Postdiet_UREL_RN	Fixed	Week2	NA	NA	0.281399806156898	NA	0.25386606240095	NA	1.10845775719506	0.271404942794458	NA	NA	0.926810111207199	3.29562542018997e-05	Shapiro-Wilk normality test
Fixed	NA	Strain	None	Satterthwaite	NA	Postdiet_UREL_RN	Fixed	Week3	NA	NA	0.0530017153698969	NA	0.273733897321645	NA	0.193624961645208	0.847022426702966	NA	NA	0.926810111207199	3.29562542018997e-05	Shapiro-Wilk normality test
Fixed	NA	Strain	None	Satterthwaite	NA	Postdiet_UREL_RN	Fixed	Week4	NA	NA	0.149481622798378	NA	0.244253864766793	NA	0.6119928662791	0.542497390367266	NA	NA	0.926810111207199	3.29562542018997e-05	Shapiro-Wilk normality test
Fixed	NA	Strain	None	Satterthwaite	NA	Postdiet_UREL_RN	Fixed	Week5	NA	NA	0.022573033646386	NA	0.240505933965317	NA	0.0938564519977344	0.925487549172496	NA	NA	0.926810111207199	3.29562542018997e-05	Shapiro-Wilk normality test
Fixed	NA	Strain	None	Satterthwaite	NA	Postdiet_UREL_RN	Fixed	Week6	NA	NA	-0.40452004531133	NA	0.343129669244692	NA	-1.17891305115577	0.242368510266274	NA	NA	0.926810111207199	3.29562542018997e-05	Shapiro-Wilk normality test
Fixed	NA	Strain	None	Satterthwaite	NA	Postdiet_UREL_RN	Fixed	Week7	NA	NA	-0.203509805244357	NA	0.482768994309255	NA	-0.421546966858422	0.674629276665885	NA	NA	0.926810111207199	3.29562542018997e-05	Shapiro-Wilk normality test
Fixed	NA	Strain	None	Satterthwaite	NA	Postdiet_UREL_RN	Fixed	Week8	NA	NA	-1.18776021166206	NA	0.419588381032091	NA	-2.83077479109512	0.00603553097763866	NA	NA	0.926810111207199	3.29562542018997e-05	Shapiro-Wilk normality test
Fixed	NA	Strain	None	Satterthwaite	NA	Postdiet_MetaHealthScore1_RN	Fixed	(Intercept)	NA	NA	-1.33968849562547	NA	0.394670968259343	NA	-3.39444398845457	0.00113596289283752	NA	NA	0.991376408827999	0.779857255225093	Shapiro-Wilk normality test
Fixed	NA	Strain	None	Satterthwaite	NA	Postdiet_MetaHealthScore1_RN	Fixed	CC_StrainCC002/Unc	NA	NA	0.804058055887363	NA	0.505737544180057	NA	1.58987218793686	0.116370258219843	NA	NA	0.991376408827999	0.779857255225093	Shapiro-Wilk normality test
Fixed	NA	Strain	None	Satterthwaite	NA	Postdiet_MetaHealthScore1_RN	Fixed	CC_StrainCC004/TauUnc	NA	NA	1.23385607395861	NA	0.492244214962724	NA	2.50659334625609	0.0145155550150189	NA	NA	0.991376408827999	0.779857255225093	Shapiro-Wilk normality test
Fixed	NA	Strain	None	Satterthwaite	NA	Postdiet_MetaHealthScore1_RN	Fixed	CC_StrainCC006/TauUnc	NA	NA	1.05332728909942	NA	0.52972128589593	NA	1.98845565988142	0.0506723054493535	NA	NA	0.991376408827999	0.779857255225093	Shapiro-Wilk normality test
Fixed	NA	Strain	None	Satterthwaite	NA	Postdiet_MetaHealthScore1_RN	Fixed	CC_StrainCC008/GeniUnc	NA	NA	1.20771586634528	NA	0.526775811568341	NA	2.29265626823223	0.0248770029126128	NA	NA	0.991376408827999	0.779857255225093	Shapiro-Wilk normality test
Fixed	NA	Strain	None	Satterthwaite	NA	Postdiet_MetaHealthScore1_RN	Fixed	CC_StrainCC011/Unc	NA	NA	1.72989556260118	NA	0.530825891206646	NA	3.25887563372027	0.00172784113171135	NA	NA	0.991376408827999	0.779857255225093	Shapiro-Wilk normality test
Fixed	NA	Strain	None	Satterthwaite	NA	Postdiet_MetaHealthScore1_RN	Fixed	CC_StrainCC012/GeniUnc	NA	NA	0.886273997227457	NA	0.516734603285168	NA	1.71514350227936	0.0907428332664213	NA	NA	0.991376408827999	0.779857255225093	Shapiro-Wilk normality test
Fixed	NA	Strain	None	Satterthwaite	NA	Postdiet_MetaHealthScore1_RN	Fixed	CC_StrainCC019/TauUnc	NA	NA	2.97746853692108	NA	0.506511886991445	NA	5.87837840214671	1.28259846339493e-07	NA	NA	0.991376408827999	0.779857255225093	Shapiro-Wilk normality test
Fixed	NA	Strain	None	Satterthwaite	NA	Postdiet_MetaHealthScore1_RN	Fixed	CC_StrainCC024/GeniUnc	NA	NA	1.46720479668664	NA	0.668143362064415	NA	2.19594308645573	0.0314116903295154	NA	NA	0.991376408827999	0.779857255225093	Shapiro-Wilk normality test
Fixed	NA	Strain	None	Satterthwaite	NA	Postdiet_MetaHealthScore1_RN	Fixed	CC_StrainCC027/GeniUnc	NA	NA	1.6108343276016	NA	0.500600905864097	NA	3.21780146366516	0.0019579508641643	NA	NA	0.991376408827999	0.779857255225093	Shapiro-Wilk normality test
Fixed	NA	Strain	None	Satterthwaite	NA	Postdiet_MetaHealthScore1_RN	Fixed	CC_StrainCC028/GeniUnc	NA	NA	1.02091352258806	NA	0.537148472969469	NA	1.90061700621476	0.0614703686040315	NA	NA	0.991376408827999	0.779857255225093	Shapiro-Wilk normality test
Fixed	NA	Strain	None	Satterthwaite	NA	Postdiet_MetaHealthScore1_RN	Fixed	CC_StrainCC030/GeniUnc	NA	NA	0.057496176532685	NA	0.517951939114943	NA	0.111006779182895	0.911928642372754	NA	NA	0.991376408827999	0.779857255225093	Shapiro-Wilk normality test
Fixed	NA	Strain	None	Satterthwaite	NA	Postdiet_MetaHealthScore1_RN	Fixed	CC_StrainCC032/GeniUnc	NA	NA	2.40192660958633	NA	0.50508211988413	NA	4.75551700412074	1.02693330557683e-05	NA	NA	0.991376408827999	0.779857255225093	Shapiro-Wilk normality test
Fixed	NA	Strain	None	Satterthwaite	NA	Postdiet_MetaHealthScore1_RN	Fixed	CC_StrainCC035/Unc	NA	NA	1.27821068976044	NA	0.508578594806934	NA	2.51330021124007	0.0142653445121498	NA	NA	0.991376408827999	0.779857255225093	Shapiro-Wilk normality test
Fixed	NA	Strain	None	Satterthwaite	NA	Postdiet_MetaHealthScore1_RN	Fixed	CC_StrainCC036/Unc	NA	NA	0.242262692561276	NA	0.559700559245653	NA	0.432843399134334	0.666459273603088	NA	NA	0.991376408827999	0.779857255225093	Shapiro-Wilk normality test
Fixed	NA	Strain	None	Satterthwaite	NA	Postdiet_MetaHealthScore1_RN	Fixed	CC_StrainCC037/TauUnc	NA	NA	1.2329935015574	NA	0.492244214962724	NA	2.50484102012406	0.0145815763938703	NA	NA	0.991376408827999	0.779857255225093	Shapiro-Wilk normality test
Fixed	NA	Strain	None	Satterthwaite	NA	Postdiet_MetaHealthScore1_RN	Fixed	CC_StrainCC040/TauUnc	NA	NA	0.666164094627309	NA	0.518866706116817	NA	1.2838829062918	0.203416423644358	NA	NA	0.991376408827999	0.779857255225093	Shapiro-Wilk normality test
Fixed	NA	Strain	None	Satterthwaite	NA	Postdiet_MetaHealthScore1_RN	Fixed	CC_StrainCC041/TauUnc	NA	NA	1.59674860525273	NA	0.519537167171882	NA	3.07340592001278	0.00301526056429277	NA	NA	0.991376408827999	0.779857255225093	Shapiro-Wilk normality test
Fixed	NA	Strain	None	Satterthwaite	NA	Postdiet_MetaHealthScore1_RN	Fixed	CC_StrainCC045/GeniUnc	NA	NA	1.15889908695443	NA	0.530825891206646	NA	2.18320000239641	0.0323762702850809	NA	NA	0.991376408827999	0.779857255225093	Shapiro-Wilk normality test
Fixed	NA	Strain	None	Satterthwaite	NA	Postdiet_MetaHealthScore1_RN	Fixed	CC_StrainCC059/TauUnc	NA	NA	1.58248088233462	NA	0.506743456393813	NA	3.12284423679821	0.00260445059646731	NA	NA	0.991376408827999	0.779857255225093	Shapiro-Wilk normality test
Fixed	NA	Strain	None	Satterthwaite	NA	Postdiet_MetaHealthScore1_RN	Fixed	CC_StrainCC063/Unc	NA	NA	0.433026902015949	NA	0.579756698504269	NA	0.746911425315356	0.457618510982633	NA	NA	0.991376408827999	0.779857255225093	Shapiro-Wilk normality test
Fixed	NA	Strain	None	Satterthwaite	NA	Postdiet_MetaHealthScore1_RN	Fixed	CC_StrainCC071/TauUnc	NA	NA	1.56699471343723	NA	0.513291395278644	NA	3.05283651323743	0.00320335371548122	NA	NA	0.991376408827999	0.779857255225093	Shapiro-Wilk normality test
Fixed	NA	Strain	None	Satterthwaite	NA	Postdiet_MetaHealthScore1_RN	Fixed	Week2	NA	NA	0.0858137327526755	NA	0.27738777971322	NA	0.309363782504748	0.757963815098742	NA	NA	0.991376408827999	0.779857255225093	Shapiro-Wilk normality test
Fixed	NA	Strain	None	Satterthwaite	NA	Postdiet_MetaHealthScore1_RN	Fixed	Week3	NA	NA	0.837781396712064	NA	0.29912768894712	NA	2.80074840166391	0.00658602016901656	NA	NA	0.991376408827999	0.779857255225093	Shapiro-Wilk normality test
Fixed	NA	Strain	None	Satterthwaite	NA	Postdiet_MetaHealthScore1_RN	Fixed	Week4	NA	NA	0.101453852328866	NA	0.272809723806974	NA	0.371885030024258	0.711101854397118	NA	NA	0.991376408827999	0.779857255225093	Shapiro-Wilk normality test
Fixed	NA	Strain	None	Satterthwaite	NA	Postdiet_MetaHealthScore1_RN	Fixed	Week5	NA	NA	-0.0296475593893625	NA	0.262736577044656	NA	-0.112841385553727	0.910479293015976	NA	NA	0.991376408827999	0.779857255225093	Shapiro-Wilk normality test
Fixed	NA	Strain	None	Satterthwaite	NA	Postdiet_MetaHealthScore1_RN	Fixed	Week6	NA	NA	0.208118529705652	NA	0.374864872916441	NA	0.555182799835296	0.58053952729021	NA	NA	0.991376408827999	0.779857255225093	Shapiro-Wilk normality test
Fixed	NA	Strain	None	Satterthwaite	NA	Postdiet_MetaHealthScore1_RN	Fixed	Week7	NA	NA	-0.0837773588950177	NA	0.527393874731176	NA	-0.158851596328685	0.874243215102609	NA	NA	0.991376408827999	0.779857255225093	Shapiro-Wilk normality test
Fixed	NA	Strain	None	Satterthwaite	NA	Postdiet_MetaHealthScore1_RN	Fixed	Week8	NA	NA	-0.554606381639418	NA	0.458395910659282	NA	-1.20988509876051	0.230392999006693	NA	NA	0.991376408827999	0.779857255225093	Shapiro-Wilk normality test
