# Supplementary material for: Genetic Background Shapes Phenotypic Response to Diet for Adiposity in the Collaborative Cross
Source: Front Genet. 2021 Feb 11;11:615012. doi: 10.3389/fgene.2020.615012 (PMC7905354; doi:10.3389/fgene.2020.615012)
Supplement: Supplementary File 4 — R code, data required for generating post-diet figures and calculating post-diet H2 estimates, and a README file with brief descriptions of all contents within Supplementary File 4. [file Data_Sheet_4.zip › FileS4.1/PostdietH2calc/HP_Mod/CCDietPostdietHP_H2_2020.csv]

Phenotype	Effect	Sum.Sq	Mean.Sq	Df	F.value	Satterth.pval	DataType	Diet	Res_Sum.Sq	Res_Mean.Sq	Res_Df	MSB	MSW	a	BigN	Sig.ni.sq	n	rI_HP	g2_HP
Postdiet_ALB2	CC_Strain	791.689043959999	37.6994782838095	21	2.6880841078347	0.00103261457982477	Raw	HP	995.751193330992	14.0246646948027	71	37.6994782838095	14.0246646948027	22	100	468	4.53904761904762	0.271085337820508	0.15679509448938
Postdiet_ALTPL	CC_Strain	11.0809409729156	0.527663855853124	21	2.77737110753928	0.000720295787223838	Scaled_Jan	HP	13.4890629717699	0.189986802419295	71	0.527663855853124	0.189986802419295	22	100	468	4.53904761904762	0.281389056754268	0.163730516124169
Postdiet_ASTPL	CC_Strain	9.67036717879213	0.460493675180578	21	2.38361125979133	0.00352726971610428	Scaled_Jan	HP	13.7166036632514	0.193191600890865	71	0.460493675180578	0.193191600890865	22	100	468	4.53904761904762	0.233613194360193	0.132254834339965
Postdiet_Betaine	CC_Strain	11944.7229333333	568.79633015873	21	6.12412224717217	3.53410548641825e-09	Raw	HP	6594.33920671938	92.8780169960476	71	568.79633015873	92.8780169960476	22	100	468	4.53904761904762	0.530273431815053	0.360797336929085
Postdiet_Carnitine	CC_Strain	1970.59843333333	93.8380206349206	21	5.38518935746039	4.06439623706441e-08	Raw	HP	1237.18945107277	17.4252035362362	71	93.8380206349206	17.4252035362362	22	100	468	4.53904761904762	0.491379752577603	0.325714674330512
Postdiet_CHOL2	CC_Strain	3.57326665365726	0.17015555493606	21	5.60926471795643	1.90862501994365e-08	Scaled_Jan	HP	2.15376613654661	0.0303347343175579	71	0.17015555493606	0.0303347343175579	22	100	468	4.53904761904762	0.503837707782713	0.336753379231363
Postdiet_Choline	CC_Strain	1.9208655242273	0.0914697868679667	21	1.63914867103651	0.0641202202560825	Scaled_Jan	HP	3.96202918159886	0.0558032279098431	71	0.0914697868679667	0.0558032279098431	22	100	468	4.53904761904762	0.123430753727979	0.0657746864248072
Postdiet_CRE2	CC_Strain	1214.321704	57.8248430476191	21	1.95496176494276	0.0193790083839858	Raw	HP	2100.07373545803	29.5785033163103	71	57.8248430476191	29.5785033163103	22	100	468	4.53904761904762	0.173818735680636	0.0951815348655543
Postdiet_GLUC3	CC_Strain	45.4257345038594	2.1631302144695	21	3.45248326894249	4.88590561771482e-05	RN	HP	44.4845733530164	0.626543286662203	71	2.1631302144695	0.626543286662203	22	100	468	4.53904761904762	0.350779150980412	0.21269386158254
Postdiet_GlucInsRatio	CC_Strain	12.0996942965027	0.576175918881082	21	4.42555159682154	1.30578497120853e-06	Scaled_Jan	HP	9.11351126278646	0.130193018039807	70	0.576175918881082	0.130193018039807	22	99	459	4.49350649350649	0.432570585762635	0.275974523531003
Postdiet_HOMA.B_Conv	CC_Strain	18.1791679998395	0.865674666659022	21	4.24359847684628	2.54437137469585e-06	Scaled_Jan	HP	14.2796796154865	0.203995423078379	70	0.865674666659022	0.203995423078379	22	99	459	4.49350649350649	0.419226375921637	0.265203296370825
Postdiet_HOMA.IR_Conv	CC_Strain	11.7621161844588	0.560100770688514	21	2.70179878469694	0.0010056523857186	Scaled_Jan	HP	14.5114633148352	0.20730661878336	70	0.560100770688514	0.20730661878336	22	99	459	4.49350649350649	0.27469167511152	0.159213093189749
Postdiet_InsulinMeanFixed	CC_Strain	13.2437902018332	0.630656676277769	21	4.62615826905469	6.32583274080138e-07	Raw	HP	9.54268418241225	0.136324059748746	70	0.630656676277769	0.136324059748746	22	99	459	4.49350649350649	0.446589653032781	0.287489814848134
Postdiet_MetaHealthScore1	CC_Strain	48.4691468275231	2.30805461083444	21	3.87065118051075	1.02737393416334e-05	RN	HP	41.7407343683942	0.596296205262774	70	2.30805461083444	0.596296205262774	22	99	459	4.49350649350649	0.389813921372052	0.24209246778746
Postdiet_NEFAS	CC_Strain	2.13992564	0.101901220952381	21	1.20377713883727	0.275214870887819	Raw	HP	6.01023765462709	0.0846512345722125	71	0.101901220952381	0.0846512345722125	22	100	468	4.53904761904762	0.042965352767567	0.0219543138024291
Postdiet_Phosphocholine	CC_Strain	62.52325	2.97729761904762	21	2.19002721161735	0.00822438872353606	Raw	HP	91.0851424210723	1.35947973762795	67	2.97729761904762	1.35947973762795	22	96	434	4.35615079365079	0.214567078533537	0.120176499466193
Postdiet_TMAO	CC_Strain	19.1609774852501	0.912427499297623	21	4.50516555976177	9.04133093329395e-07	Scaled_Jan	HP	14.3795719803818	0.202529182822278	71	0.912427499297623	0.202529182822278	22	100	468	4.53904761904762	0.435737527319057	0.278557809145839
Postdiet_TRIGL	CC_Strain	6.31040969931434	0.300495699967349	21	4.93250046964806	1.95139526742167e-07	Scaled_Jan	HP	4.32543186340621	0.0609215755409325	71	0.300495699967349	0.0609215755409325	22	100	468	4.53904761904762	0.464200926262289	0.302253682919962
Postdiet_UREL	CC_Strain	56.2014981602156	2.67626181715312	21	5.3559762690385	4.48981021818096e-08	RN	HP	35.47711555712	0.499677683903099	71	2.67626181715312	0.499677683903099	22	100	468	4.53904761904762	0.489709339046615	0.32424840575885
PostdietW9_Fat	CC_Strain	27.9833047473458	1.33253832130218	21	11.2751045658895	3.73903248206643e-15	Scaled_Jan	HP	8.39107258469942	0.118184120911259	71	1.33253832130218	0.118184120911259	22	100	468	4.53904761904762	0.693600581229153	0.53092535962833
PostdietW9_FreeWater	CC_Strain	38.9954799667345	1.85692761746355	21	2.37474796442066	0.00365535468574191	RN	HP	55.5182540695747	0.781947240416545	71	1.85692761746355	0.781947240416545	22	100	468	4.53904761904762	0.232464572881705	0.131519045850585
PostdietW9_Lean	CC_Strain	444.312181	21.1577229047619	21	14.157202786098	9.9111587147743e-18	Raw	HP	106.108413429891	1.49448469619565	71	21.1577229047619	1.49448469619565	22	100	468	4.53904761904762	0.743502294829204	0.59172594726557
PostdietW9_MRIWeight	CC_Strain	1263.8171	60.1817666666667	21	10.3025859774941	3.51436408766583e-14	Raw	HP	414.741060416042	5.84142338614143	71	60.1817666666667	5.84142338614143	22	100	468	4.53904761904762	0.672072838268043	0.506106703466693
PostdietW9_PercentFat	CC_Strain	4307.27183331496	205.108182538807	21	10.5914003844956	1.78088805816153e-14	Raw	HP	1374.95330471815	19.3655395030726	71	205.108182538807	19.3655395030726	22	100	468	4.53904761904762	0.678775392124194	0.513747161593889
PostdietW9_PercentLean	CC_Strain	3581.62810214864	170.553719149935	21	10.6065298909851	1.71917826958987e-14	Raw	HP	1141.68480965086	16.0800677415614	71	170.553719149935	16.0800677415614	22	100	468	4.53904761904762	0.679118960266675	0.514140895234428
PostdietW9_TotalWater	CC_Strain	338.001929	16.095329952381	21	14.3411370798776	7.00042538653449e-18	Raw	HP	79.6846456633131	1.12231895300441	71	16.095329952381	1.12231895300441	22	100	468	4.53904761904762	0.746140898683197	0.595075553464978
