# Supplementary material for: Genetic Background Shapes Phenotypic Response to Diet for Adiposity in the Collaborative Cross
Source: Front Genet. 2021 Feb 11;11:615012. doi: 10.3389/fgene.2020.615012 (PMC7905354; doi:10.3389/fgene.2020.615012)
Supplement: Supplementary File 4 — R code, data required for generating post-diet figures and calculating post-diet H2 estimates, and a README file with brief descriptions of all contents within Supplementary File 4. [file Data_Sheet_4.zip › FileS4.1/PostdietH2calc/HP_Mod/CCDiet_HP_LM2020_pvals.csv]

Model	REML	EffTested	Interaction	DFtype	Phenotype	Effect	Sum.Sq	Mean.Sq	Df	DenDF	F.value	Satterth.pval
Fixed	NA	Strain	None	Satterthwaite	Postdiet_Lean	CC_Strain	444.312181	21.1577229047619	21	NA	14.157202786098	9.9111587147743e-18
Fixed	NA	Strain	None	Satterthwaite	Postdiet_Lean	Week	37.7456165701088	5.39223093858697	7	NA	3.60808709002735	0.00221757284640659
Fixed	NA	Strain	None	Satterthwaite	Postdiet_Lean	Residuals	106.108413429891	1.49448469619565	71	NA	NA	NA
Fixed	NA	Strain	None	Satterthwaite	Postdiet_TotalWater	CC_Strain	338.001929	16.095329952381	21	NA	14.3411370798776	7.00042538653449e-18
Fixed	NA	Strain	None	Satterthwaite	Postdiet_TotalWater	Week	28.6862843366869	4.0980406195267	7	NA	3.65140462838696	0.00202264529340929
Fixed	NA	Strain	None	Satterthwaite	Postdiet_TotalWater	Residuals	79.6846456633131	1.12231895300441	71	NA	NA	NA
Fixed	NA	Strain	None	Satterthwaite	Postdiet_MRIWeight	CC_Strain	1263.8171	60.1817666666667	21	NA	10.3025859774941	3.51436408766583e-14
Fixed	NA	Strain	None	Satterthwaite	Postdiet_MRIWeight	Week	110.029439583958	15.7184913691368	7	NA	2.69086664843168	0.0156917831748849
Fixed	NA	Strain	None	Satterthwaite	Postdiet_MRIWeight	Residuals	414.741060416042	5.84142338614143	71	NA	NA	NA
Fixed	NA	Strain	None	Satterthwaite	Postdiet_PercentFat	CC_Strain	4307.27183331496	205.108182538807	21	NA	10.5914003844956	1.78088805816153e-14
Fixed	NA	Strain	None	Satterthwaite	Postdiet_PercentFat	Week	294.632298472941	42.0903283532773	7	NA	2.17346531175128	0.046784204372125
Fixed	NA	Strain	None	Satterthwaite	Postdiet_PercentFat	Residuals	1374.95330471815	19.3655395030726	71	NA	NA	NA
Fixed	NA	Strain	None	Satterthwaite	Postdiet_PercentLean	CC_Strain	3581.62810214864	170.553719149935	21	NA	10.6065298909851	1.71917826958987e-14
Fixed	NA	Strain	None	Satterthwaite	Postdiet_PercentLean	Week	206.321207814236	29.4744582591765	7	NA	1.83298097575767	0.0941725929904181
Fixed	NA	Strain	None	Satterthwaite	Postdiet_PercentLean	Residuals	1141.68480965086	16.0800677415614	71	NA	NA	NA
Fixed	NA	Strain	None	Satterthwaite	Postdiet_ALB2	CC_Strain	791.689043959999	37.6994782838095	21	NA	2.6880841078347	0.00103261457982477
Fixed	NA	Strain	None	Satterthwaite	Postdiet_ALB2	Week	257.351023219009	36.7644318884299	7	NA	2.62141253915711	0.0181911410953031
Fixed	NA	Strain	None	Satterthwaite	Postdiet_ALB2	Residuals	995.751193330992	14.0246646948027	71	NA	NA	NA
Fixed	NA	Strain	None	Satterthwaite	Postdiet_CRE2	CC_Strain	1214.321704	57.8248430476191	21	NA	1.95496176494276	0.0193790083839858
Fixed	NA	Strain	None	Satterthwaite	Postdiet_CRE2	Week	1123.66940454197	160.524200648853	7	NA	5.42705622837704	5.13290281285412e-05
Fixed	NA	Strain	None	Satterthwaite	Postdiet_CRE2	Residuals	2100.07373545803	29.5785033163103	71	NA	NA	NA
Fixed	NA	Strain	None	Satterthwaite	Postdiet_NEFAS	CC_Strain	2.13992564	0.101901220952381	21	NA	1.20377713883727	0.275214870887819
Fixed	NA	Strain	None	Satterthwaite	Postdiet_NEFAS	Week	0.272794495372912	0.0389706421961303	7	NA	0.460367086115986	0.859853461561888
Fixed	NA	Strain	None	Satterthwaite	Postdiet_NEFAS	Residuals	6.01023765462709	0.0846512345722125	71	NA	NA	NA
Fixed	NA	Strain	None	Satterthwaite	Postdiet_Betaine	CC_Strain	11944.7229333333	568.79633015873	21	NA	6.12412224717217	3.53410548641825e-09
Fixed	NA	Strain	None	Satterthwaite	Postdiet_Betaine	Week	4845.99895994729	692.285565706756	7	NA	7.45370743365694	1.04755601561885e-06
Fixed	NA	Strain	None	Satterthwaite	Postdiet_Betaine	Residuals	6594.33920671938	92.8780169960476	71	NA	NA	NA
Fixed	NA	Strain	None	Satterthwaite	Postdiet_Phosphocholine	CC_Strain	62.52325	2.97729761904762	21	NA	2.19002721161735	0.00822438872353606
Fixed	NA	Strain	None	Satterthwaite	Postdiet_Phosphocholine	Week	42.5211909122609	6.07445584460869	7	NA	4.46822094988158	0.000395757147450748
Fixed	NA	Strain	None	Satterthwaite	Postdiet_Phosphocholine	Residuals	91.0851424210723	1.35947973762795	67	NA	NA	NA
Fixed	NA	Strain	None	Satterthwaite	Postdiet_Carnitine	CC_Strain	1970.59843333333	93.8380206349206	21	NA	5.38518935746039	4.06439623706441e-08
Fixed	NA	Strain	None	Satterthwaite	Postdiet_Carnitine	Week	396.205215593894	56.600745084842	7	NA	3.24821141785455	0.00477402986501082
Fixed	NA	Strain	None	Satterthwaite	Postdiet_Carnitine	Residuals	1237.18945107277	17.4252035362362	71	NA	NA	NA
Fixed	NA	Strain	None	Satterthwaite	Postdiet_InsulinMean	CC_Strain	13.2437902018332	0.630656676277769	21	NA	4.62615826905469	6.32583274080138e-07
Fixed	NA	Strain	None	Satterthwaite	Postdiet_InsulinMean	Week	1.75574354284551	0.250820506120788	7	NA	1.83988436511548	0.0931176354093638
Fixed	NA	Strain	None	Satterthwaite	Postdiet_InsulinMean	Residuals	9.54268418241225	0.136324059748746	70	NA	NA	NA
Fixed	NA	Strain	None	Satterthwaite	Postdiet_Fat_scaled_Jan	CC_Strain	27.9833047473458	1.33253832130218	21	NA	11.2751045658895	3.73903248206643e-15
Fixed	NA	Strain	None	Satterthwaite	Postdiet_Fat_scaled_Jan	Week	1.55719169182393	0.222455955974847	7	NA	1.88228295188557	0.0852265360384652
Fixed	NA	Strain	None	Satterthwaite	Postdiet_Fat_scaled_Jan	Residuals	8.39107258469942	0.118184120911259	71	NA	NA	NA
Fixed	NA	Strain	None	Satterthwaite	Postdiet_ALTPL_scaled_Jan	CC_Strain	11.0809409729156	0.527663855853124	21	NA	2.77737110753928	0.000720295787223838
Fixed	NA	Strain	None	Satterthwaite	Postdiet_ALTPL_scaled_Jan	Week	1.25102627799839	0.178718039714056	7	NA	0.940686602639016	0.481064990952548
Fixed	NA	Strain	None	Satterthwaite	Postdiet_ALTPL_scaled_Jan	Residuals	13.4890629717699	0.189986802419295	71	NA	NA	NA
Fixed	NA	Strain	None	Satterthwaite	Postdiet_ASTPL_scaled_Jan	CC_Strain	9.67036717879213	0.460493675180578	21	NA	2.38361125979133	0.00352726971610428
Fixed	NA	Strain	None	Satterthwaite	Postdiet_ASTPL_scaled_Jan	Week	2.28870444328263	0.326957777611805	7	NA	1.6924016163441	0.124733461230194
Fixed	NA	Strain	None	Satterthwaite	Postdiet_ASTPL_scaled_Jan	Residuals	13.7166036632514	0.193191600890865	71	NA	NA	NA
Fixed	NA	Strain	None	Satterthwaite	Postdiet_CHOL2_scaled_Jan	CC_Strain	3.57326665365726	0.17015555493606	21	NA	5.60926471795643	1.90862501994365e-08
Fixed	NA	Strain	None	Satterthwaite	Postdiet_CHOL2_scaled_Jan	Week	0.413748163797575	0.0591068805425107	7	NA	1.94848848596308	0.0744691249407278
Fixed	NA	Strain	None	Satterthwaite	Postdiet_CHOL2_scaled_Jan	Residuals	2.15376613654661	0.0303347343175579	71	NA	NA	NA
Fixed	NA	Strain	None	Satterthwaite	Postdiet_TRIGL_scaled_Jan	CC_Strain	6.31040969931434	0.300495699967349	21	NA	4.93250046964806	1.95139526742167e-07
Fixed	NA	Strain	None	Satterthwaite	Postdiet_TRIGL_scaled_Jan	Week	0.15309017132494	0.0218700244749914	7	NA	0.358986521290756	0.92287789497693
Fixed	NA	Strain	None	Satterthwaite	Postdiet_TRIGL_scaled_Jan	Residuals	4.32543186340621	0.0609215755409325	71	NA	NA	NA
Fixed	NA	Strain	None	Satterthwaite	Postdiet_TMAO_scaled_Jan	CC_Strain	19.1609774852501	0.912427499297623	21	NA	4.50516555976177	9.04133093329395e-07
Fixed	NA	Strain	None	Satterthwaite	Postdiet_TMAO_scaled_Jan	Week	2.87156120293261	0.410223028990373	7	NA	2.02550083535541	0.0635786505860305
Fixed	NA	Strain	None	Satterthwaite	Postdiet_TMAO_scaled_Jan	Residuals	14.3795719803818	0.202529182822278	71	NA	NA	NA
Fixed	NA	Strain	None	Satterthwaite	Postdiet_Choline_scaled_Jan	CC_Strain	1.9208655242273	0.0914697868679667	21	NA	1.63914867103651	0.0641202202560825
Fixed	NA	Strain	None	Satterthwaite	Postdiet_Choline_scaled_Jan	Week	1.58758539327294	0.226797913324705	7	NA	4.06424362567565	0.000845303649947746
Fixed	NA	Strain	None	Satterthwaite	Postdiet_Choline_scaled_Jan	Residuals	3.96202918159886	0.0558032279098431	71	NA	NA	NA
Fixed	NA	Strain	None	Satterthwaite	Postdiet_GlucInsRatio_scaled_Jan	CC_Strain	12.0996942965027	0.576175918881082	21	NA	4.42555159682154	1.30578497120853e-06
Fixed	NA	Strain	None	Satterthwaite	Postdiet_GlucInsRatio_scaled_Jan	Week	2.02165795807236	0.288808279724623	7	NA	2.21830850895798	0.0427912320950411
Fixed	NA	Strain	None	Satterthwaite	Postdiet_GlucInsRatio_scaled_Jan	Residuals	9.11351126278646	0.130193018039807	70	NA	NA	NA
Fixed	NA	Strain	None	Satterthwaite	Postdiet_HOMA.IR_Conv_scaled_Jan	CC_Strain	11.7621161844588	0.560100770688514	21	NA	2.70179878469694	0.0010056523857186
Fixed	NA	Strain	None	Satterthwaite	Postdiet_HOMA.IR_Conv_scaled_Jan	Week	2.55584846446867	0.36512120920981	7	NA	1.7612617067059	0.109025138410336
Fixed	NA	Strain	None	Satterthwaite	Postdiet_HOMA.IR_Conv_scaled_Jan	Residuals	14.5114633148352	0.20730661878336	70	NA	NA	NA
Fixed	NA	Strain	None	Satterthwaite	Postdiet_HOMA.B_Conv_scaled_Jan	CC_Strain	18.1791679998395	0.865674666659022	21	NA	4.24359847684628	2.54437137469585e-06
Fixed	NA	Strain	None	Satterthwaite	Postdiet_HOMA.B_Conv_scaled_Jan	Week	2.91266419382312	0.416094884831875	7	NA	2.03972657108097	0.0619600461823069
Fixed	NA	Strain	None	Satterthwaite	Postdiet_HOMA.B_Conv_scaled_Jan	Residuals	14.2796796154865	0.203995423078379	70	NA	NA	NA
Fixed	NA	Strain	None	Satterthwaite	Postdiet_FreeWater_RN	CC_Strain	38.9954799667345	1.85692761746355	21	NA	2.37474796442066	0.00365535468574191
Fixed	NA	Strain	None	Satterthwaite	Postdiet_FreeWater_RN	Week	1.20343475480957	0.171919250687081	7	NA	0.219860422546538	0.97957831641095
Fixed	NA	Strain	None	Satterthwaite	Postdiet_FreeWater_RN	Residuals	55.5182540695747	0.781947240416545	71	NA	NA	NA
Fixed	NA	Strain	None	Satterthwaite	Postdiet_GLUC3_RN	CC_Strain	45.4257345038594	2.1631302144695	21	NA	3.45248326894249	4.88590561771482e-05
Fixed	NA	Strain	None	Satterthwaite	Postdiet_GLUC3_RN	Week	8.81908103211212	1.25986871887316	7	NA	2.0108247038842	0.065529273907756
Fixed	NA	Strain	None	Satterthwaite	Postdiet_GLUC3_RN	Residuals	44.4845733530164	0.626543286662203	71	NA	NA	NA
Fixed	NA	Strain	None	Satterthwaite	Postdiet_UREL_RN	CC_Strain	56.2014981602156	2.67626181715312	21	NA	5.3559762690385	4.48981021818096e-08
Fixed	NA	Strain	None	Satterthwaite	Postdiet_UREL_RN	Week	6.99632532017622	0.99947504573946	7	NA	2.00023951026255	0.0669715164030688
Fixed	NA	Strain	None	Satterthwaite	Postdiet_UREL_RN	Residuals	35.47711555712	0.499677683903099	71	NA	NA	NA
Fixed	NA	Strain	None	Satterthwaite	Postdiet_MetaHealthScore1_RN	CC_Strain	48.4691468275231	2.30805461083444	21	NA	3.87065118051075	1.02737393416334e-05
Fixed	NA	Strain	None	Satterthwaite	Postdiet_MetaHealthScore1_RN	Week	7.52127067280569	1.07446723897224	7	NA	1.80190185597232	0.100510250051389
Fixed	NA	Strain	None	Satterthwaite	Postdiet_MetaHealthScore1_RN	Residuals	41.7407343683942	0.596296205262774	70	NA	NA	NA
