# Supplementary material for: Genetic Background Shapes Phenotypic Response to Diet for Adiposity in the Collaborative Cross
Source: Front Genet. 2021 Feb 11;11:615012. doi: 10.3389/fgene.2020.615012 (PMC7905354; doi:10.3389/fgene.2020.615012)
Supplement: Supplementary File 4 — R code, data required for generating post-diet figures and calculating post-diet H2 estimates, and a README file with brief descriptions of all contents within Supplementary File 4. [file Data_Sheet_4.zip › FileS4.1/PostdietH2calc/HS_Mod/CCDiet_HS_LM2020_pvals.csv]

Model	REML	EffTested	Interaction	DFtype	Phenotype	Effect	Sum.Sq	Mean.Sq	Df	DenDF	F.value	Satterth.pval
Fixed	NA	Strain	None	Satterthwaite	Postdiet_Fat	CC_Strain	841.382659863945	40.0658409459022	21	NA	10.169234473726	7.77242051014107e-14
Fixed	NA	Strain	None	Satterthwaite	Postdiet_Fat	Week	34.5052642731003	4.92932346758576	7	NA	1.25112676921977	0.287573660439594
Fixed	NA	Strain	None	Satterthwaite	Postdiet_Fat	Residuals	271.853602393566	3.93990728106618	69	NA	NA	NA
Fixed	NA	Strain	None	Satterthwaite	Postdiet_Lean	CC_Strain	469.880413333334	22.3752577777778	21	NA	11.7720365638864	2.1794374395039e-15
Fixed	NA	Strain	None	Satterthwaite	Postdiet_Lean	Week	28.0802198858789	4.01145998369698	7	NA	2.11050322063989	0.0537500492753908
Fixed	NA	Strain	None	Satterthwaite	Postdiet_Lean	Residuals	131.149166780788	1.90071256204041	69	NA	NA	NA
Fixed	NA	Strain	None	Satterthwaite	Postdiet_TotalWater	CC_Strain	313.575837312926	14.9321827291869	21	NA	8.1129568673791	1.37397560306861e-11
Fixed	NA	Strain	None	Satterthwaite	Postdiet_TotalWater	Week	26.2690825375779	3.75272607679685	7	NA	2.03893197319582	0.0622870095913436
Fixed	NA	Strain	None	Satterthwaite	Postdiet_TotalWater	Residuals	126.996929129089	1.8405352047694	69	NA	NA	NA
Fixed	NA	Strain	None	Satterthwaite	Postdiet_MRIWeight	CC_Strain	2180.75433333333	103.845444444444	21	NA	10.7026955854687	2.27254595552478e-14
Fixed	NA	Strain	None	Satterthwaite	Postdiet_MRIWeight	Week	88.2617879588368	12.6088268512624	7	NA	1.29951233008724	0.263746242291133
Fixed	NA	Strain	None	Satterthwaite	Postdiet_MRIWeight	Residuals	669.48887870783	9.70273737257724	69	NA	NA	NA
Fixed	NA	Strain	None	Satterthwaite	Postdiet_PercentFat	CC_Strain	7033.92070234702	334.948604873668	21	NA	12.1394117251672	1.00803548074657e-15
Fixed	NA	Strain	None	Satterthwaite	Postdiet_PercentFat	Week	305.574620831297	43.6535172616138	7	NA	1.58211741019281	0.155370283789516
Fixed	NA	Strain	None	Satterthwaite	Postdiet_PercentFat	Residuals	1903.83638511649	27.5918316683549	69	NA	NA	NA
Fixed	NA	Strain	None	Satterthwaite	Postdiet_PercentLean	CC_Strain	5993.69234175158	285.41392103579	21	NA	10.2581017565816	6.314101363358e-14
Fixed	NA	Strain	None	Satterthwaite	Postdiet_PercentLean	Week	382.50316360419	54.6433090863129	7	NA	1.96394283393572	0.0726195519169964
Fixed	NA	Strain	None	Satterthwaite	Postdiet_PercentLean	Residuals	1919.80553700729	27.8232686522795	69	NA	NA	NA
Fixed	NA	Strain	None	Satterthwaite	Postdiet_ALB2	CC_Strain	962.068937193877	45.8128065330417	21	NA	5.45415841059099	3.98501358197644e-08
Fixed	NA	Strain	None	Satterthwaite	Postdiet_ALB2	Week	153.436581973204	21.9195117104577	7	NA	2.60958666798584	0.0189036114117205
Fixed	NA	Strain	None	Satterthwaite	Postdiet_ALB2	Residuals	579.573128026797	8.39961055111299	69	NA	NA	NA
Fixed	NA	Strain	None	Satterthwaite	Postdiet_CHOL2	CC_Strain	84992.6490787755	4047.26900375122	21	NA	11.8182315437537	1.97621913900378e-15
Fixed	NA	Strain	None	Satterthwaite	Postdiet_CHOL2	Week	1836.67831900232	262.382617000332	7	NA	0.766170599950706	0.617457325285374
Fixed	NA	Strain	None	Satterthwaite	Postdiet_CHOL2	Residuals	23629.7249909977	342.459782478228	69	NA	NA	NA
Fixed	NA	Strain	None	Satterthwaite	Postdiet_NEFAS	CC_Strain	2.25451441836735	0.107357829446064	21	NA	2.11869045362319	0.0105047216459629
Fixed	NA	Strain	None	Satterthwaite	Postdiet_NEFAS	Week	1.27326626014353	0.181895180020504	7	NA	3.58967374301402	0.00236900024232288
Fixed	NA	Strain	None	Satterthwaite	Postdiet_NEFAS	Residuals	3.49635323985647	0.0506717860848764	69	NA	NA	NA
Fixed	NA	Strain	None	Satterthwaite	Postdiet_UREL	CC_Strain	129.356377093878	6.15982748066084	21	NA	6.18502692142577	3.76118247106845e-09
Fixed	NA	Strain	None	Satterthwaite	Postdiet_UREL	Week	8.05152640792451	1.15021805827493	7	NA	1.15492352314667	0.340023628407373
Fixed	NA	Strain	None	Satterthwaite	Postdiet_UREL	Residuals	68.7188756920755	0.995925734667761	69	NA	NA	NA
Fixed	NA	Strain	None	Satterthwaite	Postdiet_Choline	CC_Strain	924.375833333334	44.0178968253969	21	NA	3.12604701361855	0.000192642476402546
Fixed	NA	Strain	None	Satterthwaite	Postdiet_Choline	Week	127.054530387769	18.1506471982527	7	NA	1.28901607213103	0.268773252612583
Fixed	NA	Strain	None	Satterthwaite	Postdiet_Choline	Residuals	971.589636278898	14.0810092214333	69	NA	NA	NA
Fixed	NA	Strain	None	Satterthwaite	Postdiet_Betaine	CC_Strain	18636.0877363946	887.432749352123	21	NA	4.38893843817944	1.61074501335862e-06
Fixed	NA	Strain	None	Satterthwaite	Postdiet_Betaine	Week	2262.24285765714	323.177551093877	7	NA	1.5983254814386	0.150569404647454
Fixed	NA	Strain	None	Satterthwaite	Postdiet_Betaine	Residuals	13951.6333090095	202.197584188544	69	NA	NA	NA
Fixed	NA	Strain	None	Satterthwaite	Postdiet_Phosphocholine	CC_Strain	58.71379964539	2.79589522120905	21	NA	2.01971441354761	0.0163984045695083
Fixed	NA	Strain	None	Satterthwaite	Postdiet_Phosphocholine	Week	12.5366866270568	1.79095523243669	7	NA	1.29376024878596	0.267528128723409
Fixed	NA	Strain	None	Satterthwaite	Postdiet_Phosphocholine	Residuals	89.9796467062765	1.38430225701964	65	NA	NA	NA
Fixed	NA	Strain	None	Satterthwaite	Postdiet_Carnitine	CC_Strain	1105.0757585034	52.6226551668286	21	NA	3.14730004555694	0.000177196041772612
Fixed	NA	Strain	None	Satterthwaite	Postdiet_Carnitine	Week	187.368253009489	26.7668932870698	7	NA	1.60089687977046	0.149820185780396
Fixed	NA	Strain	None	Satterthwaite	Postdiet_Carnitine	Residuals	1153.67558032384	16.7199359467224	69	NA	NA	NA
Fixed	NA	Strain	None	Satterthwaite	Postdiet_ALTPL_scaled_Jan	CC_Strain	10.7069220298088	0.509853429990896	21	NA	2.49407773076282	0.00237160068056732
Fixed	NA	Strain	None	Satterthwaite	Postdiet_ALTPL_scaled_Jan	Week	7.53908906483759	1.07701272354823	7	NA	5.26848166854111	7.47245041158378e-05
Fixed	NA	Strain	None	Satterthwaite	Postdiet_ALTPL_scaled_Jan	Residuals	14.105368984876	0.204425637461971	69	NA	NA	NA
Fixed	NA	Strain	None	Satterthwaite	Postdiet_ASTPL_scaled_Jan	CC_Strain	10.0229060218009	0.477281239133377	21	NA	1.99456595232579	0.0170497199248753
Fixed	NA	Strain	None	Satterthwaite	Postdiet_ASTPL_scaled_Jan	Week	3.11098214542915	0.444426020775593	7	NA	1.8572634679213	0.090161578909903
Fixed	NA	Strain	None	Satterthwaite	Postdiet_ASTPL_scaled_Jan	Residuals	16.5110637037606	0.239290778315371	69	NA	NA	NA
Fixed	NA	Strain	None	Satterthwaite	Postdiet_CRE2_scaled_Jan	CC_Strain	3.22247302912287	0.153451096624898	21	NA	1.58634922867981	0.0786321638136659
Fixed	NA	Strain	None	Satterthwaite	Postdiet_CRE2_scaled_Jan	Week	3.40803634654487	0.486862335220695	7	NA	5.03309332378721	0.00011983614430763
Fixed	NA	Strain	None	Satterthwaite	Postdiet_CRE2_scaled_Jan	Residuals	6.67452379065965	0.0967322288501399	69	NA	NA	NA
Fixed	NA	Strain	None	Satterthwaite	Postdiet_GLUC3_scaled_Jan	CC_Strain	1.70855189320124	0.0813596139619637	21	NA	1.64890919534827	0.0627721746790477
Fixed	NA	Strain	None	Satterthwaite	Postdiet_GLUC3_scaled_Jan	Week	0.504206798365066	0.0720295426235808	7	NA	1.45981733915649	0.196236931307357
Fixed	NA	Strain	None	Satterthwaite	Postdiet_GLUC3_scaled_Jan	Residuals	3.40456186381432	0.0493414762871641	69	NA	NA	NA
Fixed	NA	Strain	None	Satterthwaite	Postdiet_TRIGL_scaled_Jan	CC_Strain	9.56101409066691	0.455286385269853	21	NA	9.02521909232526	1.26261526093284e-12
Fixed	NA	Strain	None	Satterthwaite	Postdiet_TRIGL_scaled_Jan	Week	0.572996905492995	0.0818567007847135	7	NA	1.62265923747988	0.143613267031349
Fixed	NA	Strain	None	Satterthwaite	Postdiet_TRIGL_scaled_Jan	Residuals	3.48077539860876	0.0504460202696922	69	NA	NA	NA
Fixed	NA	Strain	None	Satterthwaite	Postdiet_TMAO_scaled_Jan	CC_Strain	19.8013456745746	0.94292122259879	21	NA	3.25750012133482	0.000115035057435766
Fixed	NA	Strain	None	Satterthwaite	Postdiet_TMAO_scaled_Jan	Week	1.04146747879563	0.148781068399375	7	NA	0.513992406521014	0.821000332986769
Fixed	NA	Strain	None	Satterthwaite	Postdiet_TMAO_scaled_Jan	Residuals	19.9728509396513	0.289461607821034	69	NA	NA	NA
Fixed	NA	Strain	None	Satterthwaite	Postdiet_InsulinMean_scaled_Jan	CC_Strain	10.9940980040642	0.523528476384011	21	NA	2.1503475074785	0.0092760585054828
Fixed	NA	Strain	None	Satterthwaite	Postdiet_InsulinMean_scaled_Jan	Week	2.68763925798421	0.383948465426316	7	NA	1.57703479919987	0.156903938722419
Fixed	NA	Strain	None	Satterthwaite	Postdiet_InsulinMean_scaled_Jan	Residuals	16.7988963387854	0.243462265779498	69	NA	NA	NA
Fixed	NA	Strain	None	Satterthwaite	Postdiet_GlucInsRatio_scaled_Jan	CC_Strain	11.5562054776505	0.550295498935737	21	NA	2.13507502191035	0.00985012499537992
Fixed	NA	Strain	None	Satterthwaite	Postdiet_GlucInsRatio_scaled_Jan	Week	3.37589855889133	0.482271222698761	7	NA	1.87114967024386	0.0876702921036123
Fixed	NA	Strain	None	Satterthwaite	Postdiet_GlucInsRatio_scaled_Jan	Residuals	17.7841008099997	0.257740591449271	69	NA	NA	NA
Fixed	NA	Strain	None	Satterthwaite	Postdiet_HOMA.IR_Conv_scaled_Jan	CC_Strain	14.2688810657114	0.679470526938637	21	NA	1.9671205718084	0.0189603674653803
Fixed	NA	Strain	None	Satterthwaite	Postdiet_HOMA.IR_Conv_scaled_Jan	Week	3.5777448098143	0.511106401402043	7	NA	1.47969319745302	0.189009608617101
Fixed	NA	Strain	None	Satterthwaite	Postdiet_HOMA.IR_Conv_scaled_Jan	Residuals	23.8335499260553	0.345413767044279	69	NA	NA	NA
Fixed	NA	Strain	None	Satterthwaite	Postdiet_HOMA.B_Conv_scaled_Jan	CC_Strain	13.2340499535618	0.630192854931515	21	NA	2.10387656827601	0.0111331109311016
Fixed	NA	Strain	None	Satterthwaite	Postdiet_HOMA.B_Conv_scaled_Jan	Week	4.29490567735414	0.613557953907734	7	NA	2.04834153926758	0.0610944989977044
Fixed	NA	Strain	None	Satterthwaite	Postdiet_HOMA.B_Conv_scaled_Jan	Residuals	20.6681835075079	0.299538891413158	69	NA	NA	NA
Fixed	NA	Strain	None	Satterthwaite	Postdiet_FreeWater_RN	CC_Strain	38.1474250962072	1.81654405220034	21	NA	2.33394327714155	0.00448693083721232
Fixed	NA	Strain	None	Satterthwaite	Postdiet_FreeWater_RN	Week	2.58405930365507	0.369151329093581	7	NA	0.474295276099811	0.849982061411329
Fixed	NA	Strain	None	Satterthwaite	Postdiet_FreeWater_RN	Residuals	53.7037642814239	0.778315424368462	69	NA	NA	NA
Fixed	NA	Strain	None	Satterthwaite	Postdiet_MetaHealthScore1_RN	CC_Strain	49.873355751181	2.37492170243719	21	NA	3.88552151168603	1.0997650159072e-05
Fixed	NA	Strain	None	Satterthwaite	Postdiet_MetaHealthScore1_RN	Week	4.2949891588018	0.613569879828829	7	NA	1.00383897479693	0.43638917207549
Fixed	NA	Strain	None	Satterthwaite	Postdiet_MetaHealthScore1_RN	Residuals	41.5631917826269	0.611223408568042	68	NA	NA	NA
