# Supplementary material for: Genetic Background Shapes Phenotypic Response to Diet for Adiposity in the Collaborative Cross
Source: Front Genet. 2021 Feb 11;11:615012. doi: 10.3389/fgene.2020.615012 (PMC7905354; doi:10.3389/fgene.2020.615012)
Supplement: Supplementary File 4 — R code, data required for generating post-diet figures and calculating post-diet H2 estimates, and a README file with brief descriptions of all contents within Supplementary File 4. [file Data_Sheet_4.zip › FileS4.1/PostdietH2calc/HS_Mod/CCDiet_PostdietH2_HS.Rmd]

---
title: "CCDiet Postdiet HS H2"
author: "Phoebe Yam"
date: "2020"
output: html_document
editor_options: 
  chunk_output_type: console
---

# Objective
The purpose of this markdown file is calculate HS-specific broad sense heritability estimates from "Genetic background shapes phenotypic response to diet for adiposity in the Collaborative Cross" by Yam et al. 

#	About the data
Reaching the objectives described above will require the master phenotype data, the linear model ANOVA table generated from the CCDiet_PostdietLM_HS.Rmd, and the "data key" file that aligns the trait names from the master phenotype data set and the trait names from the ANOVA table (the properly formatted "data key" is provided).
* The number of mice in the master phenotype data set are 204 mice (HP: 102, HS: 102).
* See CCDiet_MasterPhenotypeFileKey_genetics.csv for descriptions of the data in each column of the master phenotype data set.
* The "data key" was manually corrected after being exported from the CCDiet_PostdietLM_HS.Rmd file.

## Calculate broad sense heritability (H2) for phenotypes (HS samples only)

Let's calculate broad sense heritablity (H2) using the Festing 1979 method. 
We can estimate H2 by calculating rI and g2:

rI = (MSB-MSW)/(MSB + (n-1)MSW)
g2 = (MSB-MSW)/(MSB + (2n-1)MSW)

where MSB = mean squares between, MSW = mean squares within, and n = number of mice per strain if the number of mice per all strains are equal.

If the number of mice across strains is unequal (which they are), then use the following calculation to get n:
n = (1/a-1)(N - (sigma ni^2/N))

where a = number of strains, N = total number of mice per phenotype, sigma ni^2 = sum of the squared numbers of mice for each strain, and ni = # of mice for i strain

For example, if I had 3 strains (strains A, B, and C) and then n's were A=3, B=4, and C=5, then sigma ni^2 = 3^2 + 4^2 + 5^2.


```{r setup, include=FALSE}
# Clear enviroment to start fresh (if necessary)
rm(list = ls())

# Set the working directory to where this markdown file is located
setwd("")

# Load libraries
library(reshape2)
library(reshape)
library(plyr)
library(dplyr)
library(lubridate)
library(magrittr)
library(purrr)
library(FSA) # This contains Dunn's test.
library(WGCNA)
library(ggplot2)
library(ggpubr) # This contains ggscatter.
library(effsize) # This contains cohen's d.


# Read in phenotype data - insert the complete path to where the master phenotype file is located
Phenos <- read.csv(file = "[path]/FileS4/CCDiet_MasterPhenotypeFile_genetics.csv", stringsAsFactors=FALSE, na.strings=c(""," ","NA"))

# Load linear model results
LM_table <- read.csv(file = "./CCDiet_HS_LM2020_pvals.csv", stringsAsFactors=FALSE, na.strings=c(""," ","NA"))


```

## Set up the code using only one phenotype first

For each phenotype eventually:
1) Remove unneeded columns from the lm table and add relevant columns.
2) Subset data in table by each phenotype as individual data frames, and put these all into one list.
3) For the individual data frames, get the sum of squares, mean squares, and df for residuals to the same row as the sum of squares, mean squares, and df for strain.
4) Add MSB and MSW columns (copy over data into new column; the value under "mean square" for our phenotype (attribute) is MSB and the mean square from the residual is MSW.)
5) Add other variables needed to calculate H2: a BigN, sig.ni.sq, n
6) Calculate rI and g2 and add these to the df.

Let's do this for one phenotype first.

```{r One pheno calc}
############################################################
# Step 1: Remove unneeded columns from the lm table
############################################################
head(LM_table)
LM_table1 <- LM_table[c(6:10, 12, 13)]
names(LM_table1)

### Set up code for one phenotype first
# Subset the table data by phenotype
BF_tab <- LM_table1[which(LM_table1$Phenotype == "Postdiet_PercentFat"),]

##############################################################################
# Step 3 and 4: Get the sum of squares, mean squares, and df for residuals 
# and strain in the same row; Add MSB and MSW columns
##############################################################################
# Restructure the df so that each entry is in its own column
BaseBF_dfp1 <- as.data.frame(BF_tab[1,]) # get first row

BaseBF_dfp2 <- as.data.frame(BF_tab[3,]) # get 3rd row
colnames(BaseBF_dfp2) <- paste0("Res_", colnames(BaseBF_dfp2))

BaseBF_fin <- cbind(BaseBF_dfp1, BaseBF_dfp2[c(3:5)]) # put the data from the 3rd row into the same row as the 1st row
names(BaseBF_fin) # Check
# Sum.Sq = SSa, Res_Sum.Sq = SSe, Mean.Sq = MSB, Res_Mean.Sq = MSe or MSW

# Add new columns for MSB and MSW just for easier typing later
BaseBF_fin$MSB <- BaseBF_fin$Mean.Sq
BaseBF_fin$MSW <- BaseBF_fin$Res_Mean.Sq

################################################################################################
# Step 5: Add other variables needed to calculate H2: a, BigN, sig.ni.sq, n
################################################################################################
# Subset only HS samples
Phenos1 <- Phenos[which(Phenos$Experimental_Diet == "H-Protein"),]

# Get a
a <- as.numeric(length(levels(factor(Phenos1$CC_Strain))))

# Get N
BigN <- as.numeric(sum(complete.cases(Phenos1$PostdietW9_PercentFat)))

#### Get ni (number of mice per strain)
# Get a list of CC strains
strains <- levels(factor(Phenos1$CC_Strain))
#strains1 <- gsub("/.*", "", strains)

All_ni <- list()
for(i in strains){
  strain_df <- Phenos1[which(Phenos1$CC_Strain %in% i),]
  #print(strain_df)
  ni <- as.numeric(sum(complete.cases(strain_df$PostdietW9_PercentFat)))
  ni.squared <- ni^2
  ni_data <- cbind(ni, ni.squared)
  rownames(ni_data) <- paste0(i)
  All_ni[[i]] <- ni_data
}

ni_df <- as.data.frame(do.call("rbind", All_ni))

# Get sigma ni squared
Sig.ni.sq <- as.numeric(sum(ni_df$ni.squared))

# Calculate n
a_term <- 1/(a-1)
N_term <- BigN - (Sig.ni.sq/BigN)

n <- a_term*N_term

# Add these values to the calculation df
BaseBF_fin$a <- a
BaseBF_fin$BigN <- BigN
BaseBF_fin$Sig.ni.sq <- Sig.ni.sq
BaseBF_fin$n <- n


################################################################################################
# Step 6: Calculate rI and g2 and add these to the df
################################################################################################
# Calculate r1; r1 = (MSB-MSW)/(MSB + (n-1)MSW)
rINum <- BaseBF_fin$MSB - BaseBF_fin$MSW
rIDenom <- BaseBF_fin$MSB + ((BaseBF_fin$n-1)*BaseBF_fin$MSW)

rI <- rINum/rIDenom
BaseBF_fin$rI <- rI


# Calculate g2; g2 = (MSB-MSW)/(MSB + (2n-1)MSW)
g2Denom <- BaseBF_fin$MSB + (((BaseBF_fin$n*2)-1)*BaseBF_fin$MSW)

g2 <- rINum/g2Denom
BaseBF_fin$g2 <- g2

```

## Calculate H2 for all phenotypes

We excluded free water, total water, and HOMA scores from the manuscript because these are not the phenotypes of interest for this study.

```{r}
############################################################
# Step 1.5: Add/rename columns to lm table
############################################################
# Load data type key
DatatypeKey <- read.csv(file = "./HS_PhenoDataTypeKey2020.csv", stringsAsFactors=FALSE, na.strings=c(""," ","NA"))

# Add the data type column to the lm table
names(LM_table1)
names(DatatypeKey)

LM_table2 <- left_join(LM_table1, DatatypeKey)
head(LM_table2)

# Remove suffixes from the phenotype column so that variables can be added later
LM_table3 <- LM_table2
LM_table3$Phenotype <- LM_table3$NakedPheno

##############################################################################
# Step 2: Subset data in table by each phenotype as individual data frames,
#         and put these all into one list.
##############################################################################
# Get a vector of phenotypes from the lm table
table_phenos <- levels(factor(LM_table3$Phenotype))

# Get a list of df
PhenosLM_dfs <- list()
for(i in table_phenos){
  #### Get MSB and MSW
  LM_df <- LM_table3[which(LM_table3$Phenotype == i),]
  
  # Restructure the df so that each entry is in its own column
  LM_dfp1 <- as.data.frame(LM_df[1,]) # get first row
  
  LM_dfp2 <- as.data.frame(LM_df[3,]) # get 3rd row
  colnames(LM_dfp2) <- paste0("Res_", colnames(LM_dfp2))
  
  LM_df_fin <- cbind(LM_dfp1, LM_dfp2[c(3:5)]) # put the data from the 3rd row into the same row as the 1st row
  #names(LM_df_fin) # Check
# Sum.Sq = SSa, Res_Sum.Sq = SSe, Mean.Sq = MSB, Res_Mean.Sq = MSe or MSW

  # Add new columns for MSB and MSW just for easier typing later
  LM_df_fin$MSB <- LM_df_fin$Mean.Sq
  LM_df_fin$MSW <- LM_df_fin$Res_Mean.Sq
  
  PhenosLM_dfs[[i]] <- LM_df_fin
}

# Combine all 
PhenosLM_dfAll <- do.call("rbind", PhenosLM_dfs)

# Get additional variables for calculating H2
PhenoData_dfs <- list()
for(i in table_phenos){
  ####  Get variables to calculate n
  # Get a
  # Get a subset df with only CC strain and phenotype column
  RHCP <- c("CC_Strain", i)
  PhenDF <- Phenos1[RHCP] 
  
  res2 <- data.frame(Phenotype = i, Filler = NA)
  res2$a <- as.numeric(length(levels(factor(PhenDF$CC_Strain))))
  
  # Get N
  res2$BigN <- as.numeric(sum(complete.cases(Phenos1[,i])))
  
  
  #### Get ni (number of mice per strain)
  # Get a list of CC strains
  strains <- levels(factor(PhenDF$CC_Strain))
  strains1 <- gsub("/.*", "", strains)
  
  All_ni <- list()
  for(j in strains){
  strain_df <- PhenDF[which(PhenDF$CC_Strain %in% j),]
  #print(strain_df)
  ni <- as.numeric(sum(complete.cases(strain_df[,i])))
  ni.squared <- ni^2
  ni_data <- cbind(ni, ni.squared)
  rownames(ni_data) <- paste0(j)
  All_ni[[j]] <- ni_data
  }
  
  ni_df <- as.data.frame(do.call("rbind", All_ni))
  
  # Add sigma ni squared to df
  res2$Sig.ni.sq <- as.numeric(sum(ni_df$ni.squared))
  
  # Calculate n
  a_term <- 1/(res2$a-1)
  N_term <- res2$BigN - (res2$Sig.ni.sq/res2$BigN)
  res2$n <- a_term*N_term
  
  # print(res)
  ##rownames(res[i])=colnames(BasePhenosDF[i])
  PhenoData_dfs[[i]] <- res2 # This puts the res output into a single list
  
}

# Combine
PhenoData_dfsAll <- do.call("rbind", PhenoData_dfs)
PhenoData_dfsAll$Filler <- NULL

WholeDF <- left_join(PhenosLM_dfAll, PhenoData_dfsAll)
WholeDF$NakedPheno <- NULL


# Calculate r1; r1 = (MSB-MSW)/(MSB + (n-1)MSW)
rINum <- WholeDF$MSB - WholeDF$MSW
rIDenom <- WholeDF$MSB + ((WholeDF$n-1)*WholeDF$MSW)
  
WholeDF$rI_HS <- rINum/rIDenom
  
# Calculate g2; g2 = (MSB-MSW)/(MSB + (2n-1)MSW)
g2Denom <- WholeDF$MSB + (((WholeDF$n*2)-1)*WholeDF$MSW)
  
WholeDF$g2_HS <- rINum/g2Denom

### Wooooooo export
write.csv(WholeDF, file = "./CCDietPostdietHS_H2_2020.csv", row.names = F)

```
