# Supplementary material for: Genetic Background Shapes Phenotypic Response to Diet for Adiposity in the Collaborative Cross
Source: Front Genet. 2021 Feb 11;11:615012. doi: 10.3389/fgene.2020.615012 (PMC7905354; doi:10.3389/fgene.2020.615012)
Supplement: Supplementary File 4 — R code, data required for generating post-diet figures and calculating post-diet H2 estimates, and a README file with brief descriptions of all contents within Supplementary File 4. [file Data_Sheet_4.zip › FileS4.1/PostdietH2calc/HS_Mod/CCDietPostdietHS_H2_2020.csv]

Phenotype	Effect	Sum.Sq	Mean.Sq	Df	F.value	Satterth.pval	DataKey	Diet	Res_Sum.Sq	Res_Mean.Sq	Res_Df	MSB	MSW	a	BigN	Sig.ni.sq	n	rI_HS	g2_HS
Postdiet_ALB2	CC_Strain	962.068937193877	45.8128065330417	21	5.45415841059099	3.98501358197644e-08	Raw	HS	579.573128026797	8.39961055111299	69	45.8128065330417	8.39961055111299	22	100	468	4.53904761904762	0.495280370082879	0.329151265282662
Postdiet_ALTPL	CC_Strain	10.7069220298088	0.509853429990896	21	2.49407773076282	0.00237160068056732	Scaled_Jan	HS	14.105368984876	0.204425637461971	69	0.509853429990896	0.204425637461971	22	100	468	4.53904761904762	0.247645729888534	0.141321725927475
Postdiet_ASTPL	CC_Strain	10.0229060218009	0.477281239133377	21	1.99456595232579	0.0170497199248753	Scaled_Jan	HS	16.5110637037606	0.239290778315371	69	0.477281239133377	0.239290778315371	22	100	468	4.53904761904762	0.179731732167005	0.098739144851969
Postdiet_Betaine	CC_Strain	18636.0877363946	887.432749352123	21	4.38893843817944	1.61074501335862e-06	Raw	HS	13951.6333090095	202.197584188544	69	887.432749352123	202.197584188544	22	100	468	4.53904761904762	0.427465236910971	0.271831979136203
Postdiet_Carnitine	CC_Strain	1105.0757585034	52.6226551668286	21	3.14730004555694	0.000177196041772612	Raw	HS	1153.67558032384	16.7199359467224	69	52.6226551668286	16.7199359467224	22	100	468	4.53904761904762	0.321146933014578	0.191289481688374
Postdiet_CHOL2	CC_Strain	84992.6490787755	4047.26900375122	21	11.8182315437537	1.97621913900378e-15	Raw	HS	23629.7249909977	342.459782478228	69	4047.26900375122	342.459782478228	22	100	468	4.53904761904762	0.704436731863142	0.543730089597391
Postdiet_Choline	CC_Strain	924.375833333334	44.0178968253969	21	3.12604701361855	0.000192642476402546	Raw	HS	971.589636278898	14.0810092214333	69	44.0178968253969	14.0810092214333	22	100	468	4.53904761904762	0.318982269688809	0.189755446321056
Postdiet_CRE2	CC_Strain	3.22247302912287	0.153451096624898	21	1.58634922867981	0.0786321638136659	Scaled_Jan	HS	6.67452379065965	0.0967322288501399	69	0.153451096624898	0.0967322288501399	22	100	468	4.53904761904762	0.114400747122594	0.0606707639218778
Postdiet_GLUC3	CC_Strain	1.70855189320124	0.0813596139619637	21	1.64890919534827	0.0627721746790477	Scaled_Jan	HS	3.40456186381432	0.0493414762871641	69	0.0813596139619637	0.0493414762871641	22	100	468	4.53904761904762	0.12507991461063	0.0667121311384609
Postdiet_GlucInsRatio	CC_Strain	11.5562054776505	0.550295498935737	21	2.13507502191035	0.00985012499537992	Scaled_Jan	HS	17.7841008099997	0.257740591449271	69	0.550295498935737	0.257740591449271	22	99	459	4.49350649350649	0.201662713563149	0.112138426469884
Postdiet_HOMA.B_Conv	CC_Strain	13.2340499535618	0.630192854931515	21	2.10387656827601	0.0111331109311016	Scaled_Jan	HS	20.6681835075079	0.299538891413158	69	0.630192854931515	0.299538891413158	22	99	459	4.49350649350649	0.197212975437217	0.109393385214233
Postdiet_HOMA.IR_Conv	CC_Strain	14.2688810657114	0.679470526938637	21	1.9671205718084	0.0189603674653803	Scaled_Jan	HS	23.8335499260553	0.345413767044279	69	0.679470526938637	0.345413767044279	22	99	459	4.49350649350649	0.177107969513504	0.0971576849048141
Postdiet_InsulinMeanFixed	CC_Strain	10.9940980040642	0.523528476384011	21	2.1503475074785	0.0092760585054828	Scaled_Jan	HS	16.7988963387854	0.243462265779498	69	0.523528476384011	0.243462265779498	22	99	459	4.49350649350649	0.203823044904729	0.113476038274813
Postdiet_MetaHealthScore1	CC_Strain	49.873355751181	2.37492170243719	21	3.88552151168603	1.0997650159072e-05	RN	HS	41.5631917826269	0.611223408568042	68	2.37492170243719	0.611223408568042	22	99	459	4.49350649350649	0.391043577779557	0.243041745804338
Postdiet_NEFAS	CC_Strain	2.25451441836735	0.107357829446064	21	2.11869045362319	0.0105047216459629	Raw	HS	3.49635323985647	0.0506717860848764	69	0.107357829446064	0.0506717860848764	22	100	468	4.53904761904762	0.197727508635814	0.109710107424515
Postdiet_Phosphocholine	CC_Strain	58.71379964539	2.79589522120905	21	2.01971441354761	0.0163984045695083	Raw	HS	89.9796467062765	1.38430225701964	65	2.79589522120905	1.38430225701964	22	96	434	4.35615079365079	0.189683776330959	0.104779360561946
Postdiet_TMAO	CC_Strain	19.8013456745746	0.94292122259879	21	3.25750012133482	0.000115035057435766	Scaled_Jan	HS	19.9728509396513	0.289461607821034	69	0.94292122259879	0.289461607821034	22	100	468	4.53904761904762	0.332153941613863	0.199151438433872
Postdiet_TRIGL	CC_Strain	9.56101409066691	0.455286385269853	21	9.02521909232526	1.26261526093284e-12	Scaled_Jan	HS	3.48077539860876	0.0504460202696922	69	0.455286385269853	0.0504460202696922	22	100	468	4.53904761904762	0.638733582841012	0.469220113557251
Postdiet_UREL	CC_Strain	129.356377093878	6.15982748066084	21	6.18502692142577	3.76118247106845e-09	Raw	HS	68.7188756920755	0.995925734667761	69	6.15982748066084	0.995925734667761	22	100	468	4.53904761904762	0.533215464345191	0.363526783507539
PostdietW9_Fat	CC_Strain	841.382659863945	40.0658409459022	21	10.169234473726	7.77242051014107e-14	Raw	HS	271.853602393566	3.93990728106618	69	40.0658409459022	3.93990728106618	22	100	468	4.53904761904762	0.66888282657676	0.502497330762092
PostdietW9_FreeWater	CC_Strain	38.1474250962072	1.81654405220034	21	2.33394327714155	0.00448693083721232	RN	HS	53.7037642814239	0.778315424368462	69	1.81654405220034	0.778315424368462	22	100	468	4.53904761904762	0.227131848272931	0.128115476636921
PostdietW9_Lean	CC_Strain	469.880413333334	22.3752577777778	21	11.7720365638864	2.1794374395039e-15	Raw	HS	131.149166780788	1.90071256204041	69	22.3752577777778	1.90071256204041	22	100	468	4.53904761904762	0.703544989707069	0.542668263936212
PostdietW9_MRIWeight	CC_Strain	2180.75433333333	103.845444444444	21	10.7026955854687	2.27254595552478e-14	Raw	HS	669.48887870783	9.70273737257724	69	103.845444444444	9.70273737257724	22	100	468	4.53904761904762	0.681285671714104	0.516628701987078
PostdietW9_PercentFat	CC_Strain	7033.92070234702	334.948604873668	21	12.1394117251672	1.00803548074657e-15	Raw	HS	1903.83638511649	27.5918316683549	69	334.948604873668	27.5918316683549	22	100	468	4.53904761904762	0.710491476273626	0.550978503205604
PostdietW9_PercentLean	CC_Strain	5993.69234175158	285.41392103579	21	10.2581017565816	6.314101363358e-14	Raw	HS	1919.80553700729	27.8232686522795	69	285.41392103579	27.8232686522795	22	100	468	4.53904761904762	0.671015548540394	0.504908501979408
PostdietW9_TotalWater	CC_Strain	313.575837312926	14.9321827291869	21	8.1129568673791	1.37397560306861e-11	Raw	HS	126.996929129089	1.8405352047694	69	14.9321827291869	1.8405352047694	22	100	468	4.53904761904762	0.610449204312005	0.439314061930178
