# Supplementary material for: Genetic Background Shapes Phenotypic Response to Diet for Adiposity in the Collaborative Cross
Source: Front Genet. 2021 Feb 11;11:615012. doi: 10.3389/fgene.2020.615012 (PMC7905354; doi:10.3389/fgene.2020.615012)
Supplement: Supplementary File 4 — R code, data required for generating post-diet figures and calculating post-diet H2 estimates, and a README file with brief descriptions of all contents within Supplementary File 4. [file Data_Sheet_4.zip › FileS4.1/PostdietH2calc/HS_Mod/CCDiet_HS_LM2020_modelSummary.csv]

Model	REML	EffTested	Interaction	DFtype	REML_crit	Phenotype	EffectType	Effect	var1	var2	Estimate	Std.Dev.	Std.Error	df	t.value	pval	Singular	Warnings	shapiro_W	shapiro_p.value	method
Fixed	NA	Strain	None	Satterthwaite	NA	Postdiet_Fat	Fixed	(Intercept)	NA	NA	8.43924193544015	NA	1.01123871814093	NA	8.34544977763011	4.66672066184658e-12	NA	NA	0.970254910648117	0.0253726339024059	Shapiro-Wilk normality test
Fixed	NA	Strain	None	Satterthwaite	NA	Postdiet_Fat	Fixed	CC_StrainCC002/Unc	NA	NA	-3.68856998583129	NA	1.29792568749674	NA	-2.84189612807902	0.00589213890728285	NA	NA	0.970254910648117	0.0253726339024059	Shapiro-Wilk normality test
Fixed	NA	Strain	None	Satterthwaite	NA	Postdiet_Fat	Fixed	CC_StrainCC004/TauUnc	NA	NA	3.34547786860286	NA	1.26559267523723	NA	2.64340805225961	0.0101502798079226	NA	NA	0.970254910648117	0.0253726339024059	Shapiro-Wilk normality test
Fixed	NA	Strain	None	Satterthwaite	NA	Postdiet_Fat	Fixed	CC_StrainCC006/TauUnc	NA	NA	-0.0501172868624908	NA	1.36194697257121	NA	-0.0367982659177065	0.970752111760457	NA	NA	0.970254910648117	0.0253726339024059	Shapiro-Wilk normality test
Fixed	NA	Strain	None	Satterthwaite	NA	Postdiet_Fat	Fixed	CC_StrainCC008/GeniUnc	NA	NA	0.742973118736003	NA	1.35401714397911	NA	0.548717659920164	0.584970454204493	NA	NA	0.970254910648117	0.0253726339024059	Shapiro-Wilk normality test
Fixed	NA	Strain	None	Satterthwaite	NA	Postdiet_Fat	Fixed	CC_StrainCC011/Unc	NA	NA	0.562403600777155	NA	1.27368749076624	NA	0.441555408885126	0.660191650803847	NA	NA	0.970254910648117	0.0253726339024059	Shapiro-Wilk normality test
Fixed	NA	Strain	None	Satterthwaite	NA	Postdiet_Fat	Fixed	CC_StrainCC012/GeniUnc	NA	NA	-3.94652238029257	NA	1.39792630922771	NA	-2.82312619359231	0.00620971408111639	NA	NA	0.970254910648117	0.0253726339024059	Shapiro-Wilk normality test
Fixed	NA	Strain	None	Satterthwaite	NA	Postdiet_Fat	Fixed	CC_StrainCC019/TauUnc	NA	NA	-6.56091764808081	NA	1.30247328506417	NA	-5.0372761755014	3.62010901878599e-06	NA	NA	0.970254910648117	0.0253726339024059	Shapiro-Wilk normality test
Fixed	NA	Strain	None	Satterthwaite	NA	Postdiet_Fat	Fixed	CC_StrainCC024/GeniUnc	NA	NA	-3.144306500206	NA	1.71722431375338	NA	-1.83104005401217	0.0714122654232622	NA	NA	0.970254910648117	0.0253726339024059	Shapiro-Wilk normality test
Fixed	NA	Strain	None	Satterthwaite	NA	Postdiet_Fat	Fixed	CC_StrainCC027/GeniUnc	NA	NA	-4.28196804248435	NA	1.28696562300854	NA	-3.32718136827493	0.00140917445677801	NA	NA	0.970254910648117	0.0253726339024059	Shapiro-Wilk normality test
Fixed	NA	Strain	None	Satterthwaite	NA	Postdiet_Fat	Fixed	CC_StrainCC028/GeniUnc	NA	NA	3.51603987835536	NA	1.3806639994166	NA	2.54662965054572	0.0131117187392656	NA	NA	0.970254910648117	0.0253726339024059	Shapiro-Wilk normality test
Fixed	NA	Strain	None	Satterthwaite	NA	Postdiet_Fat	Fixed	CC_StrainCC030/GeniUnc	NA	NA	-6.05084094787552	NA	1.33211642681373	NA	-4.5422763551895	2.29959182949634e-05	NA	NA	0.970254910648117	0.0253726339024059	Shapiro-Wilk normality test
Fixed	NA	Strain	None	Satterthwaite	NA	Postdiet_Fat	Fixed	CC_StrainCC032/GeniUnc	NA	NA	-2.4940736803405	NA	1.29658647422718	NA	-1.92356910234396	0.0585351692625131	NA	NA	0.970254910648117	0.0253726339024059	Shapiro-Wilk normality test
Fixed	NA	Strain	None	Satterthwaite	NA	Postdiet_Fat	Fixed	CC_StrainCC035/Unc	NA	NA	-3.55118584800223	NA	1.30519040246456	NA	-2.72081823563567	0.00823475960843419	NA	NA	0.970254910648117	0.0253726339024059	Shapiro-Wilk normality test
Fixed	NA	Strain	None	Satterthwaite	NA	Postdiet_Fat	Fixed	CC_StrainCC036/Unc	NA	NA	-5.61557206223247	NA	1.34403846691256	NA	-4.17813343924019	8.46315242032031e-05	NA	NA	0.970254910648117	0.0253726339024059	Shapiro-Wilk normality test
Fixed	NA	Strain	None	Satterthwaite	NA	Postdiet_Fat	Fixed	CC_StrainCC037/TauUnc	NA	NA	-1.04252213139713	NA	1.26559267523723	NA	-0.823742229072013	0.412924262329168	NA	NA	0.970254910648117	0.0253726339024059	Shapiro-Wilk normality test
Fixed	NA	Strain	None	Satterthwaite	NA	Postdiet_Fat	Fixed	CC_StrainCC040/TauUnc	NA	NA	-0.139139543759819	NA	1.38471193190805	NA	-0.100482663977694	0.920252542663878	NA	NA	0.970254910648117	0.0253726339024059	Shapiro-Wilk normality test
Fixed	NA	Strain	None	Satterthwaite	NA	Postdiet_Fat	Fixed	CC_StrainCC041/TauUnc	NA	NA	-3.51653107787217	NA	1.33346981647377	NA	-2.63712836573331	0.010322208620062	NA	NA	0.970254910648117	0.0253726339024059	Shapiro-Wilk normality test
Fixed	NA	Strain	None	Satterthwaite	NA	Postdiet_Fat	Fixed	CC_StrainCC045/GeniUnc	NA	NA	-3.29734084295514	NA	1.36221578024482	NA	-2.42057160897265	0.0181323467789164	NA	NA	0.970254910648117	0.0253726339024059	Shapiro-Wilk normality test
Fixed	NA	Strain	None	Satterthwaite	NA	Postdiet_Fat	Fixed	CC_StrainCC059/TauUnc	NA	NA	-2.04940700312811	NA	1.30267877689199	NA	-1.57322514151777	0.12024119899294	NA	NA	0.970254910648117	0.0253726339024059	Shapiro-Wilk normality test
Fixed	NA	Strain	None	Satterthwaite	NA	Postdiet_Fat	Fixed	CC_StrainCC063/Unc	NA	NA	-0.814297293648077	NA	1.48997743366619	NA	-0.546516527867436	0.586473917829448	NA	NA	0.970254910648117	0.0253726339024059	Shapiro-Wilk normality test
Fixed	NA	Strain	None	Satterthwaite	NA	Postdiet_Fat	Fixed	CC_StrainCC071/TauUnc	NA	NA	-6.36846758693499	NA	1.42536144322507	NA	-4.46796678639313	3.01275931777583e-05	NA	NA	0.970254910648117	0.0253726339024059	Shapiro-Wilk normality test
Fixed	NA	Strain	None	Satterthwaite	NA	Postdiet_Fat	Fixed	Week2	NA	NA	-1.79987087046831	NA	0.732541002094937	NA	-2.45702406462027	0.0165277368132213	NA	NA	0.970254910648117	0.0253726339024059	Shapiro-Wilk normality test
Fixed	NA	Strain	None	Satterthwaite	NA	Postdiet_Fat	Fixed	Week3	NA	NA	-0.822481527453955	NA	0.770259469256689	NA	-1.06779800869915	0.289333332182466	NA	NA	0.970254910648117	0.0253726339024059	Shapiro-Wilk normality test
Fixed	NA	Strain	None	Satterthwaite	NA	Postdiet_Fat	Fixed	Week4	NA	NA	-0.440623311146427	NA	0.672666940393388	NA	-0.655039343673918	0.514620297292122	NA	NA	0.970254910648117	0.0253726339024059	Shapiro-Wilk normality test
Fixed	NA	Strain	None	Satterthwaite	NA	Postdiet_Fat	Fixed	Week5	NA	NA	-1.4852519720178	NA	0.683389298866873	NA	-2.17336147124413	0.0331883200608834	NA	NA	0.970254910648117	0.0253726339024059	Shapiro-Wilk normality test
Fixed	NA	Strain	None	Satterthwaite	NA	Postdiet_Fat	Fixed	Week6	NA	NA	-1.14575537810421	NA	0.966416701125467	NA	-1.18557075510997	0.239858744611739	NA	NA	0.970254910648117	0.0253726339024059	Shapiro-Wilk normality test
Fixed	NA	Strain	None	Satterthwaite	NA	Postdiet_Fat	Fixed	Week7	NA	NA	-0.397222110856425	NA	1.64766827942979	NA	-0.241081360742037	0.810207004922243	NA	NA	0.970254910648117	0.0253726339024059	Shapiro-Wilk normality test
Fixed	NA	Strain	None	Satterthwaite	NA	Postdiet_Fat	Fixed	Week8	NA	NA	-1.33267606724957	NA	1.18411891822516	NA	-1.12545796434624	0.264294579061219	NA	NA	0.970254910648117	0.0253726339024059	Shapiro-Wilk normality test
Fixed	NA	Strain	None	Satterthwaite	NA	Postdiet_Lean	Fixed	(Intercept)	NA	NA	15.6723761272616	NA	0.702374783410548	NA	22.3134094466783	2.83734892643647e-33	NA	NA	0.988426025870366	0.554874768049335	Shapiro-Wilk normality test
Fixed	NA	Strain	None	Satterthwaite	NA	Postdiet_Lean	Fixed	CC_StrainCC002/Unc	NA	NA	0.412283218751389	NA	0.901498585135726	NA	0.457330965959661	0.648869904125419	NA	NA	0.988426025870366	0.554874768049335	Shapiro-Wilk normality test
Fixed	NA	Strain	None	Satterthwaite	NA	Postdiet_Lean	Fixed	CC_StrainCC004/TauUnc	NA	NA	3.31464516403209	NA	0.879041086154144	NA	3.77075112442565	0.00033997118678527	NA	NA	0.988426025870366	0.554874768049335	Shapiro-Wilk normality test
Fixed	NA	Strain	None	Satterthwaite	NA	Postdiet_Lean	Fixed	CC_StrainCC006/TauUnc	NA	NA	-0.466474328117192	NA	0.9459657672473	NA	-0.493119671206076	0.623493807764848	NA	NA	0.988426025870366	0.554874768049335	Shapiro-Wilk normality test
Fixed	NA	Strain	None	Satterthwaite	NA	Postdiet_Lean	Fixed	CC_StrainCC008/GeniUnc	NA	NA	4.97928835840341	NA	0.940457956341783	NA	5.29453584269941	1.34375616239421e-06	NA	NA	0.988426025870366	0.554874768049335	Shapiro-Wilk normality test
Fixed	NA	Strain	None	Satterthwaite	NA	Postdiet_Lean	Fixed	CC_StrainCC011/Unc	NA	NA	4.98519642122456	NA	0.884663491825467	NA	5.63513298252854	3.52275448419719e-07	NA	NA	0.988426025870366	0.554874768049335	Shapiro-Wilk normality test
Fixed	NA	Strain	None	Satterthwaite	NA	Postdiet_Lean	Fixed	CC_StrainCC012/GeniUnc	NA	NA	-1.24421611506591	NA	0.97095588910282	NA	-1.2814342330377	0.204330876862636	NA	NA	0.988426025870366	0.554874768049335	Shapiro-Wilk normality test
Fixed	NA	Strain	None	Satterthwaite	NA	Postdiet_Lean	Fixed	CC_StrainCC019/TauUnc	NA	NA	-1.98627020309073	NA	0.904657204163226	NA	-2.1956053563161	0.0314856574589675	NA	NA	0.988426025870366	0.554874768049335	Shapiro-Wilk normality test
Fixed	NA	Strain	None	Satterthwaite	NA	Postdiet_Lean	Fixed	CC_StrainCC024/GeniUnc	NA	NA	0.724565123459748	NA	1.19273029582691	NA	0.607484463163913	0.545523576154493	NA	NA	0.988426025870366	0.554874768049335	Shapiro-Wilk normality test
Fixed	NA	Strain	None	Satterthwaite	NA	Postdiet_Lean	Fixed	CC_StrainCC027/GeniUnc	NA	NA	2.27512181234246	NA	0.89388606715855	NA	2.54520334965566	0.013160678511828	NA	NA	0.988426025870366	0.554874768049335	Shapiro-Wilk normality test
Fixed	NA	Strain	None	Satterthwaite	NA	Postdiet_Lean	Fixed	CC_StrainCC028/GeniUnc	NA	NA	2.04671474337338	NA	0.958966028650256	NA	2.13429327236349	0.0363742102259968	NA	NA	0.988426025870366	0.554874768049335	Shapiro-Wilk normality test
Fixed	NA	Strain	None	Satterthwaite	NA	Postdiet_Lean	Fixed	CC_StrainCC030/GeniUnc	NA	NA	-0.99925584979631	NA	0.925246403224184	NA	-1.07998890491682	0.283907721049659	NA	NA	0.988426025870366	0.554874768049335	Shapiro-Wilk normality test
Fixed	NA	Strain	None	Satterthwaite	NA	Postdiet_Lean	Fixed	CC_StrainCC032/GeniUnc	NA	NA	1.22441455500783	NA	0.900568409487513	NA	1.35960193818547	0.178382496116446	NA	NA	0.988426025870366	0.554874768049335	Shapiro-Wilk normality test
Fixed	NA	Strain	None	Satterthwaite	NA	Postdiet_Lean	Fixed	CC_StrainCC035/Unc	NA	NA	-0.63488002543788	NA	0.906544428921692	NA	-0.700329741359782	0.486076169797865	NA	NA	0.988426025870366	0.554874768049335	Shapiro-Wilk normality test
Fixed	NA	Strain	None	Satterthwaite	NA	Postdiet_Lean	Fixed	CC_StrainCC036/Unc	NA	NA	-0.207606193794347	NA	0.933527079371178	NA	-0.222389042998292	0.824668001461655	NA	NA	0.988426025870366	0.554874768049335	Shapiro-Wilk normality test
Fixed	NA	Strain	None	Satterthwaite	NA	Postdiet_Lean	Fixed	CC_StrainCC037/TauUnc	NA	NA	2.21464516403209	NA	0.879041086154145	NA	2.51938754503648	0.0140758591969475	NA	NA	0.988426025870366	0.554874768049335	Shapiro-Wilk normality test
Fixed	NA	Strain	None	Satterthwaite	NA	Postdiet_Lean	Fixed	CC_StrainCC040/TauUnc	NA	NA	2.19852337465738	NA	0.961777595944838	NA	2.28589580785314	0.0253359784400379	NA	NA	0.988426025870366	0.554874768049335	Shapiro-Wilk normality test
Fixed	NA	Strain	None	Satterthwaite	NA	Postdiet_Lean	Fixed	CC_StrainCC041/TauUnc	NA	NA	1.53013216320689	NA	0.926186425349812	NA	1.65207794168325	0.103062639148383	NA	NA	0.988426025870366	0.554874768049335	Shapiro-Wilk normality test
Fixed	NA	Strain	None	Satterthwaite	NA	Postdiet_Lean	Fixed	CC_StrainCC045/GeniUnc	NA	NA	-0.317981350871869	NA	0.946152472649439	NA	-0.33607833839027	0.737831666249646	NA	NA	0.988426025870366	0.554874768049335	Shapiro-Wilk normality test
Fixed	NA	Strain	None	Satterthwaite	NA	Postdiet_Lean	Fixed	CC_StrainCC059/TauUnc	NA	NA	3.82632559276586	NA	0.904799932359318	NA	4.22891896420515	7.07959641645166e-05	NA	NA	0.988426025870366	0.554874768049335	Shapiro-Wilk normality test
Fixed	NA	Strain	None	Satterthwaite	NA	Postdiet_Lean	Fixed	CC_StrainCC063/Unc	NA	NA	-3.46731083925925	NA	1.03489172090032	NA	-3.35040929329574	0.00131144793496282	NA	NA	0.988426025870366	0.554874768049335	Shapiro-Wilk normality test
Fixed	NA	Strain	None	Satterthwaite	NA	Postdiet_Lean	Fixed	CC_StrainCC071/TauUnc	NA	NA	-2.50217369113603	NA	0.990011475042669	NA	-2.5274188776733	0.0137851751563639	NA	NA	0.988426025870366	0.554874768049335	Shapiro-Wilk normality test
Fixed	NA	Strain	None	Satterthwaite	NA	Postdiet_Lean	Fixed	Week2	NA	NA	0.60611749855733	NA	0.508800067141095	NA	1.19126851134878	0.237629891677282	NA	NA	0.988426025870366	0.554874768049335	Shapiro-Wilk normality test
Fixed	NA	Strain	None	Satterthwaite	NA	Postdiet_Lean	Fixed	Week3	NA	NA	0.699343318717814	NA	0.534998134647862	NA	1.30718833099881	0.195488196596394	NA	NA	0.988426025870366	0.554874768049335	Shapiro-Wilk normality test
Fixed	NA	Strain	None	Satterthwaite	NA	Postdiet_Lean	Fixed	Week4	NA	NA	0.509716363128219	NA	0.467213416664689	NA	1.09097115996143	0.279080642312901	NA	NA	0.988426025870366	0.554874768049335	Shapiro-Wilk normality test
Fixed	NA	Strain	None	Satterthwaite	NA	Postdiet_Lean	Fixed	Week5	NA	NA	-0.273039922834038	NA	0.474660831479175	NA	-0.575231627988285	0.567005791790358	NA	NA	0.988426025870366	0.554874768049335	Shapiro-Wilk normality test
Fixed	NA	Strain	None	Satterthwaite	NA	Postdiet_Lean	Fixed	Week6	NA	NA	1.88428237549398	NA	0.671242812365043	NA	2.80715464029319	0.00649226265846598	NA	NA	0.988426025870366	0.554874768049335	Shapiro-Wilk normality test
Fixed	NA	Strain	None	Satterthwaite	NA	Postdiet_Lean	Fixed	Week7	NA	NA	0.482513815203599	NA	1.14441885000654	NA	0.421623442501703	0.67461054851775	NA	NA	0.988426025870366	0.554874768049335	Shapiro-Wilk normality test
Fixed	NA	Strain	None	Satterthwaite	NA	Postdiet_Lean	Fixed	Week8	NA	NA	-0.979901403559652	NA	0.822451962924968	NA	-1.19143907210669	0.237563402784481	NA	NA	0.988426025870366	0.554874768049335	Shapiro-Wilk normality test
Fixed	NA	Strain	None	Satterthwaite	NA	Postdiet_TotalWater	Fixed	(Intercept)	NA	NA	13.0758950486573	NA	0.691166615886123	NA	18.9185859792911	5.14801874047723e-29	NA	NA	0.971934258720044	0.034011758281274	Shapiro-Wilk normality test
Fixed	NA	Strain	None	Satterthwaite	NA	Postdiet_TotalWater	Fixed	CC_StrainCC002/Unc	NA	NA	0.534976779773769	NA	0.887112893331459	NA	0.603053775675292	0.548450059133148	NA	NA	0.971934258720044	0.034011758281274	Shapiro-Wilk normality test
Fixed	NA	Strain	None	Satterthwaite	NA	Postdiet_TotalWater	Fixed	CC_StrainCC004/TauUnc	NA	NA	3.08147958442369	NA	0.865013760590679	NA	3.5623474733159	0.000671585791351162	NA	NA	0.971934258720044	0.034011758281274	Shapiro-Wilk normality test
Fixed	NA	Strain	None	Satterthwaite	NA	Postdiet_TotalWater	Fixed	CC_StrainCC006/TauUnc	NA	NA	-0.21048039958276	NA	0.930870488996855	NA	-0.226111367876301	0.821783262893647	NA	NA	0.971934258720044	0.034011758281274	Shapiro-Wilk normality test
Fixed	NA	Strain	None	Satterthwaite	NA	Postdiet_TotalWater	Fixed	CC_StrainCC008/GeniUnc	NA	NA	4.44460022787205	NA	0.925450569155737	NA	4.80263384777723	8.78559212989175e-06	NA	NA	0.971934258720044	0.034011758281274	Shapiro-Wilk normality test
Fixed	NA	Strain	None	Satterthwaite	NA	Postdiet_TotalWater	Fixed	CC_StrainCC011/Unc	NA	NA	4.45734888808006	NA	0.87054644654805	NA	5.12017354818302	2.63589344836033e-06	NA	NA	0.971934258720044	0.034011758281274	Shapiro-Wilk normality test
Fixed	NA	Strain	None	Satterthwaite	NA	Postdiet_TotalWater	Fixed	CC_StrainCC012/GeniUnc	NA	NA	-0.8137136620279	NA	0.955461830203028	NA	-0.851644342354306	0.397357673754654	NA	NA	0.971934258720044	0.034011758281274	Shapiro-Wilk normality test
Fixed	NA	Strain	None	Satterthwaite	NA	Postdiet_TotalWater	Fixed	CC_StrainCC019/TauUnc	NA	NA	-1.37626691698897	NA	0.89022110859726	NA	-1.54598324359842	0.126683116471159	NA	NA	0.971934258720044	0.034011758281274	Shapiro-Wilk normality test
Fixed	NA	Strain	None	Satterthwaite	NA	Postdiet_TotalWater	Fixed	CC_StrainCC024/GeniUnc	NA	NA	1.09562071022083	NA	1.17369726491118	NA	0.933478114821835	0.353828338892134	NA	NA	0.971934258720044	0.034011758281274	Shapiro-Wilk normality test
Fixed	NA	Strain	None	Satterthwaite	NA	Postdiet_TotalWater	Fixed	CC_StrainCC027/GeniUnc	NA	NA	2.07504297415358	NA	0.879621852347459	NA	2.3590170805965	0.0211603126187324	NA	NA	0.971934258720044	0.034011758281274	Shapiro-Wilk normality test
Fixed	NA	Strain	None	Satterthwaite	NA	Postdiet_TotalWater	Fixed	CC_StrainCC028/GeniUnc	NA	NA	1.91185622998768	NA	0.943663298322789	NA	2.02599405252456	0.046633825646898	NA	NA	0.971934258720044	0.034011758281274	Shapiro-Wilk normality test
Fixed	NA	Strain	None	Satterthwaite	NA	Postdiet_TotalWater	Fixed	CC_StrainCC030/GeniUnc	NA	NA	-0.465570546115314	NA	0.910481754871701	NA	-0.511345278062073	0.610741788965417	NA	NA	0.971934258720044	0.034011758281274	Shapiro-Wilk normality test
Fixed	NA	Strain	None	Satterthwaite	NA	Postdiet_TotalWater	Fixed	CC_StrainCC032/GeniUnc	NA	NA	1.39210349890133	NA	0.886197560990179	NA	1.57087263628427	0.120786955132271	NA	NA	0.971934258720044	0.034011758281274	Shapiro-Wilk normality test
Fixed	NA	Strain	None	Satterthwaite	NA	Postdiet_TotalWater	Fixed	CC_StrainCC035/Unc	NA	NA	-0.35570867933815	NA	0.892078217907751	NA	-0.398741581396771	0.691314941123241	NA	NA	0.971934258720044	0.034011758281274	Shapiro-Wilk normality test
Fixed	NA	Strain	None	Satterthwaite	NA	Postdiet_TotalWater	Fixed	CC_StrainCC036/Unc	NA	NA	0.596188511741149	NA	0.918630291870675	NA	0.648997226650437	0.518494563298086	NA	NA	0.971934258720044	0.034011758281274	Shapiro-Wilk normality test
Fixed	NA	Strain	None	Satterthwaite	NA	Postdiet_TotalWater	Fixed	CC_StrainCC037/TauUnc	NA	NA	1.97347958442369	NA	0.86501376059068	NA	2.28144299470576	0.0256123424622123	NA	NA	0.971934258720044	0.034011758281274	Shapiro-Wilk normality test
Fixed	NA	Strain	None	Satterthwaite	NA	Postdiet_TotalWater	Fixed	CC_StrainCC040/TauUnc	NA	NA	2.21358003355257	NA	0.946429999944531	NA	2.33887348634585	0.0222447462217056	NA	NA	0.971934258720044	0.034011758281274	Shapiro-Wilk normality test
Fixed	NA	Strain	None	Satterthwaite	NA	Postdiet_TotalWater	Fixed	CC_StrainCC041/TauUnc	NA	NA	1.60761329842912	NA	0.911406776564925	NA	1.76388122160797	0.082178528195415	NA	NA	0.971934258720044	0.034011758281274	Shapiro-Wilk normality test
Fixed	NA	Strain	None	Satterthwaite	NA	Postdiet_TotalWater	Fixed	CC_StrainCC045/GeniUnc	NA	NA	-0.115366134236991	NA	0.931054215041713	NA	-0.123909147687841	0.901747463079939	NA	NA	0.971934258720044	0.034011758281274	Shapiro-Wilk normality test
Fixed	NA	Strain	None	Satterthwaite	NA	Postdiet_TotalWater	Fixed	CC_StrainCC059/TauUnc	NA	NA	3.41619990838523	NA	0.890361559203709	NA	3.83686814987891	0.000272707163582853	NA	NA	0.971934258720044	0.034011758281274	Shapiro-Wilk normality test
Fixed	NA	Strain	None	Satterthwaite	NA	Postdiet_TotalWater	Fixed	CC_StrainCC063/Unc	NA	NA	-2.91112881231337	NA	1.01837740396945	NA	-2.85859525257171	0.00562224435296832	NA	NA	0.971934258720044	0.034011758281274	Shapiro-Wilk normality test
Fixed	NA	Strain	None	Satterthwaite	NA	Postdiet_TotalWater	Fixed	CC_StrainCC071/TauUnc	NA	NA	-0.389153234231037	NA	0.974213336035598	NA	-0.399453815541709	0.690792615231359	NA	NA	0.971934258720044	0.034011758281274	Shapiro-Wilk normality test
Fixed	NA	Strain	None	Satterthwaite	NA	Postdiet_TotalWater	Fixed	Week2	NA	NA	0.666968482243745	NA	0.500680874192189	NA	1.33212294821496	0.187203077668468	NA	NA	0.971934258720044	0.034011758281274	Shapiro-Wilk normality test
Fixed	NA	Strain	None	Satterthwaite	NA	Postdiet_TotalWater	Fixed	Week3	NA	NA	0.734366404362229	NA	0.526460885219187	NA	1.39491161638055	0.167516758318446	NA	NA	0.971934258720044	0.034011758281274	Shapiro-Wilk normality test
Fixed	NA	Strain	None	Satterthwaite	NA	Postdiet_TotalWater	Fixed	Week4	NA	NA	0.785895973994525	NA	0.459757843988505	NA	1.70936936535263	0.0918767960916044	NA	NA	0.971934258720044	0.034011758281274	Shapiro-Wilk normality test
Fixed	NA	Strain	None	Satterthwaite	NA	Postdiet_TotalWater	Fixed	Week5	NA	NA	-0.183450544287218	NA	0.467086416448686	NA	-0.392755040238623	0.695711160274549	NA	NA	0.971934258720044	0.034011758281274	Shapiro-Wilk normality test
Fixed	NA	Strain	None	Satterthwaite	NA	Postdiet_TotalWater	Fixed	Week6	NA	NA	1.72775651552588	NA	0.660531434240075	NA	2.61570672637801	0.0109288114899105	NA	NA	0.971934258720044	0.034011758281274	Shapiro-Wilk normality test
Fixed	NA	Strain	None	Satterthwaite	NA	Postdiet_TotalWater	Fixed	Week7	NA	NA	-0.119412687412355	NA	1.12615675049509	NA	-0.106035582843915	0.915861793175286	NA	NA	0.971934258720044	0.034011758281274	Shapiro-Wilk normality test
Fixed	NA	Strain	None	Satterthwaite	NA	Postdiet_TotalWater	Fixed	Week8	NA	NA	-0.818816188914492	NA	0.80932766006134	NA	-1.01172396462075	0.315204762942498	NA	NA	0.971934258720044	0.034011758281274	Shapiro-Wilk normality test
Fixed	NA	Strain	None	Satterthwaite	NA	Postdiet_MRIWeight	Fixed	(Intercept)	NA	NA	25.1791774974396	NA	1.58693020655637	NA	15.8665941283443	1.02206619309842e-24	NA	NA	0.983764817934822	0.27029307314729	Shapiro-Wilk normality test
Fixed	NA	Strain	None	Satterthwaite	NA	Postdiet_MRIWeight	Fixed	CC_StrainCC002/Unc	NA	NA	-2.69914026995827	NA	2.0368261641926	NA	-1.32516967692636	0.189486372953222	NA	NA	0.983764817934822	0.27029307314729	Shapiro-Wilk normality test
Fixed	NA	Strain	None	Satterthwaite	NA	Postdiet_MRIWeight	Fixed	CC_StrainCC004/TauUnc	NA	NA	7.680692021888	NA	1.98608618271928	NA	3.86725011669528	0.000246260713697328	NA	NA	0.983764817934822	0.27029307314729	Shapiro-Wilk normality test
Fixed	NA	Strain	None	Satterthwaite	NA	Postdiet_MRIWeight	Fixed	CC_StrainCC006/TauUnc	NA	NA	0.0556394655540908	NA	2.13729434180947	NA	0.0260326640396126	0.979306429188843	NA	NA	0.983764817934822	0.27029307314729	Shapiro-Wilk normality test
Fixed	NA	Strain	None	Satterthwaite	NA	Postdiet_MRIWeight	Fixed	CC_StrainCC008/GeniUnc	NA	NA	6.44706910314472	NA	2.12485011444765	NA	3.03412888246031	0.00339920463453321	NA	NA	0.983764817934822	0.27029307314729	Shapiro-Wilk normality test
Fixed	NA	Strain	None	Satterthwaite	NA	Postdiet_MRIWeight	Fixed	CC_StrainCC011/Unc	NA	NA	6.73922479679132	NA	1.9987893229858	NA	3.37165339002523	0.00122769491284771	NA	NA	0.983764817934822	0.27029307314729	Shapiro-Wilk normality test
Fixed	NA	Strain	None	Satterthwaite	NA	Postdiet_MRIWeight	Fixed	CC_StrainCC012/GeniUnc	NA	NA	-4.87889990086616	NA	2.19375647595028	NA	-2.22399338958201	0.0294242214141476	NA	NA	0.983764817934822	0.27029307314729	Shapiro-Wilk normality test
Fixed	NA	Strain	None	Satterthwaite	NA	Postdiet_MRIWeight	Fixed	CC_StrainCC019/TauUnc	NA	NA	-8.34251038153355	NA	2.04396267886274	NA	-4.08153752894125	0.00011848510728812	NA	NA	0.983764817934822	0.27029307314729	Shapiro-Wilk normality test
Fixed	NA	Strain	None	Satterthwaite	NA	Postdiet_MRIWeight	Fixed	CC_StrainCC024/GeniUnc	NA	NA	-2.07790956716312	NA	2.69482871456718	NA	-0.771072965020284	0.443296161418469	NA	NA	0.983764817934822	0.27029307314729	Shapiro-Wilk normality test
Fixed	NA	Strain	None	Satterthwaite	NA	Postdiet_MRIWeight	Fixed	CC_StrainCC027/GeniUnc	NA	NA	-1.27081675493405	NA	2.0196266077574	NA	-0.629233517746713	0.531274036414098	NA	NA	0.983764817934822	0.27029307314729	Shapiro-Wilk normality test
Fixed	NA	Strain	None	Satterthwaite	NA	Postdiet_MRIWeight	Fixed	CC_StrainCC028/GeniUnc	NA	NA	6.37880543418321	NA	2.16666684777175	NA	2.94406380046075	0.00441082396671024	NA	NA	0.983764817934822	0.27029307314729	Shapiro-Wilk normality test
Fixed	NA	Strain	None	Satterthwaite	NA	Postdiet_MRIWeight	Fixed	CC_StrainCC030/GeniUnc	NA	NA	-6.80607966333647	NA	2.09048146440339	NA	-3.25574743389504	0.00175445558560909	NA	NA	0.983764817934822	0.27029307314729	Shapiro-Wilk normality test
Fixed	NA	Strain	None	Satterthwaite	NA	Postdiet_MRIWeight	Fixed	CC_StrainCC032/GeniUnc	NA	NA	-0.459325119735699	NA	2.0347245457	NA	-0.225743145776854	0.822068519742681	NA	NA	0.983764817934822	0.27029307314729	Shapiro-Wilk normality test
Fixed	NA	Strain	None	Satterthwaite	NA	Postdiet_MRIWeight	Fixed	CC_StrainCC035/Unc	NA	NA	-3.70408173834616	NA	2.04822663315966	NA	-1.80843353873987	0.074896385967419	NA	NA	0.983764817934822	0.27029307314729	Shapiro-Wilk normality test
Fixed	NA	Strain	None	Satterthwaite	NA	Postdiet_MRIWeight	Fixed	CC_StrainCC036/Unc	NA	NA	-5.24324453147423	NA	2.1091906427776	NA	-2.48590356183706	0.0153482345734205	NA	NA	0.983764817934822	0.27029307314729	Shapiro-Wilk normality test
Fixed	NA	Strain	None	Satterthwaite	NA	Postdiet_MRIWeight	Fixed	CC_StrainCC037/TauUnc	NA	NA	1.62069202188801	NA	1.98608618271928	NA	0.816023008462312	0.417295182731989	NA	NA	0.983764817934822	0.27029307314729	Shapiro-Wilk normality test
Fixed	NA	Strain	None	Satterthwaite	NA	Postdiet_MRIWeight	Fixed	CC_StrainCC040/TauUnc	NA	NA	2.71405823628896	NA	2.17301924135552	NA	1.24898030566722	0.215893013083066	NA	NA	0.983764817934822	0.27029307314729	Shapiro-Wilk normality test
Fixed	NA	Strain	None	Satterthwaite	NA	Postdiet_MRIWeight	Fixed	CC_StrainCC041/TauUnc	NA	NA	-1.05248835682109	NA	2.09260532981146	NA	-0.502955976374156	0.616596921275659	NA	NA	0.983764817934822	0.27029307314729	Shapiro-Wilk normality test
Fixed	NA	Strain	None	Satterthwaite	NA	Postdiet_MRIWeight	Fixed	CC_StrainCC045/GeniUnc	NA	NA	-3.24339162777251	NA	2.13771617990699	NA	-1.51722275307549	0.133778976777053	NA	NA	0.983764817934822	0.27029307314729	Shapiro-Wilk normality test
Fixed	NA	Strain	None	Satterthwaite	NA	Postdiet_MRIWeight	Fixed	CC_StrainCC059/TauUnc	NA	NA	2.35514313631512	NA	2.04428515582383	NA	1.15206194674246	0.253271657539636	NA	NA	0.983764817934822	0.27029307314729	Shapiro-Wilk normality test
Fixed	NA	Strain	None	Satterthwaite	NA	Postdiet_MRIWeight	Fixed	CC_StrainCC063/Unc	NA	NA	-2.47894837651336	NA	2.33821169438521	NA	-1.06018988035434	0.292755307737554	NA	NA	0.983764817934822	0.27029307314729	Shapiro-Wilk normality test
Fixed	NA	Strain	None	Satterthwaite	NA	Postdiet_MRIWeight	Fixed	CC_StrainCC071/TauUnc	NA	NA	-7.1196442567335	NA	2.23681024958483	NA	-3.18294511483705	0.00218704882724891	NA	NA	0.983764817934822	0.27029307314729	Shapiro-Wilk normality test
Fixed	NA	Strain	None	Satterthwaite	NA	Postdiet_MRIWeight	Fixed	Week2	NA	NA	-1.30253586055294	NA	1.14957173109696	NA	-1.13306183974272	0.261110081849169	NA	NA	0.983764817934822	0.27029307314729	Shapiro-Wilk normality test
Fixed	NA	Strain	None	Satterthwaite	NA	Postdiet_MRIWeight	Fixed	Week3	NA	NA	0.10092424888713	NA	1.20876307119322	NA	0.083493822149533	0.93370064878698	NA	NA	0.983764817934822	0.27029307314729	Shapiro-Wilk normality test
Fixed	NA	Strain	None	Satterthwaite	NA	Postdiet_MRIWeight	Fixed	Week4	NA	NA	0.451132007513895	NA	1.05561176358495	NA	0.427365460557026	0.670443905032142	NA	NA	0.983764817934822	0.27029307314729	Shapiro-Wilk normality test
Fixed	NA	Strain	None	Satterthwaite	NA	Postdiet_MRIWeight	Fixed	Week5	NA	NA	-1.94153186700253	NA	1.07243828954944	NA	-1.81039029091195	0.0745893045488039	NA	NA	0.983764817934822	0.27029307314729	Shapiro-Wilk normality test
Fixed	NA	Strain	None	Satterthwaite	NA	Postdiet_MRIWeight	Fixed	Week6	NA	NA	0.942957341261759	NA	1.51659131283662	NA	0.621761006594493	0.536148047847254	NA	NA	0.983764817934822	0.27029307314729	Shapiro-Wilk normality test
Fixed	NA	Strain	None	Satterthwaite	NA	Postdiet_MRIWeight	Fixed	Week7	NA	NA	-0.547733103335727	NA	2.58567489170002	NA	-0.21183370929344	0.832861248810309	NA	NA	0.983764817934822	0.27029307314729	Shapiro-Wilk normality test
Fixed	NA	Strain	None	Satterthwaite	NA	Postdiet_MRIWeight	Fixed	Week8	NA	NA	-2.5323353167988	NA	1.85822995676131	NA	-1.36276745920746	0.177387023305176	NA	NA	0.983764817934822	0.27029307314729	Shapiro-Wilk normality test
Fixed	NA	Strain	None	Satterthwaite	NA	Postdiet_PercentFat	Fixed	(Intercept)	NA	NA	33.2041922104845	NA	2.67609147525908	NA	12.4077194361489	3.05977290227559e-19	NA	NA	0.987848654254941	0.512012071402824	Shapiro-Wilk normality test
Fixed	NA	Strain	None	Satterthwaite	NA	Postdiet_PercentFat	Fixed	CC_StrainCC002/Unc	NA	NA	-12.630864262566	NA	3.43476550642294	NA	-3.67735853843488	0.000462495345960051	NA	NA	0.987848654254941	0.512012071402824	Shapiro-Wilk normality test
Fixed	NA	Strain	None	Satterthwaite	NA	Postdiet_PercentFat	Fixed	CC_StrainCC004/TauUnc	NA	NA	2.1728646786846	NA	3.34920104283495	NA	0.648771050436962	0.518639888293756	NA	NA	0.987848654254941	0.512012071402824	Shapiro-Wilk normality test
Fixed	NA	Strain	None	Satterthwaite	NA	Postdiet_PercentFat	Fixed	CC_StrainCC006/TauUnc	NA	NA	-0.375016088196982	NA	3.60418822743771	NA	-0.10405008410551	0.917431453197857	NA	NA	0.987848654254941	0.512012071402824	Shapiro-Wilk normality test
Fixed	NA	Strain	None	Satterthwaite	NA	Postdiet_PercentFat	Fixed	CC_StrainCC008/GeniUnc	NA	NA	-3.92274770164474	NA	3.5832031263781	NA	-1.09476006893582	0.277428595437751	NA	NA	0.987848654254941	0.512012071402824	Shapiro-Wilk normality test
Fixed	NA	Strain	None	Satterthwaite	NA	Postdiet_PercentFat	Fixed	CC_StrainCC011/Unc	NA	NA	-5.28023522955399	NA	3.37062275705769	NA	-1.56654589081433	0.121795884229126	NA	NA	0.987848654254941	0.512012071402824	Shapiro-Wilk normality test
Fixed	NA	Strain	None	Satterthwaite	NA	Postdiet_PercentFat	Fixed	CC_StrainCC012/GeniUnc	NA	NA	-12.7532327446376	NA	3.69940214120966	NA	-3.44737669975708	0.000968421750356962	NA	NA	0.987848654254941	0.512012071402824	Shapiro-Wilk normality test
Fixed	NA	Strain	None	Satterthwaite	NA	Postdiet_PercentFat	Fixed	CC_StrainCC019/TauUnc	NA	NA	-24.8020030615922	NA	3.44680004076661	NA	-7.19566054550584	5.87253665354202e-10	NA	NA	0.987848654254941	0.512012071402824	Shapiro-Wilk normality test
Fixed	NA	Strain	None	Satterthwaite	NA	Postdiet_PercentFat	Fixed	CC_StrainCC024/GeniUnc	NA	NA	-11.0356004777356	NA	4.54437638186101	NA	-2.4284081137699	0.0177760736454711	NA	NA	0.987848654254941	0.512012071402824	Shapiro-Wilk normality test
Fixed	NA	Strain	None	Satterthwaite	NA	Postdiet_PercentFat	Fixed	CC_StrainCC027/GeniUnc	NA	NA	-16.5371478337946	NA	3.4057613409188	NA	-4.85563907109629	7.20208193878742e-06	NA	NA	0.987848654254941	0.512012071402824	Shapiro-Wilk normality test
Fixed	NA	Strain	None	Satterthwaite	NA	Postdiet_PercentFat	Fixed	CC_StrainCC028/GeniUnc	NA	NA	5.37880278403497	NA	3.65372002945893	NA	1.47214420937214	0.145528674094038	NA	NA	0.987848654254941	0.512012071402824	Shapiro-Wilk normality test
Fixed	NA	Strain	None	Satterthwaite	NA	Postdiet_PercentFat	Fixed	CC_StrainCC030/GeniUnc	NA	NA	-22.1621808101805	NA	3.52524616581384	NA	-6.28670446481122	2.54104386812391e-08	NA	NA	0.987848654254941	0.512012071402824	Shapiro-Wilk normality test
Fixed	NA	Strain	None	Satterthwaite	NA	Postdiet_PercentFat	Fixed	CC_StrainCC032/GeniUnc	NA	NA	-10.2055700137077	NA	3.43122147952808	NA	-2.97432563726879	0.00404334178852327	NA	NA	0.987848654254941	0.512012071402824	Shapiro-Wilk normality test
Fixed	NA	Strain	None	Satterthwaite	NA	Postdiet_PercentFat	Fixed	CC_StrainCC035/Unc	NA	NA	-11.701293116899	NA	3.45399048411298	NA	-3.38776067007725	0.00116758516059184	NA	NA	0.987848654254941	0.512012071402824	Shapiro-Wilk normality test
Fixed	NA	Strain	None	Satterthwaite	NA	Postdiet_PercentFat	Fixed	CC_StrainCC036/Unc	NA	NA	-20.1920527625881	NA	3.55679605537387	NA	-5.67703417576627	2.9821802250098e-07	NA	NA	0.987848654254941	0.512012071402824	Shapiro-Wilk normality test
Fixed	NA	Strain	None	Satterthwaite	NA	Postdiet_PercentFat	Fixed	CC_StrainCC037/TauUnc	NA	NA	-6.11022119405376	NA	3.34920104283496	NA	-1.82438173042061	0.0724240616433542	NA	NA	0.987848654254941	0.512012071402824	Shapiro-Wilk normality test
Fixed	NA	Strain	None	Satterthwaite	NA	Postdiet_PercentFat	Fixed	CC_StrainCC040/TauUnc	NA	NA	-3.22190318253095	NA	3.66443227518138	NA	-0.879236656753731	0.382324764329182	NA	NA	0.987848654254941	0.512012071402824	Shapiro-Wilk normality test
Fixed	NA	Strain	None	Satterthwaite	NA	Postdiet_PercentFat	Fixed	CC_StrainCC041/TauUnc	NA	NA	-13.8237103827853	NA	3.52882770839817	NA	-3.9173661978131	0.00020792456749342	NA	NA	0.987848654254941	0.512012071402824	Shapiro-Wilk normality test
Fixed	NA	Strain	None	Satterthwaite	NA	Postdiet_PercentFat	Fixed	CC_StrainCC045/GeniUnc	NA	NA	-11.5139286407299	NA	3.60489958659645	NA	-3.19396653475185	0.00211569197875295	NA	NA	0.987848654254941	0.512012071402824	Shapiro-Wilk normality test
Fixed	NA	Strain	None	Satterthwaite	NA	Postdiet_PercentFat	Fixed	CC_StrainCC059/TauUnc	NA	NA	-9.90929051332242	NA	3.44734384404353	NA	-2.87447117595889	0.0053762662517286	NA	NA	0.987848654254941	0.512012071402824	Shapiro-Wilk normality test
Fixed	NA	Strain	None	Satterthwaite	NA	Postdiet_PercentFat	Fixed	CC_StrainCC063/Unc	NA	NA	-0.4079487785131	NA	3.94300162467356	NA	-0.103461478676635	0.917896845828416	NA	NA	0.987848654254941	0.512012071402824	Shapiro-Wilk normality test
Fixed	NA	Strain	None	Satterthwaite	NA	Postdiet_PercentFat	Fixed	CC_StrainCC071/TauUnc	NA	NA	-22.9651398210082	NA	3.7720051051744	NA	-6.08831090644732	5.70421052442065e-08	NA	NA	0.987848654254941	0.512012071402824	Shapiro-Wilk normality test
Fixed	NA	Strain	None	Satterthwaite	NA	Postdiet_PercentFat	Fixed	Week2	NA	NA	-5.24831309953768	NA	1.93855980375032	NA	-2.70732586602917	0.00854283158262413	NA	NA	0.987848654254941	0.512012071402824	Shapiro-Wilk normality test
Fixed	NA	Strain	None	Satterthwaite	NA	Postdiet_PercentFat	Fixed	Week3	NA	NA	-3.2324884738828	NA	2.03837606535171	NA	-1.58581555623057	0.117353811128846	NA	NA	0.987848654254941	0.512012071402824	Shapiro-Wilk normality test
Fixed	NA	Strain	None	Satterthwaite	NA	Postdiet_PercentFat	Fixed	Week4	NA	NA	-1.98177800678124	NA	1.78011208687174	NA	-1.11328832684008	0.269447973287663	NA	NA	0.987848654254941	0.512012071402824	Shapiro-Wilk normality test
Fixed	NA	Strain	None	Satterthwaite	NA	Postdiet_PercentFat	Fixed	Week5	NA	NA	-4.68737263141798	NA	1.80848719908888	NA	-2.59187492937715	0.0116415611225295	NA	NA	0.987848654254941	0.512012071402824	Shapiro-Wilk normality test
Fixed	NA	Strain	None	Satterthwaite	NA	Postdiet_PercentFat	Fixed	Week6	NA	NA	-4.59370509670156	NA	2.55747673525041	NA	-1.79618646511433	0.0768424240795976	NA	NA	0.987848654254941	0.512012071402824	Shapiro-Wilk normality test
Fixed	NA	Strain	None	Satterthwaite	NA	Postdiet_PercentFat	Fixed	Week7	NA	NA	-0.475433341092501	NA	4.36030677775371	NA	-0.109036672263099	0.913489883841067	NA	NA	0.987848654254941	0.512012071402824	Shapiro-Wilk normality test
Fixed	NA	Strain	None	Satterthwaite	NA	Postdiet_PercentFat	Fixed	Week8	NA	NA	-2.81004125259931	NA	3.13359297454605	NA	-0.896747368093133	0.372971875290416	NA	NA	0.987848654254941	0.512012071402824	Shapiro-Wilk normality test
Fixed	NA	Strain	None	Satterthwaite	NA	Postdiet_PercentLean	Fixed	(Intercept)	NA	NA	62.5622011368072	NA	2.68729140599385	NA	23.2807655311463	2.12914795293845e-34	NA	NA	0.99327851978732	0.91023902756705	Shapiro-Wilk normality test
Fixed	NA	Strain	None	Satterthwaite	NA	Postdiet_PercentLean	Fixed	CC_StrainCC002/Unc	NA	NA	9.41921987547599	NA	3.44914062630123	NA	2.73088890712378	0.00801147285330054	NA	NA	0.99327851978732	0.91023902756705	Shapiro-Wilk normality test
Fixed	NA	Strain	None	Satterthwaite	NA	Postdiet_PercentLean	Fixed	CC_StrainCC004/TauUnc	NA	NA	-4.15446285163789	NA	3.36321805983283	NA	-1.23526419569845	0.220921748596392	NA	NA	0.99327851978732	0.91023902756705	Shapiro-Wilk normality test
Fixed	NA	Strain	None	Satterthwaite	NA	Postdiet_PercentLean	Fixed	CC_StrainCC006/TauUnc	NA	NA	-1.8844336362602	NA	3.61927241229297	NA	-0.520666427279601	0.604266013688087	NA	NA	0.99327851978732	0.91023902756705	Shapiro-Wilk normality test
Fixed	NA	Strain	None	Satterthwaite	NA	Postdiet_PercentLean	Fixed	CC_StrainCC008/GeniUnc	NA	NA	2.60873572316106	NA	3.59819948475937	NA	0.725011421465289	0.470896633912276	NA	NA	0.99327851978732	0.91023902756705	Shapiro-Wilk normality test
Fixed	NA	Strain	None	Satterthwaite	NA	Postdiet_PercentLean	Fixed	CC_StrainCC011/Unc	NA	NA	2.43711786674323	NA	3.38472942783524	NA	0.720033290312935	0.473936562990612	NA	NA	0.99327851978732	0.91023902756705	Shapiro-Wilk normality test
Fixed	NA	Strain	None	Satterthwaite	NA	Postdiet_PercentLean	Fixed	CC_StrainCC012/GeniUnc	NA	NA	10.0943195883133	NA	3.71488481365366	NA	2.71726314399109	0.00831493216950809	NA	NA	0.99327851978732	0.91023902756705	Shapiro-Wilk normality test
Fixed	NA	Strain	None	Satterthwaite	NA	Postdiet_PercentLean	Fixed	CC_StrainCC019/TauUnc	NA	NA	21.2270268908813	NA	3.46122552736529	NA	6.13280663830059	4.76070205214193e-08	NA	NA	0.99327851978732	0.91023902756705	Shapiro-Wilk normality test
Fixed	NA	Strain	None	Satterthwaite	NA	Postdiet_PercentLean	Fixed	CC_StrainCC024/GeniUnc	NA	NA	9.19304196979683	NA	4.56339542555968	NA	2.01451794387714	0.0478546104955215	NA	NA	0.99327851978732	0.91023902756705	Shapiro-Wilk normality test
Fixed	NA	Strain	None	Satterthwaite	NA	Postdiet_PercentLean	Fixed	CC_StrainCC027/GeniUnc	NA	NA	13.1908675009002	NA	3.42001507307635	NA	3.85696180252061	0.000254928449117182	NA	NA	0.99327851978732	0.91023902756705	Shapiro-Wilk normality test
Fixed	NA	Strain	None	Satterthwaite	NA	Postdiet_PercentLean	Fixed	CC_StrainCC028/GeniUnc	NA	NA	-7.07362031466366	NA	3.66901151393639	NA	-1.92793625416415	0.0579795240538214	NA	NA	0.99327851978732	0.91023902756705	Shapiro-Wilk normality test
Fixed	NA	Strain	None	Satterthwaite	NA	Postdiet_PercentLean	Fixed	CC_StrainCC030/GeniUnc	NA	NA	18.9848894961652	NA	3.53999996374831	NA	5.36296318942987	1.02922857168127e-06	NA	NA	0.99327851978732	0.91023902756705	Shapiro-Wilk normality test
Fixed	NA	Strain	None	Satterthwaite	NA	Postdiet_PercentLean	Fixed	CC_StrainCC032/GeniUnc	NA	NA	6.68990073246445	NA	3.44558176700766	NA	1.94158815109889	0.0562713560623369	NA	NA	0.99327851978732	0.91023902756705	Shapiro-Wilk normality test
Fixed	NA	Strain	None	Satterthwaite	NA	Postdiet_PercentLean	Fixed	CC_StrainCC035/Unc	NA	NA	8.60000521845411	NA	3.46844606402804	NA	2.47949804024532	0.0156031150095111	NA	NA	0.99327851978732	0.91023902756705	Shapiro-Wilk normality test
Fixed	NA	Strain	None	Satterthwaite	NA	Postdiet_PercentLean	Fixed	CC_StrainCC036/Unc	NA	NA	16.228633033341	NA	3.57168189534839	NA	4.54369496188238	2.28771775396076e-05	NA	NA	0.99327851978732	0.91023902756705	Shapiro-Wilk normality test
Fixed	NA	Strain	None	Satterthwaite	NA	Postdiet_PercentLean	Fixed	CC_StrainCC037/TauUnc	NA	NA	4.7680262239878	NA	3.36321805983283	NA	1.41769761554646	0.160779294340419	NA	NA	0.99327851978732	0.91023902756705	Shapiro-Wilk normality test
Fixed	NA	Strain	None	Satterthwaite	NA	Postdiet_PercentLean	Fixed	CC_StrainCC040/TauUnc	NA	NA	1.23201528136227	NA	3.67976859236027	NA	0.334807814795776	0.738785739052171	NA	NA	0.99327851978732	0.91023902756705	Shapiro-Wilk normality test
Fixed	NA	Strain	None	Satterthwaite	NA	Postdiet_PercentLean	Fixed	CC_StrainCC041/TauUnc	NA	NA	9.67719422959942	NA	3.54359649574135	NA	2.73089620706797	0.00801131302763254	NA	NA	0.99327851978732	0.91023902756705	Shapiro-Wilk normality test
Fixed	NA	Strain	None	Satterthwaite	NA	Postdiet_PercentLean	Fixed	CC_StrainCC045/GeniUnc	NA	NA	9.0256761460074	NA	3.61998674861949	NA	2.49328983025958	0.0150589830246921	NA	NA	0.99327851978732	0.91023902756705	Shapiro-Wilk normality test
Fixed	NA	Strain	None	Satterthwaite	NA	Postdiet_PercentLean	Fixed	CC_StrainCC059/TauUnc	NA	NA	8.26090849239021	NA	3.46177160655807	NA	2.38632394948891	0.019765452002625	NA	NA	0.99327851978732	0.91023902756705	Shapiro-Wilk normality test
Fixed	NA	Strain	None	Satterthwaite	NA	Postdiet_PercentLean	Fixed	CC_StrainCC063/Unc	NA	NA	-6.83878718940961	NA	3.95950380536944	NA	-1.72718288087906	0.0886090750915819	NA	NA	0.99327851978732	0.91023902756705	Shapiro-Wilk normality test
Fixed	NA	Strain	None	Satterthwaite	NA	Postdiet_PercentLean	Fixed	CC_StrainCC071/TauUnc	NA	NA	13.0799993732458	NA	3.78779163425972	NA	3.45319928766412	0.000950795311960719	NA	NA	0.99327851978732	0.91023902756705	Shapiro-Wilk normality test
Fixed	NA	Strain	None	Satterthwaite	NA	Postdiet_PercentLean	Fixed	Week2	NA	NA	5.34102605161684	NA	1.94667302997145	NA	2.74366879767947	0.0077360947002931	NA	NA	0.99327851978732	0.91023902756705	Shapiro-Wilk normality test
Fixed	NA	Strain	None	Satterthwaite	NA	Postdiet_PercentLean	Fixed	Week3	NA	NA	2.43022394931886	NA	2.04690704082636	NA	1.18726639795902	0.239193873275974	NA	NA	0.99327851978732	0.91023902756705	Shapiro-Wilk normality test
Fixed	NA	Strain	None	Satterthwaite	NA	Postdiet_PercentLean	Fixed	Week4	NA	NA	0.47163686547199	NA	1.78756218050921	NA	0.263843613729643	0.792686828469201	NA	NA	0.99327851978732	0.91023902756705	Shapiro-Wilk normality test
Fixed	NA	Strain	None	Satterthwaite	NA	Postdiet_PercentLean	Fixed	Week5	NA	NA	4.91406623580471	NA	1.81605604774439	NA	2.70590009703069	0.00857599395164484	NA	NA	0.99327851978732	0.91023902756705	Shapiro-Wilk normality test
Fixed	NA	Strain	None	Satterthwaite	NA	Postdiet_PercentLean	Fixed	Week6	NA	NA	4.16321012869492	NA	2.56818024167214	NA	1.62107396558127	0.109563102914638	NA	NA	0.99327851978732	0.91023902756705	Shapiro-Wilk normality test
Fixed	NA	Strain	None	Satterthwaite	NA	Postdiet_PercentLean	Fixed	Week7	NA	NA	2.84304517837417	NA	4.37855545659921	NA	0.649311218404058	0.518292849842487	NA	NA	0.99327851978732	0.91023902756705	Shapiro-Wilk normality test
Fixed	NA	Strain	None	Satterthwaite	NA	Postdiet_PercentLean	Fixed	Week8	NA	NA	3.08797103760361	NA	3.14670763246801	NA	0.981333952268604	0.329856513282915	NA	NA	0.99327851978732	0.91023902756705	Shapiro-Wilk normality test
Fixed	NA	Strain	None	Satterthwaite	NA	Postdiet_ALB2	Fixed	(Intercept)	NA	NA	36.9443256255714	NA	1.47642572261556	NA	25.0228135826045	2.46459174163418e-36	NA	NA	0.984843898561886	0.322929747471221	Shapiro-Wilk normality test
Fixed	NA	Strain	None	Satterthwaite	NA	Postdiet_ALB2	Fixed	CC_StrainCC002/Unc	NA	NA	-4.21674556136787	NA	1.89595373008042	NA	-2.22407619683262	0.0294183860077031	NA	NA	0.984843898561886	0.322929747471221	Shapiro-Wilk normality test
Fixed	NA	Strain	None	Satterthwaite	NA	Postdiet_ALB2	Fixed	CC_StrainCC004/TauUnc	NA	NA	-1.73442257693963	NA	1.84788548548281	NA	-0.938598517367796	0.351210933044764	NA	NA	0.984843898561886	0.322929747471221	Shapiro-Wilk normality test
Fixed	NA	Strain	None	Satterthwaite	NA	Postdiet_ALB2	Fixed	CC_StrainCC006/TauUnc	NA	NA	-2.28736614604495	NA	1.98847353466467	NA	-1.15031259213147	0.253986271560428	NA	NA	0.984843898561886	0.322929747471221	Shapiro-Wilk normality test
Fixed	NA	Strain	None	Satterthwaite	NA	Postdiet_ALB2	Fixed	CC_StrainCC008/GeniUnc	NA	NA	4.91468272370156	NA	1.97676543635014	NA	2.48622453292988	0.0153355619821048	NA	NA	0.984843898561886	0.322929747471221	Shapiro-Wilk normality test
Fixed	NA	Strain	None	Satterthwaite	NA	Postdiet_ALB2	Fixed	CC_StrainCC011/Unc	NA	NA	-0.930680819330016	NA	1.86017667599506	NA	-0.50031850809664	0.618442870430329	NA	NA	0.984843898561886	0.322929747471221	Shapiro-Wilk normality test
Fixed	NA	Strain	None	Satterthwaite	NA	Postdiet_ALB2	Fixed	CC_StrainCC012/GeniUnc	NA	NA	-3.37044939920294	NA	1.93731289031799	NA	-1.73975479957175	0.0863609675007257	NA	NA	0.984843898561886	0.322929747471221	Shapiro-Wilk normality test
Fixed	NA	Strain	None	Satterthwaite	NA	Postdiet_ALB2	Fixed	CC_StrainCC019/TauUnc	NA	NA	-3.60377604849456	NA	1.90242242146773	NA	-1.89430907028221	0.0623757523978928	NA	NA	0.984843898561886	0.322929747471221	Shapiro-Wilk normality test
Fixed	NA	Strain	None	Satterthwaite	NA	Postdiet_ALB2	Fixed	CC_StrainCC024/GeniUnc	NA	NA	-2.33524655763252	NA	2.50708263421754	NA	-0.931459747580818	0.354863524136802	NA	NA	0.984843898561886	0.322929747471221	Shapiro-Wilk normality test
Fixed	NA	Strain	None	Satterthwaite	NA	Postdiet_ALB2	Fixed	CC_StrainCC027/GeniUnc	NA	NA	-1.1201264147747	NA	1.87927721487441	NA	-0.596041076808113	0.553098105014732	NA	NA	0.984843898561886	0.322929747471221	Shapiro-Wilk normality test
Fixed	NA	Strain	None	Satterthwaite	NA	Postdiet_ALB2	Fixed	CC_StrainCC028/GeniUnc	NA	NA	-5.35393894903294	NA	2.01646153050444	NA	-2.65511583932552	0.00983667742499919	NA	NA	0.984843898561886	0.322929747471221	Shapiro-Wilk normality test
Fixed	NA	Strain	None	Satterthwaite	NA	Postdiet_ALB2	Fixed	CC_StrainCC030/GeniUnc	NA	NA	-4.06399765646001	NA	1.94421419449601	NA	-2.09030345934363	0.0402771667058578	NA	NA	0.984843898561886	0.322929747471221	Shapiro-Wilk normality test
Fixed	NA	Strain	None	Satterthwaite	NA	Postdiet_ALB2	Fixed	CC_StrainCC032/GeniUnc	NA	NA	2.70430864274732	NA	1.89439903907858	NA	1.42752851271645	0.157937863533965	NA	NA	0.984843898561886	0.322929747471221	Shapiro-Wilk normality test
Fixed	NA	Strain	None	Satterthwaite	NA	Postdiet_ALB2	Fixed	CC_StrainCC035/Unc	NA	NA	3.74246519766768	NA	1.90659895444903	NA	1.962901106672	0.0536902765722371	NA	NA	0.984843898561886	0.322929747471221	Shapiro-Wilk normality test
Fixed	NA	Strain	None	Satterthwaite	NA	Postdiet_ALB2	Fixed	CC_StrainCC036/Unc	NA	NA	-6.93519941765678	NA	1.96182322992932	NA	-3.53507865125374	0.000732954704466044	NA	NA	0.984843898561886	0.322929747471221	Shapiro-Wilk normality test
Fixed	NA	Strain	None	Satterthwaite	NA	Postdiet_ALB2	Fixed	CC_StrainCC037/TauUnc	NA	NA	-3.78442257693963	NA	1.84788548548281	NA	-2.04797462108473	0.0443702641427583	NA	NA	0.984843898561886	0.322929747471221	Shapiro-Wilk normality test
Fixed	NA	Strain	None	Satterthwaite	NA	Postdiet_ALB2	Fixed	CC_StrainCC040/TauUnc	NA	NA	0.213373369508025	NA	2.0226009987406	NA	0.105494543729032	0.916289485225025	NA	NA	0.984843898561886	0.322929747471221	Shapiro-Wilk normality test
Fixed	NA	Strain	None	Satterthwaite	NA	Postdiet_ALB2	Fixed	CC_StrainCC041/TauUnc	NA	NA	3.20495486018515	NA	1.94795978880743	NA	1.64528799752446	0.104458793586373	NA	NA	0.984843898561886	0.322929747471221	Shapiro-Wilk normality test
Fixed	NA	Strain	None	Satterthwaite	NA	Postdiet_ALB2	Fixed	CC_StrainCC045/GeniUnc	NA	NA	-3.25178037860781	NA	1.98987012997029	NA	-1.63416713966974	0.106778594497691	NA	NA	0.984843898561886	0.322929747471221	Shapiro-Wilk normality test
Fixed	NA	Strain	None	Satterthwaite	NA	Postdiet_ALB2	Fixed	CC_StrainCC059/TauUnc	NA	NA	3.40699658371797	NA	1.90207848822616	NA	1.79119663295034	0.077647286821765	NA	NA	0.984843898561886	0.322929747471221	Shapiro-Wilk normality test
Fixed	NA	Strain	None	Satterthwaite	NA	Postdiet_ALB2	Fixed	CC_StrainCC063/Unc	NA	NA	0.748574433438493	NA	2.17580150739364	NA	0.344045369439604	0.731858451778593	NA	NA	0.984843898561886	0.322929747471221	Shapiro-Wilk normality test
Fixed	NA	Strain	None	Satterthwaite	NA	Postdiet_ALB2	Fixed	CC_StrainCC071/TauUnc	NA	NA	-1.19528316664745	NA	2.29848366027547	NA	-0.520031178513665	0.604706345049149	NA	NA	0.984843898561886	0.322929747471221	Shapiro-Wilk normality test
Fixed	NA	Strain	None	Satterthwaite	NA	Postdiet_ALB2	Fixed	Week2	NA	NA	2.16684186412223	NA	1.0711762419051	NA	2.02286213916439	0.0469643005073423	NA	NA	0.984843898561886	0.322929747471221	Shapiro-Wilk normality test
Fixed	NA	Strain	None	Satterthwaite	NA	Postdiet_ALB2	Fixed	Week3	NA	NA	1.91972897942402	NA	1.12583731114965	NA	1.70515665133152	0.0926638760455053	NA	NA	0.984843898561886	0.322929747471221	Shapiro-Wilk normality test
Fixed	NA	Strain	None	Satterthwaite	NA	Postdiet_ALB2	Fixed	Week4	NA	NA	3.67695695664742	NA	0.98129546634844	NA	3.74704366089652	0.000367747206359548	NA	NA	0.984843898561886	0.322929747471221	Shapiro-Wilk normality test
Fixed	NA	Strain	None	Satterthwaite	NA	Postdiet_ALB2	Fixed	Week5	NA	NA	1.31824816859934	NA	1.00540236924729	NA	1.31116477235505	0.194148820302167	NA	NA	0.984843898561886	0.322929747471221	Shapiro-Wilk normality test
Fixed	NA	Strain	None	Satterthwaite	NA	Postdiet_ALB2	Fixed	Week6	NA	NA	1.7472806668367	NA	1.40952845635317	NA	1.23962071071441	0.219315303589975	NA	NA	0.984843898561886	0.322929747471221	Shapiro-Wilk normality test
Fixed	NA	Strain	None	Satterthwaite	NA	Postdiet_ALB2	Fixed	Week7	NA	NA	6.1509156665807	NA	2.45343849201046	NA	2.50705925035861	0.014532829638306	NA	NA	0.984843898561886	0.322929747471221	Shapiro-Wilk normality test
Fixed	NA	Strain	None	Satterthwaite	NA	Postdiet_ALB2	Fixed	Week8	NA	NA	1.25122687165887	NA	1.72998992887386	NA	0.723256737380756	0.471966886930147	NA	NA	0.984843898561886	0.322929747471221	Shapiro-Wilk normality test
Fixed	NA	Strain	None	Satterthwaite	NA	Postdiet_CHOL2	Fixed	(Intercept)	NA	NA	149.873020930376	NA	9.42728889408748	NA	15.8977859503565	9.1852467290106e-25	NA	NA	0.990323694903628	0.703609746547408	Shapiro-Wilk normality test
Fixed	NA	Strain	None	Satterthwaite	NA	Postdiet_CHOL2	Fixed	CC_StrainCC002/Unc	NA	NA	-21.1309798346675	NA	12.1060634947667	NA	-1.74548727947794	0.0853516234751235	NA	NA	0.990323694903628	0.703609746547408	Shapiro-Wilk normality test
Fixed	NA	Strain	None	Satterthwaite	NA	Postdiet_CHOL2	Fixed	CC_StrainCC004/TauUnc	NA	NA	-46.8933327739405	NA	11.799137638957	NA	-3.97430169973726	0.000171317741756106	NA	NA	0.990323694903628	0.703609746547408	Shapiro-Wilk normality test
Fixed	NA	Strain	None	Satterthwaite	NA	Postdiet_CHOL2	Fixed	CC_StrainCC006/TauUnc	NA	NA	51.8288501421187	NA	12.6968219141575	NA	4.082033322396	0.000118281880656134	NA	NA	0.990323694903628	0.703609746547408	Shapiro-Wilk normality test
Fixed	NA	Strain	None	Satterthwaite	NA	Postdiet_CHOL2	Fixed	CC_StrainCC008/GeniUnc	NA	NA	-31.1900019766407	NA	12.6220632429147	NA	-2.47107001259473	0.0159442675712079	NA	NA	0.990323694903628	0.703609746547408	Shapiro-Wilk normality test
Fixed	NA	Strain	None	Satterthwaite	NA	Postdiet_CHOL2	Fixed	CC_StrainCC011/Unc	NA	NA	32.2151276216629	NA	11.8776194765709	NA	2.71225456289526	0.00842909403781867	NA	NA	0.990323694903628	0.703609746547408	Shapiro-Wilk normality test
Fixed	NA	Strain	None	Satterthwaite	NA	Postdiet_CHOL2	Fixed	CC_StrainCC012/GeniUnc	NA	NA	-52.7620055959908	NA	12.3701504352771	NA	-4.26526790212061	6.22636469265929e-05	NA	NA	0.990323694903628	0.703609746547408	Shapiro-Wilk normality test
Fixed	NA	Strain	None	Satterthwaite	NA	Postdiet_CHOL2	Fixed	CC_StrainCC019/TauUnc	NA	NA	-32.9648859855294	NA	12.147367450354	NA	-2.71374733004958	0.00839492007159031	NA	NA	0.990323694903628	0.703609746547408	Shapiro-Wilk normality test
Fixed	NA	Strain	None	Satterthwaite	NA	Postdiet_CHOL2	Fixed	CC_StrainCC024/GeniUnc	NA	NA	-70.9801070875847	NA	16.0082501355016	NA	-4.43397038944137	3.40667975080398e-05	NA	NA	0.990323694903628	0.703609746547408	Shapiro-Wilk normality test
Fixed	NA	Strain	None	Satterthwaite	NA	Postdiet_CHOL2	Fixed	CC_StrainCC027/GeniUnc	NA	NA	7.46564146473647	NA	11.9995804362657	NA	0.622158541658127	0.535888173928986	NA	NA	0.990323694903628	0.703609746547408	Shapiro-Wilk normality test
Fixed	NA	Strain	None	Satterthwaite	NA	Postdiet_CHOL2	Fixed	CC_StrainCC028/GeniUnc	NA	NA	-47.7855743633771	NA	12.8755311565572	NA	-3.71134781022536	0.000413692844222985	NA	NA	0.990323694903628	0.703609746547408	Shapiro-Wilk normality test
Fixed	NA	Strain	None	Satterthwaite	NA	Postdiet_CHOL2	Fixed	CC_StrainCC030/GeniUnc	NA	NA	15.846966156472	NA	12.4142167145594	NA	1.27651760242647	0.206052296200992	NA	NA	0.990323694903628	0.703609746547408	Shapiro-Wilk normality test
Fixed	NA	Strain	None	Satterthwaite	NA	Postdiet_CHOL2	Fixed	CC_StrainCC032/GeniUnc	NA	NA	-29.4204815236106	NA	12.096136465597	NA	-2.43222136318372	0.0176049883426847	NA	NA	0.990323694903628	0.703609746547408	Shapiro-Wilk normality test
Fixed	NA	Strain	None	Satterthwaite	NA	Postdiet_CHOL2	Fixed	CC_StrainCC035/Unc	NA	NA	-22.7423518584016	NA	12.1740354922252	NA	-1.86810296987599	0.0659942304023746	NA	NA	0.990323694903628	0.703609746547408	Shapiro-Wilk normality test
Fixed	NA	Strain	None	Satterthwaite	NA	Postdiet_CHOL2	Fixed	CC_StrainCC036/Unc	NA	NA	-19.5410212889836	NA	12.5266541109235	NA	-1.5599553652514	0.123345617390531	NA	NA	0.990323694903628	0.703609746547408	Shapiro-Wilk normality test
Fixed	NA	Strain	None	Satterthwaite	NA	Postdiet_CHOL2	Fixed	CC_StrainCC037/TauUnc	NA	NA	-51.9533327739405	NA	11.799137638957	NA	-4.40314659966397	3.80671250340071e-05	NA	NA	0.990323694903628	0.703609746547408	Shapiro-Wilk normality test
Fixed	NA	Strain	None	Satterthwaite	NA	Postdiet_CHOL2	Fixed	CC_StrainCC040/TauUnc	NA	NA	-29.4311415118039	NA	12.9147329530525	NA	-2.27888115215326	0.025772547928544	NA	NA	0.990323694903628	0.703609746547408	Shapiro-Wilk normality test
Fixed	NA	Strain	None	Satterthwaite	NA	Postdiet_CHOL2	Fixed	CC_StrainCC041/TauUnc	NA	NA	26.0700545283413	NA	12.4381331223494	NA	2.09597809188081	0.0397541108453025	NA	NA	0.990323694903628	0.703609746547408	Shapiro-Wilk normality test
Fixed	NA	Strain	None	Satterthwaite	NA	Postdiet_CHOL2	Fixed	CC_StrainCC045/GeniUnc	NA	NA	-23.8016004329909	NA	12.705739469042	NA	-1.87329517427809	0.0652635807870543	NA	NA	0.990323694903628	0.703609746547408	Shapiro-Wilk normality test
Fixed	NA	Strain	None	Satterthwaite	NA	Postdiet_CHOL2	Fixed	CC_StrainCC059/TauUnc	NA	NA	-4.7179913983139	NA	12.1451713642395	NA	-0.388466433022562	0.698866948807335	NA	NA	0.990323694903628	0.703609746547408	Shapiro-Wilk normality test
Fixed	NA	Strain	None	Satterthwaite	NA	Postdiet_CHOL2	Fixed	CC_StrainCC063/Unc	NA	NA	-47.7594173316577	NA	13.8929504357679	NA	-3.43767276450503	0.000998486826266181	NA	NA	0.990323694903628	0.703609746547408	Shapiro-Wilk normality test
Fixed	NA	Strain	None	Satterthwaite	NA	Postdiet_CHOL2	Fixed	CC_StrainCC071/TauUnc	NA	NA	-36.4345966938359	NA	14.6763017955076	NA	-2.48254616193491	0.0154813571886661	NA	NA	0.990323694903628	0.703609746547408	Shapiro-Wilk normality test
Fixed	NA	Strain	None	Satterthwaite	NA	Postdiet_CHOL2	Fixed	Week2	NA	NA	7.81417231441722	NA	6.83968569108422	NA	1.14247535155062	0.257205396164998	NA	NA	0.990323694903628	0.703609746547408	Shapiro-Wilk normality test
Fixed	NA	Strain	None	Satterthwaite	NA	Postdiet_CHOL2	Fixed	Week3	NA	NA	8.1475084447142	NA	7.18870811946291	NA	1.13337588747767	0.26097914437268	NA	NA	0.990323694903628	0.703609746547408	Shapiro-Wilk normality test
Fixed	NA	Strain	None	Satterthwaite	NA	Postdiet_CHOL2	Fixed	Week4	NA	NA	10.0949392293463	NA	6.26577802731349	NA	1.61112302180844	0.111718348058278	NA	NA	0.990323694903628	0.703609746547408	Shapiro-Wilk normality test
Fixed	NA	Strain	None	Satterthwaite	NA	Postdiet_CHOL2	Fixed	Week5	NA	NA	8.20263725132926	NA	6.41970567466342	NA	1.27772793131351	0.205627538178133	NA	NA	0.990323694903628	0.703609746547408	Shapiro-Wilk normality test
Fixed	NA	Strain	None	Satterthwaite	NA	Postdiet_CHOL2	Fixed	Week6	NA	NA	5.32547651099916	NA	9.00013577312786	NA	0.591710685843173	0.55597812889452	NA	NA	0.990323694903628	0.703609746547408	Shapiro-Wilk normality test
Fixed	NA	Strain	None	Satterthwaite	NA	Postdiet_CHOL2	Fixed	Week7	NA	NA	27.889788061034	NA	15.665721000229	NA	1.78030670025505	0.0794282205159223	NA	NA	0.990323694903628	0.703609746547408	Shapiro-Wilk normality test
Fixed	NA	Strain	None	Satterthwaite	NA	Postdiet_CHOL2	Fixed	Week8	NA	NA	9.18233662966872	NA	11.0463497035688	NA	0.831255290306639	0.408696803822726	NA	NA	0.990323694903628	0.703609746547408	Shapiro-Wilk normality test
Fixed	NA	Strain	None	Satterthwaite	NA	Postdiet_NEFAS	Fixed	(Intercept)	NA	NA	0.907389266809229	NA	0.114674045536429	NA	7.91276929809698	2.88645799131533e-11	NA	NA	0.978343542365157	0.105579736635623	Shapiro-Wilk normality test
Fixed	NA	Strain	None	Satterthwaite	NA	Postdiet_NEFAS	Fixed	CC_StrainCC002/Unc	NA	NA	0.0827596033853604	NA	0.147258802828929	NA	0.562001060687032	0.575936434845705	NA	NA	0.978343542365157	0.105579736635623	Shapiro-Wilk normality test
Fixed	NA	Strain	None	Satterthwaite	NA	Postdiet_NEFAS	Fixed	CC_StrainCC004/TauUnc	NA	NA	-0.289213454150914	NA	0.143525340328643	NA	-2.01506893130283	0.047795377395582	NA	NA	0.978343542365157	0.105579736635623	Shapiro-Wilk normality test
Fixed	NA	Strain	None	Satterthwaite	NA	Postdiet_NEFAS	Fixed	CC_StrainCC006/TauUnc	NA	NA	-0.295253366385324	NA	0.15444481978962	NA	-1.91170779821239	0.0600671680979694	NA	NA	0.978343542365157	0.105579736635623	Shapiro-Wilk normality test
Fixed	NA	Strain	None	Satterthwaite	NA	Postdiet_NEFAS	Fixed	CC_StrainCC008/GeniUnc	NA	NA	-0.266735395741051	NA	0.153535451320418	NA	-1.73728864211558	0.0867982156321166	NA	NA	0.978343542365157	0.105579736635623	Shapiro-Wilk normality test
Fixed	NA	Strain	None	Satterthwaite	NA	Postdiet_NEFAS	Fixed	CC_StrainCC011/Unc	NA	NA	-0.0453028285013737	NA	0.144479997592404	NA	-0.313557788318757	0.754802864862942	NA	NA	0.978343542365157	0.105579736635623	Shapiro-Wilk normality test
Fixed	NA	Strain	None	Satterthwaite	NA	Postdiet_NEFAS	Fixed	CC_StrainCC012/GeniUnc	NA	NA	-0.264992341243326	NA	0.150471170475863	NA	-1.76108380366346	0.0826547076072444	NA	NA	0.978343542365157	0.105579736635623	Shapiro-Wilk normality test
Fixed	NA	Strain	None	Satterthwaite	NA	Postdiet_NEFAS	Fixed	CC_StrainCC019/TauUnc	NA	NA	-0.328788741566864	NA	0.147761226350375	NA	-2.22513544106106	0.029343831010986	NA	NA	0.978343542365157	0.105579736635623	Shapiro-Wilk normality test
Fixed	NA	Strain	None	Satterthwaite	NA	Postdiet_NEFAS	Fixed	CC_StrainCC024/GeniUnc	NA	NA	-0.260601397582966	NA	0.194725209508363	NA	-1.33830333648594	0.185191061362254	NA	NA	0.978343542365157	0.105579736635623	Shapiro-Wilk normality test
Fixed	NA	Strain	None	Satterthwaite	NA	Postdiet_NEFAS	Fixed	CC_StrainCC027/GeniUnc	NA	NA	-0.242965398779599	NA	0.145963537218997	NA	-1.66456228321642	0.100535185889602	NA	NA	0.978343542365157	0.105579736635623	Shapiro-Wilk normality test
Fixed	NA	Strain	None	Satterthwaite	NA	Postdiet_NEFAS	Fixed	CC_StrainCC028/GeniUnc	NA	NA	-0.194115084323398	NA	0.156618648557462	NA	-1.23941233123448	0.219391946905018	NA	NA	0.978343542365157	0.105579736635623	Shapiro-Wilk normality test
Fixed	NA	Strain	None	Satterthwaite	NA	Postdiet_NEFAS	Fixed	CC_StrainCC030/GeniUnc	NA	NA	-0.362351160655673	NA	0.151007195050245	NA	-2.39956222307889	0.0191192283312683	NA	NA	0.978343542365157	0.105579736635623	Shapiro-Wilk normality test
Fixed	NA	Strain	None	Satterthwaite	NA	Postdiet_NEFAS	Fixed	CC_StrainCC032/GeniUnc	NA	NA	0.0386882052267791	NA	0.147138049915993	NA	0.262938140398543	0.793381800057435	NA	NA	0.978343542365157	0.105579736635623	Shapiro-Wilk normality test
Fixed	NA	Strain	None	Satterthwaite	NA	Postdiet_NEFAS	Fixed	CC_StrainCC035/Unc	NA	NA	-0.325446258842051	NA	0.148085617835802	NA	-2.19768984725382	0.0313300929839604	NA	NA	0.978343542365157	0.105579736635623	Shapiro-Wilk normality test
Fixed	NA	Strain	None	Satterthwaite	NA	Postdiet_NEFAS	Fixed	CC_StrainCC036/Unc	NA	NA	-0.255261366466839	NA	0.152374889543913	NA	-1.67521937000831	0.0984178068418462	NA	NA	0.978343542365157	0.105579736635623	Shapiro-Wilk normality test
Fixed	NA	Strain	None	Satterthwaite	NA	Postdiet_NEFAS	Fixed	CC_StrainCC037/TauUnc	NA	NA	-0.447213454150914	NA	0.143525340328643	NA	-3.11591983079008	0.00267184921496259	NA	NA	0.978343542365157	0.105579736635623	Shapiro-Wilk normality test
Fixed	NA	Strain	None	Satterthwaite	NA	Postdiet_NEFAS	Fixed	CC_StrainCC040/TauUnc	NA	NA	-0.240854441463389	NA	0.157095501303454	NA	-1.53317211164527	0.129806053022705	NA	NA	0.978343542365157	0.105579736635623	Shapiro-Wilk normality test
Fixed	NA	Strain	None	Satterthwaite	NA	Postdiet_NEFAS	Fixed	CC_StrainCC041/TauUnc	NA	NA	-0.285246397233543	NA	0.151298115511768	NA	-1.88532683482998	0.0635966457865768	NA	NA	0.978343542365157	0.105579736635623	Shapiro-Wilk normality test
Fixed	NA	Strain	None	Satterthwaite	NA	Postdiet_NEFAS	Fixed	CC_StrainCC045/GeniUnc	NA	NA	0.0973862416215966	NA	0.154553293403443	NA	0.630114308644214	0.530701049019204	NA	NA	0.978343542365157	0.105579736635623	Shapiro-Wilk normality test
Fixed	NA	Strain	None	Satterthwaite	NA	Postdiet_NEFAS	Fixed	CC_StrainCC059/TauUnc	NA	NA	-0.345557945247587	NA	0.147734513041604	NA	-2.339046835659	0.0222352070743708	NA	NA	0.978343542365157	0.105579736635623	Shapiro-Wilk normality test
Fixed	NA	Strain	None	Satterthwaite	NA	Postdiet_NEFAS	Fixed	CC_StrainCC063/Unc	NA	NA	0.0368979854796795	NA	0.168994591001214	NA	0.218338263142484	0.827810037645614	NA	NA	0.978343542365157	0.105579736635623	Shapiro-Wilk normality test
Fixed	NA	Strain	None	Satterthwaite	NA	Postdiet_NEFAS	Fixed	CC_StrainCC071/TauUnc	NA	NA	-0.0994316236143612	NA	0.178523318773008	NA	-0.556967147472698	0.579352065279958	NA	NA	0.978343542365157	0.105579736635623	Shapiro-Wilk normality test
Fixed	NA	Strain	None	Satterthwaite	NA	Postdiet_NEFAS	Fixed	Week2	NA	NA	0.116424261547472	NA	0.0831983019939237	NA	1.39935862580434	0.16618509764697	NA	NA	0.978343542365157	0.105579736635623	Shapiro-Wilk normality test
Fixed	NA	Strain	None	Satterthwaite	NA	Postdiet_NEFAS	Fixed	Week3	NA	NA	0.0253569907929012	NA	0.0874438294509462	NA	0.289980333113452	0.772700947594157	NA	NA	0.978343542365157	0.105579736635623	Shapiro-Wilk normality test
Fixed	NA	Strain	None	Satterthwaite	NA	Postdiet_NEFAS	Fixed	Week4	NA	NA	0.203669842184026	NA	0.0762172585244458	NA	2.67222734229809	0.00939418352902637	NA	NA	0.978343542365157	0.105579736635623	Shapiro-Wilk normality test
Fixed	NA	Strain	None	Satterthwaite	NA	Postdiet_NEFAS	Fixed	Week5	NA	NA	0.0541167139363258	NA	0.0780896426467349	NA	0.69300757567993	0.490630879541333	NA	NA	0.978343542365157	0.105579736635623	Shapiro-Wilk normality test
Fixed	NA	Strain	None	Satterthwaite	NA	Postdiet_NEFAS	Fixed	Week6	NA	NA	0.298357682750361	NA	0.109478132162577	NA	2.72527195026759	0.00813531927709105	NA	NA	0.978343542365157	0.105579736635623	Shapiro-Wilk normality test
Fixed	NA	Strain	None	Satterthwaite	NA	Postdiet_NEFAS	Fixed	Week7	NA	NA	0.687457228231371	NA	0.190558666815433	NA	3.60758835963736	0.000580401969884442	NA	NA	0.978343542365157	0.105579736635623	Shapiro-Wilk normality test
Fixed	NA	Strain	None	Satterthwaite	NA	Postdiet_NEFAS	Fixed	Week8	NA	NA	0.194386993887414	NA	0.134368387682785	NA	1.44667207249907	0.152516507130111	NA	NA	0.978343542365157	0.105579736635623	Shapiro-Wilk normality test
Fixed	NA	Strain	None	Satterthwaite	NA	Postdiet_UREL	Fixed	(Intercept)	NA	NA	5.63584737968772	NA	0.508388250719747	NA	11.0857152416658	5.61156633018218e-17	NA	NA	0.978814506132237	0.114747213793611	Shapiro-Wilk normality test
Fixed	NA	Strain	None	Satterthwaite	NA	Postdiet_UREL	Fixed	CC_StrainCC002/Unc	NA	NA	-0.226666664275222	NA	0.652847336318144	NA	-0.347197042349214	0.729500063661911	NA	NA	0.978814506132237	0.114747213793611	Shapiro-Wilk normality test
Fixed	NA	Strain	None	Satterthwaite	NA	Postdiet_UREL	Fixed	CC_StrainCC004/TauUnc	NA	NA	1.32862574340822	NA	0.636295653147212	NA	2.08806352335843	0.040485267194605	NA	NA	0.978814506132237	0.114747213793611	Shapiro-Wilk normality test
Fixed	NA	Strain	None	Satterthwaite	NA	Postdiet_UREL	Fixed	CC_StrainCC006/TauUnc	NA	NA	1.67334804256066	NA	0.684705343726871	NA	2.4438951118047	0.0170903648870784	NA	NA	0.978814506132237	0.114747213793611	Shapiro-Wilk normality test
Fixed	NA	Strain	None	Satterthwaite	NA	Postdiet_UREL	Fixed	CC_StrainCC008/GeniUnc	NA	NA	-1.42306479128432	NA	0.680673810321428	NA	-2.09067069968847	0.0402431369553476	NA	NA	0.978814506132237	0.114747213793611	Shapiro-Wilk normality test
Fixed	NA	Strain	None	Satterthwaite	NA	Postdiet_UREL	Fixed	CC_StrainCC011/Unc	NA	NA	-0.433606263563833	NA	0.640527966868161	NA	-0.67695133701021	0.500700113538974	NA	NA	0.978814506132237	0.114747213793611	Shapiro-Wilk normality test
Fixed	NA	Strain	None	Satterthwaite	NA	Postdiet_UREL	Fixed	CC_StrainCC012/GeniUnc	NA	NA	1.77940320208937	NA	0.667088832386884	NA	2.66741566595045	0.00951674085529679	NA	NA	0.978814506132237	0.114747213793611	Shapiro-Wilk normality test
Fixed	NA	Strain	None	Satterthwaite	NA	Postdiet_UREL	Fixed	CC_StrainCC019/TauUnc	NA	NA	0.104326384391009	NA	0.655074747185123	NA	0.159258748470008	0.873930272575306	NA	NA	0.978814506132237	0.114747213793611	Shapiro-Wilk normality test
Fixed	NA	Strain	None	Satterthwaite	NA	Postdiet_UREL	Fixed	CC_StrainCC024/GeniUnc	NA	NA	-0.450380750533144	NA	0.863281731885394	NA	-0.521707727498785	0.603544540569862	NA	NA	0.978814506132237	0.114747213793611	Shapiro-Wilk normality test
Fixed	NA	Strain	None	Satterthwaite	NA	Postdiet_UREL	Fixed	CC_StrainCC027/GeniUnc	NA	NA	1.29269560977282	NA	0.647104992315451	NA	1.99765976947161	0.0496976370394212	NA	NA	0.978814506132237	0.114747213793611	Shapiro-Wilk normality test
Fixed	NA	Strain	None	Satterthwaite	NA	Postdiet_UREL	Fixed	CC_StrainCC028/GeniUnc	NA	NA	0.121808033845585	NA	0.694342650926401	NA	0.175429283629729	0.861256134147908	NA	NA	0.978814506132237	0.114747213793611	Shapiro-Wilk normality test
Fixed	NA	Strain	None	Satterthwaite	NA	Postdiet_UREL	Fixed	CC_StrainCC030/GeniUnc	NA	NA	1.10460681532209	NA	0.669465207916657	NA	1.64998390097011	0.103491591582241	NA	NA	0.978814506132237	0.114747213793611	Shapiro-Wilk normality test
Fixed	NA	Strain	None	Satterthwaite	NA	Postdiet_UREL	Fixed	CC_StrainCC032/GeniUnc	NA	NA	2.43189424397838	NA	0.652311998422898	NA	3.72811515020113	0.000391467252356905	NA	NA	0.978814506132237	0.114747213793611	Shapiro-Wilk normality test
Fixed	NA	Strain	None	Satterthwaite	NA	Postdiet_UREL	Fixed	CC_StrainCC035/Unc	NA	NA	-0.168069420831484	NA	0.656512882720093	NA	-0.256003233531581	0.798710022010313	NA	NA	0.978814506132237	0.114747213793611	Shapiro-Wilk normality test
Fixed	NA	Strain	None	Satterthwaite	NA	Postdiet_UREL	Fixed	CC_StrainCC036/Unc	NA	NA	-0.569600917023294	NA	0.675528653292657	NA	-0.843192830158943	0.402034172956975	NA	NA	0.978814506132237	0.114747213793611	Shapiro-Wilk normality test
Fixed	NA	Strain	None	Satterthwaite	NA	Postdiet_UREL	Fixed	CC_StrainCC037/TauUnc	NA	NA	1.79462574340823	NA	0.636295653147213	NA	2.82042747664823	0.00625664801417086	NA	NA	0.978814506132237	0.114747213793611	Shapiro-Wilk normality test
Fixed	NA	Strain	None	Satterthwaite	NA	Postdiet_UREL	Fixed	CC_StrainCC040/TauUnc	NA	NA	0.732391754305285	NA	0.696456698026177	NA	1.0515969713278	0.296653485468184	NA	NA	0.978814506132237	0.114747213793611	Shapiro-Wilk normality test
Fixed	NA	Strain	None	Satterthwaite	NA	Postdiet_UREL	Fixed	CC_StrainCC041/TauUnc	NA	NA	-1.25862794820623	NA	0.670754955250857	NA	-1.87643481177938	0.0648250854168752	NA	NA	0.978814506132237	0.114747213793611	Shapiro-Wilk normality test
Fixed	NA	Strain	None	Satterthwaite	NA	Postdiet_UREL	Fixed	CC_StrainCC045/GeniUnc	NA	NA	1.04837553847932	NA	0.685186243397957	NA	1.53005923364755	0.130574020366598	NA	NA	0.978814506132237	0.114747213793611	Shapiro-Wilk normality test
Fixed	NA	Strain	None	Satterthwaite	NA	Postdiet_UREL	Fixed	CC_StrainCC059/TauUnc	NA	NA	0.418908582433584	NA	0.65495631818706	NA	0.639597742324459	0.524552089189071	NA	NA	0.978814506132237	0.114747213793611	Shapiro-Wilk normality test
Fixed	NA	Strain	None	Satterthwaite	NA	Postdiet_UREL	Fixed	CC_StrainCC063/Unc	NA	NA	2.91300006726069	NA	0.749209327169968	NA	3.88809904204494	0.000229553919937929	NA	NA	0.978814506132237	0.114747213793611	Shapiro-Wilk normality test
Fixed	NA	Strain	None	Satterthwaite	NA	Postdiet_UREL	Fixed	CC_StrainCC071/TauUnc	NA	NA	0.694127476025672	NA	0.791453352143763	NA	0.877028916670237	0.383514317856897	NA	NA	0.978814506132237	0.114747213793611	Shapiro-Wilk normality test
Fixed	NA	Strain	None	Satterthwaite	NA	Postdiet_UREL	Fixed	Week2	NA	NA	0.0540667416908339	NA	0.368845792573939	NA	0.146583593413217	0.883888139225004	NA	NA	0.978814506132237	0.114747213793611	Shapiro-Wilk normality test
Fixed	NA	Strain	None	Satterthwaite	NA	Postdiet_UREL	Fixed	Week3	NA	NA	-0.0328045412680316	NA	0.387667630306808	NA	-0.0846202744399097	0.932808324042804	NA	NA	0.978814506132237	0.114747213793611	Shapiro-Wilk normality test
Fixed	NA	Strain	None	Satterthwaite	NA	Postdiet_UREL	Fixed	Week4	NA	NA	-0.264313907951268	NA	0.337896500944397	NA	-0.782233338352217	0.436753679139029	NA	NA	0.978814506132237	0.114747213793611	Shapiro-Wilk normality test
Fixed	NA	Strain	None	Satterthwaite	NA	Postdiet_UREL	Fixed	Week5	NA	NA	-0.448153873090978	NA	0.346197403595499	NA	-1.29450385368749	0.199806934936637	NA	NA	0.978814506132237	0.114747213793611	Shapiro-Wilk normality test
Fixed	NA	Strain	None	Satterthwaite	NA	Postdiet_UREL	Fixed	Week6	NA	NA	0.095988095605683	NA	0.485353035569998	NA	0.197769641005654	0.843806782081421	NA	NA	0.978814506132237	0.114747213793611	Shapiro-Wilk normality test
Fixed	NA	Strain	None	Satterthwaite	NA	Postdiet_UREL	Fixed	Week7	NA	NA	-1.61061065918891	NA	0.844810059927725	NA	-1.90647665740001	0.0607535387389585	NA	NA	0.978814506132237	0.114747213793611	Shapiro-Wilk normality test
Fixed	NA	Strain	None	Satterthwaite	NA	Postdiet_UREL	Fixed	Week8	NA	NA	-1.02199812161301	NA	0.595699831173945	NA	-1.71562600512906	0.0907179773743721	NA	NA	0.978814506132237	0.114747213793611	Shapiro-Wilk normality test
Fixed	NA	Strain	None	Satterthwaite	NA	Postdiet_Choline	Fixed	(Intercept)	NA	NA	22.6369580238692	NA	1.9116083514715	NA	11.8418388402854	2.77780227328046e-18	NA	NA	0.984384441686517	0.299548616807839	Shapiro-Wilk normality test
Fixed	NA	Strain	None	Satterthwaite	NA	Postdiet_Choline	Fixed	CC_StrainCC002/Unc	NA	NA	2.61073323428913	NA	2.45479398584617	NA	1.06352437285657	0.291252119884703	NA	NA	0.984384441686517	0.299548616807839	Shapiro-Wilk normality test
Fixed	NA	Strain	None	Satterthwaite	NA	Postdiet_Choline	Fixed	CC_StrainCC004/TauUnc	NA	NA	-1.075779155756	NA	2.39255742602074	NA	-0.449635667698566	0.654382493947508	NA	NA	0.984384441686517	0.299548616807839	Shapiro-Wilk normality test
Fixed	NA	Strain	None	Satterthwaite	NA	Postdiet_Choline	Fixed	CC_StrainCC006/TauUnc	NA	NA	-0.0152041516149148	NA	2.57458438803887	NA	-0.00590547805911937	0.995305178495074	NA	NA	0.984384441686517	0.299548616807839	Shapiro-Wilk normality test
Fixed	NA	Strain	None	Satterthwaite	NA	Postdiet_Choline	Fixed	CC_StrainCC008/GeniUnc	NA	NA	-0.976103243794831	NA	2.55942527899933	NA	-0.381375948656904	0.70409616922486	NA	NA	0.984384441686517	0.299548616807839	Shapiro-Wilk normality test
Fixed	NA	Strain	None	Satterthwaite	NA	Postdiet_Choline	Fixed	CC_StrainCC011/Unc	NA	NA	-2.65419769786499	NA	2.40847149611099	NA	-1.10202578778731	0.274279655184979	NA	NA	0.984384441686517	0.299548616807839	Shapiro-Wilk normality test
Fixed	NA	Strain	None	Satterthwaite	NA	Postdiet_Choline	Fixed	CC_StrainCC012/GeniUnc	NA	NA	1.88438344018713	NA	2.50834393076309	NA	0.751246038103659	0.455059251785728	NA	NA	0.984384441686517	0.299548616807839	Shapiro-Wilk normality test
Fixed	NA	Strain	None	Satterthwaite	NA	Postdiet_Choline	Fixed	CC_StrainCC019/TauUnc	NA	NA	-1.73527361199616	NA	2.46316935095236	NA	-0.704488147079791	0.483499898480591	NA	NA	0.984384441686517	0.299548616807839	Shapiro-Wilk normality test
Fixed	NA	Strain	None	Satterthwaite	NA	Postdiet_Choline	Fixed	CC_StrainCC024/GeniUnc	NA	NA	-5.49339308334974	NA	3.24605567891973	NA	-1.69232866799682	0.0950947099558067	NA	NA	0.984384441686517	0.299548616807839	Shapiro-Wilk normality test
Fixed	NA	Strain	None	Satterthwaite	NA	Postdiet_Choline	Fixed	CC_StrainCC027/GeniUnc	NA	NA	0.257871050142018	NA	2.43320199835033	NA	0.105980124262947	0.915905632105407	NA	NA	0.984384441686517	0.299548616807839	Shapiro-Wilk normality test
Fixed	NA	Strain	None	Satterthwaite	NA	Postdiet_Choline	Fixed	CC_StrainCC028/GeniUnc	NA	NA	3.01177267074886	NA	2.61082196218075	NA	1.15357259682051	0.252655706998744	NA	NA	0.984384441686517	0.299548616807839	Shapiro-Wilk normality test
Fixed	NA	Strain	None	Satterthwaite	NA	Postdiet_Choline	Fixed	CC_StrainCC030/GeniUnc	NA	NA	-5.57384854344083	NA	2.51727942308124	NA	-2.21423513509606	0.030119046997006	NA	NA	0.984384441686517	0.299548616807839	Shapiro-Wilk normality test
Fixed	NA	Strain	None	Satterthwaite	NA	Postdiet_Choline	Fixed	CC_StrainCC032/GeniUnc	NA	NA	-6.7960616337471	NA	2.45278104319857	NA	-2.77075756622966	0.00718082979109287	NA	NA	0.984384441686517	0.299548616807839	Shapiro-Wilk normality test
Fixed	NA	Strain	None	Satterthwaite	NA	Postdiet_Choline	Fixed	CC_StrainCC035/Unc	NA	NA	-1.53379213292699	NA	2.46857693441894	NA	-0.621326445832657	0.53643220009716	NA	NA	0.984384441686517	0.299548616807839	Shapiro-Wilk normality test
Fixed	NA	Strain	None	Satterthwaite	NA	Postdiet_Choline	Fixed	CC_StrainCC036/Unc	NA	NA	5.4130866712315	NA	2.54007879502393	NA	2.13107037538987	0.036648546273469	NA	NA	0.984384441686517	0.299548616807839	Shapiro-Wilk normality test
Fixed	NA	Strain	None	Satterthwaite	NA	Postdiet_Choline	Fixed	CC_StrainCC037/TauUnc	NA	NA	0.784220844244002	NA	2.39255742602074	NA	0.32777513957034	0.7440741763982	NA	NA	0.984384441686517	0.299548616807839	Shapiro-Wilk normality test
Fixed	NA	Strain	None	Satterthwaite	NA	Postdiet_Choline	Fixed	CC_StrainCC040/TauUnc	NA	NA	2.57021686954881	NA	2.61877106424126	NA	0.981459167868682	0.329795233371656	NA	NA	0.984384441686517	0.299548616807839	Shapiro-Wilk normality test
Fixed	NA	Strain	None	Satterthwaite	NA	Postdiet_Choline	Fixed	CC_StrainCC041/TauUnc	NA	NA	-4.1767924527659	NA	2.52212904691077	NA	-1.65605818539771	0.102251291658376	NA	NA	0.984384441686517	0.299548616807839	Shapiro-Wilk normality test
Fixed	NA	Strain	None	Satterthwaite	NA	Postdiet_Choline	Fixed	CC_StrainCC045/GeniUnc	NA	NA	-3.26509996632743	NA	2.57639263562556	NA	-1.26731458597522	0.209303362751465	NA	NA	0.984384441686517	0.299548616807839	Shapiro-Wilk normality test
Fixed	NA	Strain	None	Satterthwaite	NA	Postdiet_Choline	Fixed	CC_StrainCC059/TauUnc	NA	NA	-2.49387548115699	NA	2.46272404195587	NA	-1.01264917979863	0.314765654049305	NA	NA	0.984384441686517	0.299548616807839	Shapiro-Wilk normality test
Fixed	NA	Strain	None	Satterthwaite	NA	Postdiet_Choline	Fixed	CC_StrainCC063/Unc	NA	NA	-4.93056429031021	NA	2.81712806067181	NA	-1.75020949851119	0.0845274988478067	NA	NA	0.984384441686517	0.299548616807839	Shapiro-Wilk normality test
Fixed	NA	Strain	None	Satterthwaite	NA	Postdiet_Choline	Fixed	CC_StrainCC071/TauUnc	NA	NA	-1.57640132490746	NA	2.97597128890407	NA	-0.529709856672704	0.598013456812415	NA	NA	0.984384441686517	0.299548616807839	Shapiro-Wilk normality test
Fixed	NA	Strain	None	Satterthwaite	NA	Postdiet_Choline	Fixed	Week2	NA	NA	-2.38712988103897	NA	1.38690989906089	NA	-1.721185985229	0.0896982961399268	NA	NA	0.984384441686517	0.299548616807839	Shapiro-Wilk normality test
Fixed	NA	Strain	None	Satterthwaite	NA	Postdiet_Choline	Fixed	Week3	NA	NA	-2.06602565981898	NA	1.45768254604724	NA	-1.41733580155801	0.160884617902571	NA	NA	0.984384441686517	0.299548616807839	Shapiro-Wilk normality test
Fixed	NA	Strain	None	Satterthwaite	NA	Postdiet_Choline	Fixed	Week4	NA	NA	-1.926369399854	NA	1.27053639068928	NA	-1.5161859305808	0.134040537223934	NA	NA	0.984384441686517	0.299548616807839	Shapiro-Wilk normality test
Fixed	NA	Strain	None	Satterthwaite	NA	Postdiet_Choline	Fixed	Week5	NA	NA	-3.13427668930909	NA	1.30174890358693	NA	-2.40774290700203	0.0187293875086655	NA	NA	0.984384441686517	0.299548616807839	Shapiro-Wilk normality test
Fixed	NA	Strain	None	Satterthwaite	NA	Postdiet_Choline	Fixed	Week6	NA	NA	-0.551024060624442	NA	1.82499283745075	NA	-0.301932177111524	0.763611954835001	NA	NA	0.984384441686517	0.299548616807839	Shapiro-Wilk normality test
Fixed	NA	Strain	None	Satterthwaite	NA	Postdiet_Choline	Fixed	Week7	NA	NA	-0.95530069703121	NA	3.17659970244912	NA	-0.300730588211881	0.764524244519128	NA	NA	0.984384441686517	0.299548616807839	Shapiro-Wilk normality test
Fixed	NA	Strain	None	Satterthwaite	NA	Postdiet_Choline	Fixed	Week8	NA	NA	-4.62839722454392	NA	2.23991166324184	NA	-2.0663302488658	0.042553214450657	NA	NA	0.984384441686517	0.299548616807839	Shapiro-Wilk normality test
Fixed	NA	Strain	None	Satterthwaite	NA	Postdiet_Betaine	Fixed	(Intercept)	NA	NA	61.488259131803	NA	7.24385934505588	NA	8.48832869370529	2.55782129438618e-12	NA	NA	0.982830085056283	0.230874578524621	Shapiro-Wilk normality test
Fixed	NA	Strain	None	Satterthwaite	NA	Postdiet_Betaine	Fixed	CC_StrainCC002/Unc	NA	NA	15.6815309019607	NA	9.30221001643486	NA	1.68578551486744	0.0963545626824967	NA	NA	0.982830085056283	0.230874578524621	Shapiro-Wilk normality test
Fixed	NA	Strain	None	Satterthwaite	NA	Postdiet_Betaine	Fixed	CC_StrainCC004/TauUnc	NA	NA	-7.31200263594177	NA	9.0663704496384	NA	-0.806497228031688	0.422727292872562	NA	NA	0.982830085056283	0.230874578524621	Shapiro-Wilk normality test
Fixed	NA	Strain	None	Satterthwaite	NA	Postdiet_Betaine	Fixed	CC_StrainCC006/TauUnc	NA	NA	-15.8522592492831	NA	9.75614443438384	NA	-1.62484876642607	0.108754367675695	NA	NA	0.982830085056283	0.230874578524621	Shapiro-Wilk normality test
Fixed	NA	Strain	None	Satterthwaite	NA	Postdiet_Betaine	Fixed	CC_StrainCC008/GeniUnc	NA	NA	2.98425569074154	NA	9.69870042207125	NA	0.307696450129576	0.759240193812874	NA	NA	0.982830085056283	0.230874578524621	Shapiro-Wilk normality test
Fixed	NA	Strain	None	Satterthwaite	NA	Postdiet_Betaine	Fixed	CC_StrainCC011/Unc	NA	NA	-5.09631422511153	NA	9.12667531556576	NA	-0.558397669348404	0.578380434302876	NA	NA	0.982830085056283	0.230874578524621	Shapiro-Wilk normality test
Fixed	NA	Strain	None	Satterthwaite	NA	Postdiet_Betaine	Fixed	CC_StrainCC012/GeniUnc	NA	NA	-2.26983592298677	NA	9.50513247626564	NA	-0.238801082326265	0.811967670702243	NA	NA	0.982830085056283	0.230874578524621	Shapiro-Wilk normality test
Fixed	NA	Strain	None	Satterthwaite	NA	Postdiet_Betaine	Fixed	CC_StrainCC019/TauUnc	NA	NA	-5.03664388499714	NA	9.33394767166432	NA	-0.539604898395479	0.591206703027966	NA	NA	0.982830085056283	0.230874578524621	Shapiro-Wilk normality test
Fixed	NA	Strain	None	Satterthwaite	NA	Postdiet_Betaine	Fixed	CC_StrainCC024/GeniUnc	NA	NA	18.5519652804416	NA	12.3006214877718	NA	1.50821365399174	0.136065236085756	NA	NA	0.982830085056283	0.230874578524621	Shapiro-Wilk normality test
Fixed	NA	Strain	None	Satterthwaite	NA	Postdiet_Betaine	Fixed	CC_StrainCC027/GeniUnc	NA	NA	-7.60336946088932	NA	9.22038921863408	NA	-0.824625650891525	0.412425808248678	NA	NA	0.982830085056283	0.230874578524621	Shapiro-Wilk normality test
Fixed	NA	Strain	None	Satterthwaite	NA	Postdiet_Betaine	Fixed	CC_StrainCC028/GeniUnc	NA	NA	26.7673512642547	NA	9.89346329987621	NA	2.70555926200178	0.00858393892654939	NA	NA	0.982830085056283	0.230874578524621	Shapiro-Wilk normality test
Fixed	NA	Strain	None	Satterthwaite	NA	Postdiet_Betaine	Fixed	CC_StrainCC030/GeniUnc	NA	NA	-18.0433676175752	NA	9.53899268067505	NA	-1.89153805035715	0.0627502674877618	NA	NA	0.982830085056283	0.230874578524621	Shapiro-Wilk normality test
Fixed	NA	Strain	None	Satterthwaite	NA	Postdiet_Betaine	Fixed	CC_StrainCC032/GeniUnc	NA	NA	-21.3603766971996	NA	9.29458216034309	NA	-2.29815351876035	0.0245887777379343	NA	NA	0.982830085056283	0.230874578524621	Shapiro-Wilk normality test
Fixed	NA	Strain	None	Satterthwaite	NA	Postdiet_Betaine	Fixed	CC_StrainCC035/Unc	NA	NA	-0.646562326587051	NA	9.35443919860204	NA	-0.0691182349748637	0.945095424318365	NA	NA	0.982830085056283	0.230874578524621	Shapiro-Wilk normality test
Fixed	NA	Strain	None	Satterthwaite	NA	Postdiet_Betaine	Fixed	CC_StrainCC036/Unc	NA	NA	23.4375314930363	NA	9.62538874783039	NA	2.43496986013362	0.0174825903460132	NA	NA	0.982830085056283	0.230874578524621	Shapiro-Wilk normality test
Fixed	NA	Strain	None	Satterthwaite	NA	Postdiet_Betaine	Fixed	CC_StrainCC037/TauUnc	NA	NA	-13.1720026359418	NA	9.0663704496384	NA	-1.45284187416665	0.150800429616963	NA	NA	0.982830085056283	0.230874578524621	Shapiro-Wilk normality test
Fixed	NA	Strain	None	Satterthwaite	NA	Postdiet_Betaine	Fixed	CC_StrainCC040/TauUnc	NA	NA	-19.2562503314053	NA	9.92358567154377	NA	-1.9404528734632	0.0564117548414222	NA	NA	0.982830085056283	0.230874578524621	Shapiro-Wilk normality test
Fixed	NA	Strain	None	Satterthwaite	NA	Postdiet_Betaine	Fixed	CC_StrainCC041/TauUnc	NA	NA	-1.35577243529261	NA	9.55736987225329	NA	-0.141856227541079	0.887606950210228	NA	NA	0.982830085056283	0.230874578524621	Shapiro-Wilk normality test
Fixed	NA	Strain	None	Satterthwaite	NA	Postdiet_Betaine	Fixed	CC_StrainCC045/GeniUnc	NA	NA	-5.21212445476596	NA	9.76299661787057	NA	-0.53386523203598	0.59515056355484	NA	NA	0.982830085056283	0.230874578524621	Shapiro-Wilk normality test
Fixed	NA	Strain	None	Satterthwaite	NA	Postdiet_Betaine	Fixed	CC_StrainCC059/TauUnc	NA	NA	-21.0786701622008	NA	9.33226021527024	NA	-2.25868864304813	0.027066590451591	NA	NA	0.982830085056283	0.230874578524621	Shapiro-Wilk normality test
Fixed	NA	Strain	None	Satterthwaite	NA	Postdiet_Betaine	Fixed	CC_StrainCC063/Unc	NA	NA	7.06553181249226	NA	10.6752407797382	NA	0.661861587787581	0.510264355695579	NA	NA	0.982830085056283	0.230874578524621	Shapiro-Wilk normality test
Fixed	NA	Strain	None	Satterthwaite	NA	Postdiet_Betaine	Fixed	CC_StrainCC071/TauUnc	NA	NA	8.99897332328858	NA	11.2771621944168	NA	0.797982078128122	0.427618732528903	NA	NA	0.982830085056283	0.230874578524621	Shapiro-Wilk normality test
Fixed	NA	Strain	None	Satterthwaite	NA	Postdiet_Betaine	Fixed	Week2	NA	NA	-13.7804488244892	NA	5.25556410408501	NA	-2.62206845004098	0.0107453689570244	NA	NA	0.982830085056283	0.230874578524621	Shapiro-Wilk normality test
Fixed	NA	Strain	None	Satterthwaite	NA	Postdiet_Betaine	Fixed	Week3	NA	NA	-5.29046200419833	NA	5.5237503671612	NA	-0.957766309580213	0.341524545930398	NA	NA	0.982830085056283	0.230874578524621	Shapiro-Wilk normality test
Fixed	NA	Strain	None	Satterthwaite	NA	Postdiet_Betaine	Fixed	Week4	NA	NA	-1.45518582530936	NA	4.81457768263227	NA	-0.30224578794495	0.76337390528753	NA	NA	0.982830085056283	0.230874578524621	Shapiro-Wilk normality test
Fixed	NA	Strain	None	Satterthwaite	NA	Postdiet_Betaine	Fixed	Week5	NA	NA	-1.03362787946079	NA	4.93285455302897	NA	-0.209539500577023	0.834644546937381	NA	NA	0.982830085056283	0.230874578524621	Shapiro-Wilk normality test
Fixed	NA	Strain	None	Satterthwaite	NA	Postdiet_Betaine	Fixed	Week6	NA	NA	5.95558853932939	NA	6.91563803330911	NA	0.861177018034251	0.392123342555083	NA	NA	0.982830085056283	0.230874578524621	Shapiro-Wilk normality test
Fixed	NA	Strain	None	Satterthwaite	NA	Postdiet_Betaine	Fixed	Week7	NA	NA	3.59348846003454	NA	12.0374246232889	NA	0.29852635198082	0.766198647879257	NA	NA	0.982830085056283	0.230874578524621	Shapiro-Wilk normality test
Fixed	NA	Strain	None	Satterthwaite	NA	Postdiet_Betaine	Fixed	Week8	NA	NA	-3.50394531793158	NA	8.48793374510215	NA	-0.412814876170951	0.68102222955266	NA	NA	0.982830085056283	0.230874578524621	Shapiro-Wilk normality test
Fixed	NA	Strain	None	Satterthwaite	NA	Postdiet_Phosphocholine	Fixed	(Intercept)	NA	NA	5.49050719614881	NA	0.60446421929674	NA	9.08326253378024	3.53515476156581e-13	NA	NA	0.978455926107632	0.123156312424836	Shapiro-Wilk normality test
Fixed	NA	Strain	None	Satterthwaite	NA	Postdiet_Phosphocholine	Fixed	CC_StrainCC002/Unc	NA	NA	0.797457359611653	NA	0.814312513213353	NA	0.979301369771185	0.331062033645012	NA	NA	0.978455926107632	0.123156312424836	Shapiro-Wilk normality test
Fixed	NA	Strain	None	Satterthwaite	NA	Postdiet_Phosphocholine	Fixed	CC_StrainCC004/TauUnc	NA	NA	1.14715851225671	NA	0.750869632463853	NA	1.52777321476233	0.131420783671661	NA	NA	0.978455926107632	0.123156312424836	Shapiro-Wilk normality test
Fixed	NA	Strain	None	Satterthwaite	NA	Postdiet_Phosphocholine	Fixed	CC_StrainCC006/TauUnc	NA	NA	0.70662450849045	NA	0.809010836910073	NA	0.87344257487245	0.385637394956592	NA	NA	0.978455926107632	0.123156312424836	Shapiro-Wilk normality test
Fixed	NA	Strain	None	Satterthwaite	NA	Postdiet_Phosphocholine	Fixed	CC_StrainCC008/GeniUnc	NA	NA	1.37491585053688	NA	0.802840328550135	NA	1.71256450584623	0.0915596900515312	NA	NA	0.978455926107632	0.123156312424836	Shapiro-Wilk normality test
Fixed	NA	Strain	None	Satterthwaite	NA	Postdiet_Phosphocholine	Fixed	CC_StrainCC011/Unc	NA	NA	0.445191719516528	NA	0.756003104792911	NA	0.588875517433858	0.557985786959376	NA	NA	0.978455926107632	0.123156312424836	Shapiro-Wilk normality test
Fixed	NA	Strain	None	Satterthwaite	NA	Postdiet_Phosphocholine	Fixed	CC_StrainCC012/GeniUnc	NA	NA	-0.298386446540047	NA	0.788558577555088	NA	-0.378394776283062	0.706370403994131	NA	NA	0.978455926107632	0.123156312424836	Shapiro-Wilk normality test
Fixed	NA	Strain	None	Satterthwaite	NA	Postdiet_Phosphocholine	Fixed	CC_StrainCC019/TauUnc	NA	NA	-0.18735651484647	NA	0.77545053072275	NA	-0.241609886670458	0.809843061597188	NA	NA	0.978455926107632	0.123156312424836	Shapiro-Wilk normality test
Fixed	NA	Strain	None	Satterthwaite	NA	Postdiet_Phosphocholine	Fixed	CC_StrainCC024/GeniUnc	NA	NA	-0.588370384030673	NA	1.02082033888064	NA	-0.576370161938424	0.566355570133131	NA	NA	0.978455926107632	0.123156312424836	Shapiro-Wilk normality test
Fixed	NA	Strain	None	Satterthwaite	NA	Postdiet_Phosphocholine	Fixed	CC_StrainCC027/GeniUnc	NA	NA	1.16805289240985	NA	0.764979299174713	NA	1.52690784400308	0.131635635512556	NA	NA	0.978455926107632	0.123156312424836	Shapiro-Wilk normality test
Fixed	NA	Strain	None	Satterthwaite	NA	Postdiet_Phosphocholine	Fixed	CC_StrainCC028/GeniUnc	NA	NA	-0.564276244530105	NA	0.901387125268954	NA	-0.626008768831414	0.533501339655592	NA	NA	0.978455926107632	0.123156312424836	Shapiro-Wilk normality test
Fixed	NA	Strain	None	Satterthwaite	NA	Postdiet_Phosphocholine	Fixed	CC_StrainCC030/GeniUnc	NA	NA	-1.23892540726939	NA	0.790948482867773	NA	-1.56637939651564	0.122115662150703	NA	NA	0.978455926107632	0.123156312424836	Shapiro-Wilk normality test
Fixed	NA	Strain	None	Satterthwaite	NA	Postdiet_Phosphocholine	Fixed	CC_StrainCC032/GeniUnc	NA	NA	-1.49558461410265	NA	0.769203469918936	NA	-1.94432900083025	0.0561857521948403	NA	NA	0.978455926107632	0.123156312424836	Shapiro-Wilk normality test
Fixed	NA	Strain	None	Satterthwaite	NA	Postdiet_Phosphocholine	Fixed	CC_StrainCC035/Unc	NA	NA	0.666999858423432	NA	0.839126550703104	NA	0.794873976832878	0.429579694303867	NA	NA	0.978455926107632	0.123156312424836	Shapiro-Wilk normality test
Fixed	NA	Strain	None	Satterthwaite	NA	Postdiet_Phosphocholine	Fixed	CC_StrainCC036/Unc	NA	NA	-0.525677596071543	NA	0.799042325527929	NA	-0.657884544131284	0.512935585816434	NA	NA	0.978455926107632	0.123156312424836	Shapiro-Wilk normality test
Fixed	NA	Strain	None	Satterthwaite	NA	Postdiet_Phosphocholine	Fixed	CC_StrainCC037/TauUnc	NA	NA	0.727158512256713	NA	0.750869632463854	NA	0.968421788307862	0.336423463099124	NA	NA	0.978455926107632	0.123156312424836	Shapiro-Wilk normality test
Fixed	NA	Strain	None	Satterthwaite	NA	Postdiet_Phosphocholine	Fixed	CC_StrainCC040/TauUnc	NA	NA	1.09555171810254	NA	0.822270211117097	NA	1.33235000282228	0.187397554234355	NA	NA	0.978455926107632	0.123156312424836	Shapiro-Wilk normality test
Fixed	NA	Strain	None	Satterthwaite	NA	Postdiet_Phosphocholine	Fixed	CC_StrainCC041/TauUnc	NA	NA	1.13886766658652	NA	0.84557349735332	NA	1.34685828038748	0.182703178235968	NA	NA	0.978455926107632	0.123156312424836	Shapiro-Wilk normality test
Fixed	NA	Strain	None	Satterthwaite	NA	Postdiet_Phosphocholine	Fixed	CC_StrainCC045/GeniUnc	NA	NA	0.170919716578036	NA	0.808551199020284	NA	0.211390097232108	0.833244268923095	NA	NA	0.978455926107632	0.123156312424836	Shapiro-Wilk normality test
Fixed	NA	Strain	None	Satterthwaite	NA	Postdiet_Phosphocholine	Fixed	CC_StrainCC059/TauUnc	NA	NA	0.547758493629457	NA	0.774836102682016	NA	0.706934655901354	0.482133814107839	NA	NA	0.978455926107632	0.123156312424836	Shapiro-Wilk normality test
Fixed	NA	Strain	None	Satterthwaite	NA	Postdiet_Phosphocholine	Fixed	CC_StrainCC063/Unc	NA	NA	-0.776761946101586	NA	0.884111351611609	NA	-0.878579315473848	0.382865690581003	NA	NA	0.978455926107632	0.123156312424836	Shapiro-Wilk normality test
Fixed	NA	Strain	None	Satterthwaite	NA	Postdiet_Phosphocholine	Fixed	CC_StrainCC071/TauUnc	NA	NA	-0.964426505165627	NA	0.934380574729964	NA	-1.03215598787929	0.305824269726192	NA	NA	0.978455926107632	0.123156312424836	Shapiro-Wilk normality test
Fixed	NA	Strain	None	Satterthwaite	NA	Postdiet_Phosphocholine	Fixed	Week2	NA	NA	-0.504273624236267	NA	0.450097399790009	NA	-1.12036555748052	0.26668057889281	NA	NA	0.978455926107632	0.123156312424836	Shapiro-Wilk normality test
Fixed	NA	Strain	None	Satterthwaite	NA	Postdiet_Phosphocholine	Fixed	Week3	NA	NA	-0.0184810629526988	NA	0.476204570625216	NA	-0.038809083517268	0.969161555262745	NA	NA	0.978455926107632	0.123156312424836	Shapiro-Wilk normality test
Fixed	NA	Strain	None	Satterthwaite	NA	Postdiet_Phosphocholine	Fixed	Week4	NA	NA	-0.232786927419315	NA	0.407229889538566	NA	-0.57163517069704	0.569540691640698	NA	NA	0.978455926107632	0.123156312424836	Shapiro-Wilk normality test
Fixed	NA	Strain	None	Satterthwaite	NA	Postdiet_Phosphocholine	Fixed	Week5	NA	NA	-0.522952963718393	NA	0.431052970154407	NA	-1.21319884080851	0.22944425449472	NA	NA	0.978455926107632	0.123156312424836	Shapiro-Wilk normality test
Fixed	NA	Strain	None	Satterthwaite	NA	Postdiet_Phosphocholine	Fixed	Week6	NA	NA	0.389575803629252	NA	0.576815388508817	NA	0.675390794681091	0.501823202522718	NA	NA	0.978455926107632	0.123156312424836	Shapiro-Wilk normality test
Fixed	NA	Strain	None	Satterthwaite	NA	Postdiet_Phosphocholine	Fixed	Week7	NA	NA	1.45454485446978	NA	0.998199486287583	NA	1.45716850634676	0.149884195214594	NA	NA	0.978455926107632	0.123156312424836	Shapiro-Wilk normality test
Fixed	NA	Strain	None	Satterthwaite	NA	Postdiet_Phosphocholine	Fixed	Week8	NA	NA	-1.20280163033429	NA	0.710712394603396	NA	-1.69238870669408	0.095360572649893	NA	NA	0.978455926107632	0.123156312424836	Shapiro-Wilk normality test
Fixed	NA	Strain	None	Satterthwaite	NA	Postdiet_Carnitine	Fixed	(Intercept)	NA	NA	14.2426736617938	NA	2.08304826308125	NA	6.8374189471376	2.61805392862827e-09	NA	NA	0.978999332766725	0.118554196615297	Shapiro-Wilk normality test
Fixed	NA	Strain	None	Satterthwaite	NA	Postdiet_Carnitine	Fixed	CC_StrainCC002/Unc	NA	NA	10.4407679188331	NA	2.67494873858601	NA	3.90316560770884	0.000218162999737577	NA	NA	0.978999332766725	0.118554196615297	Shapiro-Wilk normality test
Fixed	NA	Strain	None	Satterthwaite	NA	Postdiet_Carnitine	Fixed	CC_StrainCC004/TauUnc	NA	NA	10.8683769604412	NA	2.60713058025629	NA	4.16871216299907	8.74704892581068e-05	NA	NA	0.978999332766725	0.118554196615297	Shapiro-Wilk normality test
Fixed	NA	Strain	None	Satterthwaite	NA	Postdiet_Carnitine	Fixed	CC_StrainCC006/TauUnc	NA	NA	2.35965812154619	NA	2.80548237484536	NA	0.841088200269396	0.403203960193538	NA	NA	0.978999332766725	0.118554196615297	Shapiro-Wilk normality test
Fixed	NA	Strain	None	Satterthwaite	NA	Postdiet_Carnitine	Fixed	CC_StrainCC008/GeniUnc	NA	NA	8.32879780759463	NA	2.78896374239099	NA	2.98634137152831	0.00390546918491158	NA	NA	0.978999332766725	0.118554196615297	Shapiro-Wilk normality test
Fixed	NA	Strain	None	Satterthwaite	NA	Postdiet_Carnitine	Fixed	CC_StrainCC011/Unc	NA	NA	5.32875627744274	NA	2.62447188138344	NA	2.03041088580221	0.0461711679285157	NA	NA	0.978999332766725	0.118554196615297	Shapiro-Wilk normality test
Fixed	NA	Strain	None	Satterthwaite	NA	Postdiet_Carnitine	Fixed	CC_StrainCC012/GeniUnc	NA	NA	3.21746781138469	NA	2.73330123514286	NA	1.17713619341211	0.243185766545546	NA	NA	0.978999332766725	0.118554196615297	Shapiro-Wilk normality test
Fixed	NA	Strain	None	Satterthwaite	NA	Postdiet_Carnitine	Fixed	CC_StrainCC019/TauUnc	NA	NA	7.13928487321782	NA	2.68407523655495	NA	2.65986764304759	0.00971193274343276	NA	NA	0.978999332766725	0.118554196615297	Shapiro-Wilk normality test
Fixed	NA	Strain	None	Satterthwaite	NA	Postdiet_Carnitine	Fixed	CC_StrainCC024/GeniUnc	NA	NA	11.5720390584929	NA	3.53717362588097	NA	3.27154962759589	0.00167183912256385	NA	NA	0.978999332766725	0.118554196615297	Shapiro-Wilk normality test
Fixed	NA	Strain	None	Satterthwaite	NA	Postdiet_Carnitine	Fixed	CC_StrainCC027/GeniUnc	NA	NA	4.74507685299282	NA	2.65142030400104	NA	1.78963585887624	0.0779004765557168	NA	NA	0.978999332766725	0.118554196615297	Shapiro-Wilk normality test
Fixed	NA	Strain	None	Satterthwaite	NA	Postdiet_Carnitine	Fixed	CC_StrainCC028/GeniUnc	NA	NA	12.760132267798	NA	2.84496986495619	NA	4.48515551077534	2.83079746440196e-05	NA	NA	0.978999332766725	0.118554196615297	Shapiro-Wilk normality test
Fixed	NA	Strain	None	Satterthwaite	NA	Postdiet_Carnitine	Fixed	CC_StrainCC030/GeniUnc	NA	NA	3.08872081877206	NA	2.7430380945465	NA	1.12602184596445	0.264057490569457	NA	NA	0.978999332766725	0.118554196615297	Shapiro-Wilk normality test
Fixed	NA	Strain	None	Satterthwaite	NA	Postdiet_Carnitine	Fixed	CC_StrainCC032/GeniUnc	NA	NA	2.05827604650649	NA	2.6727552680027	NA	0.770095216403635	0.443872055644286	NA	NA	0.978999332766725	0.118554196615297	Shapiro-Wilk normality test
Fixed	NA	Strain	None	Satterthwaite	NA	Postdiet_Carnitine	Fixed	CC_StrainCC035/Unc	NA	NA	10.1946129901247	NA	2.68996779155392	NA	3.78986433299841	0.000319049404750061	NA	NA	0.978999332766725	0.118554196615297	Shapiro-Wilk normality test
Fixed	NA	Strain	None	Satterthwaite	NA	Postdiet_Carnitine	Fixed	CC_StrainCC036/Unc	NA	NA	7.75847461584048	NA	2.76788219615759	NA	2.80303642496451	0.00656700889259265	NA	NA	0.978999332766725	0.118554196615297	Shapiro-Wilk normality test
Fixed	NA	Strain	None	Satterthwaite	NA	Postdiet_Carnitine	Fixed	CC_StrainCC037/TauUnc	NA	NA	1.84837696044124	NA	2.60713058025629	NA	0.70896984387316	0.480731837109949	NA	NA	0.978999332766725	0.118554196615297	Shapiro-Wilk normality test
Fixed	NA	Strain	None	Satterthwaite	NA	Postdiet_Carnitine	Fixed	CC_StrainCC040/TauUnc	NA	NA	3.64657829296104	NA	2.85363187107657	NA	1.27787271018435	0.205576772426617	NA	NA	0.978999332766725	0.118554196615297	Shapiro-Wilk normality test
Fixed	NA	Strain	None	Satterthwaite	NA	Postdiet_Carnitine	Fixed	CC_StrainCC041/TauUnc	NA	NA	5.38294520706518	NA	2.7483226500816	NA	1.95862927771794	0.0541993633009772	NA	NA	0.978999332766725	0.118554196615297	Shapiro-Wilk normality test
Fixed	NA	Strain	None	Satterthwaite	NA	Postdiet_Carnitine	Fixed	CC_StrainCC045/GeniUnc	NA	NA	4.00432788322249	NA	2.80745279257857	NA	1.42632064688954	0.158284865305729	NA	NA	0.978999332766725	0.118554196615297	Shapiro-Wilk normality test
Fixed	NA	Strain	None	Satterthwaite	NA	Postdiet_Carnitine	Fixed	CC_StrainCC059/TauUnc	NA	NA	5.09887718078368	NA	2.68358999064621	NA	1.90002094155816	0.0616097271779703	NA	NA	0.978999332766725	0.118554196615297	Shapiro-Wilk normality test
Fixed	NA	Strain	None	Satterthwaite	NA	Postdiet_Carnitine	Fixed	CC_StrainCC063/Unc	NA	NA	3.4254952439753	NA	3.06977823629129	NA	1.11587710261239	0.268345862972333	NA	NA	0.978999332766725	0.118554196615297	Shapiro-Wilk normality test
Fixed	NA	Strain	None	Satterthwaite	NA	Postdiet_Carnitine	Fixed	CC_StrainCC071/TauUnc	NA	NA	2.04521340018005	NA	3.24286709647373	NA	0.630680610501737	0.530332817852961	NA	NA	0.978999332766725	0.118554196615297	Shapiro-Wilk normality test
Fixed	NA	Strain	None	Satterthwaite	NA	Postdiet_Carnitine	Fixed	Week2	NA	NA	-1.32942544057332	NA	1.5112929665039	NA	-0.879660972451096	0.382096403686851	NA	NA	0.978999332766725	0.118554196615297	Shapiro-Wilk normality test
Fixed	NA	Strain	None	Satterthwaite	NA	Postdiet_Carnitine	Fixed	Week3	NA	NA	0.312459361632968	NA	1.58841275898916	NA	0.196711692137132	0.844631420105928	NA	NA	0.978999332766725	0.118554196615297	Shapiro-Wilk normality test
Fixed	NA	Strain	None	Satterthwaite	NA	Postdiet_Carnitine	Fixed	Week4	NA	NA	0.130856483882463	NA	1.38448266339158	NA	0.0945165203888526	0.924972799495188	NA	NA	0.978999332766725	0.118554196615297	Shapiro-Wilk normality test
Fixed	NA	Strain	None	Satterthwaite	NA	Postdiet_Carnitine	Fixed	Week5	NA	NA	-2.67104010112498	NA	1.41849442669434	NA	-1.8830106420295	0.063914721769167	NA	NA	0.978999332766725	0.118554196615297	Shapiro-Wilk normality test
Fixed	NA	Strain	None	Satterthwaite	NA	Postdiet_Carnitine	Fixed	Week6	NA	NA	2.47079827693071	NA	1.9886647582708	NA	1.2424408219911	0.218279979682982	NA	NA	0.978999332766725	0.118554196615297	Shapiro-Wilk normality test
Fixed	NA	Strain	None	Satterthwaite	NA	Postdiet_Carnitine	Fixed	Week7	NA	NA	-3.8945176698041	NA	3.4614885876584	NA	-1.1250990928266	0.264445547510816	NA	NA	0.978999332766725	0.118554196615297	Shapiro-Wilk normality test
Fixed	NA	Strain	None	Satterthwaite	NA	Postdiet_Carnitine	Fixed	Week8	NA	NA	-3.39842707952749	NA	2.44079499651679	NA	-1.39234433222672	0.168289254273378	NA	NA	0.978999332766725	0.118554196615297	Shapiro-Wilk normality test
Fixed	NA	Strain	None	Satterthwaite	NA	Postdiet_ALTPL_scaled_Jan	Fixed	(Intercept)	NA	NA	0.142323533680965	NA	0.230329575985254	NA	0.617912541505641	0.538667187168826	NA	NA	0.984989216751733	0.330630486802083	Shapiro-Wilk normality test
Fixed	NA	Strain	None	Satterthwaite	NA	Postdiet_ALTPL_scaled_Jan	Fixed	CC_StrainCC002/Unc	NA	NA	-0.307004130787201	NA	0.295777980597261	NA	-1.0379546515507	0.302914918560374	NA	NA	0.984989216751733	0.330630486802083	Shapiro-Wilk normality test
Fixed	NA	Strain	None	Satterthwaite	NA	Postdiet_ALTPL_scaled_Jan	Fixed	CC_StrainCC004/TauUnc	NA	NA	0.111042922433243	NA	0.288279101224644	NA	0.385192412358437	0.70127973783669	NA	NA	0.984989216751733	0.330630486802083	Shapiro-Wilk normality test
Fixed	NA	Strain	None	Satterthwaite	NA	Postdiet_ALTPL_scaled_Jan	Fixed	CC_StrainCC006/TauUnc	NA	NA	0.321620253179895	NA	0.310211518995913	NA	1.03677727448971	0.303459480018768	NA	NA	0.984989216751733	0.330630486802083	Shapiro-Wilk normality test
Fixed	NA	Strain	None	Satterthwaite	NA	Postdiet_ALTPL_scaled_Jan	Fixed	CC_StrainCC008/GeniUnc	NA	NA	-0.0828978514081823	NA	0.308384998854011	NA	-0.26881285314214	0.788875832598182	NA	NA	0.984989216751733	0.330630486802083	Shapiro-Wilk normality test
Fixed	NA	Strain	None	Satterthwaite	NA	Postdiet_ALTPL_scaled_Jan	Fixed	CC_StrainCC011/Unc	NA	NA	-0.686036530825953	NA	0.290196586578412	NA	-2.36404066262366	0.020897306839139	NA	NA	0.984989216751733	0.330630486802083	Shapiro-Wilk normality test
Fixed	NA	Strain	None	Satterthwaite	NA	Postdiet_ALTPL_scaled_Jan	Fixed	CC_StrainCC012/GeniUnc	NA	NA	-0.215662135572548	NA	0.302230210258872	NA	-0.713569088238481	0.477900369217464	NA	NA	0.984989216751733	0.330630486802083	Shapiro-Wilk normality test
Fixed	NA	Strain	None	Satterthwaite	NA	Postdiet_ALTPL_scaled_Jan	Fixed	CC_StrainCC019/TauUnc	NA	NA	-0.249647930929734	NA	0.296787127838193	NA	-0.841168324071793	0.40315938797397	NA	NA	0.984989216751733	0.330630486802083	Shapiro-Wilk normality test
Fixed	NA	Strain	None	Satterthwaite	NA	Postdiet_ALTPL_scaled_Jan	Fixed	CC_StrainCC024/GeniUnc	NA	NA	-0.0807275140445091	NA	0.391117054690924	NA	-0.206402439055753	0.83708440342437	NA	NA	0.984989216751733	0.330630486802083	Shapiro-Wilk normality test
Fixed	NA	Strain	None	Satterthwaite	NA	Postdiet_ALTPL_scaled_Jan	Fixed	CC_StrainCC027/GeniUnc	NA	NA	0.0846686573802319	NA	0.293176363314743	NA	0.288797693043675	0.773602065400936	NA	NA	0.984989216751733	0.330630486802083	Shapiro-Wilk normality test
Fixed	NA	Strain	None	Satterthwaite	NA	Postdiet_ALTPL_scaled_Jan	Fixed	CC_StrainCC028/GeniUnc	NA	NA	0.0165972509831323	NA	0.314577782137842	NA	0.0527604043436853	0.958075264261016	NA	NA	0.984989216751733	0.330630486802083	Shapiro-Wilk normality test
Fixed	NA	Strain	None	Satterthwaite	NA	Postdiet_ALTPL_scaled_Jan	Fixed	CC_StrainCC030/GeniUnc	NA	NA	-0.787855162487764	NA	0.303306847194087	NA	-2.59755152175517	0.0114680658129706	NA	NA	0.984989216751733	0.330630486802083	Shapiro-Wilk normality test
Fixed	NA	Strain	None	Satterthwaite	NA	Postdiet_ALTPL_scaled_Jan	Fixed	CC_StrainCC032/GeniUnc	NA	NA	-0.670180738447172	NA	0.295535441257994	NA	-2.2676831434986	0.0264832586490143	NA	NA	0.984989216751733	0.330630486802083	Shapiro-Wilk normality test
Fixed	NA	Strain	None	Satterthwaite	NA	Postdiet_ALTPL_scaled_Jan	Fixed	CC_StrainCC035/Unc	NA	NA	-0.466258650173549	NA	0.297438687246795	NA	-1.56757903448746	0.121554361493161	NA	NA	0.984989216751733	0.330630486802083	Shapiro-Wilk normality test
Fixed	NA	Strain	None	Satterthwaite	NA	Postdiet_ALTPL_scaled_Jan	Fixed	CC_StrainCC036/Unc	NA	NA	-0.79397104328013	NA	0.306053942156425	NA	-2.59421929900949	0.0115696230798734	NA	NA	0.984989216751733	0.330630486802083	Shapiro-Wilk normality test
Fixed	NA	Strain	None	Satterthwaite	NA	Postdiet_ALTPL_scaled_Jan	Fixed	CC_StrainCC037/TauUnc	NA	NA	-0.365271183467071	NA	0.288279101224644	NA	-1.26707479631841	0.209388575733676	NA	NA	0.984989216751733	0.330630486802083	Shapiro-Wilk normality test
Fixed	NA	Strain	None	Satterthwaite	NA	Postdiet_ALTPL_scaled_Jan	Fixed	CC_StrainCC040/TauUnc	NA	NA	-0.229642683820186	NA	0.315535568969884	NA	-0.727786995836606	0.46920649647353	NA	NA	0.984989216751733	0.330630486802083	Shapiro-Wilk normality test
Fixed	NA	Strain	None	Satterthwaite	NA	Postdiet_ALTPL_scaled_Jan	Fixed	CC_StrainCC041/TauUnc	NA	NA	-0.589963970947414	NA	0.303891178079378	NA	-1.94136590168903	0.056298818025078	NA	NA	0.984989216751733	0.330630486802083	Shapiro-Wilk normality test
Fixed	NA	Strain	None	Satterthwaite	NA	Postdiet_ALTPL_scaled_Jan	Fixed	CC_StrainCC045/GeniUnc	NA	NA	0.0206393270246087	NA	0.31042939463953	NA	0.0664863810612233	0.947182871741408	NA	NA	0.984989216751733	0.330630486802083	Shapiro-Wilk normality test
Fixed	NA	Strain	None	Satterthwaite	NA	Postdiet_ALTPL_scaled_Jan	Fixed	CC_StrainCC059/TauUnc	NA	NA	0.302240606023936	NA	0.296733472583829	NA	1.01855919183014	0.311970449380166	NA	NA	0.984989216751733	0.330630486802083	Shapiro-Wilk normality test
Fixed	NA	Strain	None	Satterthwaite	NA	Postdiet_ALTPL_scaled_Jan	Fixed	CC_StrainCC063/Unc	NA	NA	-0.220004050655612	NA	0.339435591611231	NA	-0.648146676697331	0.519041178740389	NA	NA	0.984989216751733	0.330630486802083	Shapiro-Wilk normality test
Fixed	NA	Strain	None	Satterthwaite	NA	Postdiet_ALTPL_scaled_Jan	Fixed	CC_StrainCC071/TauUnc	NA	NA	0.437863676929452	NA	0.358574602684657	NA	1.22112295084804	0.226195643130299	NA	NA	0.984989216751733	0.330630486802083	Shapiro-Wilk normality test
Fixed	NA	Strain	None	Satterthwaite	NA	Postdiet_ALTPL_scaled_Jan	Fixed	Week2	NA	NA	0.152230507875759	NA	0.167108690822859	NA	0.910967030656283	0.365484299481399	NA	NA	0.984989216751733	0.330630486802083	Shapiro-Wilk normality test
Fixed	NA	Strain	None	Satterthwaite	NA	Postdiet_ALTPL_scaled_Jan	Fixed	Week3	NA	NA	0.53767217090521	NA	0.175636082827174	NA	3.06128537058231	0.00313941866080548	NA	NA	0.984989216751733	0.330630486802083	Shapiro-Wilk normality test
Fixed	NA	Strain	None	Satterthwaite	NA	Postdiet_ALTPL_scaled_Jan	Fixed	Week4	NA	NA	-0.486378619946279	NA	0.153086853756435	NA	-3.17714165528621	0.00222552249062902	NA	NA	0.984989216751733	0.330630486802083	Shapiro-Wilk normality test
Fixed	NA	Strain	None	Satterthwaite	NA	Postdiet_ALTPL_scaled_Jan	Fixed	Week5	NA	NA	0.0362732467506272	NA	0.156847647569464	NA	0.231264206462278	0.81779396880742	NA	NA	0.984989216751733	0.330630486802083	Shapiro-Wilk normality test
Fixed	NA	Strain	None	Satterthwaite	NA	Postdiet_ALTPL_scaled_Jan	Fixed	Week6	NA	NA	-0.154348319745465	NA	0.219893277879113	NA	-0.701923775179333	0.485087716778812	NA	NA	0.984989216751733	0.330630486802083	Shapiro-Wilk normality test
Fixed	NA	Strain	None	Satterthwaite	NA	Postdiet_ALTPL_scaled_Jan	Fixed	Week7	NA	NA	0.165236766089894	NA	0.382748308238336	NA	0.431711290509485	0.667297256237755	NA	NA	0.984989216751733	0.330630486802083	Shapiro-Wilk normality test
Fixed	NA	Strain	None	Satterthwaite	NA	Postdiet_ALTPL_scaled_Jan	Fixed	Week8	NA	NA	-0.211971613573358	NA	0.269886822393185	NA	-0.785409275242596	0.434902306327496	NA	NA	0.984989216751733	0.330630486802083	Shapiro-Wilk normality test
Fixed	NA	Strain	None	Satterthwaite	NA	Postdiet_ASTPL_scaled_Jan	Fixed	(Intercept)	NA	NA	0.0846644349040783	NA	0.249198261901619	NA	0.339747293010828	0.735078862960195	NA	NA	0.980121751430927	0.144451966281912	Shapiro-Wilk normality test
Fixed	NA	Strain	None	Satterthwaite	NA	Postdiet_ASTPL_scaled_Jan	Fixed	CC_StrainCC002/Unc	NA	NA	-0.417161691626249	NA	0.320008224555265	NA	-1.30359678163274	0.196703869211792	NA	NA	0.980121751430927	0.144451966281912	Shapiro-Wilk normality test
Fixed	NA	Strain	None	Satterthwaite	NA	Postdiet_ASTPL_scaled_Jan	Fixed	CC_StrainCC004/TauUnc	NA	NA	0.0018685321193075	NA	0.311895034150288	NA	0.00599090051048115	0.995237268949919	NA	NA	0.980121751430927	0.144451966281912	Shapiro-Wilk normality test
Fixed	NA	Strain	None	Satterthwaite	NA	Postdiet_ASTPL_scaled_Jan	Fixed	CC_StrainCC006/TauUnc	NA	NA	0.204556265727978	NA	0.335624163874602	NA	0.609480149958468	0.544208009502697	NA	NA	0.980121751430927	0.144451966281912	Shapiro-Wilk normality test
Fixed	NA	Strain	None	Satterthwaite	NA	Postdiet_ASTPL_scaled_Jan	Fixed	CC_StrainCC008/GeniUnc	NA	NA	-0.256994739869459	NA	0.333648014512354	NA	-0.770257063405793	0.443776697571318	NA	NA	0.980121751430927	0.144451966281912	Shapiro-Wilk normality test
Fixed	NA	Strain	None	Satterthwaite	NA	Postdiet_ASTPL_scaled_Jan	Fixed	CC_StrainCC011/Unc	NA	NA	-0.851042987210075	NA	0.313969600628938	NA	-2.71059040590325	0.00846734145914079	NA	NA	0.980121751430927	0.144451966281912	Shapiro-Wilk normality test
Fixed	NA	Strain	None	Satterthwaite	NA	Postdiet_ASTPL_scaled_Jan	Fixed	CC_StrainCC012/GeniUnc	NA	NA	-0.0768532931321402	NA	0.326989023309336	NA	-0.235033250823946	0.814879043215085	NA	NA	0.980121751430927	0.144451966281912	Shapiro-Wilk normality test
Fixed	NA	Strain	None	Satterthwaite	NA	Postdiet_ASTPL_scaled_Jan	Fixed	CC_StrainCC019/TauUnc	NA	NA	0.257536021958864	NA	0.321100041519576	NA	0.802042941944506	0.425281822291926	NA	NA	0.980121751430927	0.144451966281912	Shapiro-Wilk normality test
Fixed	NA	Strain	None	Satterthwaite	NA	Postdiet_ASTPL_scaled_Jan	Fixed	CC_StrainCC024/GeniUnc	NA	NA	0.376326717243643	NA	0.423157511631501	NA	0.889330112072691	0.376915799261386	NA	NA	0.980121751430927	0.144451966281912	Shapiro-Wilk normality test
Fixed	NA	Strain	None	Satterthwaite	NA	Postdiet_ASTPL_scaled_Jan	Fixed	CC_StrainCC027/GeniUnc	NA	NA	0.312549631826052	NA	0.317193481801697	NA	0.985359566819381	0.327890169585962	NA	NA	0.980121751430927	0.144451966281912	Shapiro-Wilk normality test
Fixed	NA	Strain	None	Satterthwaite	NA	Postdiet_ASTPL_scaled_Jan	Fixed	CC_StrainCC028/GeniUnc	NA	NA	0.139687118252325	NA	0.340348112943321	NA	0.410424247821781	0.682766443302317	NA	NA	0.980121751430927	0.144451966281912	Shapiro-Wilk normality test
Fixed	NA	Strain	None	Satterthwaite	NA	Postdiet_ASTPL_scaled_Jan	Fixed	CC_StrainCC030/GeniUnc	NA	NA	0.168694343551238	NA	0.328153858749193	NA	0.514070881854755	0.608844949528815	NA	NA	0.980121751430927	0.144451966281912	Shapiro-Wilk normality test
Fixed	NA	Strain	None	Satterthwaite	NA	Postdiet_ASTPL_scaled_Jan	Fixed	CC_StrainCC032/GeniUnc	NA	NA	-0.197747966267851	NA	0.319745816301659	NA	-0.618453647197338	0.538312622536748	NA	NA	0.980121751430927	0.144451966281912	Shapiro-Wilk normality test
Fixed	NA	Strain	None	Satterthwaite	NA	Postdiet_ASTPL_scaled_Jan	Fixed	CC_StrainCC035/Unc	NA	NA	-0.00467307230554887	NA	0.321804976921183	NA	-0.0145214419934015	0.988455879648602	NA	NA	0.980121751430927	0.144451966281912	Shapiro-Wilk normality test
Fixed	NA	Strain	None	Satterthwaite	NA	Postdiet_ASTPL_scaled_Jan	Fixed	CC_StrainCC036/Unc	NA	NA	-0.384981951298356	NA	0.331125996769092	NA	-1.16264489969001	0.248979013982045	NA	NA	0.980121751430927	0.144451966281912	Shapiro-Wilk normality test
Fixed	NA	Strain	None	Satterthwaite	NA	Postdiet_ASTPL_scaled_Jan	Fixed	CC_StrainCC037/TauUnc	NA	NA	0.21098672596222	NA	0.311895034150288	NA	0.676467089439311	0.501005526011783	NA	NA	0.980121751430927	0.144451966281912	Shapiro-Wilk normality test
Fixed	NA	Strain	None	Satterthwaite	NA	Postdiet_ASTPL_scaled_Jan	Fixed	CC_StrainCC040/TauUnc	NA	NA	0.172001351961966	NA	0.341384362034633	NA	0.503834888443183	0.615982324677151	NA	NA	0.980121751430927	0.144451966281912	Shapiro-Wilk normality test
Fixed	NA	Strain	None	Satterthwaite	NA	Postdiet_ASTPL_scaled_Jan	Fixed	CC_StrainCC041/TauUnc	NA	NA	-0.512871222416385	NA	0.32878605824145	NA	-1.55989346129679	0.123360248070865	NA	NA	0.980121751430927	0.144451966281912	Shapiro-Wilk normality test
Fixed	NA	Strain	None	Satterthwaite	NA	Postdiet_ASTPL_scaled_Jan	Fixed	CC_StrainCC045/GeniUnc	NA	NA	0.396110171847357	NA	0.335859887973289	NA	1.17939112716806	0.242293076317066	NA	NA	0.980121751430927	0.144451966281912	Shapiro-Wilk normality test
Fixed	NA	Strain	None	Satterthwaite	NA	Postdiet_ASTPL_scaled_Jan	Fixed	CC_StrainCC059/TauUnc	NA	NA	0.414327436695787	NA	0.321041990806495	NA	1.29057085540414	0.201160378357154	NA	NA	0.980121751430927	0.144451966281912	Shapiro-Wilk normality test
Fixed	NA	Strain	None	Satterthwaite	NA	Postdiet_ASTPL_scaled_Jan	Fixed	CC_StrainCC063/Unc	NA	NA	0.376726756127521	NA	0.367242283563627	NA	1.02582619972804	0.308556421426047	NA	NA	0.980121751430927	0.144451966281912	Shapiro-Wilk normality test
Fixed	NA	Strain	None	Satterthwaite	NA	Postdiet_ASTPL_scaled_Jan	Fixed	CC_StrainCC071/TauUnc	NA	NA	0.346951001113584	NA	0.387949169657659	NA	0.894320772537667	0.374259267554094	NA	NA	0.980121751430927	0.144451966281912	Shapiro-Wilk normality test
Fixed	NA	Strain	None	Satterthwaite	NA	Postdiet_ASTPL_scaled_Jan	Fixed	Week2	NA	NA	-0.169315485160963	NA	0.180798297932774	NA	-0.93648826950749	0.352288110034321	NA	NA	0.980121751430927	0.144451966281912	Shapiro-Wilk normality test
Fixed	NA	Strain	None	Satterthwaite	NA	Postdiet_ASTPL_scaled_Jan	Fixed	Week3	NA	NA	-0.0558626819202936	NA	0.190024257112958	NA	-0.29397658366893	0.769658310057212	NA	NA	0.980121751430927	0.144451966281912	Shapiro-Wilk normality test
Fixed	NA	Strain	None	Satterthwaite	NA	Postdiet_ASTPL_scaled_Jan	Fixed	Week4	NA	NA	-0.467315488840529	NA	0.165627786674401	NA	-2.82148000781535	0.00623830455440224	NA	NA	0.980121751430927	0.144451966281912	Shapiro-Wilk normality test
Fixed	NA	Strain	None	Satterthwaite	NA	Postdiet_ASTPL_scaled_Jan	Fixed	Week5	NA	NA	0.020113541341799	NA	0.169696666137962	NA	0.118526437787805	0.905994934163599	NA	NA	0.980121751430927	0.144451966281912	Shapiro-Wilk normality test
Fixed	NA	Strain	None	Satterthwaite	NA	Postdiet_ASTPL_scaled_Jan	Fixed	Week6	NA	NA	-0.0992193920936451	NA	0.237907018310288	NA	-0.417051135348345	0.677935716331846	NA	NA	0.980121751430927	0.144451966281912	Shapiro-Wilk normality test
Fixed	NA	Strain	None	Satterthwaite	NA	Postdiet_ASTPL_scaled_Jan	Fixed	Week7	NA	NA	-0.391610589903792	NA	0.414103194306599	NA	-0.945683576673513	0.347609981573195	NA	NA	0.980121751430927	0.144451966281912	Shapiro-Wilk normality test
Fixed	NA	Strain	None	Satterthwaite	NA	Postdiet_ASTPL_scaled_Jan	Fixed	Week8	NA	NA	-0.452559738919191	NA	0.291996052885706	NA	-1.54988307015346	0.125744422687818	NA	NA	0.980121751430927	0.144451966281912	Shapiro-Wilk normality test
Fixed	NA	Strain	None	Satterthwaite	NA	Postdiet_CRE2_scaled_Jan	Fixed	(Intercept)	NA	NA	-0.0475897634207377	NA	0.158441018349384	NA	-0.300362645459624	0.764803666808531	NA	NA	0.99187273919593	0.82157694589116	Shapiro-Wilk normality test
Fixed	NA	Strain	None	Satterthwaite	NA	Postdiet_CRE2_scaled_Jan	Fixed	CC_StrainCC002/Unc	NA	NA	0.31192901469822	NA	0.203462209534717	NA	1.53310541260487	0.129822470466435	NA	NA	0.99187273919593	0.82157694589116	Shapiro-Wilk normality test
Fixed	NA	Strain	None	Satterthwaite	NA	Postdiet_CRE2_scaled_Jan	Fixed	CC_StrainCC004/TauUnc	NA	NA	0.231010269960469	NA	0.198303818220035	NA	1.16493102368883	0.24805858596183	NA	NA	0.99187273919593	0.82157694589116	Shapiro-Wilk normality test
Fixed	NA	Strain	None	Satterthwaite	NA	Postdiet_CRE2_scaled_Jan	Fixed	CC_StrainCC006/TauUnc	NA	NA	0.348351786929656	NA	0.213390871594225	NA	1.63245870981804	0.10713864075082	NA	NA	0.99187273919593	0.82157694589116	Shapiro-Wilk normality test
Fixed	NA	Strain	None	Satterthwaite	NA	Postdiet_CRE2_scaled_Jan	Fixed	CC_StrainCC008/GeniUnc	NA	NA	0.079988148152609	NA	0.212134429775667	NA	0.377063488643483	0.707283626343963	NA	NA	0.99187273919593	0.82157694589116	Shapiro-Wilk normality test
Fixed	NA	Strain	None	Satterthwaite	NA	Postdiet_CRE2_scaled_Jan	Fixed	CC_StrainCC011/Unc	NA	NA	0.0929093113707741	NA	0.199622833942708	NA	0.465424268034584	0.643093338726239	NA	NA	0.99187273919593	0.82157694589116	Shapiro-Wilk normality test
Fixed	NA	Strain	None	Satterthwaite	NA	Postdiet_CRE2_scaled_Jan	Fixed	CC_StrainCC012/GeniUnc	NA	NA	0.352742811819768	NA	0.207900622768609	NA	1.69668953908025	0.0942625569194121	NA	NA	0.99187273919593	0.82157694589116	Shapiro-Wilk normality test
Fixed	NA	Strain	None	Satterthwaite	NA	Postdiet_CRE2_scaled_Jan	Fixed	CC_StrainCC019/TauUnc	NA	NA	0.303205781376553	NA	0.204156390105466	NA	1.48516429595918	0.142054894265883	NA	NA	0.99187273919593	0.82157694589116	Shapiro-Wilk normality test
Fixed	NA	Strain	None	Satterthwaite	NA	Postdiet_CRE2_scaled_Jan	Fixed	CC_StrainCC024/GeniUnc	NA	NA	0.0558483043283663	NA	0.269044842261199	NA	0.207579910690674	0.836168433194344	NA	NA	0.99187273919593	0.82157694589116	Shapiro-Wilk normality test
Fixed	NA	Strain	None	Satterthwaite	NA	Postdiet_CRE2_scaled_Jan	Fixed	CC_StrainCC027/GeniUnc	NA	NA	0.489828751230981	NA	0.201672587468882	NA	2.4288315897497	0.0177570007610806	NA	NA	0.99187273919593	0.82157694589116	Shapiro-Wilk normality test
Fixed	NA	Strain	None	Satterthwaite	NA	Postdiet_CRE2_scaled_Jan	Fixed	CC_StrainCC028/GeniUnc	NA	NA	0.0324508861317778	NA	0.216394372884189	NA	0.149961783660359	0.881232261158473	NA	NA	0.99187273919593	0.82157694589116	Shapiro-Wilk normality test
Fixed	NA	Strain	None	Satterthwaite	NA	Postdiet_CRE2_scaled_Jan	Fixed	CC_StrainCC030/GeniUnc	NA	NA	0.0378484129783635	NA	0.208641228709806	NA	0.181404285300706	0.856582087187272	NA	NA	0.99187273919593	0.82157694589116	Shapiro-Wilk normality test
Fixed	NA	Strain	None	Satterthwaite	NA	Postdiet_CRE2_scaled_Jan	Fixed	CC_StrainCC032/GeniUnc	NA	NA	0.0864993797992198	NA	0.203295369563172	NA	0.425486227183059	0.671806421767413	NA	NA	0.99187273919593	0.82157694589116	Shapiro-Wilk normality test
Fixed	NA	Strain	None	Satterthwaite	NA	Postdiet_CRE2_scaled_Jan	Fixed	CC_StrainCC035/Unc	NA	NA	0.470586397049498	NA	0.204604590193415	NA	2.29997966616803	0.0244791459110793	NA	NA	0.99187273919593	0.82157694589116	Shapiro-Wilk normality test
Fixed	NA	Strain	None	Satterthwaite	NA	Postdiet_CRE2_scaled_Jan	Fixed	CC_StrainCC036/Unc	NA	NA	0.426774470417307	NA	0.210530923168164	NA	2.02713437054763	0.0465139985820612	NA	NA	0.99187273919593	0.82157694589116	Shapiro-Wilk normality test
Fixed	NA	Strain	None	Satterthwaite	NA	Postdiet_CRE2_scaled_Jan	Fixed	CC_StrainCC037/TauUnc	NA	NA	0.382111115633891	NA	0.198303818220036	NA	1.92689741964477	0.058111290349638	NA	NA	0.99187273919593	0.82157694589116	Shapiro-Wilk normality test
Fixed	NA	Strain	None	Satterthwaite	NA	Postdiet_CRE2_scaled_Jan	Fixed	CC_StrainCC040/TauUnc	NA	NA	0.582898378822255	NA	0.217053223231051	NA	2.68550897399836	0.00906331866925165	NA	NA	0.99187273919593	0.82157694589116	Shapiro-Wilk normality test
Fixed	NA	Strain	None	Satterthwaite	NA	Postdiet_CRE2_scaled_Jan	Fixed	CC_StrainCC041/TauUnc	NA	NA	0.441544129270655	NA	0.209043183083761	NA	2.11221491539255	0.0382899034779906	NA	NA	0.99187273919593	0.82157694589116	Shapiro-Wilk normality test
Fixed	NA	Strain	None	Satterthwaite	NA	Postdiet_CRE2_scaled_Jan	Fixed	CC_StrainCC045/GeniUnc	NA	NA	0.420904959499798	NA	0.213540745698323	NA	1.97107562832259	0.0527274611620775	NA	NA	0.99187273919593	0.82157694589116	Shapiro-Wilk normality test
Fixed	NA	Strain	None	Satterthwaite	NA	Postdiet_CRE2_scaled_Jan	Fixed	CC_StrainCC059/TauUnc	NA	NA	0.703516520467042	NA	0.204119481284248	NA	3.44659175126629	0.000970821503043343	NA	NA	0.99187273919593	0.82157694589116	Shapiro-Wilk normality test
Fixed	NA	Strain	None	Satterthwaite	NA	Postdiet_CRE2_scaled_Jan	Fixed	CC_StrainCC063/Unc	NA	NA	-0.0157620928152366	NA	0.233493768956324	NA	-0.0675054108967891	0.946374586370383	NA	NA	0.99187273919593	0.82157694589116	Shapiro-Wilk normality test
Fixed	NA	Strain	None	Satterthwaite	NA	Postdiet_CRE2_scaled_Jan	Fixed	CC_StrainCC071/TauUnc	NA	NA	0.240126311643933	NA	0.246659270571574	NA	0.973514237220835	0.33369837102801	NA	NA	0.99187273919593	0.82157694589116	Shapiro-Wilk normality test
Fixed	NA	Strain	None	Satterthwaite	NA	Postdiet_CRE2_scaled_Jan	Fixed	Week2	NA	NA	-0.226247992559691	NA	0.114952111711008	NA	-1.96819344327038	0.0530652356753335	NA	NA	0.99187273919593	0.82157694589116	Shapiro-Wilk normality test
Fixed	NA	Strain	None	Satterthwaite	NA	Postdiet_CRE2_scaled_Jan	Fixed	Week3	NA	NA	-0.371911235544985	NA	0.120818004821993	NA	-3.07827658711083	0.00298640983600556	NA	NA	0.99187273919593	0.82157694589116	Shapiro-Wilk normality test
Fixed	NA	Strain	None	Satterthwaite	NA	Postdiet_CRE2_scaled_Jan	Fixed	Week4	NA	NA	-0.285448316387719	NA	0.105306654177254	NA	-2.71063892987471	0.0084662239889663	NA	NA	0.99187273919593	0.82157694589116	Shapiro-Wilk normality test
Fixed	NA	Strain	None	Satterthwaite	NA	Postdiet_CRE2_scaled_Jan	Fixed	Week5	NA	NA	-0.161932965060184	NA	0.107893660205418	NA	-1.5008570916204	0.137954896258313	NA	NA	0.99187273919593	0.82157694589116	Shapiro-Wilk normality test
Fixed	NA	Strain	None	Satterthwaite	NA	Postdiet_CRE2_scaled_Jan	Fixed	Week6	NA	NA	-0.127611473268144	NA	0.151262011082681	NA	-0.843645224301496	0.401782996899449	NA	NA	0.99187273919593	0.82157694589116	Shapiro-Wilk normality test
Fixed	NA	Strain	None	Satterthwaite	NA	Postdiet_CRE2_scaled_Jan	Fixed	Week7	NA	NA	-0.389185937001492	NA	0.263288079567637	NA	-1.47817530379879	0.143911391600822	NA	NA	0.99187273919593	0.82157694589116	Shapiro-Wilk normality test
Fixed	NA	Strain	None	Satterthwaite	NA	Postdiet_CRE2_scaled_Jan	Fixed	Week8	NA	NA	-0.990557073975078	NA	0.185651984970411	NA	-5.33555875598612	1.1453962585766e-06	NA	NA	0.99187273919593	0.82157694589116	Shapiro-Wilk normality test
Fixed	NA	Strain	None	Satterthwaite	NA	Postdiet_GLUC3_scaled_Jan	Fixed	(Intercept)	NA	NA	0.209757055155647	NA	0.113158738541625	NA	1.85365317658158	0.068063953798177	NA	NA	0.987515301033674	0.488090562578515	Shapiro-Wilk normality test
Fixed	NA	Strain	None	Satterthwaite	NA	Postdiet_GLUC3_scaled_Jan	Fixed	CC_StrainCC002/Unc	NA	NA	-0.38319063800287	NA	0.145312919670021	NA	-2.63700322636849	0.0103256615099865	NA	NA	0.987515301033674	0.488090562578515	Shapiro-Wilk normality test
Fixed	NA	Strain	None	Satterthwaite	NA	Postdiet_GLUC3_scaled_Jan	Fixed	CC_StrainCC004/TauUnc	NA	NA	-0.0660767737305542	NA	0.141628791278557	NA	-0.466549019687627	0.642292282809692	NA	NA	0.987515301033674	0.488090562578515	Shapiro-Wilk normality test
Fixed	NA	Strain	None	Satterthwaite	NA	Postdiet_GLUC3_scaled_Jan	Fixed	CC_StrainCC006/TauUnc	NA	NA	-0.243310045719426	NA	0.152403980342091	NA	-1.59648091324967	0.11495164548115	NA	NA	0.987515301033674	0.488090562578515	Shapiro-Wilk normality test
Fixed	NA	Strain	None	Satterthwaite	NA	Postdiet_GLUC3_scaled_Jan	Fixed	CC_StrainCC008/GeniUnc	NA	NA	-0.145542120512685	NA	0.151506628300806	NA	-0.960632034023755	0.340091514262071	NA	NA	0.987515301033674	0.488090562578515	Shapiro-Wilk normality test
Fixed	NA	Strain	None	Satterthwaite	NA	Postdiet_GLUC3_scaled_Jan	Fixed	CC_StrainCC011/Unc	NA	NA	-0.323687372527982	NA	0.142570833666627	NA	-2.27036178581139	0.0263116952549998	NA	NA	0.987515301033674	0.488090562578515	Shapiro-Wilk normality test
Fixed	NA	Strain	None	Satterthwaite	NA	Postdiet_GLUC3_scaled_Jan	Fixed	CC_StrainCC012/GeniUnc	NA	NA	-0.217705104017683	NA	0.148482838974416	NA	-1.46619707382612	0.147137332810498	NA	NA	0.987515301033674	0.488090562578515	Shapiro-Wilk normality test
Fixed	NA	Strain	None	Satterthwaite	NA	Postdiet_GLUC3_scaled_Jan	Fixed	CC_StrainCC019/TauUnc	NA	NA	-0.264013661204411	NA	0.145808704148841	NA	-1.81068519019898	0.074543116013852	NA	NA	0.987515301033674	0.488090562578515	Shapiro-Wilk normality test
Fixed	NA	Strain	None	Satterthwaite	NA	Postdiet_GLUC3_scaled_Jan	Fixed	CC_StrainCC024/GeniUnc	NA	NA	0.1515112479657	NA	0.192152103530873	NA	0.788496431637331	0.433107131963564	NA	NA	0.987515301033674	0.488090562578515	Shapiro-Wilk normality test
Fixed	NA	Strain	None	Satterthwaite	NA	Postdiet_GLUC3_scaled_Jan	Fixed	CC_StrainCC027/GeniUnc	NA	NA	-0.0816545842080412	NA	0.144034769746814	NA	-0.566908839800103	0.572615770219413	NA	NA	0.987515301033674	0.488090562578515	Shapiro-Wilk normality test
Fixed	NA	Strain	None	Satterthwaite	NA	Postdiet_GLUC3_scaled_Jan	Fixed	CC_StrainCC028/GeniUnc	NA	NA	-0.291244007263799	NA	0.15454908405779	NA	-1.88447578993671	0.0637133616672078	NA	NA	0.987515301033674	0.488090562578515	Shapiro-Wilk normality test
Fixed	NA	Strain	None	Satterthwaite	NA	Postdiet_GLUC3_scaled_Jan	Fixed	CC_StrainCC030/GeniUnc	NA	NA	-0.0440324471602918	NA	0.14901178050064	NA	-0.295496416540722	0.768502097882275	NA	NA	0.987515301033674	0.488090562578515	Shapiro-Wilk normality test
Fixed	NA	Strain	None	Satterthwaite	NA	Postdiet_GLUC3_scaled_Jan	Fixed	CC_StrainCC032/GeniUnc	NA	NA	-0.311359252214517	NA	0.145193762390454	NA	-2.14443958947226	0.035522190434068	NA	NA	0.987515301033674	0.488090562578515	Shapiro-Wilk normality test
Fixed	NA	Strain	None	Satterthwaite	NA	Postdiet_GLUC3_scaled_Jan	Fixed	CC_StrainCC035/Unc	NA	NA	0.022958810951536	NA	0.14612880911342	NA	0.157113515745661	0.87561422386292	NA	NA	0.987515301033674	0.488090562578515	Shapiro-Wilk normality test
Fixed	NA	Strain	None	Satterthwaite	NA	Postdiet_GLUC3_scaled_Jan	Fixed	CC_StrainCC036/Unc	NA	NA	0.0691326084248454	NA	0.150361402229688	NA	0.459776294977883	0.647122261450973	NA	NA	0.987515301033674	0.488090562578515	Shapiro-Wilk normality test
Fixed	NA	Strain	None	Satterthwaite	NA	Postdiet_GLUC3_scaled_Jan	Fixed	CC_StrainCC037/TauUnc	NA	NA	-0.102269538813794	NA	0.141628791278557	NA	-0.722095683303891	0.472675813325532	NA	NA	0.987515301033674	0.488090562578515	Shapiro-Wilk normality test
Fixed	NA	Strain	None	Satterthwaite	NA	Postdiet_GLUC3_scaled_Jan	Fixed	CC_StrainCC040/TauUnc	NA	NA	-0.111081325601482	NA	0.15501963565431	NA	-0.716562938189268	0.476062260920776	NA	NA	0.987515301033674	0.488090562578515	Shapiro-Wilk normality test
Fixed	NA	Strain	None	Satterthwaite	NA	Postdiet_GLUC3_scaled_Jan	Fixed	CC_StrainCC041/TauUnc	NA	NA	-0.0243843749258523	NA	0.149298856728639	NA	-0.163325932027548	0.870739248070812	NA	NA	0.987515301033674	0.488090562578515	Shapiro-Wilk normality test
Fixed	NA	Strain	None	Satterthwaite	NA	Postdiet_GLUC3_scaled_Jan	Fixed	CC_StrainCC045/GeniUnc	NA	NA	-0.164413514312237	NA	0.152511020581648	NA	-1.07804349931694	0.284768780734561	NA	NA	0.987515301033674	0.488090562578515	Shapiro-Wilk normality test
Fixed	NA	Strain	None	Satterthwaite	NA	Postdiet_GLUC3_scaled_Jan	Fixed	CC_StrainCC059/TauUnc	NA	NA	-0.0609135010434558	NA	0.145782343830701	NA	-0.417838672659809	0.677362527698713	NA	NA	0.987515301033674	0.488090562578515	Shapiro-Wilk normality test
Fixed	NA	Strain	None	Satterthwaite	NA	Postdiet_GLUC3_scaled_Jan	Fixed	CC_StrainCC063/Unc	NA	NA	-0.127920681425671	NA	0.166761490349446	NA	-0.767087660092355	0.445646241554073	NA	NA	0.987515301033674	0.488090562578515	Shapiro-Wilk normality test
Fixed	NA	Strain	None	Satterthwaite	NA	Postdiet_GLUC3_scaled_Jan	Fixed	CC_StrainCC071/TauUnc	NA	NA	-0.20347466451753	NA	0.176164305167035	NA	-1.15502776981183	0.252063385950105	NA	NA	0.987515301033674	0.488090562578515	Shapiro-Wilk normality test
Fixed	NA	Strain	None	Satterthwaite	NA	Postdiet_GLUC3_scaled_Jan	Fixed	Week2	NA	NA	-0.186891509563203	NA	0.0820989166153274	NA	-2.27641870645966	0.0259273715796739	NA	NA	0.987515301033674	0.488090562578515	Shapiro-Wilk normality test
Fixed	NA	Strain	None	Satterthwaite	NA	Postdiet_GLUC3_scaled_Jan	Fixed	Week3	NA	NA	-0.0387479977614802	NA	0.0862883435186269	NA	-0.449052516034402	0.654801030511873	NA	NA	0.987515301033674	0.488090562578515	Shapiro-Wilk normality test
Fixed	NA	Strain	None	Satterthwaite	NA	Postdiet_GLUC3_scaled_Jan	Fixed	Week4	NA	NA	-0.111095986202086	NA	0.0752101209073273	NA	-1.47714143870314	0.144187625725265	NA	NA	0.987515301033674	0.488090562578515	Shapiro-Wilk normality test
Fixed	NA	Strain	None	Satterthwaite	NA	Postdiet_GLUC3_scaled_Jan	Fixed	Week5	NA	NA	-0.145642581509053	NA	0.077057763277948	NA	-1.89004423842045	0.0629529494674514	NA	NA	0.987515301033674	0.488090562578515	Shapiro-Wilk normality test
Fixed	NA	Strain	None	Satterthwaite	NA	Postdiet_GLUC3_scaled_Jan	Fixed	Week6	NA	NA	-0.138628353787823	NA	0.108031484155454	NA	-1.28322178364541	0.203707673598631	NA	NA	0.987515301033674	0.488090562578515	Shapiro-Wilk normality test
Fixed	NA	Strain	None	Satterthwaite	NA	Postdiet_GLUC3_scaled_Jan	Fixed	Week7	NA	NA	-0.339203152049203	NA	0.18804061768413	NA	-1.80388235385928	0.0756147050518808	NA	NA	0.987515301033674	0.488090562578515	Shapiro-Wilk normality test
Fixed	NA	Strain	None	Satterthwaite	NA	Postdiet_GLUC3_scaled_Jan	Fixed	Week8	NA	NA	-0.206310194301255	NA	0.132592838936913	NA	-1.55596784830451	0.124290877578553	NA	NA	0.987515301033674	0.488090562578515	Shapiro-Wilk normality test
Fixed	NA	Strain	None	Satterthwaite	NA	Postdiet_TRIGL_scaled_Jan	Fixed	(Intercept)	NA	NA	0.284051358102071	NA	0.114418297879387	NA	2.48256933870405	0.0154804346700338	NA	NA	0.981437672602741	0.181739298459274	Shapiro-Wilk normality test
Fixed	NA	Strain	None	Satterthwaite	NA	Postdiet_TRIGL_scaled_Jan	Fixed	CC_StrainCC002/Unc	NA	NA	0.0502190950565712	NA	0.146930384191336	NA	0.341788360065641	0.733548959167191	NA	NA	0.981437672602741	0.181739298459274	Shapiro-Wilk normality test
Fixed	NA	Strain	None	Satterthwaite	NA	Postdiet_TRIGL_scaled_Jan	Fixed	CC_StrainCC004/TauUnc	NA	NA	0.10840279219365	NA	0.143205248111232	NA	0.75697499654098	0.451641992796592	NA	NA	0.981437672602741	0.181739298459274	Shapiro-Wilk normality test
Fixed	NA	Strain	None	Satterthwaite	NA	Postdiet_TRIGL_scaled_Jan	Fixed	CC_StrainCC006/TauUnc	NA	NA	-0.525858643552311	NA	0.154100374796695	NA	-3.41244233991045	0.0010808415626145	NA	NA	0.981437672602741	0.181739298459274	Shapiro-Wilk normality test
Fixed	NA	Strain	None	Satterthwaite	NA	Postdiet_TRIGL_scaled_Jan	Fixed	CC_StrainCC008/GeniUnc	NA	NA	-0.384270202408071	NA	0.153193034413746	NA	-2.50840518877789	0.0144822980502006	NA	NA	0.981437672602741	0.181739298459274	Shapiro-Wilk normality test
Fixed	NA	Strain	None	Satterthwaite	NA	Postdiet_TRIGL_scaled_Jan	Fixed	CC_StrainCC011/Unc	NA	NA	-0.827589301316595	NA	0.144157776285038	NA	-5.74085784786407	2.31214788572582e-07	NA	NA	0.981437672602741	0.181739298459274	Shapiro-Wilk normality test
Fixed	NA	Strain	None	Satterthwaite	NA	Postdiet_TRIGL_scaled_Jan	Fixed	CC_StrainCC012/GeniUnc	NA	NA	-0.345889348744596	NA	0.150135587571104	NA	-2.30384650528499	0.0242484296808352	NA	NA	0.981437672602741	0.181739298459274	Shapiro-Wilk normality test
Fixed	NA	Strain	None	Satterthwaite	NA	Postdiet_TRIGL_scaled_Jan	Fixed	CC_StrainCC019/TauUnc	NA	NA	-0.680444065249484	NA	0.147431687200831	NA	-4.61531763061617	1.75983570789426e-05	NA	NA	0.981437672602741	0.181739298459274	Shapiro-Wilk normality test
Fixed	NA	Strain	None	Satterthwaite	NA	Postdiet_TRIGL_scaled_Jan	Fixed	CC_StrainCC024/GeniUnc	NA	NA	-0.518267597257328	NA	0.19429093062803	NA	-2.66748219066155	0.00951503653083688	NA	NA	0.981437672602741	0.181739298459274	Shapiro-Wilk normality test
Fixed	NA	Strain	None	Satterthwaite	NA	Postdiet_TRIGL_scaled_Jan	Fixed	CC_StrainCC027/GeniUnc	NA	NA	-0.437381002982237	NA	0.145638007300847	NA	-3.0032064506261	0.00371930238643519	NA	NA	0.981437672602741	0.181739298459274	Shapiro-Wilk normality test
Fixed	NA	Strain	None	Satterthwaite	NA	Postdiet_TRIGL_scaled_Jan	Fixed	CC_StrainCC028/GeniUnc	NA	NA	-0.291902628281481	NA	0.156269355461275	NA	-1.86794542935078	0.0660165068216408	NA	NA	0.981437672602741	0.181739298459274	Shapiro-Wilk normality test
Fixed	NA	Strain	None	Satterthwaite	NA	Postdiet_TRIGL_scaled_Jan	Fixed	CC_StrainCC030/GeniUnc	NA	NA	-0.43422643997052	NA	0.150670416695998	NA	-2.88196216279565	0.00526368438226921	NA	NA	0.981437672602741	0.181739298459274	Shapiro-Wilk normality test
Fixed	NA	Strain	None	Satterthwaite	NA	Postdiet_TRIGL_scaled_Jan	Fixed	CC_StrainCC032/GeniUnc	NA	NA	-0.436072663881591	NA	0.146809900583232	NA	-2.9703219071003	0.00409027559712319	NA	NA	0.981437672602741	0.181739298459274	Shapiro-Wilk normality test
Fixed	NA	Strain	None	Satterthwaite	NA	Postdiet_TRIGL_scaled_Jan	Fixed	CC_StrainCC035/Unc	NA	NA	-0.621061373829565	NA	0.147755355223839	NA	-4.20330872535009	7.74749471467871e-05	NA	NA	0.981437672602741	0.181739298459274	Shapiro-Wilk normality test
Fixed	NA	Strain	None	Satterthwaite	NA	Postdiet_TRIGL_scaled_Jan	Fixed	CC_StrainCC036/Unc	NA	NA	0.12469700169437	NA	0.152035060938315	NA	0.820185823748662	0.414934583361277	NA	NA	0.981437672602741	0.181739298459274	Shapiro-Wilk normality test
Fixed	NA	Strain	None	Satterthwaite	NA	Postdiet_TRIGL_scaled_Jan	Fixed	CC_StrainCC037/TauUnc	NA	NA	-1.09575294277101	NA	0.143205248111232	NA	-7.65162560187667	8.66384088584843e-11	NA	NA	0.981437672602741	0.181739298459274	Shapiro-Wilk normality test
Fixed	NA	Strain	None	Satterthwaite	NA	Postdiet_TRIGL_scaled_Jan	Fixed	CC_StrainCC040/TauUnc	NA	NA	-0.393552825281256	NA	0.156745144723617	NA	-2.51078160012671	0.0143934650131669	NA	NA	0.981437672602741	0.181739298459274	Shapiro-Wilk normality test
Fixed	NA	Strain	None	Satterthwaite	NA	Postdiet_TRIGL_scaled_Jan	Fixed	CC_StrainCC041/TauUnc	NA	NA	-0.675153310584943	NA	0.150960688342647	NA	-4.47237832575654	2.96500333357466e-05	NA	NA	0.981437672602741	0.181739298459274	Shapiro-Wilk normality test
Fixed	NA	Strain	None	Satterthwaite	NA	Postdiet_TRIGL_scaled_Jan	Fixed	CC_StrainCC045/GeniUnc	NA	NA	-0.204823170333068	NA	0.15420860649115	NA	-1.32822139434107	0.188481689246827	NA	NA	0.981437672602741	0.181739298459274	Shapiro-Wilk normality test
Fixed	NA	Strain	None	Satterthwaite	NA	Postdiet_TRIGL_scaled_Jan	Fixed	CC_StrainCC059/TauUnc	NA	NA	-0.565257404951642	NA	0.147405033468455	NA	-3.8347225440752	0.000274674255340207	NA	NA	0.981437672602741	0.181739298459274	Shapiro-Wilk normality test
Fixed	NA	Strain	None	Satterthwaite	NA	Postdiet_TRIGL_scaled_Jan	Fixed	CC_StrainCC063/Unc	NA	NA	-0.257881669185611	NA	0.168617696905438	NA	-1.52938673649559	0.130740401998557	NA	NA	0.981437672602741	0.181739298459274	Shapiro-Wilk normality test
Fixed	NA	Strain	None	Satterthwaite	NA	Postdiet_TRIGL_scaled_Jan	Fixed	CC_StrainCC071/TauUnc	NA	NA	-0.262905748113147	NA	0.178125173575548	NA	-1.47596065640683	0.144503621915766	NA	NA	0.981437672602741	0.181739298459274	Shapiro-Wilk normality test
Fixed	NA	Strain	None	Satterthwaite	NA	Postdiet_TRIGL_scaled_Jan	Fixed	Week2	NA	NA	0.189299172155714	NA	0.0830127519794867	NA	2.28036256649451	0.0256797996696186	NA	NA	0.981437672602741	0.181739298459274	Shapiro-Wilk normality test
Fixed	NA	Strain	None	Satterthwaite	NA	Postdiet_TRIGL_scaled_Jan	Fixed	Week3	NA	NA	0.0631737581897842	NA	0.087248811001913	NA	0.72406440230342	0.471474089256144	NA	NA	0.981437672602741	0.181739298459274	Shapiro-Wilk normality test
Fixed	NA	Strain	None	Satterthwaite	NA	Postdiet_TRIGL_scaled_Jan	Fixed	Week4	NA	NA	0.110092634698539	NA	0.0760472777305999	NA	1.44768672836057	0.152233250469311	NA	NA	0.981437672602741	0.181739298459274	Shapiro-Wilk normality test
Fixed	NA	Strain	None	Satterthwaite	NA	Postdiet_TRIGL_scaled_Jan	Fixed	Week5	NA	NA	0.136965731788008	NA	0.0779154860356836	NA	1.75787560030468	0.0832036222522602	NA	NA	0.981437672602741	0.181739298459274	Shapiro-Wilk normality test
Fixed	NA	Strain	None	Satterthwaite	NA	Postdiet_TRIGL_scaled_Jan	Fixed	Week6	NA	NA	0.253268373543072	NA	0.109233972504069	NA	2.31858612972843	0.02338655270228	NA	NA	0.981437672602741	0.181739298459274	Shapiro-Wilk normality test
Fixed	NA	Strain	None	Satterthwaite	NA	Postdiet_TRIGL_scaled_Jan	Fixed	Week7	NA	NA	0.100278384805582	NA	0.190133680216773	NA	0.527409897558677	0.599600782528201	NA	NA	0.981437672602741	0.181739298459274	Shapiro-Wilk normality test
Fixed	NA	Strain	None	Satterthwaite	NA	Postdiet_TRIGL_scaled_Jan	Fixed	Week8	NA	NA	-0.100734868706895	NA	0.134068717428983	NA	-0.751367437823477	0.454986684243995	NA	NA	0.981437672602741	0.181739298459274	Shapiro-Wilk normality test
Fixed	NA	Strain	None	Satterthwaite	NA	Postdiet_TMAO_scaled_Jan	Fixed	(Intercept)	NA	NA	-0.183371760870809	NA	0.274080105501585	NA	-0.669044404135888	0.50569957282189	NA	NA	0.994179714389504	0.951666338583116	Shapiro-Wilk normality test
Fixed	NA	Strain	None	Satterthwaite	NA	Postdiet_TMAO_scaled_Jan	Fixed	CC_StrainCC002/Unc	NA	NA	0.271263599600585	NA	0.351960271625443	NA	0.770722213469777	0.443502703985457	NA	NA	0.994179714389504	0.951666338583116	Shapiro-Wilk normality test
Fixed	NA	Strain	None	Satterthwaite	NA	Postdiet_TMAO_scaled_Jan	Fixed	CC_StrainCC004/TauUnc	NA	NA	-0.172922030144688	NA	0.343036998785649	NA	-0.504091485049228	0.615802946292166	NA	NA	0.994179714389504	0.951666338583116	Shapiro-Wilk normality test
Fixed	NA	Strain	None	Satterthwaite	NA	Postdiet_TMAO_scaled_Jan	Fixed	CC_StrainCC006/TauUnc	NA	NA	0.405190954368434	NA	0.369135424708333	NA	1.09767561509056	0.276161996572622	NA	NA	0.994179714389504	0.951666338583116	Shapiro-Wilk normality test
Fixed	NA	Strain	None	Satterthwaite	NA	Postdiet_TMAO_scaled_Jan	Fixed	CC_StrainCC008/GeniUnc	NA	NA	-0.487326104979512	NA	0.366961961612889	NA	-1.32800168943286	0.188553885915137	NA	NA	0.994179714389504	0.951666338583116	Shapiro-Wilk normality test
Fixed	NA	Strain	None	Satterthwaite	NA	Postdiet_TMAO_scaled_Jan	Fixed	CC_StrainCC011/Unc	NA	NA	0.151631624654279	NA	0.345318705708481	NA	0.439106315839974	0.661956544458365	NA	NA	0.994179714389504	0.951666338583116	Shapiro-Wilk normality test
Fixed	NA	Strain	None	Satterthwaite	NA	Postdiet_TMAO_scaled_Jan	Fixed	CC_StrainCC012/GeniUnc	NA	NA	0.0605955709119093	NA	0.359638086247427	NA	0.168490416418856	0.866690408460854	NA	NA	0.994179714389504	0.951666338583116	Shapiro-Wilk normality test
Fixed	NA	Strain	None	Satterthwaite	NA	Postdiet_TMAO_scaled_Jan	Fixed	CC_StrainCC019/TauUnc	NA	NA	0.498770049663156	NA	0.353161103872358	NA	1.41230176311665	0.16235555125028	NA	NA	0.994179714389504	0.951666338583116	Shapiro-Wilk normality test
Fixed	NA	Strain	None	Satterthwaite	NA	Postdiet_TMAO_scaled_Jan	Fixed	CC_StrainCC024/GeniUnc	NA	NA	-0.413746623211302	NA	0.465408765481428	NA	-0.888996198391997	0.377093964892929	NA	NA	0.994179714389504	0.951666338583116	Shapiro-Wilk normality test
Fixed	NA	Strain	None	Satterthwaite	NA	Postdiet_TMAO_scaled_Jan	Fixed	CC_StrainCC027/GeniUnc	NA	NA	-0.0316196693335972	NA	0.34886448361725	NA	-0.0906359655925539	0.928044453169333	NA	NA	0.994179714389504	0.951666338583116	Shapiro-Wilk normality test
Fixed	NA	Strain	None	Satterthwaite	NA	Postdiet_TMAO_scaled_Jan	Fixed	CC_StrainCC028/GeniUnc	NA	NA	-0.0227304012169822	NA	0.374331048663566	NA	-0.0607227247062036	0.951755573477795	NA	NA	0.994179714389504	0.951666338583116	Shapiro-Wilk normality test
Fixed	NA	Strain	None	Satterthwaite	NA	Postdiet_TMAO_scaled_Jan	Fixed	CC_StrainCC030/GeniUnc	NA	NA	-0.116106598166399	NA	0.360919227688028	NA	-0.321696904069516	0.748654861507458	NA	NA	0.994179714389504	0.951666338583116	Shapiro-Wilk normality test
Fixed	NA	Strain	None	Satterthwaite	NA	Postdiet_TMAO_scaled_Jan	Fixed	CC_StrainCC032/GeniUnc	NA	NA	0.39973396478241	NA	0.351671662542522	NA	1.13666811221696	0.259609293366209	NA	NA	0.994179714389504	0.951666338583116	Shapiro-Wilk normality test
Fixed	NA	Strain	None	Satterthwaite	NA	Postdiet_TMAO_scaled_Jan	Fixed	CC_StrainCC035/Unc	NA	NA	0.868708937615676	NA	0.353936425368463	NA	2.454420837616	0.0166379562506568	NA	NA	0.994179714389504	0.951666338583116	Shapiro-Wilk normality test
Fixed	NA	Strain	None	Satterthwaite	NA	Postdiet_TMAO_scaled_Jan	Fixed	CC_StrainCC036/Unc	NA	NA	0.940636822605792	NA	0.364188126499132	NA	2.582832207211	0.0119228550250195	NA	NA	0.994179714389504	0.951666338583116	Shapiro-Wilk normality test
Fixed	NA	Strain	None	Satterthwaite	NA	Postdiet_TMAO_scaled_Jan	Fixed	CC_StrainCC037/TauUnc	NA	NA	0.0197605834105651	NA	0.34303699878565	NA	0.0576048166247884	0.954229909214665	NA	NA	0.994179714389504	0.951666338583116	Shapiro-Wilk normality test
Fixed	NA	Strain	None	Satterthwaite	NA	Postdiet_TMAO_scaled_Jan	Fixed	CC_StrainCC040/TauUnc	NA	NA	0.408842304024939	NA	0.375470764719791	NA	1.08887919497555	0.279995708478558	NA	NA	0.994179714389504	0.951666338583116	Shapiro-Wilk normality test
Fixed	NA	Strain	None	Satterthwaite	NA	Postdiet_TMAO_scaled_Jan	Fixed	CC_StrainCC041/TauUnc	NA	NA	-0.742279898069772	NA	0.361614550770194	NA	-2.05268260496932	0.043897946486002	NA	NA	0.994179714389504	0.951666338583116	Shapiro-Wilk normality test
Fixed	NA	Strain	None	Satterthwaite	NA	Postdiet_TMAO_scaled_Jan	Fixed	CC_StrainCC045/GeniUnc	NA	NA	-0.0537498521802056	NA	0.369394685288019	NA	-0.145507919634243	0.884734097876482	NA	NA	0.994179714389504	0.951666338583116	Shapiro-Wilk normality test
Fixed	NA	Strain	None	Satterthwaite	NA	Postdiet_TMAO_scaled_Jan	Fixed	CC_StrainCC059/TauUnc	NA	NA	0.765140994919292	NA	0.353097256936011	NA	2.16694120356181	0.0336945029332641	NA	NA	0.994179714389504	0.951666338583116	Shapiro-Wilk normality test
Fixed	NA	Strain	None	Satterthwaite	NA	Postdiet_TMAO_scaled_Jan	Fixed	CC_StrainCC063/Unc	NA	NA	0.825799714631163	NA	0.40391053715896	NA	2.04451144166652	0.044720490923975	NA	NA	0.994179714389504	0.951666338583116	Shapiro-Wilk normality test
Fixed	NA	Strain	None	Satterthwaite	NA	Postdiet_TMAO_scaled_Jan	Fixed	CC_StrainCC071/TauUnc	NA	NA	-0.731310092722618	NA	0.426684955736174	NA	-1.71393456200223	0.0910300656692193	NA	NA	0.994179714389504	0.951666338583116	Shapiro-Wilk normality test
Fixed	NA	Strain	None	Satterthwaite	NA	Postdiet_TMAO_scaled_Jan	Fixed	Week2	NA	NA	0.049349519456498	NA	0.19885057060103	NA	0.248173889103451	0.804736977356559	NA	NA	0.994179714389504	0.951666338583116	Shapiro-Wilk normality test
Fixed	NA	Strain	None	Satterthwaite	NA	Postdiet_TMAO_scaled_Jan	Fixed	Week3	NA	NA	0.174341656128012	NA	0.208997719486267	NA	0.83417970567601	0.407058434036473	NA	NA	0.994179714389504	0.951666338583116	Shapiro-Wilk normality test
Fixed	NA	Strain	None	Satterthwaite	NA	Postdiet_TMAO_scaled_Jan	Fixed	Week4	NA	NA	0.0748730420516349	NA	0.18216532049343	NA	0.411016991866656	0.682333812564426	NA	NA	0.994179714389504	0.951666338583116	Shapiro-Wilk normality test
Fixed	NA	Strain	None	Satterthwaite	NA	Postdiet_TMAO_scaled_Jan	Fixed	Week5	NA	NA	-0.0572609147539229	NA	0.18664046772815	NA	-0.306797960007934	0.759921117000659	NA	NA	0.994179714389504	0.951666338583116	Shapiro-Wilk normality test
Fixed	NA	Strain	None	Satterthwaite	NA	Postdiet_TMAO_scaled_Jan	Fixed	Week6	NA	NA	0.273199485959375	NA	0.261661458553005	NA	1.0440952499087	0.300085529839224	NA	NA	0.994179714389504	0.951666338583116	Shapiro-Wilk normality test
Fixed	NA	Strain	None	Satterthwaite	NA	Postdiet_TMAO_scaled_Jan	Fixed	Week7	NA	NA	-0.324780127528613	NA	0.455450396475494	NA	-0.713096596340514	0.478190822893656	NA	NA	0.994179714389504	0.951666338583116	Shapiro-Wilk normality test
Fixed	NA	Strain	None	Satterthwaite	NA	Postdiet_TMAO_scaled_Jan	Fixed	Week8	NA	NA	-0.222926162056895	NA	0.321151152380654	NA	-0.694147165296998	0.489920467561665	NA	NA	0.994179714389504	0.951666338583116	Shapiro-Wilk normality test
Fixed	NA	Strain	None	Satterthwaite	NA	Postdiet_InsulinMean_scaled_Jan	Fixed	(Intercept)	NA	NA	0.161720152969942	NA	0.251360978014179	NA	0.643378117986238	0.522111368687235	NA	NA	0.968020719196102	0.0172527846778918	Shapiro-Wilk normality test
Fixed	NA	Strain	None	Satterthwaite	NA	Postdiet_InsulinMean_scaled_Jan	Fixed	CC_StrainCC002/Unc	NA	NA	-0.608856353985823	NA	0.322785478851166	NA	-1.88625695354332	0.0634692918601386	NA	NA	0.968020719196102	0.0172527846778918	Shapiro-Wilk normality test
Fixed	NA	Strain	None	Satterthwaite	NA	Postdiet_InsulinMean_scaled_Jan	Fixed	CC_StrainCC004/TauUnc	NA	NA	0.846183583387904	NA	0.314601876528067	NA	2.68969655466252	0.00896122549238229	NA	NA	0.968020719196102	0.0172527846778918	Shapiro-Wilk normality test
Fixed	NA	Strain	None	Satterthwaite	NA	Postdiet_InsulinMean_scaled_Jan	Fixed	CC_StrainCC006/TauUnc	NA	NA	-0.140612168790691	NA	0.338536944170247	NA	-0.415352507937739	0.679172666603634	NA	NA	0.968020719196102	0.0172527846778918	Shapiro-Wilk normality test
Fixed	NA	Strain	None	Satterthwaite	NA	Postdiet_InsulinMean_scaled_Jan	Fixed	CC_StrainCC008/GeniUnc	NA	NA	-0.174341736854564	NA	0.336543644407214	NA	-0.518036040055513	0.606090257913666	NA	NA	0.968020719196102	0.0172527846778918	Shapiro-Wilk normality test
Fixed	NA	Strain	None	Satterthwaite	NA	Postdiet_InsulinMean_scaled_Jan	Fixed	CC_StrainCC011/Unc	NA	NA	-0.54228948544535	NA	0.316694447539798	NA	-1.71234288967824	0.0913245503697391	NA	NA	0.968020719196102	0.0172527846778918	Shapiro-Wilk normality test
Fixed	NA	Strain	None	Satterthwaite	NA	Postdiet_InsulinMean_scaled_Jan	Fixed	CC_StrainCC012/GeniUnc	NA	NA	-0.210730920670977	NA	0.329826861839769	NA	-0.638913760678932	0.52499432483982	NA	NA	0.968020719196102	0.0172527846778918	Shapiro-Wilk normality test
Fixed	NA	Strain	None	Satterthwaite	NA	Postdiet_InsulinMean_scaled_Jan	Fixed	CC_StrainCC019/TauUnc	NA	NA	-0.406363383752344	NA	0.323886771363671	NA	-1.25464643721452	0.213840405474492	NA	NA	0.968020719196102	0.0172527846778918	Shapiro-Wilk normality test
Fixed	NA	Strain	None	Satterthwaite	NA	Postdiet_InsulinMean_scaled_Jan	Fixed	CC_StrainCC024/GeniUnc	NA	NA	-0.189381080419975	NA	0.426829967296209	NA	-0.443692090364755	0.658653466659147	NA	NA	0.968020719196102	0.0172527846778918	Shapiro-Wilk normality test
Fixed	NA	Strain	None	Satterthwaite	NA	Postdiet_InsulinMean_scaled_Jan	Fixed	CC_StrainCC027/GeniUnc	NA	NA	0.141868744310271	NA	0.319946307799185	NA	0.443414225612241	0.658853416538129	NA	NA	0.968020719196102	0.0172527846778918	Shapiro-Wilk normality test
Fixed	NA	Strain	None	Satterthwaite	NA	Postdiet_InsulinMean_scaled_Jan	Fixed	CC_StrainCC028/GeniUnc	NA	NA	0.35765337088805	NA	0.343301890959768	NA	1.04180425539795	0.301139033246374	NA	NA	0.968020719196102	0.0172527846778918	Shapiro-Wilk normality test
Fixed	NA	Strain	None	Satterthwaite	NA	Postdiet_InsulinMean_scaled_Jan	Fixed	CC_StrainCC030/GeniUnc	NA	NA	-0.737420125738259	NA	0.331001806533017	NA	-2.22784320563732	0.0291539992911893	NA	NA	0.968020719196102	0.0172527846778918	Shapiro-Wilk normality test
Fixed	NA	Strain	None	Satterthwaite	NA	Postdiet_InsulinMean_scaled_Jan	Fixed	CC_StrainCC032/GeniUnc	NA	NA	0.0517441608390727	NA	0.322520793235937	NA	0.160436666175566	0.873005885745402	NA	NA	0.968020719196102	0.0172527846778918	Shapiro-Wilk normality test
Fixed	NA	Strain	None	Satterthwaite	NA	Postdiet_InsulinMean_scaled_Jan	Fixed	CC_StrainCC035/Unc	NA	NA	0.0714238773043392	NA	0.324597824685763	NA	0.220038065176448	0.82649121965062	NA	NA	0.968020719196102	0.0172527846778918	Shapiro-Wilk normality test
Fixed	NA	Strain	None	Satterthwaite	NA	Postdiet_InsulinMean_scaled_Jan	Fixed	CC_StrainCC036/Unc	NA	NA	-0.421597703261172	NA	0.333999738837095	NA	-1.26226955963819	0.211101607329916	NA	NA	0.968020719196102	0.0172527846778918	Shapiro-Wilk normality test
Fixed	NA	Strain	None	Satterthwaite	NA	Postdiet_InsulinMean_scaled_Jan	Fixed	CC_StrainCC037/TauUnc	NA	NA	-0.0615918816068758	NA	0.314601876528067	NA	-0.195777222585577	0.845359954639789	NA	NA	0.968020719196102	0.0172527846778918	Shapiro-Wilk normality test
Fixed	NA	Strain	None	Satterthwaite	NA	Postdiet_InsulinMean_scaled_Jan	Fixed	CC_StrainCC040/TauUnc	NA	NA	0.142506257577524	NA	0.344347133342564	NA	0.413844762389108	0.680271355816805	NA	NA	0.968020719196102	0.0172527846778918	Shapiro-Wilk normality test
Fixed	NA	Strain	None	Satterthwaite	NA	Postdiet_InsulinMean_scaled_Jan	Fixed	CC_StrainCC041/TauUnc	NA	NA	-0.485597460116218	NA	0.331639492692869	NA	-1.46423291198895	0.14767166626494	NA	NA	0.968020719196102	0.0172527846778918	Shapiro-Wilk normality test
Fixed	NA	Strain	None	Satterthwaite	NA	Postdiet_InsulinMean_scaled_Jan	Fixed	CC_StrainCC045/GeniUnc	NA	NA	0.123950965559525	NA	0.338774714046872	NA	0.365880216025731	0.715573829755337	NA	NA	0.968020719196102	0.0172527846778918	Shapiro-Wilk normality test
Fixed	NA	Strain	None	Satterthwaite	NA	Postdiet_InsulinMean_scaled_Jan	Fixed	CC_StrainCC059/TauUnc	NA	NA	0.332414656447288	NA	0.323828216846063	NA	1.0265154151323	0.308233944880696	NA	NA	0.968020719196102	0.0172527846778918	Shapiro-Wilk normality test
Fixed	NA	Strain	None	Satterthwaite	NA	Postdiet_InsulinMean_scaled_Jan	Fixed	CC_StrainCC063/Unc	NA	NA	-0.27554100791586	NA	0.370429467927657	NA	-0.743842031405751	0.459497621526312	NA	NA	0.968020719196102	0.0172527846778918	Shapiro-Wilk normality test
Fixed	NA	Strain	None	Satterthwaite	NA	Postdiet_InsulinMean_scaled_Jan	Fixed	CC_StrainCC071/TauUnc	NA	NA	0.00927664873787406	NA	0.391316062803985	NA	0.0237062814937931	0.981155320442461	NA	NA	0.968020719196102	0.0172527846778918	Shapiro-Wilk normality test
Fixed	NA	Strain	None	Satterthwaite	NA	Postdiet_InsulinMean_scaled_Jan	Fixed	Week2	NA	NA	-0.061184393464897	NA	0.182367391509426	NA	-0.33550073266105	0.738265355988883	NA	NA	0.968020719196102	0.0172527846778918	Shapiro-Wilk normality test
Fixed	NA	Strain	None	Satterthwaite	NA	Postdiet_InsulinMean_scaled_Jan	Fixed	Week3	NA	NA	-0.0329206354099854	NA	0.191673419990336	NA	-0.171753785223038	0.864133835233252	NA	NA	0.968020719196102	0.0172527846778918	Shapiro-Wilk normality test
Fixed	NA	Strain	None	Satterthwaite	NA	Postdiet_InsulinMean_scaled_Jan	Fixed	Week4	NA	NA	-0.318242842455839	NA	0.167065219986315	NA	-1.90490182505915	0.0609614662848982	NA	NA	0.968020719196102	0.0172527846778918	Shapiro-Wilk normality test
Fixed	NA	Strain	None	Satterthwaite	NA	Postdiet_InsulinMean_scaled_Jan	Fixed	Week5	NA	NA	-0.0245278249097837	NA	0.171169412020312	NA	-0.143295607668928	0.886474381414765	NA	NA	0.968020719196102	0.0172527846778918	Shapiro-Wilk normality test
Fixed	NA	Strain	None	Satterthwaite	NA	Postdiet_InsulinMean_scaled_Jan	Fixed	Week6	NA	NA	0.377320390568724	NA	0.239971741145289	NA	1.57235343114954	0.120443195994023	NA	NA	0.968020719196102	0.0172527846778918	Shapiro-Wilk normality test
Fixed	NA	Strain	None	Satterthwaite	NA	Postdiet_InsulinMean_scaled_Jan	Fixed	Week7	NA	NA	0.399001848882096	NA	0.41769707029817	NA	0.95524215335595	0.342790039614957	NA	NA	0.968020719196102	0.0172527846778918	Shapiro-Wilk normality test
Fixed	NA	Strain	None	Satterthwaite	NA	Postdiet_InsulinMean_scaled_Jan	Fixed	Week8	NA	NA	-0.267250843690783	NA	0.2945301980421	NA	-0.907380110655349	0.367363944363751	NA	NA	0.968020719196102	0.0172527846778918	Shapiro-Wilk normality test
Fixed	NA	Strain	None	Satterthwaite	NA	Postdiet_GlucInsRatio_scaled_Jan	Fixed	(Intercept)	NA	NA	0.115723166848429	NA	0.258626747501612	NA	0.447452430834549	0.655950004469165	NA	NA	0.985237235505527	0.344116531745177	Shapiro-Wilk normality test
Fixed	NA	Strain	None	Satterthwaite	NA	Postdiet_GlucInsRatio_scaled_Jan	Fixed	CC_StrainCC002/Unc	NA	NA	0.232279322026654	NA	0.332115824801248	NA	0.699392515143354	0.486657858725102	NA	NA	0.985237235505527	0.344116531745177	Shapiro-Wilk normality test
Fixed	NA	Strain	None	Satterthwaite	NA	Postdiet_GlucInsRatio_scaled_Jan	Fixed	CC_StrainCC004/TauUnc	NA	NA	-0.913107120343263	NA	0.323695669579103	NA	-2.82088148269195	0.00624872954377014	NA	NA	0.985237235505527	0.344116531745177	Shapiro-Wilk normality test
Fixed	NA	Strain	None	Satterthwaite	NA	Postdiet_GlucInsRatio_scaled_Jan	Fixed	CC_StrainCC006/TauUnc	NA	NA	-0.0959039577618577	NA	0.348322597531217	NA	-0.27533085261074	0.783884895887821	NA	NA	0.985237235505527	0.344116531745177	Shapiro-Wilk normality test
Fixed	NA	Strain	None	Satterthwaite	NA	Postdiet_GlucInsRatio_scaled_Jan	Fixed	CC_StrainCC008/GeniUnc	NA	NA	0.0372820164594316	NA	0.346271680007813	NA	0.107666952314987	0.914572344875773	NA	NA	0.985237235505527	0.344116531745177	Shapiro-Wilk normality test
Fixed	NA	Strain	None	Satterthwaite	NA	Postdiet_GlucInsRatio_scaled_Jan	Fixed	CC_StrainCC011/Unc	NA	NA	0.220642235966396	NA	0.3258487278579	NA	0.677130880383908	0.500586902082994	NA	NA	0.985237235505527	0.344116531745177	Shapiro-Wilk normality test
Fixed	NA	Strain	None	Satterthwaite	NA	Postdiet_GlucInsRatio_scaled_Jan	Fixed	CC_StrainCC012/GeniUnc	NA	NA	0.00101677032811036	NA	0.33936074401919	NA	0.00299613419062066	0.997618079910996	NA	NA	0.985237235505527	0.344116531745177	Shapiro-Wilk normality test
Fixed	NA	Strain	None	Satterthwaite	NA	Postdiet_GlucInsRatio_scaled_Jan	Fixed	CC_StrainCC019/TauUnc	NA	NA	0.168723548623964	NA	0.333248950964296	NA	0.506298813951979	0.614260843533114	NA	NA	0.985237235505527	0.344116531745177	Shapiro-Wilk normality test
Fixed	NA	Strain	None	Satterthwaite	NA	Postdiet_GlucInsRatio_scaled_Jan	Fixed	CC_StrainCC024/GeniUnc	NA	NA	0.347348236048099	NA	0.439167793864214	NA	0.790923744639381	0.431698736260352	NA	NA	0.985237235505527	0.344116531745177	Shapiro-Wilk normality test
Fixed	NA	Strain	None	Satterthwaite	NA	Postdiet_GlucInsRatio_scaled_Jan	Fixed	CC_StrainCC027/GeniUnc	NA	NA	-0.213375205062409	NA	0.329194585472154	NA	-0.648173495187873	0.519023938895596	NA	NA	0.985237235505527	0.344116531745177	Shapiro-Wilk normality test
Fixed	NA	Strain	None	Satterthwaite	NA	Postdiet_GlucInsRatio_scaled_Jan	Fixed	CC_StrainCC028/GeniUnc	NA	NA	-0.64917596238169	NA	0.353225278527797	NA	-1.83785250332983	0.0703893268464845	NA	NA	0.985237235505527	0.344116531745177	Shapiro-Wilk normality test
Fixed	NA	Strain	None	Satterthwaite	NA	Postdiet_GlucInsRatio_scaled_Jan	Fixed	CC_StrainCC030/GeniUnc	NA	NA	0.69992388454962	NA	0.340569651332129	NA	2.05515635880028	0.0436515157240527	NA	NA	0.985237235505527	0.344116531745177	Shapiro-Wilk normality test
Fixed	NA	Strain	None	Satterthwaite	NA	Postdiet_GlucInsRatio_scaled_Jan	Fixed	CC_StrainCC032/GeniUnc	NA	NA	-0.340497965754677	NA	0.331843488258329	NA	-1.02607999795859	0.308437645428364	NA	NA	0.985237235505527	0.344116531745177	Shapiro-Wilk normality test
Fixed	NA	Strain	None	Satterthwaite	NA	Postdiet_GlucInsRatio_scaled_Jan	Fixed	CC_StrainCC035/Unc	NA	NA	-0.0480210930743401	NA	0.333980557793032	NA	-0.143784097468628	0.886090069469745	NA	NA	0.985237235505527	0.344116531745177	Shapiro-Wilk normality test
Fixed	NA	Strain	None	Satterthwaite	NA	Postdiet_GlucInsRatio_scaled_Jan	Fixed	CC_StrainCC036/Unc	NA	NA	0.606868792063225	NA	0.343654241021266	NA	1.76592842346348	0.0818314936582341	NA	NA	0.985237235505527	0.344116531745177	Shapiro-Wilk normality test
Fixed	NA	Strain	None	Satterthwaite	NA	Postdiet_GlucInsRatio_scaled_Jan	Fixed	CC_StrainCC037/TauUnc	NA	NA	-0.0409609066776095	NA	0.323695669579103	NA	-0.126541410735801	0.899671394843883	NA	NA	0.985237235505527	0.344116531745177	Shapiro-Wilk normality test
Fixed	NA	Strain	None	Satterthwaite	NA	Postdiet_GlucInsRatio_scaled_Jan	Fixed	CC_StrainCC040/TauUnc	NA	NA	-0.228343928516348	NA	0.354300734391905	NA	-0.644491829542099	0.521393463412557	NA	NA	0.985237235505527	0.344116531745177	Shapiro-Wilk normality test
Fixed	NA	Strain	None	Satterthwaite	NA	Postdiet_GlucInsRatio_scaled_Jan	Fixed	CC_StrainCC041/TauUnc	NA	NA	0.445988913840307	NA	0.341225770268141	NA	1.30702002222705	0.195545040000476	NA	NA	0.985237235505527	0.344116531745177	Shapiro-Wilk normality test
Fixed	NA	Strain	None	Satterthwaite	NA	Postdiet_GlucInsRatio_scaled_Jan	Fixed	CC_StrainCC045/GeniUnc	NA	NA	-0.246099716913974	NA	0.348567240316788	NA	-0.706032261351675	0.482545199559799	NA	NA	0.985237235505527	0.344116531745177	Shapiro-Wilk normality test
Fixed	NA	Strain	None	Satterthwaite	NA	Postdiet_GlucInsRatio_scaled_Jan	Fixed	CC_StrainCC059/TauUnc	NA	NA	-0.406172541117471	NA	0.333188703886328	NA	-1.21904655343911	0.226977690103237	NA	NA	0.985237235505527	0.344116531745177	Shapiro-Wilk normality test
Fixed	NA	Strain	None	Satterthwaite	NA	Postdiet_GlucInsRatio_scaled_Jan	Fixed	CC_StrainCC063/Unc	NA	NA	0.12296486942989	NA	0.381136997579149	NA	0.322626431469316	0.747953758209083	NA	NA	0.985237235505527	0.344116531745177	Shapiro-Wilk normality test
Fixed	NA	Strain	None	Satterthwaite	NA	Postdiet_GlucInsRatio_scaled_Jan	Fixed	CC_StrainCC071/TauUnc	NA	NA	-0.208229719245671	NA	0.402627334472029	NA	-0.51717730371865	0.606686359378732	NA	NA	0.985237235505527	0.344116531745177	Shapiro-Wilk normality test
Fixed	NA	Strain	None	Satterthwaite	NA	Postdiet_GlucInsRatio_scaled_Jan	Fixed	Week2	NA	NA	-0.170399869872621	NA	0.187638851857807	NA	-0.908126798823897	0.366972152769604	NA	NA	0.985237235505527	0.344116531745177	Shapiro-Wilk normality test
Fixed	NA	Strain	None	Satterthwaite	NA	Postdiet_GlucInsRatio_scaled_Jan	Fixed	Week3	NA	NA	-0.0463833469635859	NA	0.197213877771493	NA	-0.235193118697911	0.81475546122473	NA	NA	0.985237235505527	0.344116531745177	Shapiro-Wilk normality test
Fixed	NA	Strain	None	Satterthwaite	NA	Postdiet_GlucInsRatio_scaled_Jan	Fixed	Week4	NA	NA	0.140719457051036	NA	0.171894360083468	NA	0.818639174564575	0.415810695535317	NA	NA	0.985237235505527	0.344116531745177	Shapiro-Wilk normality test
Fixed	NA	Strain	None	Satterthwaite	NA	Postdiet_GlucInsRatio_scaled_Jan	Fixed	Week5	NA	NA	-0.182418603208443	NA	0.17611718673405	NA	-1.03577967937853	0.30392140856095	NA	NA	0.985237235505527	0.344116531745177	Shapiro-Wilk normality test
Fixed	NA	Strain	None	Satterthwaite	NA	Postdiet_GlucInsRatio_scaled_Jan	Fixed	Week6	NA	NA	-0.559831150100427	NA	0.246908296566239	NA	-2.26736467703198	0.0265037215322591	NA	NA	0.985237235505527	0.344116531745177	Shapiro-Wilk normality test
Fixed	NA	Strain	None	Satterthwaite	NA	Postdiet_GlucInsRatio_scaled_Jan	Fixed	Week7	NA	NA	-0.846174966714719	NA	0.429770903923179	NA	-1.96889775224516	0.0529825248587093	NA	NA	0.985237235505527	0.344116531745177	Shapiro-Wilk normality test
Fixed	NA	Strain	None	Satterthwaite	NA	Postdiet_GlucInsRatio_scaled_Jan	Fixed	Week8	NA	NA	-0.000517629402288576	NA	0.303043804819765	NA	-0.00170810092156953	0.998642062134558	NA	NA	0.985237235505527	0.344116531745177	Shapiro-Wilk normality test
Fixed	NA	Strain	None	Satterthwaite	NA	Postdiet_HOMA.IR_Conv_scaled_Jan	Fixed	(Intercept)	NA	NA	0.443948288148711	NA	0.299400036747565	NA	1.48279303159545	0.142682659094882	NA	NA	0.976617675911704	0.0777612496237214	Shapiro-Wilk normality test
Fixed	NA	Strain	None	Satterthwaite	NA	Postdiet_HOMA.IR_Conv_scaled_Jan	Fixed	CC_StrainCC002/Unc	NA	NA	-0.970393344095259	NA	0.384474889432393	NA	-2.52394466002154	0.0139102488617121	NA	NA	0.976617675911704	0.0777612496237214	Shapiro-Wilk normality test
Fixed	NA	Strain	None	Satterthwaite	NA	Postdiet_HOMA.IR_Conv_scaled_Jan	Fixed	CC_StrainCC004/TauUnc	NA	NA	0.807351474677241	NA	0.374727271263414	NA	2.15450418635188	0.034694274089799	NA	NA	0.976617675911704	0.0777612496237214	Shapiro-Wilk normality test
Fixed	NA	Strain	None	Satterthwaite	NA	Postdiet_HOMA.IR_Conv_scaled_Jan	Fixed	CC_StrainCC006/TauUnc	NA	NA	-0.375882544499431	NA	0.40323670891853	NA	-0.932163506411749	0.354502356905455	NA	NA	0.976617675911704	0.0777612496237214	Shapiro-Wilk normality test
Fixed	NA	Strain	None	Satterthwaite	NA	Postdiet_HOMA.IR_Conv_scaled_Jan	Fixed	CC_StrainCC008/GeniUnc	NA	NA	-0.311566836031827	NA	0.400862458042296	NA	-0.777241245172808	0.439673115138991	NA	NA	0.976617675911704	0.0777612496237214	Shapiro-Wilk normality test
Fixed	NA	Strain	None	Satterthwaite	NA	Postdiet_HOMA.IR_Conv_scaled_Jan	Fixed	CC_StrainCC011/Unc	NA	NA	-0.843452746167992	NA	0.377219765694168	NA	-2.23597176732204	0.0285906062712489	NA	NA	0.976617675911704	0.0777612496237214	Shapiro-Wilk normality test
Fixed	NA	Strain	None	Satterthwaite	NA	Postdiet_HOMA.IR_Conv_scaled_Jan	Fixed	CC_StrainCC012/GeniUnc	NA	NA	-0.415929401331797	NA	0.392861992085305	NA	-1.05871631695408	0.293421282424668	NA	NA	0.976617675911704	0.0777612496237214	Shapiro-Wilk normality test
Fixed	NA	Strain	None	Satterthwaite	NA	Postdiet_HOMA.IR_Conv_scaled_Jan	Fixed	CC_StrainCC019/TauUnc	NA	NA	-0.638765994325159	NA	0.385786656363437	NA	-1.65574932100139	0.102314065278326	NA	NA	0.976617675911704	0.0777612496237214	Shapiro-Wilk normality test
Fixed	NA	Strain	None	Satterthwaite	NA	Postdiet_HOMA.IR_Conv_scaled_Jan	Fixed	CC_StrainCC024/GeniUnc	NA	NA	-0.0284607668481977	NA	0.508403925315084	NA	-0.0559806198006026	0.955519033146991	NA	NA	0.976617675911704	0.0777612496237214	Shapiro-Wilk normality test
Fixed	NA	Strain	None	Satterthwaite	NA	Postdiet_HOMA.IR_Conv_scaled_Jan	Fixed	CC_StrainCC027/GeniUnc	NA	NA	0.0682246319951409	NA	0.381093107884552	NA	0.179023526229209	0.85844387038649	NA	NA	0.976617675911704	0.0777612496237214	Shapiro-Wilk normality test
Fixed	NA	Strain	None	Satterthwaite	NA	Postdiet_HOMA.IR_Conv_scaled_Jan	Fixed	CC_StrainCC028/GeniUnc	NA	NA	0.0659807605123996	NA	0.408912312407796	NA	0.16135674693649	0.872283963098415	NA	NA	0.976617675911704	0.0777612496237214	Shapiro-Wilk normality test
Fixed	NA	Strain	None	Satterthwaite	NA	Postdiet_HOMA.IR_Conv_scaled_Jan	Fixed	CC_StrainCC030/GeniUnc	NA	NA	-0.753231344523119	NA	0.394261487293806	NA	-1.91048674242384	0.0602267905515785	NA	NA	0.976617675911704	0.0777612496237214	Shapiro-Wilk normality test
Fixed	NA	Strain	None	Satterthwaite	NA	Postdiet_HOMA.IR_Conv_scaled_Jan	Fixed	CC_StrainCC032/GeniUnc	NA	NA	-0.2022068430363	NA	0.3841596182095	NA	-0.52636152643724	0.600324966207809	NA	NA	0.976617675911704	0.0777612496237214	Shapiro-Wilk normality test
Fixed	NA	Strain	None	Satterthwaite	NA	Postdiet_HOMA.IR_Conv_scaled_Jan	Fixed	CC_StrainCC035/Unc	NA	NA	0.104956457721135	NA	0.386633603222276	NA	0.27146232724318	0.786846006584654	NA	NA	0.976617675911704	0.0777612496237214	Shapiro-Wilk normality test
Fixed	NA	Strain	None	Satterthwaite	NA	Postdiet_HOMA.IR_Conv_scaled_Jan	Fixed	CC_StrainCC036/Unc	NA	NA	-0.234892618720097	NA	0.397832371880184	NA	-0.590431134625816	0.556830552265609	NA	NA	0.976617675911704	0.0777612496237214	Shapiro-Wilk normality test
Fixed	NA	Strain	None	Satterthwaite	NA	Postdiet_HOMA.IR_Conv_scaled_Jan	Fixed	CC_StrainCC037/TauUnc	NA	NA	-0.166574200420214	NA	0.374727271263415	NA	-0.444521157637126	0.658057022858868	NA	NA	0.976617675911704	0.0777612496237214	Shapiro-Wilk normality test
Fixed	NA	Strain	None	Satterthwaite	NA	Postdiet_HOMA.IR_Conv_scaled_Jan	Fixed	CC_StrainCC040/TauUnc	NA	NA	0.0604344244729687	NA	0.410157317142786	NA	0.14734449916428	0.883289810056365	NA	NA	0.976617675911704	0.0777612496237214	Shapiro-Wilk normality test
Fixed	NA	Strain	None	Satterthwaite	NA	Postdiet_HOMA.IR_Conv_scaled_Jan	Fixed	CC_StrainCC041/TauUnc	NA	NA	-0.514094939484222	NA	0.395021045365236	NA	-1.30143683612829	0.197437689786449	NA	NA	0.976617675911704	0.0777612496237214	Shapiro-Wilk normality test
Fixed	NA	Strain	None	Satterthwaite	NA	Postdiet_HOMA.IR_Conv_scaled_Jan	Fixed	CC_StrainCC045/GeniUnc	NA	NA	0.0316462713689445	NA	0.403519920379439	NA	0.0784255492001157	0.937716543046647	NA	NA	0.976617675911704	0.0777612496237214	Shapiro-Wilk normality test
Fixed	NA	Strain	None	Satterthwaite	NA	Postdiet_HOMA.IR_Conv_scaled_Jan	Fixed	CC_StrainCC059/TauUnc	NA	NA	0.257505433049269	NA	0.385716911151344	NA	0.667602134116001	0.506614390345416	NA	NA	0.976617675911704	0.0777612496237214	Shapiro-Wilk normality test
Fixed	NA	Strain	None	Satterthwaite	NA	Postdiet_HOMA.IR_Conv_scaled_Jan	Fixed	CC_StrainCC063/Unc	NA	NA	-0.423279079708811	NA	0.441224398417424	NA	-0.959328362681258	0.340742938071394	NA	NA	0.976617675911704	0.0777612496237214	Shapiro-Wilk normality test
Fixed	NA	Strain	None	Satterthwaite	NA	Postdiet_HOMA.IR_Conv_scaled_Jan	Fixed	CC_StrainCC071/TauUnc	NA	NA	-0.193231147774893	NA	0.466102751942733	NA	-0.414567704158577	0.679744463801686	NA	NA	0.976617675911704	0.0777612496237214	Shapiro-Wilk normality test
Fixed	NA	Strain	None	Satterthwaite	NA	Postdiet_HOMA.IR_Conv_scaled_Jan	Fixed	Week2	NA	NA	-0.304452367463533	NA	0.217220684574197	NA	-1.40158092246293	0.165522684666107	NA	NA	0.976617675911704	0.0777612496237214	Shapiro-Wilk normality test
Fixed	NA	Strain	None	Satterthwaite	NA	Postdiet_HOMA.IR_Conv_scaled_Jan	Fixed	Week3	NA	NA	-0.119768227896093	NA	0.22830524229342	NA	-0.524596924244802	0.601544812849116	NA	NA	0.976617675911704	0.0777612496237214	Shapiro-Wilk normality test
Fixed	NA	Strain	None	Satterthwaite	NA	Postdiet_HOMA.IR_Conv_scaled_Jan	Fixed	Week4	NA	NA	-0.488921208580575	NA	0.198994026035025	NA	-2.45696425326115	0.0165302618263936	NA	NA	0.976617675911704	0.0777612496237214	Shapiro-Wilk normality test
Fixed	NA	Strain	None	Satterthwaite	NA	Postdiet_HOMA.IR_Conv_scaled_Jan	Fixed	Week5	NA	NA	-0.235034751477946	NA	0.203882594083676	NA	-1.1527945901134	0.252972797125948	NA	NA	0.976617675911704	0.0777612496237214	Shapiro-Wilk normality test
Fixed	NA	Strain	None	Satterthwaite	NA	Postdiet_HOMA.IR_Conv_scaled_Jan	Fixed	Week6	NA	NA	0.181944723860876	NA	0.28583413656683	NA	0.636539519198878	0.526530928159055	NA	NA	0.976617675911704	0.0777612496237214	Shapiro-Wilk normality test
Fixed	NA	Strain	None	Satterthwaite	NA	Postdiet_HOMA.IR_Conv_scaled_Jan	Fixed	Week7	NA	NA	-0.0455734821832458	NA	0.497525587243571	NA	-0.091600278160035	0.927281047273713	NA	NA	0.976617675911704	0.0777612496237214	Shapiro-Wilk normality test
Fixed	NA	Strain	None	Satterthwaite	NA	Postdiet_HOMA.IR_Conv_scaled_Jan	Fixed	Week8	NA	NA	-0.541741422787351	NA	0.350819577540386	NA	-1.54421662150536	0.127110175417303	NA	NA	0.976617675911704	0.0777612496237214	Shapiro-Wilk normality test
Fixed	NA	Strain	None	Satterthwaite	NA	Postdiet_HOMA.B_Conv_scaled_Jan	Fixed	(Intercept)	NA	NA	-0.248467629783526	NA	0.27881018643462	NA	-0.89117127663408	0.375934365845818	NA	NA	0.98994130022842	0.673257859326276	Shapiro-Wilk normality test
Fixed	NA	Strain	None	Satterthwaite	NA	Postdiet_HOMA.B_Conv_scaled_Jan	Fixed	CC_StrainCC002/Unc	NA	NA	-0.0170366140244386	NA	0.358034410304552	NA	-0.0475837336694729	0.962185456261436	NA	NA	0.98994130022842	0.673257859326276	Shapiro-Wilk normality test
Fixed	NA	Strain	None	Satterthwaite	NA	Postdiet_HOMA.B_Conv_scaled_Jan	Fixed	CC_StrainCC004/TauUnc	NA	NA	0.949123565926733	NA	0.348957139411369	NA	2.7198857932173	0.00825571890158265	NA	NA	0.98994130022842	0.673257859326276	Shapiro-Wilk normality test
Fixed	NA	Strain	None	Satterthwaite	NA	Postdiet_HOMA.B_Conv_scaled_Jan	Fixed	CC_StrainCC006/TauUnc	NA	NA	0.23318924061598	NA	0.37550597258493	NA	0.621000084261612	0.53664565354856	NA	NA	0.98994130022842	0.673257859326276	Shapiro-Wilk normality test
Fixed	NA	Strain	None	Satterthwaite	NA	Postdiet_HOMA.B_Conv_scaled_Jan	Fixed	CC_StrainCC008/GeniUnc	NA	NA	0.0454576925203684	NA	0.373294999812059	NA	0.121774180053991	0.90343181914621	NA	NA	0.98994130022842	0.673257859326276	Shapiro-Wilk normality test
Fixed	NA	Strain	None	Satterthwaite	NA	Postdiet_HOMA.B_Conv_scaled_Jan	Fixed	CC_StrainCC011/Unc	NA	NA	-0.0392694950015729	NA	0.351278224086156	NA	-0.111790291310347	0.911314254512359	NA	NA	0.98994130022842	0.673257859326276	Shapiro-Wilk normality test
Fixed	NA	Strain	None	Satterthwaite	NA	Postdiet_HOMA.B_Conv_scaled_Jan	Fixed	CC_StrainCC012/GeniUnc	NA	NA	0.125594013257903	NA	0.36584472883259	NA	0.343298682090278	0.73241757631645	NA	NA	0.98994130022842	0.673257859326276	Shapiro-Wilk normality test
Fixed	NA	Strain	None	Satterthwaite	NA	Postdiet_HOMA.B_Conv_scaled_Jan	Fixed	CC_StrainCC019/TauUnc	NA	NA	-0.0147408906520836	NA	0.359255966542741	NA	-0.0410317211818106	0.967389105875605	NA	NA	0.98994130022842	0.673257859326276	Shapiro-Wilk normality test
Fixed	NA	Strain	None	Satterthwaite	NA	Postdiet_HOMA.B_Conv_scaled_Jan	Fixed	CC_StrainCC024/GeniUnc	NA	NA	-0.430946000526842	NA	0.473440800946543	NA	-0.910242631529134	0.365863409356125	NA	NA	0.98994130022842	0.673257859326276	Shapiro-Wilk normality test
Fixed	NA	Strain	None	Satterthwaite	NA	Postdiet_HOMA.B_Conv_scaled_Jan	Fixed	CC_StrainCC027/GeniUnc	NA	NA	0.260310823036519	NA	0.354885195113807	NA	0.733507135886692	0.465734154042043	NA	NA	0.98994130022842	0.673257859326276	Shapiro-Wilk normality test
Fixed	NA	Strain	None	Satterthwaite	NA	Postdiet_HOMA.B_Conv_scaled_Jan	Fixed	CC_StrainCC028/GeniUnc	NA	NA	0.809921171172677	NA	0.380791262741075	NA	2.12694263345899	0.0370025328791675	NA	NA	0.98994130022842	0.673257859326276	Shapiro-Wilk normality test
Fixed	NA	Strain	None	Satterthwaite	NA	Postdiet_HOMA.B_Conv_scaled_Jan	Fixed	CC_StrainCC030/GeniUnc	NA	NA	-0.67778130542479	NA	0.367147980242426	NA	-1.84607118082811	0.0691716095387063	NA	NA	0.98994130022842	0.673257859326276	Shapiro-Wilk normality test
Fixed	NA	Strain	None	Satterthwaite	NA	Postdiet_HOMA.B_Conv_scaled_Jan	Fixed	CC_StrainCC032/GeniUnc	NA	NA	0.523755362630197	NA	0.357740820399262	NA	1.4640637376681	0.147717759484851	NA	NA	0.98994130022842	0.673257859326276	Shapiro-Wilk normality test
Fixed	NA	Strain	None	Satterthwaite	NA	Postdiet_HOMA.B_Conv_scaled_Jan	Fixed	CC_StrainCC035/Unc	NA	NA	0.0336406827278236	NA	0.360044668555534	NA	0.0934347475905888	0.925828964030616	NA	NA	0.98994130022842	0.673257859326276	Shapiro-Wilk normality test
Fixed	NA	Strain	None	Satterthwaite	NA	Postdiet_HOMA.B_Conv_scaled_Jan	Fixed	CC_StrainCC036/Unc	NA	NA	-0.641031736601559	NA	0.370473293786406	NA	-1.73030484883248	0.0880463548959317	NA	NA	0.98994130022842	0.673257859326276	Shapiro-Wilk normality test
Fixed	NA	Strain	None	Satterthwaite	NA	Postdiet_HOMA.B_Conv_scaled_Jan	Fixed	CC_StrainCC037/TauUnc	NA	NA	0.0972859167308126	NA	0.348957139411369	NA	0.278790446571511	0.781239500759362	NA	NA	0.98994130022842	0.673257859326276	Shapiro-Wilk normality test
Fixed	NA	Strain	None	Satterthwaite	NA	Postdiet_HOMA.B_Conv_scaled_Jan	Fixed	CC_StrainCC040/TauUnc	NA	NA	0.292114202710731	NA	0.381950648043913	NA	0.764795672442862	0.447001074760749	NA	NA	0.98994130022842	0.673257859326276	Shapiro-Wilk normality test
Fixed	NA	Strain	None	Satterthwaite	NA	Postdiet_HOMA.B_Conv_scaled_Jan	Fixed	CC_StrainCC041/TauUnc	NA	NA	-0.437740006615024	NA	0.367855303226765	NA	-1.18997878452544	0.238133094587886	NA	NA	0.98994130022842	0.673257859326276	Shapiro-Wilk normality test
Fixed	NA	Strain	None	Satterthwaite	NA	Postdiet_HOMA.B_Conv_scaled_Jan	Fixed	CC_StrainCC045/GeniUnc	NA	NA	0.35015499796243	NA	0.375769707489822	NA	0.931834022229995	0.354671417803435	NA	NA	0.98994130022842	0.673257859326276	Shapiro-Wilk normality test
Fixed	NA	Strain	None	Satterthwaite	NA	Postdiet_HOMA.B_Conv_scaled_Jan	Fixed	CC_StrainCC059/TauUnc	NA	NA	0.436073907914823	NA	0.359191017734458	NA	1.21404457902453	0.228869701552925	NA	NA	0.98994130022842	0.673257859326276	Shapiro-Wilk normality test
Fixed	NA	Strain	None	Satterthwaite	NA	Postdiet_HOMA.B_Conv_scaled_Jan	Fixed	CC_StrainCC063/Unc	NA	NA	-0.0570229244339617	NA	0.41088123474743	NA	-0.13878201195782	0.890026663331538	NA	NA	0.98994130022842	0.673257859326276	Shapiro-Wilk normality test
Fixed	NA	Strain	None	Satterthwaite	NA	Postdiet_HOMA.B_Conv_scaled_Jan	Fixed	CC_StrainCC071/TauUnc	NA	NA	0.319214909054656	NA	0.434048694778258	NA	0.73543570777867	0.464566734007464	NA	NA	0.98994130022842	0.673257859326276	Shapiro-Wilk normality test
Fixed	NA	Strain	None	Satterthwaite	NA	Postdiet_HOMA.B_Conv_scaled_Jan	Fixed	Week2	NA	NA	0.270909013426621	NA	0.202282338444237	NA	1.33926182340087	0.184880496838048	NA	NA	0.98994130022842	0.673257859326276	Shapiro-Wilk normality test
Fixed	NA	Strain	None	Satterthwaite	NA	Postdiet_HOMA.B_Conv_scaled_Jan	Fixed	Week3	NA	NA	0.0617763925550525	NA	0.212604607064556	NA	0.290569397380436	0.772252224216563	NA	NA	0.98994130022842	0.673257859326276	Shapiro-Wilk normality test
Fixed	NA	Strain	None	Satterthwaite	NA	Postdiet_HOMA.B_Conv_scaled_Jan	Fixed	Week4	NA	NA	-0.087537136559594	NA	0.185309133896264	NA	-0.472384359686216	0.638143153104175	NA	NA	0.98994130022842	0.673257859326276	Shapiro-Wilk normality test
Fixed	NA	Strain	None	Satterthwaite	NA	Postdiet_HOMA.B_Conv_scaled_Jan	Fixed	Week5	NA	NA	0.259102642508776	NA	0.18986151332764	NA	1.36469281197421	0.176783621698619	NA	NA	0.98994130022842	0.673257859326276	Shapiro-Wilk normality test
Fixed	NA	Strain	None	Satterthwaite	NA	Postdiet_HOMA.B_Conv_scaled_Jan	Fixed	Week6	NA	NA	0.636090499189306	NA	0.26617721818374	NA	2.38972555025433	0.0195975691993698	NA	NA	0.98994130022842	0.673257859326276	Shapiro-Wilk normality test
Fixed	NA	Strain	None	Satterthwaite	NA	Postdiet_HOMA.B_Conv_scaled_Jan	Fixed	Week7	NA	NA	1.0278601299049	NA	0.463310570173141	NA	2.21851215162388	0.0298127524301697	NA	NA	0.98994130022842	0.673257859326276	Shapiro-Wilk normality test
Fixed	NA	Strain	None	Satterthwaite	NA	Postdiet_HOMA.B_Conv_scaled_Jan	Fixed	Week8	NA	NA	0.107954788669326	NA	0.326693586552291	NA	0.330446611482674	0.742063811741285	NA	NA	0.98994130022842	0.673257859326276	Shapiro-Wilk normality test
Fixed	NA	Strain	None	Satterthwaite	NA	Postdiet_FreeWater_RN	Fixed	(Intercept)	NA	NA	-1.03300817427772	NA	0.449457371126862	NA	-2.29834516160631	0.024577252178651	NA	NA	0.992530699367729	0.866169432014152	Shapiro-Wilk normality test
Fixed	NA	Strain	None	Satterthwaite	NA	Postdiet_FreeWater_RN	Fixed	CC_StrainCC002/Unc	NA	NA	0.678040221258391	NA	0.576878888194442	NA	1.17535974211255	0.243890695270791	NA	NA	0.992530699367729	0.866169432014152	Shapiro-Wilk normality test
Fixed	NA	Strain	None	Satterthwaite	NA	Postdiet_FreeWater_RN	Fixed	CC_StrainCC004/TauUnc	NA	NA	1.60278569793109	NA	0.562508086889	NA	2.84935583201202	0.00577013189021698	NA	NA	0.992530699367729	0.866169432014152	Shapiro-Wilk normality test
Fixed	NA	Strain	None	Satterthwaite	NA	Postdiet_FreeWater_RN	Fixed	CC_StrainCC006/TauUnc	NA	NA	1.6824539436478	NA	0.605333928502467	NA	2.77938153542791	0.00701187850148878	NA	NA	0.992530699367729	0.866169432014152	Shapiro-Wilk normality test
Fixed	NA	Strain	None	Satterthwaite	NA	Postdiet_FreeWater_RN	Fixed	CC_StrainCC008/GeniUnc	NA	NA	1.11152156833557	NA	0.601809419552648	NA	1.84696605307675	0.0690400948886945	NA	NA	0.992530699367729	0.866169432014152	Shapiro-Wilk normality test
Fixed	NA	Strain	None	Satterthwaite	NA	Postdiet_FreeWater_RN	Fixed	CC_StrainCC011/Unc	NA	NA	1.73842365224922	NA	0.566105926293442	NA	3.07084517491538	0.00305245531939256	NA	NA	0.992530699367729	0.866169432014152	Shapiro-Wilk normality test
Fixed	NA	Strain	None	Satterthwaite	NA	Postdiet_FreeWater_RN	Fixed	CC_StrainCC012/GeniUnc	NA	NA	0.377090216031607	NA	0.621325383119875	NA	0.606912619822669	0.545900835105464	NA	NA	0.992530699367729	0.866169432014152	Shapiro-Wilk normality test
Fixed	NA	Strain	None	Satterthwaite	NA	Postdiet_FreeWater_RN	Fixed	CC_StrainCC019/TauUnc	NA	NA	1.00557066697759	NA	0.578900123349835	NA	1.73703653949632	0.0868430159727102	NA	NA	0.992530699367729	0.866169432014152	Shapiro-Wilk normality test
Fixed	NA	Strain	None	Satterthwaite	NA	Postdiet_FreeWater_RN	Fixed	CC_StrainCC024/GeniUnc	NA	NA	0.139921364800026	NA	0.763241272163357	NA	0.183325207772672	0.855080495633076	NA	NA	0.992530699367729	0.866169432014152	Shapiro-Wilk normality test
Fixed	NA	Strain	None	Satterthwaite	NA	Postdiet_FreeWater_RN	Fixed	CC_StrainCC027/GeniUnc	NA	NA	0.424733159218574	NA	0.572007553974464	NA	0.742530682099235	0.46028629112881	NA	NA	0.992530699367729	0.866169432014152	Shapiro-Wilk normality test
Fixed	NA	Strain	None	Satterthwaite	NA	Postdiet_FreeWater_RN	Fixed	CC_StrainCC028/GeniUnc	NA	NA	2.26230278900989	NA	0.613652939167631	NA	3.68661607337612	0.000448685077181485	NA	NA	0.992530699367729	0.866169432014152	Shapiro-Wilk normality test
Fixed	NA	Strain	None	Satterthwaite	NA	Postdiet_FreeWater_RN	Fixed	CC_StrainCC030/GeniUnc	NA	NA	0.238749675357908	NA	0.592075378928646	NA	0.40324202602365	0.68801701583786	NA	NA	0.992530699367729	0.866169432014152	Shapiro-Wilk normality test
Fixed	NA	Strain	None	Satterthwaite	NA	Postdiet_FreeWater_RN	Fixed	CC_StrainCC032/GeniUnc	NA	NA	0.606952573542663	NA	0.576283658537275	NA	1.05321843600985	0.295915203941216	NA	NA	0.992530699367729	0.866169432014152	Shapiro-Wilk normality test
Fixed	NA	Strain	None	Satterthwaite	NA	Postdiet_FreeWater_RN	Fixed	CC_StrainCC035/Unc	NA	NA	-0.118191469036272	NA	0.580107779288944	NA	-0.203740534528158	0.839155963023813	NA	NA	0.992530699367729	0.866169432014152	Shapiro-Wilk normality test
Fixed	NA	Strain	None	Satterthwaite	NA	Postdiet_FreeWater_RN	Fixed	CC_StrainCC036/Unc	NA	NA	1.39250350645822	NA	0.597374274931303	NA	2.33104029566449	0.0226796069427479	NA	NA	0.992530699367729	0.866169432014152	Shapiro-Wilk normality test
Fixed	NA	Strain	None	Satterthwaite	NA	Postdiet_FreeWater_RN	Fixed	CC_StrainCC037/TauUnc	NA	NA	1.05651066274108	NA	0.562508086889	NA	1.87821417570048	0.0645776763130029	NA	NA	0.992530699367729	0.866169432014152	Shapiro-Wilk normality test
Fixed	NA	Strain	None	Satterthwaite	NA	Postdiet_FreeWater_RN	Fixed	CC_StrainCC040/TauUnc	NA	NA	1.30586390782602	NA	0.615452092091135	NA	2.12179619601105	0.0374480446558266	NA	NA	0.992530699367729	0.866169432014152	Shapiro-Wilk normality test
Fixed	NA	Strain	None	Satterthwaite	NA	Postdiet_FreeWater_RN	Fixed	CC_StrainCC041/TauUnc	NA	NA	0.263214691646226	NA	0.592676909455318	NA	0.444111601864371	0.658351635841737	NA	NA	0.992530699367729	0.866169432014152	Shapiro-Wilk normality test
Fixed	NA	Strain	None	Satterthwaite	NA	Postdiet_FreeWater_RN	Fixed	CC_StrainCC045/GeniUnc	NA	NA	0.611554815697785	NA	0.605453403348664	NA	1.0100774267935	0.315987229719467	NA	NA	0.992530699367729	0.866169432014152	Shapiro-Wilk normality test
Fixed	NA	Strain	None	Satterthwaite	NA	Postdiet_FreeWater_RN	Fixed	CC_StrainCC059/TauUnc	NA	NA	-0.151239406060779	NA	0.578991456696812	NA	-0.261211809451578	0.79470726296459	NA	NA	0.992530699367729	0.866169432014152	Shapiro-Wilk normality test
Fixed	NA	Strain	None	Satterthwaite	NA	Postdiet_FreeWater_RN	Fixed	CC_StrainCC063/Unc	NA	NA	0.827586916605395	NA	0.662238627101921	NA	1.2496808291402	0.215638459444684	NA	NA	0.992530699367729	0.866169432014152	Shapiro-Wilk normality test
Fixed	NA	Strain	None	Satterthwaite	NA	Postdiet_FreeWater_RN	Fixed	CC_StrainCC071/TauUnc	NA	NA	1.34219033322809	NA	0.633519262746673	NA	2.11862592371527	0.037724801340312	NA	NA	0.992530699367729	0.866169432014152	Shapiro-Wilk normality test
Fixed	NA	Strain	None	Satterthwaite	NA	Postdiet_FreeWater_RN	Fixed	Week2	NA	NA	0.31266513892448	NA	0.325586775049038	NA	0.960312773383954	0.340250968255817	NA	NA	0.992530699367729	0.866169432014152	Shapiro-Wilk normality test
Fixed	NA	Strain	None	Satterthwaite	NA	Postdiet_FreeWater_RN	Fixed	Week3	NA	NA	0.416654632872676	NA	0.34235120741237	NA	1.21703859618875	0.22773583210773	NA	NA	0.992530699367729	0.866169432014152	Shapiro-Wilk normality test
Fixed	NA	Strain	None	Satterthwaite	NA	Postdiet_FreeWater_RN	Fixed	Week4	NA	NA	0.0983158144858624	NA	0.298975018706739	NA	0.328842907715642	0.743270433342989	NA	NA	0.992530699367729	0.866169432014152	Shapiro-Wilk normality test
Fixed	NA	Strain	None	Satterthwaite	NA	Postdiet_FreeWater_RN	Fixed	Week5	NA	NA	0.182575062609763	NA	0.303740701591817	NA	0.60108856551967	0.549750618412321	NA	NA	0.992530699367729	0.866169432014152	Shapiro-Wilk normality test
Fixed	NA	Strain	None	Satterthwaite	NA	Postdiet_FreeWater_RN	Fixed	Week6	NA	NA	0.637424827733209	NA	0.429535679467935	NA	1.48398575066636	0.142366629050352	NA	NA	0.992530699367729	0.866169432014152	Shapiro-Wilk normality test
Fixed	NA	Strain	None	Satterthwaite	NA	Postdiet_FreeWater_RN	Fixed	Week7	NA	NA	-0.218792200228854	NA	0.732326245105688	NA	-0.29876329257772	0.766018607059628	NA	NA	0.992530699367729	0.866169432014152	Shapiro-Wilk normality test
Fixed	NA	Strain	None	Satterthwaite	NA	Postdiet_FreeWater_RN	Fixed	Week8	NA	NA	0.210355411117523	NA	0.526296082754317	NA	0.399690246631989	0.690619258746043	NA	NA	0.992530699367729	0.866169432014152	Shapiro-Wilk normality test
Fixed	NA	Strain	None	Satterthwaite	NA	Postdiet_MetaHealthScore1_RN	Fixed	(Intercept)	NA	NA	-1.45576468991485	NA	0.398338625074646	NA	-3.6545908387419	0.000502527163487276	NA	NA	0.984116563107913	0.293169303852655	Shapiro-Wilk normality test
Fixed	NA	Strain	None	Satterthwaite	NA	Postdiet_MetaHealthScore1_RN	Fixed	CC_StrainCC002/Unc	NA	NA	1.23255130341819	NA	0.511452152019898	NA	2.40990540082865	0.0186678349607455	NA	NA	0.984116563107913	0.293169303852655	Shapiro-Wilk normality test
Fixed	NA	Strain	None	Satterthwaite	NA	Postdiet_MetaHealthScore1_RN	Fixed	CC_StrainCC004/TauUnc	NA	NA	0.276987982878572	NA	0.498483758711525	NA	0.555660998052429	0.580266269552185	NA	NA	0.984116563107913	0.293169303852655	Shapiro-Wilk normality test
Fixed	NA	Strain	None	Satterthwaite	NA	Postdiet_MetaHealthScore1_RN	Fixed	CC_StrainCC006/TauUnc	NA	NA	0.346552246903204	NA	0.536490643317876	NA	0.645961399736598	0.520478388899312	NA	NA	0.984116563107913	0.293169303852655	Shapiro-Wilk normality test
Fixed	NA	Strain	None	Satterthwaite	NA	Postdiet_MetaHealthScore1_RN	Fixed	CC_StrainCC008/GeniUnc	NA	NA	1.1846780306759	NA	0.533315822423353	NA	2.22134424081551	0.029660469779865	NA	NA	0.984116563107913	0.293169303852655	Shapiro-Wilk normality test
Fixed	NA	Strain	None	Satterthwaite	NA	Postdiet_MetaHealthScore1_RN	Fixed	CC_StrainCC011/Unc	NA	NA	0.809768027266851	NA	0.501811074377188	NA	1.61369102559539	0.111225899976398	NA	NA	0.984116563107913	0.293169303852655	Shapiro-Wilk normality test
Fixed	NA	Strain	None	Satterthwaite	NA	Postdiet_MetaHealthScore1_RN	Fixed	CC_StrainCC012/GeniUnc	NA	NA	2.13590853931773	NA	0.550864200793055	NA	3.87737764814406	0.000240517385450549	NA	NA	0.984116563107913	0.293169303852655	Shapiro-Wilk normality test
Fixed	NA	Strain	None	Satterthwaite	NA	Postdiet_MetaHealthScore1_RN	Fixed	CC_StrainCC019/TauUnc	NA	NA	2.79106538670507	NA	0.51338600065608	NA	5.43658257751134	7.95627715874603e-07	NA	NA	0.984116563107913	0.293169303852655	Shapiro-Wilk normality test
Fixed	NA	Strain	None	Satterthwaite	NA	Postdiet_MetaHealthScore1_RN	Fixed	CC_StrainCC024/GeniUnc	NA	NA	1.71033790990213	NA	0.676375612022776	NA	2.5286806317383	0.0137748646780867	NA	NA	0.984116563107913	0.293169303852655	Shapiro-Wilk normality test
Fixed	NA	Strain	None	Satterthwaite	NA	Postdiet_MetaHealthScore1_RN	Fixed	CC_StrainCC027/GeniUnc	NA	NA	1.19170933849284	NA	0.506972013190288	NA	2.35064127306281	0.0216484406539225	NA	NA	0.984116563107913	0.293169303852655	Shapiro-Wilk normality test
Fixed	NA	Strain	None	Satterthwaite	NA	Postdiet_MetaHealthScore1_RN	Fixed	CC_StrainCC028/GeniUnc	NA	NA	1.16699930253583	NA	0.544257239663859	NA	2.14420538210311	0.0355941055358466	NA	NA	0.984116563107913	0.293169303852655	Shapiro-Wilk normality test
Fixed	NA	Strain	None	Satterthwaite	NA	Postdiet_MetaHealthScore1_RN	Fixed	CC_StrainCC030/GeniUnc	NA	NA	0.819245703093934	NA	0.524702235307829	NA	1.56135356010691	0.123082644381702	NA	NA	0.984116563107913	0.293169303852655	Shapiro-Wilk normality test
Fixed	NA	Strain	None	Satterthwaite	NA	Postdiet_MetaHealthScore1_RN	Fixed	CC_StrainCC032/GeniUnc	NA	NA	1.23039097478983	NA	0.511027023696595	NA	2.40768279902225	0.0187726331507572	NA	NA	0.984116563107913	0.293169303852655	Shapiro-Wilk normality test
Fixed	NA	Strain	None	Satterthwaite	NA	Postdiet_MetaHealthScore1_RN	Fixed	CC_StrainCC035/Unc	NA	NA	1.33044111146269	NA	0.514334965215958	NA	2.5867211086924	0.0118334223296668	NA	NA	0.984116563107913	0.293169303852655	Shapiro-Wilk normality test
Fixed	NA	Strain	None	Satterthwaite	NA	Postdiet_MetaHealthScore1_RN	Fixed	CC_StrainCC036/Unc	NA	NA	0.241859901951738	NA	0.529467937670799	NA	0.456798013144501	0.649272113785133	NA	NA	0.984116563107913	0.293169303852655	Shapiro-Wilk normality test
Fixed	NA	Strain	None	Satterthwaite	NA	Postdiet_MetaHealthScore1_RN	Fixed	CC_StrainCC037/TauUnc	NA	NA	2.23061528239636	NA	0.498483758711523	NA	4.47480031879482	2.98869424199817e-05	NA	NA	0.984116563107913	0.293169303852655	Shapiro-Wilk normality test
Fixed	NA	Strain	None	Satterthwaite	NA	Postdiet_MetaHealthScore1_RN	Fixed	CC_StrainCC040/TauUnc	NA	NA	0.984153601488293	NA	0.545679615800998	NA	1.80353741094701	0.0757336493336457	NA	NA	0.984116563107913	0.293169303852655	Shapiro-Wilk normality test
Fixed	NA	Strain	None	Satterthwaite	NA	Postdiet_MetaHealthScore1_RN	Fixed	CC_StrainCC041/TauUnc	NA	NA	0.873973288316292	NA	0.525475910461659	NA	1.66320333799595	0.100874452358984	NA	NA	0.984116563107913	0.293169303852655	Shapiro-Wilk normality test
Fixed	NA	Strain	None	Satterthwaite	NA	Postdiet_MetaHealthScore1_RN	Fixed	CC_StrainCC045/GeniUnc	NA	NA	1.21720568716292	NA	0.536795715019066	NA	2.26753987244418	0.0265393794923645	NA	NA	0.984116563107913	0.293169303852655	Shapiro-Wilk normality test
Fixed	NA	Strain	None	Satterthwaite	NA	Postdiet_MetaHealthScore1_RN	Fixed	CC_StrainCC059/TauUnc	NA	NA	1.23716856319871	NA	0.513172222147153	NA	2.41082527425647	0.0186246151663721	NA	NA	0.984116563107913	0.293169303852655	Shapiro-Wilk normality test
Fixed	NA	Strain	None	Satterthwaite	NA	Postdiet_MetaHealthScore1_RN	Fixed	CC_StrainCC063/Unc	NA	NA	1.16921061186247	NA	0.586953591852279	NA	1.99199839321664	0.0503886297739109	NA	NA	0.984116563107913	0.293169303852655	Shapiro-Wilk normality test
Fixed	NA	Strain	None	Satterthwaite	NA	Postdiet_MetaHealthScore1_RN	Fixed	CC_StrainCC071/TauUnc	NA	NA	2.23289715304068	NA	0.620032195830361	NA	3.60126001207137	0.000597303213978003	NA	NA	0.984116563107913	0.293169303852655	Shapiro-Wilk normality test
Fixed	NA	Strain	None	Satterthwaite	NA	Postdiet_MetaHealthScore1_RN	Fixed	Week2	NA	NA	0.586536901494542	NA	0.289017010998775	NA	2.02941999665559	0.0463317782279039	NA	NA	0.984116563107913	0.293169303852655	Shapiro-Wilk normality test
Fixed	NA	Strain	None	Satterthwaite	NA	Postdiet_MetaHealthScore1_RN	Fixed	Week3	NA	NA	0.237989647842064	NA	0.303773552077441	NA	0.783444267002526	0.436086541071963	NA	NA	0.984116563107913	0.293169303852655	Shapiro-Wilk normality test
Fixed	NA	Strain	None	Satterthwaite	NA	Postdiet_MetaHealthScore1_RN	Fixed	Week4	NA	NA	0.110021614764555	NA	0.264950377357875	NA	0.415253663201793	0.679263579666393	NA	NA	0.984116563107913	0.293169303852655	Shapiro-Wilk normality test
Fixed	NA	Strain	None	Satterthwaite	NA	Postdiet_MetaHealthScore1_RN	Fixed	Week5	NA	NA	0.460380178278596	NA	0.27494839729053	NA	1.67442393851136	0.0986410792398395	NA	NA	0.984116563107913	0.293169303852655	Shapiro-Wilk normality test
Fixed	NA	Strain	None	Satterthwaite	NA	Postdiet_MetaHealthScore1_RN	Fixed	Week6	NA	NA	0.400129065088217	NA	0.381008844064842	NA	1.0501831422583	0.297351935057065	NA	NA	0.984116563107913	0.293169303852655	Shapiro-Wilk normality test
Fixed	NA	Strain	None	Satterthwaite	NA	Postdiet_MetaHealthScore1_RN	Fixed	Week7	NA	NA	0.376724512952731	NA	0.662032410069229	NA	0.569042402188945	0.571202182175253	NA	NA	0.984116563107913	0.293169303852655	Shapiro-Wilk normality test
Fixed	NA	Strain	None	Satterthwaite	NA	Postdiet_MetaHealthScore1_RN	Fixed	Week8	NA	NA	0.74667058919318	NA	0.466835613975178	NA	1.59942936408635	0.114361638824013	NA	NA	0.984116563107913	0.293169303852655	Shapiro-Wilk normality test
