# Supplementary material for: Genetic Background Shapes Phenotypic Response to Diet for Adiposity in the Collaborative Cross
Source: Front Genet. 2021 Feb 11;11:615012. doi: 10.3389/fgene.2020.615012 (PMC7905354; doi:10.3389/fgene.2020.615012)
Supplement: Supplementary File 4 — R code, data required for generating post-diet figures and calculating post-diet H2 estimates, and a README file with brief descriptions of all contents within Supplementary File 4. [file Data_Sheet_4.zip › FileS4.1/PostdietH2calc/CCDietPostdietAllPartial_H2_2020.csv]

Phenotype	Effect	Sum.Sq	Mean.Sq	Df	F.value	Satterth.pval	DataType	Diet	DietTerm	Res_Sum.Sq	Res_Mean.Sq	Res_Df	MSB	MSW	a	BigN	Sig.ni.sq	n	rI_partial	g2_partial
Postdiet_ALB2	CC_Strain	1497.51744468207	71.31035450867	21	6.08131687942608	2.70282962414469e-12	Raw	HPHS	None	1981.71714299857	11.72613694082	169	71.31035450867	11.72613694082	22	198	1834	8.98749398749399	0.361176003252253	0.220387304536063
Postdiet_ALTPL	CC_Strain	16.224628628533	0.772601363263475	21	3.57797748781548	1.80660644075086e-06	Scaled_Jan	HPHS	None	36.492580189834	0.215932427158781	169	0.772601363263475	0.215932427158781	22	198	1834	8.98749398749399	0.222902930790074	0.125430925891501
Postdiet_ASTPL	CC_Strain	15.6241678719637	0.744007993903035	21	3.48186519366225	3.06958750079771e-06	Scaled_Jan	HPHS	None	36.1120675201562	0.213680872900333	169	0.744007993903035	0.213680872900333	22	198	1834	8.98749398749399	0.216390920753434	0.121321943956936
Postdiet_Betaine	CC_Strain	27509.7326868687	1309.98727080327	21	6.74129255590042	9.68754422019429e-14	Raw	HPHS	None	32840.5638725737	194.322863151324	169	1309.98727080327	194.322863151324	22	198	1834	8.98749398749399	0.389800784944858	0.242082334471582
Postdiet_Carnitine	CC_Strain	2779.29215656566	132.347245550746	21	7.26014479088284	7.58375832837888e-15	Raw	HPHS	None	3080.74909555023	18.2292845890546	169	132.347245550746	18.2292845890546	22	198	1834	8.98749398749399	0.410564867247548	0.258308665001362
Postdiet_CHOL2	CC_Strain	120672.614813056	5746.31499109789	21	10.0564161565832	2.28444724025033e-20	Raw	HPHS	None	96567.9242360921	571.407835716521	169	5746.31499109789	571.407835716521	22	198	1834	8.98749398749399	0.501909845719108	0.335033138215926
Postdiet_Choline	CC_Strain	3.91580451536497	0.186466881684046	21	4.08788697152402	1.0911006170336e-07	Scaled_Jan	HPHS	None	7.70884890509959	0.0456144905627195	169	0.186466881684046	0.0456144905627195	22	198	1834	8.98749398749399	0.255717561375813	0.146603299851779
Postdiet_CRE2	CC_Strain	5.28082941258813	0.251468067266101	21	2.86945872579495	8.84826350479755e-05	Scaled_Jan	HPHS	None	14.8104947410239	0.0876360635563543	169	0.251468067266101	0.0876360635563543	22	198	1834	8.98749398749399	0.172190003508694	0.0942056361652647
Postdiet_GLUC3	CC_Strain	4.29190737891908	0.204376541853289	21	3.82604599678132	4.60243122463746e-07	Scaled_Jan	HPHS	None	9.02750139498127	0.0534171680176407	169	0.204376541853289	0.0534171680176407	22	198	1834	8.98749398749399	0.239220927896548	0.135860842332009
Postdiet_GlucInsRatio	CC_Strain	19.368416531524	0.922305549120191	21	4.90313220519146	1.34484164338833e-09	Scaled_Jan	HPHS	None	31.6017039247143	0.188105380504252	168	0.922305549120191	0.188105380504252	22	197	1815	8.94222866811699	0.303855395242482	0.179144746497556
Postdiet_HOMA.B_Conv	CC_Strain	25.3532392762359	1.20729710839218	21	4.82732613610299	2.01877772055036e-09	Scaled_Jan	HPHS	None	42.0162028608294	0.250096445600175	168	1.20729710839218	0.250096445600175	22	197	1815	8.94222866811699	0.299722754221483	0.176278753930067
Postdiet_HOMA.IR_Conv	CC_Strain	21.8328151205251	1.03965786288215	21	3.77612782998963	6.16929043489411e-07	Scaled_Jan	HPHS	None	46.2543983752479	0.275323799852666	168	1.03965786288215	0.275323799852666	22	197	1815	8.94222866811699	0.23690419645777	0.134368306011396
Postdiet_InsulinMeanFixed	CC_Strain	72.6637002303109	3.46017620144338	21	5.28805235805342	1.73871820820882e-10	RN	HPHS	None	109.928866524399	0.65433849121666	168	3.46017620144338	0.65433849121666	22	197	1815	8.94222866811699	0.324108939906217	0.193394993042137
Postdiet_MetaHealthScore1	CC_Strain	76.517767506328	3.64370321458705	21	5.36573077858013	1.19783648862319e-10	RN	HPHS	None	113.404578415516	0.679069331829437	167	3.64370321458705	0.679069331829437	22	196	1796	8.89698736637512	0.329173155220879	0.197012129802353
Postdiet_NEFAS	CC_Strain	3.35401441363636	0.159714972077922	21	2.40271415297206	0.00107795496668952	Raw	HPHS	None	11.2338915754007	0.0664727312153887	169	0.159714972077922	0.0664727312153887	22	198	1834	8.98749398749399	0.135003469998739	0.0723880542547966
Postdiet_Phosphocholine	CC_Strain	3.8367545833657	0.182702599207891	21	4.08546358446497	1.31826330780079e-07	Scaled_Jan	HPHS	None	7.19994631314835	0.044720163435704	161	0.182702599207891	0.044720163435704	22	190	1692	8.62355889724311	0.263511628685068	0.151749722622978
Postdiet_TMAO	CC_Strain	35.2218068138176	1.67722889589607	21	5.70945634301098	1.84080508108952e-11	Scaled_Jan	HPHS	None	49.6460024172728	0.293763327912857	169	1.67722889589607	0.293763327912857	22	198	1834	8.98749398749399	0.343832475797358	0.207607304679456
Postdiet_TRIGL	CC_Strain	14.2893231160796	0.680443957908554	21	11.6582178234322	3.17603464483546e-23	Scaled_Jan	HPHS	None	9.86386003660132	0.0583660357195345	169	0.680443957908554	0.0583660357195345	22	198	1834	8.98749398749399	0.542521336259472	0.372232781004921
Postdiet_UREL	CC_Strain	401.640151711616	19.1257215100769	21	5.78734721861275	1.22854969731374e-11	Raw	HPHS	None	558.502335026269	3.30474754453414	169	19.1257215100769	3.30474754453414	22	198	1834	8.98749398749399	0.347542824413133	0.210318808588612
PostdietW9_Fat	CC_Strain	66.3477882048925	3.15941848594726	21	18.3492435815684	2.6699462263046e-33	Scaled_Jan	HPHS	None	29.0988411457693	0.172182491986801	169	3.15941848594726	0.172182491986801	22	198	1832	8.98797498797499	0.658734844598633	0.491129469774014
PostdietW9_FreeWater	CC_Strain	59.8506405410463	2.85003050195459	21	3.73108095934138	7.76639369738835e-07	RN	HPHS	None	129.092657082238	0.763861876226261	169	2.85003050195459	0.763861876226261	22	198	1832	8.98797498797499	0.233046157610229	0.131891480139084
PostdietW9_Lean	CC_Strain	888.629181540402	42.3156753114477	21	22.8459353488446	8.0323431356177e-39	Raw	HPHS	None	313.025009413604	1.85221899061304	169	42.3156753114477	1.85221899061304	22	198	1832	8.98797498797499	0.708503563453572	0.548591187249553
PostdietW9_MRIWeight	CC_Strain	3280.05426767676	156.19306036556	21	16.3462088172995	1.49242549204066e-30	Raw	HPHS	None	1614.84705700343	9.55530802960611	169	156.19306036556	9.55530802960611	22	198	1832	8.98797498797499	0.630644074200392	0.460540654419076
PostdietW9_PercentFat	CC_Strain	9994.31942478096	475.919972608617	21	15.2493775763977	5.85103844946394e-29	Raw	HPHS	None	5274.34480311794	31.2091408468517	169	475.919972608617	31.2091408468517	22	198	1832	8.98797498797499	0.613210026267997	0.442179448858995
PostdietW9_PercentLean	CC_Strain	8549.6452845963	407.125965933157	21	14.3667476701172	1.25773252241515e-27	Raw	HPHS	None	4789.13459208422	28.3380745093741	169	407.125965933157	28.3380745093741	22	198	1832	8.98797498797499	0.59793842556479	0.426470874366311
PostdietW9_TotalWater	CC_Strain	3.1582609430239	0.150393378239233	21	18.3757404433248	2.4630119840909e-33	Scaled_Jan	HPHS	None	1.38315411021509	0.00818434384742657	169	0.150393378239233	0.00818434384742657	22	198	1832	8.98797498797499	0.659077833266847	0.491510879317133
